# Supplementary material for: Depletion of the RNA-binding protein PURA triggers changes in posttranscriptional gene regulation and loss of P-bodies
Source: Nucleic Acids Res. 2023 Jan 18;51(3):1297–316. doi: 10.1093/nar/gkac1237 (PMC9943675; doi:10.1093/nar/gkac1237)
Supplement: gkac1237_Supplemental_Files [file gkac1237_supplemental_files.zip]

Archive with 9 entries (9 files):
- Molitor-etal-suppl-material.pdf
- Molitor-etal-suppl-material_v4.pdf
- Supplementary_Table_S1.xlsx
- Supplementary_Table_S2.xlsx
- Supplementary_Table_S3.xlsx
- Supplementary_Table_S4.xlsx
- Supplementary_Table_S5.xlsx
- Supplementary_Table_S6.xlsx
- Supplementary_Table_S7.xlsx
