# Supplementary material for: Depletion of the RNA-binding protein PURA triggers changes in posttranscriptional gene regulation and loss of P-bodies
Source: Nucleic Acids Res. 2023 Jan 18;51(3):1297–316. doi: 10.1093/nar/gkac1237 (PMC9943675; doi:10.1093/nar/gkac1237)
Supplement: gkac1237_Supplemental_Files [file gkac1237_supplemental_files.zip › Supplementary_Table_S3.xlsx]

## Sheet: Legend
Supplementary Table S3: Enriched REACTOME and GO cellular component terms for 4,391 PURA-bound transcripts. The tables list all significantly enriched REACTOME (sheet “REACTOME”) or Gene Ontology (GO) cellular compartment terms (sheet “GO – cellular components") for the 4,391 PURA-bound transcripts from functional enrichment analysis using the hypeR package (version 1.9.1, “hypergeometric” mode; …

## Sheet: REACTOME
Term	pval	fdr	signature	geneset	overlap	background	hits	gene ratio	enrichment
reactome_metabolism_of_rna	3.4e-91	5.5e-88	4341	652	358	22027	ADAR,AKT1,ALYREF,ANP32A,AQR,BMS1,BOP1,BUD23,BUD31,CASC3,CCAR1,CD2BP2,CDC40,CDC5L,CDK7,CHTOP,CLNS1A,CNOT1,CNOT11,CNOT3,CNOT4,CNOT6,CNOT7,CNOT8,CPSF2,CPSF3,CPSF4,CPSF7,CSNK1D,CSNK1E,CWC27,DCP1A,DCP2,DDX1,DDX21,DDX23,DDX39A,DDX39B,DDX42,DDX46,DDX5,DDX6,DHX15,DHX9,DIS3,DKC1,EBNA1BP2,EDC3,EFTUD2,EIF4A2,EIF4B,EIF4G1,ELAC2,EMG1,ETF1,EXOSC2,EXOSC7,FAU,FBL,FTSJ3,FUS,FYTTD1,GAR1,GEMIN5,GEMIN6,GLE1,GNL3,GSP…	0.54908	2.78613
reactome_infectious_disease	7.1e-86	5.7e-83	4341	688	363	22027	ABI2,ABL1,ACTB,ACTG1,ACTR2,ACTR3,ADAM17,ADCY6,ADCY9,ADM,AHCYL1,ANTXR1,AP1B1,AP1G1,AP1S1,AP2A2,AP2B1,AP2M1,APP,ARF1,ARPC2,ARPC5,ATP1A1,ATP1B1,ATP1B3,B2M,BANF1,BECN1,BRD4,BRK1,BRMS1,BTRC,C3,CALM1,CALR,CANX,CBL,CBLL1,CBX1,CCNT1,CDC42,CDK7,CDK9,CHD3,CHMP2A,CHMP3,CHMP4B,CHMP5,CLTA,CLTC,COMT,CPSF4,CRBN,CRK,CTNNB1,CTNND1,CTSL,CUL3,CUL5,CXCR4,CYBA,DAXX,DDOST,DDX5,DNAJC3,DOCK1,DUSP16,DVL1,DYNC1H1,DYNC1I2,…	0.527616	2.67722
reactome_cellular_responses_to_stimuli	6e-83	3.2e-80	4341	648	345	22027	ABCC1,ACADVL,ACTR1A,AGO1,AGO3,ANAPC1,ANAPC11,ANAPC7,ARFGAP1,ARNT,ATF4,ATF5,ATF6,ATM,ATP6V0E1,ATP6V1A,ATP6V1B2,ATP6V1C1,ATP6V1E1,ATP6V1G1,ATR,BACH1,BAG1,BMI1,CALR,CAMK2D,CAPZA1,CAPZA2,CBX4,CBX6,CDC16,CDC23,CDC26,CDC27,CDK2,CDK4,CDK6,CDKN1B,CDKN2B,CDKN2C,CDKN2D,CEBPG,CITED2,CLOCK,COX16,COX20,COX4I1,COX5A,COX6C,COX7A2L,COX7B,COX7C,CREB3L2,CREBBP,CRTC3,CSNK2A1,CSNK2A2,CSRP1,CTDSP2,CUL1,CUL3,CXXC1,CYB…	0.532407	2.70153
reactome_cell_cycle	1.1e-59	4.4e-57	4341	608	296	22027	ABL1,ACTR1A,AHCTF1,AKAP9,AKT1,AKT2,ANAPC1,ANAPC11,ANAPC7,ANKLE2,ANKRD28,ARPP19,ATM,ATR,ATRX,AURKA,BABAM1,BANF1,BIRC5,BRCA1,BRCC3,BTRC,BUB1,BUB1B,BUB3,CCNB1,CCND1,CDC16,CDC23,CDC25A,CDC25B,CDC26,CDC27,CDC6,CDC7,CDCA5,CDK1,CDK2,CDK4,CDK5RAP2,CDK6,CDK7,CDKN1B,CDKN2B,CDKN2C,CDKN2D,CDT1,CENPA,CENPF,CENPK,CENPN,CEP131,CEP192,CEP250,CEP57,CEP72,CHMP2A,CHMP3,CHMP4B,CKAP5,CLIP1,CLSPN,CSNK1D,CSNK1E,CSNK2A1…	0.486842	2.47032
reactome_post_translational_protein_modification	2.2e-56	7.2e-54	4341	1195	465	22027	ACTB,ACTL6A,ACTR1A,ADAM10,ADAMTS1,ADAMTSL4,AGTPBP1,ALG11,ALG5,AMFR,ANKRD28,ANKRD9,APC,APLP2,APP,ARCN1,ARF1,ARF5,ARFGAP1,ARFGAP3,ARRB1,ASB1,ATXN7,AURKA,AXIN1,B3GALNT2,B4GALT1,B4GALT4,B4GALT5,B4GAT1,BABAM1,BECN1,BIRC2,BIRC3,BIRC5,BMI1,BRCA1,BRCC3,BTBD1,BTRC,C3,CALM1,CALR,CALU,CAND1,CANX,CAPZA1,CAPZA2,CBX4,CBX5,CCN1,CCNF,CD109,CD55,CDC25A,CDC34,CDC73,CDK1,CHD3,CKAP4,CLSPN,CMAS,CNIH1,COG8,COMMD2,COPA…	0.389121	1.97447
reactome_cell_cycle_mitotic	1.4e-55	3.9e-53	4341	480	247	22027	ABL1,ACTR1A,AHCTF1,AKAP9,AKT1,AKT2,ANAPC1,ANAPC11,ANAPC7,ANKLE2,ARPP19,AURKA,BANF1,BIRC5,BTRC,BUB1,BUB1B,BUB3,CCNB1,CCND1,CDC16,CDC23,CDC25A,CDC25B,CDC26,CDC27,CDC6,CDC7,CDCA5,CDK1,CDK2,CDK4,CDK5RAP2,CDK6,CDK7,CDKN1B,CDKN2B,CDKN2C,CDKN2D,CDT1,CENPA,CENPF,CENPK,CENPN,CEP131,CEP192,CEP250,CEP57,CEP72,CHMP2A,CHMP3,CHMP4B,CKAP5,CLIP1,CSNK1D,CSNK1E,CSNK2A1,CSNK2A2,CTDNEP1,CUL1,DCTN1,DCTN2,DHFR,DSN1,DY…	0.514583	2.61109
reactome_translation	1.3e-52	2.9e-50	4341	272	168	22027	AARS2,AIMP1,APEH,CARS2,DAP3,DDOST,EARS2,EEF1A1,EEF1B2,EEF1D,EEF1G,EEF2,EIF1AX,EIF2S1,EIF2S2,EIF2S3,EIF3A,EIF3B,EIF3C,EIF3D,EIF3E,EIF3F,EIF3G,EIF3H,EIF3I,EIF3J,EIF3K,EIF3L,EIF3M,EIF4A2,EIF4B,EIF4G1,EIF4H,EIF5,EIF5B,ETF1,FAU,GADD45GIP1,GFM2,GSPT1,HARS2,IARS2,MRPL11,MRPL16,MRPL18,MRPL19,MRPL20,MRPL21,MRPL24,MRPL27,MRPL33,MRPL37,MRPL39,MRPL45,MRPL47,MRPL51,MRPL58,MRPS10,MRPS15,MRPS16,MRPS18B,MRPS21,M…	0.617647	3.13405
reactome_eukaryotic_translation_initiation	1.9e-50	3.8e-48	4341	117	98	22027	EIF1AX,EIF2S1,EIF2S2,EIF2S3,EIF3A,EIF3B,EIF3C,EIF3D,EIF3E,EIF3F,EIF3G,EIF3H,EIF3I,EIF3J,EIF3K,EIF3L,EIF3M,EIF4A2,EIF4B,EIF4G1,EIF4H,EIF5,EIF5B,FAU,PABPC1,RPL10,RPL10A,RPL11,RPL12,RPL13,RPL13A,RPL14,RPL15,RPL18,RPL18A,RPL19,RPL21,RPL22L1,RPL23,RPL23A,RPL24,RPL27,RPL27A,RPL3,RPL30,RPL31,RPL32,RPL34,RPL35,RPL35A,RPL36,RPL36AL,RPL37,RPL37A,RPL38,RPL39,RPL39L,RPL4,RPL41,RPL5,RPL7,RPL7A,RPL8,RPL9,RPLP0…	0.837607	4.25016
reactome_influenza_infection	1.1e-49	2e-47	4341	151	114	22027	CALR,CANX,CLTA,CLTC,CPSF4,DNAJC3,EIF2AK2,FAU,GRSF1,GTF2F1,GTF2F2,HSP90AA1,IPO5,KPNA4,KPNB1,NDC1,NUP107,NUP133,NUP153,NUP155,NUP160,NUP205,NUP210,NUP214,NUP43,NUP50,NUP93,NUP98,PARP1,POLR2A,POLR2B,POLR2D,POLR2F,POLR2H,POM121,POM121C,RAN,RANBP2,RPL10,RPL10A,RPL11,RPL12,RPL13,RPL13A,RPL14,RPL15,RPL18,RPL18A,RPL19,RPL21,RPL22L1,RPL23,RPL23A,RPL24,RPL27,RPL27A,RPL3,RPL30,RPL31,RPL32,RPL34,RPL35,RPL35A…	0.754967	3.83084
reactome_signaling_by_robo_receptors	8.3e-49	1.3e-46	4341	208	138	22027	ABL1,ABL2,CASC3,CDC42,COL4A5,CXCR4,DAG1,EIF4G1,ENAH,ETF1,FAU,GSPT1,MYO9B,NCBP1,NCBP2,NCK1,NRP1,PABPC1,PAK2,PAK4,PFN1,PPP3CB,PRKACB,PRKAR2A,PRKCA,PSMA3,PSMA5,PSMA7,PSMB1,PSMB5,PSMB7,PSMC3,PSMC5,PSMC6,PSMD1,PSMD10,PSMD11,PSMD12,PSMD13,PSMD14,PSMD2,PSMD3,PSMD4,PSMD6,PSMD7,PSMD8,PSME1,PSME3,RAC1,RBM8A,RHOA,RNPS1,ROBO1,RPL10,RPL10A,RPL11,RPL12,RPL13,RPL13A,RPL14,RPL15,RPL18,RPL18A,RPL19,RPL21,RPL22L1,…	0.663462	3.36652
reactome_srp_dependent_cotranslational_protein_targeting_to_membrane	2.5e-47	3.7e-45	4341	110	92	22027	DDOST,FAU,RPL10,RPL10A,RPL11,RPL12,RPL13,RPL13A,RPL14,RPL15,RPL18,RPL18A,RPL19,RPL21,RPL22L1,RPL23,RPL23A,RPL24,RPL27,RPL27A,RPL3,RPL30,RPL31,RPL32,RPL34,RPL35,RPL35A,RPL36,RPL36AL,RPL37,RPL37A,RPL38,RPL39,RPL39L,RPL4,RPL41,RPL5,RPL7,RPL7A,RPL8,RPL9,RPLP0,RPLP1,RPLP2,RPN1,RPN2,RPS11,RPS12,RPS13,RPS14,RPS15,RPS15A,RPS16,RPS17,RPS18,RPS19,RPS2,RPS20,RPS21,RPS23,RPS24,RPS25,RPS26,RPS27A,RPS27L,RPS28…	0.836364	4.24386
reactome_regulation_of_expression_of_slits_and_robos	1.3e-45	1.7e-43	4341	164	116	22027	CASC3,COL4A5,DAG1,EIF4G1,ETF1,FAU,GSPT1,NCBP1,NCBP2,PABPC1,PSMA3,PSMA5,PSMA7,PSMB1,PSMB5,PSMB7,PSMC3,PSMC5,PSMC6,PSMD1,PSMD10,PSMD11,PSMD12,PSMD13,PSMD14,PSMD2,PSMD3,PSMD4,PSMD6,PSMD7,PSMD8,PSME1,PSME3,RBM8A,RNPS1,ROBO1,RPL10,RPL10A,RPL11,RPL12,RPL13,RPL13A,RPL14,RPL15,RPL18,RPL18A,RPL19,RPL21,RPL22L1,RPL23,RPL23A,RPL24,RPL27,RPL27A,RPL3,RPL30,RPL31,RPL32,RPL34,RPL35,RPL35A,RPL36,RPL36AL,RPL37,RP…	0.707317	3.58905
reactome_response_of_eif2ak4_gcn2_to_amino_acid_deficiency	2.6e-44	3.2e-42	4341	99	84	22027	ATF4,CEBPG,DDIT3,EIF2AK4,EIF2S1,EIF2S2,EIF2S3,FAU,GCN1,IMPACT,RPL10,RPL10A,RPL11,RPL12,RPL13,RPL13A,RPL14,RPL15,RPL18,RPL18A,RPL19,RPL21,RPL22L1,RPL23,RPL23A,RPL24,RPL27,RPL27A,RPL3,RPL30,RPL31,RPL32,RPL34,RPL35,RPL35A,RPL36,RPL36AL,RPL37,RPL37A,RPL38,RPL39,RPL39L,RPL4,RPL41,RPL5,RPL7,RPL7A,RPL8,RPL9,RPLP0,RPLP1,RPLP2,RPS11,RPS12,RPS13,RPS14,RPS15,RPS15A,RPS16,RPS17,RPS18,RPS19,RPS2,RPS20,RPS21,R…	0.848485	4.30536
reactome_eukaryotic_translation_elongation	2.6e-43	3e-41	4341	91	79	22027	EEF1A1,EEF1B2,EEF1D,EEF1G,EEF2,FAU,RPL10,RPL10A,RPL11,RPL12,RPL13,RPL13A,RPL14,RPL15,RPL18,RPL18A,RPL19,RPL21,RPL22L1,RPL23,RPL23A,RPL24,RPL27,RPL27A,RPL3,RPL30,RPL31,RPL32,RPL34,RPL35,RPL35A,RPL36,RPL36AL,RPL37,RPL37A,RPL38,RPL39,RPL39L,RPL4,RPL41,RPL5,RPL7,RPL7A,RPL8,RPL9,RPLP0,RPLP1,RPLP2,RPS11,RPS12,RPS13,RPS14,RPS15,RPS15A,RPS16,RPS17,RPS18,RPS19,RPS2,RPS20,RPS21,RPS23,RPS24,RPS25,RPS26,RPS2…	0.868132	4.40505
reactome_rrna_processing	3.9e-43	4.2e-41	4341	199	128	22027	BMS1,BOP1,BUD23,CSNK1D,CSNK1E,DDX21,DIS3,DKC1,EBNA1BP2,ELAC2,EMG1,EXOSC2,EXOSC7,FAU,FBL,FTSJ3,GAR1,GNL3,HSD17B10,IMP3,ISG20L2,KRR1,MRM1,MTREX,NAT10,NCL,NIP7,NOL9,NOP14,NOP56,NSUN4,PDCD11,PES1,RBM28,RIOK3,RPL10,RPL10A,RPL11,RPL12,RPL13,RPL13A,RPL14,RPL15,RPL18,RPL18A,RPL19,RPL21,RPL22L1,RPL23,RPL23A,RPL24,RPL27,RPL27A,RPL3,RPL30,RPL31,RPL32,RPL34,RPL35,RPL35A,RPL36,RPL36AL,RPL37,RPL37A,RPL38,RPL39…	0.643216	3.26379
reactome_nonsense_mediated_decay_nmd	6.8e-43	6.8e-41	4341	113	90	22027	CASC3,DCP1A,EIF4G1,ETF1,FAU,GSPT1,NCBP1,NCBP2,PABPC1,RBM8A,RNPS1,RPL10,RPL10A,RPL11,RPL12,RPL13,RPL13A,RPL14,RPL15,RPL18,RPL18A,RPL19,RPL21,RPL22L1,RPL23,RPL23A,RPL24,RPL27,RPL27A,RPL3,RPL30,RPL31,RPL32,RPL34,RPL35,RPL35A,RPL36,RPL36AL,RPL37,RPL37A,RPL38,RPL39,RPL39L,RPL4,RPL41,RPL5,RPL7,RPL7A,RPL8,RPL9,RPLP0,RPLP1,RPLP2,RPS11,RPS12,RPS13,RPS14,RPS15,RPS15A,RPS16,RPS17,RPS18,RPS19,RPS2,RPS20,RPS2…	0.79646	4.04138
reactome_developmental_biology	7.8e-42	7.4e-40	4341	790	318	22027	ABL1,ABL2,ACTB,ACTG1,ACTR2,ACTR3,ACVR2B,ADAM10,ADGRG6,AKT1,AKT2,AP2A2,AP2B1,AP2M1,ARHGAP35,ARHGEF12,ARPC2,ARPC5,BNIP2,CASC3,CBFB,CDC42,CDK2,CDK4,CDON,CFL1,CLTA,CLTC,CNOT6,COL4A1,COL4A5,COL5A1,COL5A2,CREBBP,CSNK2A1,CSNK2A2,CTCF,CTNNA1,CTNNB1,CXCR4,CYP51A1,DAB1,DAG1,DEK,DLG1,DLG3,DLG4,DOCK1,DOK1,DPYSL2,DRAP1,DSC2,DSG2,DSP,E2F1,EFNA1,EFNA5,EGFR,EIF4G1,ENAH,EPAS1,EPHA2,EPHB4,ETF1,EVPL,EZH2,EZR,FAU,FO…	0.402532	2.04252
reactome_signaling_by_rho_gtpases_miro_gtpases_and_rhobtb3	2.7e-41	2.4e-39	4341	607	263	22027	ABI2,ABL1,ABL2,ACBD5,ACTB,ACTG1,ACTR2,ACTR3,ADD3,AHCTF1,AKAP13,ALDH3A2,ANKLE2,ANLN,ARFGAP3,ARHGAP11A,ARHGAP12,ARHGAP21,ARHGAP35,ARHGAP5,ARHGEF12,ARHGEF2,ARPC2,ARPC5,ATP6AP1,BASP1,BCAP31,BIRC5,BRK1,BUB1,BUB1B,BUB3,C1QBP,CALM1,CAVIN1,CCDC88A,CCT2,CCT6A,CCT7,CDC37,CDC42,CDC42BPA,CDC42BPB,CDC42EP4,CDC42SE2,CDKN1B,CENPA,CENPF,CENPK,CENPN,CEP97,CFL1,CKAP4,CKAP5,CLIP1,CLTC,CPD,CPSF7,CTNNA1,CTNNB1,CTTN,C…	0.433278	2.19853
reactome_nervous_system_development	1.7e-40	1.4e-38	4341	527	237	22027	ABL1,ABL2,ACTB,ACTG1,ACTR2,ACTR3,ADAM10,ADGRG6,AP2A2,AP2B1,AP2M1,ARHGAP35,ARHGEF12,ARPC2,ARPC5,CASC3,CDC42,CFL1,CLTA,CLTC,COL4A1,COL4A5,COL5A1,COL5A2,CSNK2A1,CSNK2A2,CXCR4,CYP51A1,DAB1,DAG1,DLG1,DLG3,DLG4,DOCK1,DOK1,DPYSL2,EFNA1,EFNA5,EGFR,EIF4G1,ENAH,EPHA2,EPHB4,ETF1,EZR,FAU,FYN,GRB10,GRB2,GSK3B,GSPT1,HDAC2,HRAS,HSP90AA1,HSP90AB1,HSPA8,IRS2,ITGA1,ITGAV,ITGB1,KRAS,LAMA1,LAMB1,LAMC1,LYN,MAP2K1,MAP…	0.449715	2.28194
reactome_diseases_of_signal_transduction_by_growth_factor_receptors_and_second_messengers	5.7e-39	4.6e-37	4341	397	193	22027	ACTB,ACTG1,ADAM10,ADAM17,AKAP9,AKT1,AKT2,APC,ARRB1,ATIC,AXIN1,BCL2L1,BIRC6,BRAF,CALM1,CAMK2D,CBL,CDC37,CDKN1B,CHUK,CLTC,CPSF6,CREBBP,CTBP1,CTNNB1,CUL1,CUX1,DCTN1,DERL2,DUSP16,EEF1G,EGFR,EIF2AK3,ERBIN,ERLIN2,ETV6,FBXW7,FGFR1OP2,FOXO3,FOXO4,FXR1,FYN,FZD4,FZD6,GOLGA4,GOLGB1,GRB2,GSK3A,GSK3B,GTF2F1,GTF2F2,HDAC1,HDAC2,HIP1,HRAS,HSP90AA1,IQGAP1,IRS2,KANK1,KDM7A,KIAA1549,KIF5B,KITLG,KLC1,KRAS,LMNA,LMO7,…	0.486146	2.46679
reactome_m_phase	2.6e-38	2e-36	4341	340	173	22027	ACTR1A,AHCTF1,AKAP9,ANAPC1,ANAPC11,ANAPC7,ANKLE2,ARPP19,BANF1,BIRC5,BUB1,BUB1B,BUB3,CCNB1,CDC16,CDC23,CDC26,CDC27,CDCA5,CDK1,CDK5RAP2,CENPA,CENPF,CENPK,CENPN,CEP131,CEP192,CEP250,CEP57,CEP72,CHMP2A,CHMP3,CHMP4B,CKAP5,CLIP1,CSNK1D,CSNK1E,CSNK2A1,CSNK2A2,CTDNEP1,DCTN1,DCTN2,DSN1,DYNC1H1,DYNC1I2,DYNC1LI2,DYNLL1,DYNLL2,ENSA,GOLGA2,GORASP2,HAUS2,HAUS4,HAUS6,HSP90AA1,INCENP,IST1,KIF2A,KIF2C,KPNB1,LBR,L…	0.508824	2.58186
reactome_processing_of_capped_intron_containing_pre_mrna	9.2e-38	6.8e-36	4341	237	136	22027	ALYREF,AQR,BUD31,CASC3,CCAR1,CD2BP2,CDC40,CDC5L,CHTOP,CPSF2,CPSF3,CPSF4,CPSF7,CWC27,DDX23,DDX39A,DDX39B,DDX42,DDX46,DDX5,DHX15,DHX9,EFTUD2,FUS,FYTTD1,GLE1,GTF2F1,GTF2F2,HNRNPA2B1,HNRNPA3,HNRNPC,HNRNPD,HNRNPF,HNRNPH1,HNRNPH2,HNRNPK,HNRNPM,HNRNPR,HNRNPU,HNRNPUL1,HSPA8,LSM4,LSM5,LSM8,MTREX,NCBP1,NCBP2,NDC1,NUDT21,NUP107,NUP133,NUP153,NUP155,NUP160,NUP205,NUP210,NUP214,NUP43,NUP50,NUP93,NUP98,PAPOLA,…	0.57384	2.91176
reactome_innate_immune_system	2.3e-36	1.6e-34	4341	798	308	22027	AAMP,ABI2,ABL1,ACLY,ACTB,ACTG1,ACTR2,ACTR3,ADAM10,ADGRE5,AHCYL1,ALAD,ALDH3B1,ANO6,ANXA2,AP2A2,APEH,APP,ARL8A,ARPC2,ARPC5,ASAH1,ATF1,ATG5,ATP11A,ATP6V0A2,ATP6V0E1,ATP6V1A,ATP6V1B2,ATP6V1C1,ATP6V1E1,ATP6V1G1,B2M,B4GALT1,BCL2,BCL2L1,BIRC2,BIRC3,BRK1,BST2,BTRC,C1S,C3,C4BPA,C4BPB,C9,CAB39,CALM1,CAND1,CANT1,CAPZA1,CAPZA2,CASP2,CCT2,CCT8,CD44,CD46,CD47,CD55,CD63,CDC34,CDC42,CDK13,CFL1,CHUK,CKAP4,CLU,CMT…	0.385965	1.95845
reactome_selenoamino_acid_metabolism	2.9e-36	1.9e-34	4341	104	80	22027	AHCY,AIMP1,FAU,GSR,PAPSS2,RPL10,RPL10A,RPL11,RPL12,RPL13,RPL13A,RPL14,RPL15,RPL18,RPL18A,RPL19,RPL21,RPL22L1,RPL23,RPL23A,RPL24,RPL27,RPL27A,RPL3,RPL30,RPL31,RPL32,RPL34,RPL35,RPL35A,RPL36,RPL36AL,RPL37,RPL37A,RPL38,RPL39,RPL39L,RPL4,RPL41,RPL5,RPL7,RPL7A,RPL8,RPL9,RPLP0,RPLP1,RPLP2,RPS11,RPS12,RPS13,RPS14,RPS15,RPS15A,RPS16,RPS17,RPS18,RPS19,RPS2,RPS20,RPS21,RPS23,RPS24,RPS25,RPS26,RPS27A,RPS27L…	0.769231	3.90321
reactome_metabolism_of_amino_acids_and_derivatives	1.5e-34	9.7e-33	4341	313	158	22027	ACAT1,ADI1,AHCY,AIMP1,ALDH18A1,ALDH7A1,ALDH9A1,AMD1,APIP,ASS1,AZIN1,CPS1,DBT,DHTKD1,DIO2,DLD,ECHS1,ENOPH1,FAU,GLS,GLUD1,GLUL,GOT2,GPT2,GRHPR,GSR,HIBADH,HPD,HSD17B10,KYAT3,KYNU,MCCC2,MTR,MTRR,NAT8L,NDUFAB1,NMRAL1,OAZ1,OAZ2,ODC1,OGDH,PAPSS2,PDHA1,PDHX,PHGDH,PSAT1,PSMA3,PSMA5,PSMA7,PSMB1,PSMB5,PSMB7,PSMC3,PSMC5,PSMC6,PSMD1,PSMD10,PSMD11,PSMD12,PSMD13,PSMD14,PSMD2,PSMD3,PSMD4,PSMD6,PSMD7,PSMD8,PSME1,…	0.504792	2.56141
reactome_rna_polymerase_ii_transcription	3e-34	1.9e-32	4341	1185	407	22027	ABL1,ACTL6A,AFF4,AGO1,AGO2,AGO3,AKT1,AKT2,ALYREF,ANAPC1,ANAPC11,ANAPC7,ARID1B,ARID2,ATAD2,ATM,ATR,AURKA,AXIN1,BBC3,BCL6,BIRC5,BMI1,BMP2,BRCA1,BRD2,BRD7,BRPF1,BRPF3,BTG1,CALM1,CAMK2D,CASC3,CASP2,CBFB,CBX3,CBX4,CBX5,CBX6,CCNB1,CCND1,CCNG1,CCNT1,CDC16,CDC23,CDC26,CDC27,CDC40,CDC7,CDC73,CDK1,CDK12,CDK13,CDK2,CDK4,CDK6,CDK7,CDK9,CDKN1B,CDKN2B,CHD3,CHTOP,CITED2,CNOT1,CNOT11,CNOT3,CNOT4,CNOT6,CNOT7,CNOT…	0.34346	1.74278
reactome_cellular_response_to_starvation	2.1e-32	1.3e-30	4341	150	96	22027	ATF4,ATP6V0E1,ATP6V1A,ATP6V1B2,ATP6V1C1,ATP6V1E1,ATP6V1G1,CEBPG,DDIT3,EIF2AK4,EIF2S1,EIF2S2,EIF2S3,FAU,GCN1,IMPACT,MIOS,MLST8,MTOR,RHEB,RPL10,RPL10A,RPL11,RPL12,RPL13,RPL13A,RPL14,RPL15,RPL18,RPL18A,RPL19,RPL21,RPL22L1,RPL23,RPL23A,RPL24,RPL27,RPL27A,RPL3,RPL30,RPL31,RPL32,RPL34,RPL35,RPL35A,RPL36,RPL36AL,RPL37,RPL37A,RPL38,RPL39,RPL39L,RPL4,RPL41,RPL5,RPL7,RPL7A,RPL8,RPL9,RPLP0,RPLP1,RPLP2,RPS11…	0.64	3.24747
reactome_mrna_splicing	4.1e-32	2.3e-30	4341	187	110	22027	ALYREF,AQR,BUD31,CASC3,CCAR1,CD2BP2,CDC40,CDC5L,CPSF2,CPSF3,CPSF4,CPSF7,CWC27,DDX23,DDX42,DDX46,DDX5,DHX15,DHX9,EFTUD2,FUS,GTF2F1,GTF2F2,HNRNPA2B1,HNRNPA3,HNRNPC,HNRNPD,HNRNPF,HNRNPH1,HNRNPH2,HNRNPK,HNRNPM,HNRNPR,HNRNPU,HNRNPUL1,HSPA8,LSM4,LSM5,LSM8,MTREX,NCBP1,NCBP2,NUDT21,PAPOLA,PCBP2,PCF11,PDCD7,PHF5A,PLRG1,POLR2A,POLR2B,POLR2D,POLR2F,POLR2H,PPIH,PPWD1,PQBP1,PRPF19,PRPF3,PRPF31,PRPF38A,PRPF6,P…	0.588235	2.98481
reactome_activation_of_the_mrna_upon_binding_of_the_cap_binding_complex_and_eifs_and_subsequent_binding_to_43s	4e-31	2.2e-29	4341	59	53	22027	EIF1AX,EIF2S1,EIF2S2,EIF2S3,EIF3A,EIF3B,EIF3C,EIF3D,EIF3E,EIF3F,EIF3G,EIF3H,EIF3I,EIF3J,EIF3K,EIF3L,EIF3M,EIF4A2,EIF4B,EIF4G1,EIF4H,FAU,PABPC1,RPS11,RPS12,RPS13,RPS14,RPS15,RPS15A,RPS16,RPS17,RPS18,RPS19,RPS2,RPS20,RPS21,RPS23,RPS24,RPS25,RPS26,RPS27A,RPS27L,RPS28,RPS29,RPS3,RPS3A,RPS4X,RPS5,RPS6,RPS7,RPS8,RPS9,RPSA	0.898305	4.55816
reactome_cell_cycle_checkpoints	1.1e-30	5.7e-29	4341	254	132	22027	AHCTF1,ANAPC1,ANAPC11,ANAPC7,ATM,ATR,BABAM1,BIRC5,BRCA1,BRCC3,BUB1,BUB1B,BUB3,CCNB1,CDC16,CDC23,CDC25A,CDC26,CDC27,CDC6,CDC7,CDK1,CDK2,CDKN1B,CENPA,CENPF,CENPK,CENPN,CKAP5,CLIP1,CLSPN,DSN1,DYNC1H1,DYNC1I2,DYNC1LI2,DYNLL1,DYNLL2,EXO1,HERC2,INCENP,KIF2A,KIF2C,MAD2L1,MAPRE1,MCM2,MCM3,MCM4,MCM5,MCM6,MCM7,MDM2,MDM4,MIS12,MRE11,NDEL1,NSD2,NSL1,NUDC,NUP107,NUP133,NUP160,NUP43,NUP98,ORC2,PAFAH1B1,PHF20,P…	0.519685	2.63697
reactome_membrane_trafficking	1.6e-30	8.5e-29	4341	574	231	22027	ACBD3,ACTB,ACTG1,ACTR1A,ACTR2,ACTR3,AGPAT3,AKT1,AKT2,ANKRD28,AP1B1,AP1G1,AP1S1,AP2A2,AP2B1,AP2M1,AP3S1,AP4E1,APP,ARCN1,ARF1,ARF5,ARF6,ARFGAP1,ARFGAP3,ARFIP2,ARL1,ARPC2,ARPC5,ARRB1,BICD1,BICD2,BLOC1S6,C2CD5,CALM1,CAPZA1,CAPZA2,CBL,CD55,CHMP2A,CHMP3,CHMP4B,CHMP5,CLINT1,CLTA,CLTC,CNIH1,COG8,COPA,COPB1,COPB2,COPG1,COPS6,COPZ1,CPD,CSNK1D,CTSC,CTSZ,CTTN,CUX1,CYTH3,DCTN1,DCTN2,DCTN5,DENND1A,DENND5A,DENN…	0.402439	2.04205
reactome_transcriptional_regulation_by_tp53	5.9e-30	3e-28	4341	352	163	22027	AGO1,AGO2,AGO3,AKT1,AKT2,ATM,ATR,AURKA,BBC3,BCL6,BIRC5,BRCA1,BRD7,BRPF1,BRPF3,CASP2,CCNB1,CCNG1,CCNT1,CDK1,CDK12,CDK13,CDK2,CDK7,CDK9,CDKN1B,CHD3,CNOT1,CNOT11,CNOT3,CNOT4,CNOT6,CNOT7,CNOT8,COX16,COX20,COX4I1,COX5A,COX6C,COX7A2L,COX7B,COX7C,CRADD,CREBBP,CSNK2A1,CSNK2A2,CYCS,DAXX,DDIT4,DYRK2,E2F1,ELL,ELOA,EXO1,FANCI,GADD45A,GATAD2A,GATAD2B,GLS,GPI,GSR,GTF2F1,GTF2F2,GTF2H1,GTF2H3,HDAC1,HDAC2,HIPK1,I…	0.463068	2.34969
reactome_vesicle_mediated_transport	7.4e-30	3.6e-28	4341	600	237	22027	ACBD3,ACTB,ACTG1,ACTR1A,ACTR2,ACTR3,AGPAT3,AKT1,AKT2,ANKRD28,AP1B1,AP1G1,AP1S1,AP2A2,AP2B1,AP2M1,AP3S1,AP4E1,APP,ARCN1,ARF1,ARF5,ARF6,ARFGAP1,ARFGAP3,ARFIP2,ARL1,ARPC2,ARPC5,ARRB1,BICD1,BICD2,BLOC1S6,C2CD5,CALM1,CALR,CAPZA1,CAPZA2,CBL,CD55,CHMP2A,CHMP3,CHMP4B,CHMP5,CLINT1,CLTA,CLTC,CNIH1,COG8,COL4A1,COPA,COPB1,COPB2,COPG1,COPS6,COPZ1,CPD,CSNK1D,CTSC,CTSZ,CTTN,CUX1,CYTH3,DCTN1,DCTN2,DCTN5,DENND1A,…	0.395	2.0043
reactome_mitotic_metaphase_and_anaphase	3.4e-29	1.6e-27	4341	223	119	22027	AHCTF1,ANAPC1,ANAPC11,ANAPC7,ANKLE2,BANF1,BIRC5,BUB1,BUB1B,BUB3,CCNB1,CDC16,CDC23,CDC26,CDC27,CDCA5,CDK1,CENPA,CENPF,CENPK,CENPN,CHMP2A,CHMP3,CHMP4B,CKAP5,CLIP1,DSN1,DYNC1H1,DYNC1I2,DYNC1LI2,DYNLL1,DYNLL2,INCENP,IST1,KIF2A,KIF2C,KPNB1,LBR,LEMD2,LMNA,LMNB1,MAD2L1,MAPRE1,MIS12,NDC1,NDEL1,NSL1,NUDC,NUP107,NUP133,NUP155,NUP160,NUP205,NUP43,NUP93,NUP98,PAFAH1B1,PDS5A,POM121,PPP1CC,PPP2CB,PPP2R1B,PPP2R…	0.533632	2.70774
reactome_sars_cov_infections	3.6e-26	1.7e-24	4341	141	85	22027	AP2A2,AP2B1,AP2M1,ATP1A1,ATP1B1,ATP1B3,BECN1,BRD4,BRMS1,CANX,CHD3,CHMP2A,CHMP3,CHMP4B,COMT,CRBN,CTSL,CUL3,DDOST,DDX5,FKBP4,FURIN,GALNT1,GANAB,GATAD2A,GATAD2B,GSK3A,GSK3B,HDAC1,HDAC2,HMG20B,HSP90AA1,HSP90AB1,IFNAR1,IFNAR2,IMPDH1,IMPDH2,ITGB1,KDM1A,KEAP1,MAGT1,MAN1B1,MAN2A1,MAP1LC3B,MGAT4B,MGAT5,MOGS,MTA1,MTA2,NR3C1,PHF21A,PIK3C3,PRKCSH,PTGES3,RBBP4,RBBP7,RCOR1,REST,ROCK1,ROCK2,RPN1,RPN2,RPS27A,SAP…	0.602837	3.0589
reactome_rho_gtpase_cycle	4.1e-26	1.8e-24	4341	415	175	22027	ABI2,ABL2,ACBD5,ACTB,ACTG1,ADD3,AKAP13,ALDH3A2,ANKLE2,ANLN,ARFGAP3,ARHGAP11A,ARHGAP12,ARHGAP21,ARHGAP35,ARHGAP5,ARHGEF12,ARHGEF2,ATP6AP1,BASP1,BCAP31,BRK1,C1QBP,CAVIN1,CCDC88A,CCT2,CCT6A,CCT7,CDC37,CDC42,CDC42BPA,CDC42BPB,CDC42EP4,CDC42SE2,CEP97,CKAP4,CLTC,CPD,CPSF7,CUL3,CYBA,DBT,DDRGK1,DDX39B,DIAPH1,DIAPH3,DLG5,DNMBP,DOCK1,DOCK5,DOCK7,DSG2,DSP,DST,ECT2,EPHA2,ERBIN,ESYT1,FAM13B,FARP1,FLOT1,FLOT2,…	0.421687	2.13971
reactome_hiv_infection	4.2e-26	1.8e-24	4341	222	114	22027	AP1B1,AP1G1,AP1S1,AP2A2,AP2B1,AP2M1,ARF1,B2M,BANF1,BTRC,CCNT1,CDK7,CDK9,CHMP2A,CHMP3,CHMP4B,CHMP5,CUL5,CXCR4,ELL,ELOA,FEN1,FURIN,FYN,GTF2A1,GTF2F1,GTF2F2,GTF2H1,GTF2H3,HMGA1,KPNB1,LIG1,MVB12A,NCBP1,NCBP2,NDC1,NPM1,NUP107,NUP133,NUP153,NUP155,NUP160,NUP205,NUP210,NUP214,NUP43,NUP50,NUP93,NUP98,PACS1,PAK2,PDCD6IP,POLR2A,POLR2B,POLR2D,POLR2F,POLR2H,POM121,POM121C,PPIA,PSIP1,PSMA3,PSMA5,PSMA7,PSMB1,P…	0.513514	2.60566
reactome_adaptive_immune_system	5.7e-26	2.4e-24	4341	611	231	22027	ACTR1A,AHCYL1,AKT1,AKT2,ANAPC1,ANAPC11,ANAPC13,ANAPC7,AP1B1,AP1G1,AP1S1,AP2A2,AP2B1,AP2M1,ARF1,ARIH2,ASB1,B2M,BCAP31,BLMH,BTBD1,BTN3A2,BTRC,C3,CALM1,CALR,CANX,CAPZA1,CAPZA2,CCNF,CDC16,CDC23,CDC26,CDC27,CDC34,CDC42,CHUK,CLTA,CLTC,CTSB,CTSC,CTSL,CUL1,CUL3,CUL5,CYBA,DCTN1,DCTN2,DCTN5,DTX3L,DYNC1H1,DYNC1I2,DYNC1LI2,DYNLL1,DYNLL2,ENAH,FBXL19,FBXL20,FBXL5,FBXO21,FBXO22,FBXO9,FBXW11,FBXW2,FBXW7,FYN,GRB2…	0.378069	1.91839
reactome_chromatin_modifying_enzymes	2.3e-25	9.5e-24	4341	202	106	22027	ACTB,ACTL6A,AEBP2,ARID1B,ARID2,ARID5B,ASH1L,ATF7IP,ATXN7,ATXN7L3,BRD8,BRMS1,BRPF1,BRPF3,BRWD1,CCND1,CDK4,CHD3,CLOCK,COPRS,CREBBP,DOT1L,DR1,ELP1,ELP2,ELP5,ELP6,EP400,EZH2,GATAD2A,GATAD2B,HAT1,HCFC1,HDAC1,HDAC2,HMG20B,JADE1,JADE2,JADE3,JMJD6,KANSL3,KAT6A,KAT6B,KAT8,KDM1A,KDM2A,KDM3B,KDM4B,KDM5A,KDM5B,KDM5C,KDM7A,KMT2B,KMT2C,KMT2E,MEAF6,MORF4L1,MORF4L2,MRGBP,MSL1,MTA1,MTA2,NCOA2,NCOR1,NCOR2,NFKB2,NS…	0.524752	2.66269
reactome_s_phase	4.1e-25	1.6e-23	4341	158	90	22027	AKT1,AKT2,ANAPC1,ANAPC11,ANAPC7,CCND1,CDC16,CDC23,CDC25A,CDC25B,CDC26,CDC27,CDC6,CDCA5,CDK2,CDK4,CDK7,CDKN1B,CDT1,CUL1,E2F1,ESCO1,FEN1,GINS1,GSK3B,LIG1,LIN52,LIN54,MAX,MCM2,MCM3,MCM4,MCM5,MCM6,MCM7,MYC,ORC2,PCNA,PDS5A,POLA1,POLD3,POLE3,PRIM1,PSMA3,PSMA5,PSMA7,PSMB1,PSMB5,PSMB7,PSMC3,PSMC5,PSMC6,PSMD1,PSMD10,PSMD11,PSMD12,PSMD13,PSMD14,PSMD2,PSMD3,PSMD4,PSMD6,PSMD7,PSMD8,PSME1,PSME3,RAD21,RBBP4,RB…	0.56962	2.89035
reactome_mitotic_g1_phase_and_g1_s_transition	3.2e-24	1.3e-22	4341	145	84	22027	ABL1,AKT1,AKT2,CCNB1,CCND1,CDC25A,CDC6,CDC7,CDK1,CDK2,CDK4,CDK6,CDK7,CDKN1B,CDKN2B,CDKN2C,CDKN2D,CDT1,CUL1,DHFR,DYRK1A,E2F1,E2F2,E2F3,HDAC1,LIN52,LIN54,LYN,MAX,MCM2,MCM3,MCM4,MCM5,MCM6,MCM7,MYBL2,MYC,ORC2,PCNA,POLA1,POLE3,PPP2CB,PPP2R1B,PRIM1,PSMA3,PSMA5,PSMA7,PSMB1,PSMB5,PSMB7,PSMC3,PSMC5,PSMC6,PSMD1,PSMD10,PSMD11,PSMD12,PSMD13,PSMD14,PSMD2,PSMD3,PSMD4,PSMD6,PSMD7,PSMD8,PSME1,PSME3,RBBP4,RBL2,RP…	0.57931	2.93952
reactome_cytokine_signaling_in_immune_system	1.5e-23	5.9e-22	4341	539	205	22027	ABL2,ADAM17,ADAR,AKT1,AKT2,ANXA2,APP,ARF1,ARIH1,ATF1,B2M,BCL2,BCL2L1,BCL6,BIRC2,BIRC3,BIRC5,BRWD1,BST2,BTRC,CAMK2D,CANX,CAPZA1,CBL,CCND1,CD44,CDC42,CDKN1B,CFL1,CHUK,CRK,CRKL,CUL1,CUL5,CXCL2,DUSP3,DUSP4,EIF2AK2,EIF4A2,EIF4E2,EIF4G1,EIF4G2,FBXW11,FLNA,FLNB,FOXO3,FYN,GRB10,GRB2,HIF1A,HMGB1,HNRNPA2B1,HNRNPDL,HNRNPF,HRAS,HSP90AA1,HSP90B1,HSPA8,HSPA9,ICAM1,IFNAR1,IFNAR2,IL13RA1,IL17RA,IL1RAP,IL20RB,IL2…	0.380334	1.92988
reactome_host_interactions_of_hiv_factors	4.4e-23	1.7e-21	4341	125	75	22027	AP1B1,AP1G1,AP1S1,AP2A2,AP2B1,AP2M1,ARF1,B2M,BANF1,BTRC,CCNT1,CDK9,CUL5,FYN,HMGA1,KPNB1,NDC1,NPM1,NUP107,NUP133,NUP153,NUP155,NUP160,NUP205,NUP210,NUP214,NUP43,NUP50,NUP93,NUP98,PACS1,PAK2,POM121,POM121C,PPIA,PSIP1,PSMA3,PSMA5,PSMA7,PSMB1,PSMB5,PSMB7,PSMC3,PSMC5,PSMC6,PSMD1,PSMD10,PSMD11,PSMD12,PSMD13,PSMD14,PSMD2,PSMD3,PSMD4,PSMD6,PSMD7,PSMD8,PSME1,PSME3,RAC1,RAN,RANBP1,RANBP2,RANGAP1,RCC1,RPS27…	0.6	3.04451
reactome_signaling_by_wnt	8.2e-23	3e-21	4341	232	112	22027	AGO1,AGO2,AGO3,AKT1,AKT2,AP2A2,AP2B1,AP2M1,APC,AXIN1,BTRC,CALM1,CBY1,CDC73,CHD8,CLTA,CLTC,CREBBP,CSNK1E,CSNK1G2,CSNK2A1,CSNK2A2,CTBP1,CTNNB1,CUL1,CUL3,DVL1,FZD4,FZD6,GNB1,GNB4,GSK3B,HDAC1,ITPR1,ITPR2,ITPR3,KLHL12,KRAS,LEO1,LGR4,LRP5,LRP6,MAP3K7,MYC,NLK,PFN1,PIP5K1B,PPP2CB,PPP2R1B,PPP2R5C,PPP2R5D,PPP2R5E,PPP3CA,PPP3CB,PRKCA,PSMA3,PSMA5,PSMA7,PSMB1,PSMB5,PSMB7,PSMC3,PSMC5,PSMC6,PSMD1,PSMD10,PSMD11,…	0.482759	2.4496
reactome_neutrophil_degranulation	1.7e-22	6.1e-21	4341	373	155	22027	ACLY,ACTR2,ADAM10,ADGRE5,ALAD,ALDH3B1,ANO6,ANXA2,AP2A2,APEH,ARL8A,ARPC5,ASAH1,ATP11A,B2M,B4GALT1,BST2,C3,CAB39,CAND1,CANT1,CCT2,CCT8,CD44,CD47,CD55,CD63,CDK13,CKAP4,CMTM6,COPB1,COTL1,CPNE1,CPNE3,CREG1,CTSB,CTSC,CTSZ,CYBA,DDOST,DDX3X,DEGS1,DIAPH1,DNAJC13,DNAJC3,DNAJC5,DNASE1L1,DSN1,DSP,DYNC1H1,DYNLL1,EEF1A1,EEF2,FTH1,FUCA2,GDI2,GGH,GNS,GPI,GUSB,HEXB,HGSNAT,HMGB1,HSP90AA1,HSP90AB1,HSPA8,HUWE1,IDH1,…	0.41555	2.10857
reactome_intracellular_signaling_by_second_messengers	2e-22	7.1e-21	4341	278	126	22027	ADCY6,ADCY9,AGO1,AGO2,AGO3,AHCYL1,AKT1,AKT2,ATN1,BMI1,CALM1,CAMK2D,CAMKK1,CAMKK2,CBX4,CBX6,CDKN1B,CHD3,CHUK,CSNK2A1,CSNK2A2,EGFR,EZH2,FOXO3,FOXO4,FYN,GATAD2A,GATAD2B,GRB2,GSK3A,GSK3B,HDAC1,HDAC2,IER3,IL1RAP,INSR,IRAK1,IRS2,ITPR1,ITPR2,ITPR3,KDM1A,KITLG,MAF1,MDM2,MET,MKRN1,MLST8,MTA1,MTA2,MTOR,NEDD4,OTUD3,PDE1A,PDGFA,PDGFB,PDPK1,PHC3,PHLPP2,PIK3CB,PIK3R3,PIP4K2A,PIP4K2B,PIP5K1B,PPP2CB,PPP2R1B,PPP2…	0.453237	2.29981
reactome_signaling_by_receptor_tyrosine_kinases	2.9e-22	9.9e-21	4341	461	180	22027	AAMP,ABI2,ACTB,ACTG1,ADAM10,ADAM17,AHCYL1,AKT1,AKT2,AP2A2,AP2B1,AP2M1,ARF6,ATF1,ATP6AP1,ATP6V0A2,ATP6V0E1,ATP6V1A,ATP6V1B2,ATP6V1C1,ATP6V1E1,ATP6V1G1,AXL,BRAF,BRK1,CALM1,CBL,CDC37,CDC42,CLTA,CLTC,COL4A1,COL4A5,COL5A1,COL5A2,CRK,CRKL,CTNNA1,CTNNB1,CTNND1,CUL5,CYBA,DIAPH1,DLG4,DOCK1,DOCK7,DUSP3,DUSP4,EGFR,EPN1,EPS15,ERBIN,FER,FGFRL1,FURIN,FYN,GRB10,GRB2,GTF2F1,GTF2F2,HDAC1,HDAC2,HIF1A,HNRNPF,HNRNPH…	0.390456	1.98124
reactome_hemostasis	5.1e-22	1.7e-20	4341	449	176	22027	AAMP,ABCC4,ABL1,ACTB,ACTN4,AKAP1,AKT1,ANXA2,ANXA5,APLP2,APOOL,APP,ARRB1,ATP1B1,ATP1B3,ATP2A2,ATP2B1,ATP2B4,BRPF3,BSG,C1QBP,CALM1,CALU,CAPZA1,CAPZA2,CARMIL1,CBX5,CD109,CD44,CD47,CD63,CD99L2,CDC42,CDK2,CFL1,CHID1,CLU,CRK,CYB5R1,DAGLB,DGKD,DGKE,DGKH,DOCK1,DOCK5,DOCK7,ENDOD1,F11R,FLNA,FYN,GATA2,GLG1,GNA11,GNA13,GNAI1,GNAI3,GNAQ,GNAS,GNB1,GNB4,GRB2,GTPBP2,GUCY1A2,HDAC1,HDAC2,HMG20B,HRAS,HSPA5,ITGA1,IT…	0.391982	1.98899
reactome_deubiquitination	7.8e-22	2.6e-20	4341	231	110	22027	ACTB,ACTL6A,APC,ARRB1,ATXN7,AXIN1,BABAM1,BECN1,BIRC2,BIRC3,BRCA1,BRCC3,CDC25A,CDK1,CLSPN,FKBP8,FOXK1,FOXK2,FOXO4,HCFC1,HIF1A,IDE,INO80,JOSD1,KEAP1,MAP3K7,MAT2B,MAVS,MDM2,MDM4,MYC,NFKBIA,OGT,OTUD3,OTUD7B,PSMA3,PSMA5,PSMA7,PSMB1,PSMB5,PSMB7,PSMC3,PSMC5,PSMC6,PSMD1,PSMD10,PSMD11,PSMD12,PSMD13,PSMD14,PSMD2,PSMD3,PSMD4,PSMD6,PSMD7,PSMD8,PSME1,PSME3,PTEN,PTRH2,RAD23A,RAD23B,RHOA,RNF146,RPS27A,RUVBL1,SE…	0.47619	2.41627
reactome_separation_of_sister_chromatids	1.4e-21	4.4e-20	4341	178	92	22027	AHCTF1,ANAPC1,ANAPC11,ANAPC7,BIRC5,BUB1,BUB1B,BUB3,CDC16,CDC23,CDC26,CDC27,CDCA5,CENPA,CENPF,CENPK,CENPN,CKAP5,CLIP1,DSN1,DYNC1H1,DYNC1I2,DYNC1LI2,DYNLL1,DYNLL2,INCENP,KIF2A,KIF2C,MAD2L1,MAPRE1,MIS12,NDEL1,NSL1,NUDC,NUP107,NUP133,NUP160,NUP43,NUP98,PAFAH1B1,PDS5A,PPP1CC,PPP2CB,PPP2R1B,PPP2R5C,PPP2R5D,PPP2R5E,PSMA3,PSMA5,PSMA7,PSMB1,PSMB5,PSMB7,PSMC3,PSMC5,PSMC6,PSMD1,PSMD10,PSMD11,PSMD12,PSMD13,P…	0.516854	2.62261
reactome_sumoylation	3.2e-21	1e-19	4341	168	88	22027	AURKA,BIRC5,BMI1,BRCA1,CBX4,CBX5,CHD3,CREBBP,CTBP1,DAXX,DDX17,DDX5,DNMT1,HDAC1,HDAC2,HERC2,HNRNPC,HNRNPK,INCENP,MDM2,MITF,MTA1,NCOA2,NCOR2,NDC1,NFKB2,NFKBIA,NPM1,NR1H2,NR3C1,NSMCE1,NUP107,NUP133,NUP153,NUP155,NUP160,NUP205,NUP210,NUP214,NUP43,NUP50,NUP93,NUP98,PARK7,PARP1,PCNA,PHC3,PIAS2,POM121,POM121C,RAD21,RANBP2,RANGAP1,RNF168,RPA1,RXRA,SAE1,SAFB,SEC13,SENP2,SENP5,SIN3A,SMC1A,SMC3,SMC5,SMC6,SP…	0.52381	2.6579
reactome_rho_gtpase_effectors	5.7e-21	1.8e-19	4341	242	112	22027	ABI2,ABL1,ACTB,ACTG1,ACTR2,ACTR3,AHCTF1,ARPC2,ARPC5,BIRC5,BRK1,BUB1,BUB1B,BUB3,CALM1,CDC42,CDKN1B,CENPA,CENPF,CENPK,CENPN,CFL1,CKAP5,CLIP1,CTNNA1,CTNNB1,CTTN,CYBA,DIAPH1,DIAPH3,DLG4,DSN1,DVL1,DYNC1H1,DYNC1I2,DYNC1LI2,DYNLL1,DYNLL2,FLNA,FMNL2,GRB2,INCENP,IQGAP1,ITGB1,KDM1A,KIF2A,KIF2C,KIF5B,KLC1,KTN1,MAD2L1,MAPK14,MAPRE1,MIS12,MYH9,MYL12B,MYL6,NCK1,NCOA2,NDEL1,NF2,NSL1,NUDC,NUP107,NUP133,NUP160,NU…	0.46281	2.34838
reactome_signaling_by_interleukins	1.4e-20	4.2e-19	4341	346	143	22027	AKT1,ANXA2,APP,ARF1,ATF1,BCL2,BCL2L1,BCL6,BIRC5,BRWD1,BTRC,CANX,CAPZA1,CBL,CCND1,CDC42,CFL1,CHUK,CRK,CRKL,CUL1,CXCL2,DUSP3,DUSP4,FBXW11,FOXO3,FYN,GRB2,HIF1A,HMGB1,HNRNPA2B1,HNRNPDL,HNRNPF,HSP90AA1,HSP90B1,HSPA8,HSPA9,ICAM1,IL13RA1,IL17RA,IL1RAP,IL20RB,IL27RA,IL6ST,INPPL1,IRAK1,IRS2,ITGB1,LIFR,LMNB1,LYN,MAP2K1,MAP2K6,MAP2K7,MAP3K7,MAPK14,MAPKAPK2,MAPKAPK3,MCL1,MSN,MYC,NFKB2,NFKBIA,NFKBIB,NKIRAS2,O…	0.413295	2.09713
reactome_g2_m_checkpoints	2.4e-20	7.2e-19	4341	132	74	22027	ATM,ATR,BABAM1,BRCA1,BRCC3,CCNB1,CDC25A,CDC6,CDC7,CDK1,CDK2,CLSPN,EXO1,HERC2,MCM2,MCM3,MCM4,MCM5,MCM6,MCM7,MRE11,NSD2,ORC2,PSMA3,PSMA5,PSMA7,PSMB1,PSMB5,PSMB7,PSMC3,PSMC5,PSMC6,PSMD1,PSMD10,PSMD11,PSMD12,PSMD13,PSMD14,PSMD2,PSMD3,PSMD4,PSMD6,PSMD7,PSMD8,PSME1,PSME3,RAD17,RBBP8,RFC3,RFC4,RFC5,RHNO1,RMI2,RNF168,RPA1,RPA2,RPS27A,SEM1,SUMO1,TOP3A,TOPBP1,TP53,UBA52,UBB,UBC,UBE2N,UBE2V2,UIMC1,WEE1,YWHA…	0.560606	2.84461
reactome_programmed_cell_death	2.6e-20	7.7e-19	4341	190	94	22027	ACIN1,AKT1,AKT2,APC,APIP,BBC3,BCAP31,BCL2,BCL2L1,BIRC2,BIRC3,C1QBP,CASP7,CDC37,CHMP2A,CHMP3,CHMP4B,CLSPN,CTNNB1,CYCS,DFFA,DIABLO,DNM1L,DSG2,DSP,DYNLL1,DYNLL2,E2F1,FLOT1,FLOT2,GSDME,HMGB1,HMGB2,HSP90AA1,KPNB1,LMNA,LMNB1,OGT,OPA1,PAK2,PDCD6IP,PLEC,PMAIP1,PSMA3,PSMA5,PSMA7,PSMB1,PSMB5,PSMB7,PSMC3,PSMC5,PSMC6,PSMD1,PSMD10,PSMD11,PSMD12,PSMD13,PSMD14,PSMD2,PSMD3,PSMD4,PSMD6,PSMD7,PSMD8,PSME1,PSME3,PTK…	0.494737	2.51038
reactome_mitotic_g2_g2_m_phases	4.2e-20	1.2e-18	4341	185	92	22027	ACTR1A,AKAP9,AURKA,BTRC,CCNB1,CDC25A,CDC25B,CDK1,CDK2,CDK5RAP2,CDK7,CENPF,CEP131,CEP192,CEP250,CEP57,CEP72,CKAP5,CSNK1D,CSNK1E,CUL1,DCTN1,DCTN2,DYNC1H1,DYNC1I2,DYNLL1,E2F1,E2F3,FBXW11,FOXM1,HAUS2,HAUS4,HAUS6,HSP90AA1,HSP90AB1,LCMT1,LIN52,LIN54,MAPRE1,MYBL2,MZT1,MZT2A,MZT2B,NEK2,OPTN,PAFAH1B1,PCM1,PCNT,PPP1CB,PPP1R12A,PPP2CB,PPP2R1B,PSMA3,PSMA5,PSMA7,PSMB1,PSMB5,PSMB7,PSMC3,PSMC5,PSMC6,PSMD1,PSMD1…	0.497297	2.52337
reactome_mitotic_prometaphase	1.7e-19	4.7e-18	4341	191	93	22027	ACTR1A,AHCTF1,AKAP9,BIRC5,BUB1,BUB1B,BUB3,CCNB1,CDCA5,CDK1,CDK5RAP2,CENPA,CENPF,CENPK,CENPN,CEP131,CEP192,CEP250,CEP57,CEP72,CKAP5,CLIP1,CSNK1D,CSNK1E,CSNK2A1,CSNK2A2,DCTN1,DCTN2,DSN1,DYNC1H1,DYNC1I2,DYNC1LI2,DYNLL1,DYNLL2,HAUS2,HAUS4,HAUS6,HSP90AA1,INCENP,KIF2A,KIF2C,MAD2L1,MAPRE1,MIS12,MZT1,MZT2A,MZT2B,NCAPD2,NCAPH,NDEL1,NEK2,NEK9,NSL1,NUDC,NUMA1,NUP107,NUP133,NUP160,NUP43,NUP98,PAFAH1B1,PCM1,P…	0.486911	2.47067
reactome_apoptosis	4.3e-19	1.2e-17	4341	163	83	22027	ACIN1,AKT1,AKT2,APC,APIP,BBC3,BCAP31,BCL2,BCL2L1,BIRC2,C1QBP,CASP7,CLSPN,CTNNB1,CYCS,DFFA,DIABLO,DNM1L,DSG2,DSP,DYNLL1,DYNLL2,E2F1,GSDME,HMGB1,HMGB2,KPNB1,LMNA,LMNB1,OPA1,PAK2,PLEC,PMAIP1,PSMA3,PSMA5,PSMA7,PSMB1,PSMB5,PSMB7,PSMC3,PSMC5,PSMC6,PSMD1,PSMD10,PSMD11,PSMD12,PSMD13,PSMD14,PSMD2,PSMD3,PSMD4,PSMD6,PSMD7,PSMD8,PSME1,PSME3,PTK2,ROCK1,RPS27A,SEM1,SPTAN1,STAT3,STK24,TFDP1,TFDP2,TJP1,TNFRSF10A…	0.509202	2.58378
reactome_class_i_mhc_mediated_antigen_processing_presentation	4.3e-19	1.2e-17	4341	340	138	22027	ANAPC1,ANAPC11,ANAPC13,ANAPC7,ARIH2,ASB1,B2M,BCAP31,BLMH,BTBD1,BTRC,CALR,CANX,CCNF,CDC16,CDC23,CDC26,CDC27,CDC34,CHUK,CTSL,CUL1,CUL3,CUL5,CYBA,DTX3L,FBXL19,FBXL20,FBXL5,FBXO21,FBXO22,FBXO9,FBXW11,FBXW2,FBXW7,HECTD1,HERC1,HERC2,HERC4,HMGB1,HSPA5,HUWE1,ITCH,ITGAV,ITGB5,KEAP1,KLHL2,KLHL21,KLHL42,KLHL5,LMO7,LNPEP,LTN1,MKRN1,NEDD4,NPEPPS,PDIA3,PJA2,PSMA3,PSMA5,PSMA7,PSMB1,PSMB5,PSMB7,PSMC3,PSMC5,PSMC6…	0.405882	2.05952
reactome_pten_regulation	7e-19	1.9e-17	4341	135	73	22027	AGO1,AGO2,AGO3,AKT1,AKT2,ATN1,BMI1,CBX4,CBX6,CHD3,CSNK2A1,CSNK2A2,EZH2,GATAD2A,GATAD2B,HDAC1,HDAC2,KDM1A,MAF1,MKRN1,MLST8,MTA1,MTA2,MTOR,NEDD4,OTUD3,PHC3,PSMA3,PSMA5,PSMA7,PSMB1,PSMB5,PSMB7,PSMC3,PSMC5,PSMC6,PSMD1,PSMD10,PSMD11,PSMD12,PSMD13,PSMD14,PSMD2,PSMD3,PSMD4,PSMD6,PSMD7,PSMD8,PSME1,PSME3,PTEN,RBBP4,RBBP7,RCOR1,REST,RHEB,RNF146,RPS27A,RPTOR,SEM1,STUB1,SUZ12,TNKS2,TNRC6A,TNRC6B,TP53,TRIM27,…	0.540741	2.74381
reactome_ub_specific_processing_proteases	1.1e-18	2.8e-17	4341	156	80	22027	ARRB1,ATXN7,AXIN1,BECN1,BIRC2,BIRC3,CDC25A,CLSPN,FKBP8,FOXO4,HIF1A,IDE,KEAP1,MAP3K7,MAT2B,MDM2,MDM4,MYC,NFKBIA,PSMA3,PSMA5,PSMA7,PSMB1,PSMB5,PSMB7,PSMC3,PSMC5,PSMC6,PSMD1,PSMD10,PSMD11,PSMD12,PSMD13,PSMD14,PSMD2,PSMD3,PSMD4,PSMD6,PSMD7,PSMD8,PSME1,PSME3,PTEN,PTRH2,RNF146,RPS27A,RUVBL1,SEM1,SKP2,SMAD2,SMAD3,SMURF2,SNX3,SUDS3,TGFBR1,TNKS2,TOMM20,TOMM70,TP53,TRAF2,TRRAP,UBA52,UBB,UBC,USP12,USP13,USP…	0.512821	2.60214
reactome_cellular_response_to_chemical_stress	3.9e-18	1e-16	4341	141	74	22027	ABCC1,BACH1,COX16,COX20,COX4I1,COX5A,COX6C,COX7A2L,COX7B,COX7C,CREBBP,CSNK2A1,CSNK2A2,CUL1,CUL3,CYBA,CYCS,ERO1A,GPX8,GSR,KEAP1,LRPPRC,MED1,NCOA2,NCOR1,NCOR2,NUDT2,P4HB,PRDX1,PRDX3,PRDX5,PRDX6,PSMA3,PSMA5,PSMA7,PSMB1,PSMB5,PSMB7,PSMC3,PSMC5,PSMC6,PSMD1,PSMD10,PSMD11,PSMD12,PSMD13,PSMD14,PSMD2,PSMD3,PSMD4,PSMD6,PSMD7,PSMD8,PSME1,PSME3,RPS27A,RXRA,SCO1,SEM1,SIN3A,SKP1,SKP2,SOD1,SOD2,STAT3,TBL1X,TBL1…	0.524823	2.66304
reactome_signaling_by_notch	1.2e-17	3.1e-16	4341	167	82	22027	ADAM10,ADAM17,AGO1,AGO2,AGO3,AKT1,ARRB1,ATP2A2,B4GALT1,CCND1,CREBBP,CUL1,DTX4,E2F1,E2F3,EGFR,FBXW7,FURIN,HDAC1,HDAC2,HIF1A,ITCH,MAML1,MIB1,MYC,NCOR1,NCOR2,NOTCH2,NUMB,PBX1,PLXND1,POFUT1,POGLUT1,PRKCI,PSEN1,PSMA3,PSMA5,PSMA7,PSMB1,PSMB5,PSMB7,PSMC3,PSMC5,PSMC6,PSMD1,PSMD10,PSMD11,PSMD12,PSMD13,PSMD14,PSMD2,PSMD3,PSMD4,PSMD6,PSMD7,PSMD8,PSME1,PSME3,RAB6A,RBPJ,RPS27A,SEL1L,SEM1,SKP1,SMAD3,ST3GAL4,ST…	0.491018	2.49151
reactome_asparagine_n_linked_glycosylation	1.3e-17	3.2e-16	4341	276	116	22027	ACTR1A,ALG11,ALG5,AMFR,ANKRD28,ARCN1,ARF1,ARF5,ARFGAP1,ARFGAP3,B4GALT1,B4GALT4,B4GALT5,CALR,CANX,CAPZA1,CAPZA2,CD55,CMAS,CNIH1,COG8,COPA,COPB1,COPB2,COPG1,COPZ1,CSNK1D,CTSC,CTSZ,DCTN1,DCTN2,DCTN5,DDOST,DERL1,DERL2,DPM1,DYNC1H1,DYNC1I2,DYNC1LI2,DYNLL1,DYNLL2,EDEM1,GANAB,GFPT1,GNE,GNPNAT1,GOLGA2,GOLGB1,LMAN1,LMAN2,MAGT1,MAN1A2,MAN1B1,MAN2A1,MAN2A2,MCFD2,MGAT4B,MGAT5,MIA2,MIA3,MLEC,MOGS,NANP,NANS,NA…	0.42029	2.13262
reactome_tcf_dependent_signaling_in_response_to_wnt	1.9e-17	4.8e-16	4341	150	76	22027	AKT1,AKT2,APC,AXIN1,BTRC,CBY1,CDC73,CHD8,CREBBP,CSNK1E,CSNK1G2,CSNK2A1,CSNK2A2,CTBP1,CTNNB1,CUL3,DVL1,FZD4,FZD6,GSK3B,HDAC1,KLHL12,LEO1,LGR4,LRP5,LRP6,MYC,PIP5K1B,PPP2CB,PPP2R1B,PPP2R5C,PPP2R5D,PPP2R5E,PSMA3,PSMA5,PSMA7,PSMB1,PSMB5,PSMB7,PSMC3,PSMC5,PSMC6,PSMD1,PSMD10,PSMD11,PSMD12,PSMD13,PSMD14,PSMD2,PSMD3,PSMD4,PSMD6,PSMD7,PSMD8,PSME1,PSME3,RBBP5,RNF146,RPS27A,RUVBL1,SEM1,SMARCA4,SMURF2,TLE2,TL…	0.506667	2.57092
reactome_dna_replication	2.2e-17	5.4e-16	4341	127	68	22027	ANAPC1,ANAPC11,ANAPC7,CDC16,CDC23,CDC26,CDC27,CDC6,CDC7,CDK2,CDT1,CUL1,E2F1,E2F2,E2F3,FEN1,GINS1,KPNA6,KPNB1,LIG1,MCM2,MCM3,MCM4,MCM5,MCM6,MCM7,ORC2,PCNA,POLA1,POLD3,POLE3,PRIM1,PSMA3,PSMA5,PSMA7,PSMB1,PSMB5,PSMB7,PSMC3,PSMC5,PSMC6,PSMD1,PSMD10,PSMD11,PSMD12,PSMD13,PSMD14,PSMD2,PSMD3,PSMD4,PSMD6,PSMD7,PSMD8,PSME1,PSME3,RFC1,RFC3,RFC4,RFC5,RPA1,RPA2,RPS27A,SEM1,SKP1,SKP2,UBA52,UBB,UBC	0.535433	2.71688
reactome_antigen_processing_ubiquitination_proteasome_degradation	1.2e-16	2.9e-15	4341	283	116	22027	ANAPC1,ANAPC11,ANAPC13,ANAPC7,ARIH2,ASB1,BLMH,BTBD1,BTRC,CCNF,CDC16,CDC23,CDC26,CDC27,CDC34,CUL1,CUL3,CUL5,DTX3L,FBXL19,FBXL20,FBXL5,FBXO21,FBXO22,FBXO9,FBXW11,FBXW2,FBXW7,HECTD1,HERC1,HERC2,HERC4,HUWE1,ITCH,KEAP1,KLHL2,KLHL21,KLHL42,KLHL5,LMO7,LNPEP,LTN1,MKRN1,NEDD4,NPEPPS,PJA2,PSMA3,PSMA5,PSMA7,PSMB1,PSMB5,PSMB7,PSMC3,PSMC5,PSMC6,PSMD1,PSMD10,PSMD11,PSMD12,PSMD13,PSMD14,PSMD2,PSMD3,PSMD4,PSMD6,…	0.409894	2.07987
reactome_regulation_of_tp53_activity	1.3e-16	3.1e-15	4341	154	76	22027	AKT1,AKT2,ATM,ATR,AURKA,BRCA1,BRD7,BRPF1,BRPF3,CCNG1,CDK1,CDK2,CHD3,CSNK2A1,CSNK2A2,DAXX,DYRK2,EXO1,GATAD2A,GATAD2B,HDAC1,HDAC2,HIPK1,KAT6A,MAP2K6,MAPK14,MAPKAPK5,MDM2,MDM4,MEAF6,MLST8,MRE11,MTA2,MTOR,PDPK1,PHF20,PIP4K2A,PIP4K2B,PPP2CB,PPP2R1B,PPP2R5C,PRKAA2,PRKAB2,PRKAG1,PRMT5,RAD17,RBBP4,RBBP7,RBBP8,RFC3,RFC4,RFC5,RHNO1,RICTOR,RMI2,RPA1,RPA2,RPS27A,SGK1,SSRP1,SUPT16H,TAF1,TAF11,TAF12,TAF15,TAF2…	0.493506	2.50414
reactome_hiv_life_cycle	5.3e-16	1.2e-14	4341	145	72	22027	BANF1,CCNT1,CDK7,CDK9,CHMP2A,CHMP3,CHMP4B,CHMP5,CXCR4,ELL,ELOA,FEN1,FURIN,GTF2A1,GTF2F1,GTF2F2,GTF2H1,GTF2H3,HMGA1,LIG1,MVB12A,NCBP1,NCBP2,NDC1,NUP107,NUP133,NUP153,NUP155,NUP160,NUP205,NUP210,NUP214,NUP43,NUP50,NUP93,NUP98,PDCD6IP,POLR2A,POLR2B,POLR2D,POLR2F,POLR2H,POM121,POM121C,PPIA,PSIP1,RAN,RANBP1,RANBP2,RANGAP1,RCC1,RNMT,RPS27A,SEC13,SSRP1,SUPT16H,SUPT5H,TAF1,TAF11,TAF12,TAF15,TAF2,TBP,TCEA…	0.496552	2.51959
reactome_cyclin_a_cdk2_associated_events_at_s_phase_entry	5.8e-16	1.3e-14	4341	83	50	22027	AKT1,AKT2,CCND1,CDC25A,CDC25B,CDK2,CDK4,CDK7,CDKN1B,CUL1,E2F1,LIN52,LIN54,MAX,MYC,PSMA3,PSMA5,PSMA7,PSMB1,PSMB5,PSMB7,PSMC3,PSMC5,PSMC6,PSMD1,PSMD10,PSMD11,PSMD12,PSMD13,PSMD14,PSMD2,PSMD3,PSMD4,PSMD6,PSMD7,PSMD8,PSME1,PSME3,RBBP4,RBL2,RPS27A,SEM1,SKP1,SKP2,TFDP1,TFDP2,UBA52,UBB,UBC,WEE1	0.60241	3.05673
reactome_synthesis_of_dna	1.1e-15	2.4e-14	4341	117	62	22027	ANAPC1,ANAPC11,ANAPC7,CDC16,CDC23,CDC26,CDC27,CDC6,CDK2,CDT1,CUL1,FEN1,GINS1,LIG1,MCM2,MCM3,MCM4,MCM5,MCM6,MCM7,ORC2,PCNA,POLA1,POLD3,POLE3,PRIM1,PSMA3,PSMA5,PSMA7,PSMB1,PSMB5,PSMB7,PSMC3,PSMC5,PSMC6,PSMD1,PSMD10,PSMD11,PSMD12,PSMD13,PSMD14,PSMD2,PSMD3,PSMD4,PSMD6,PSMD7,PSMD8,PSME1,PSME3,RFC1,RFC3,RFC4,RFC5,RPA1,RPA2,RPS27A,SEM1,SKP1,SKP2,UBA52,UBB,UBC	0.529915	2.68888
reactome_regulation_of_mrna_stability_by_proteins_that_bind_au_rich_elements	2.3e-15	5.1e-14	4341	85	50	22027	AKT1,ANP32A,DCP1A,DCP2,DIS3,EIF4G1,EXOSC2,EXOSC7,HNRNPD,HSPA8,KHSRP,MAPK14,MAPKAPK2,NUP214,PABPC1,PARN,PRKCA,PSMA3,PSMA5,PSMA7,PSMB1,PSMB5,PSMB7,PSMC3,PSMC5,PSMC6,PSMD1,PSMD10,PSMD11,PSMD12,PSMD13,PSMD14,PSMD2,PSMD3,PSMD4,PSMD6,PSMD7,PSMD8,PSME1,PSME3,RPS27A,SEM1,SET,TNPO1,UBA52,UBB,UBC,XPO1,YWHAB,YWHAZ	0.588235	2.98481
reactome_potential_therapeutics_for_sars	3.2e-15	7.1e-14	4341	75	46	22027	AP2A2,AP2B1,AP2M1,ATP1A1,ATP1B1,ATP1B3,BRD4,BRMS1,CHD3,COMT,CRBN,CUL3,FKBP4,FURIN,GATAD2A,GATAD2B,HDAC1,HDAC2,HMG20B,HSP90AA1,HSP90AB1,IFNAR1,IFNAR2,IMPDH1,IMPDH2,ITGB1,KDM1A,KEAP1,MTA1,MTA2,NR3C1,PHF21A,PTGES3,RBBP4,RBBP7,RCOR1,REST,ROCK1,ROCK2,SAP18,SAP30L,SIGMAR1,SUDS3,TBK1,TUBB,VEGFA	0.613333	3.11216
reactome_autophagy	3.5e-15	7.7e-14	4341	134	67	22027	ATG101,ATG14,ATG3,ATG5,ATM,BECN1,CHMP2A,CHMP3,CHMP4B,CSNK2A1,CSNK2A2,DYNC1H1,DYNC1I2,DYNC1LI2,DYNLL1,DYNLL2,EEF1A1,EPAS1,GABARAPL1,GABARAPL2,HSF1,HSP90AA1,HSP90AB1,HSPA8,LAMP2,MAP1LC3B,MFN1,MFN2,MLST8,MTMR3,MTOR,MVB12A,NBR1,PARK7,PCNT,PEX5,PGAM5,PIK3C3,PINK1,PRKAA2,PRKAB2,PRKAG1,RB1CC1,RHEB,RPS27A,RPTOR,SQSTM1,TOMM20,TOMM22,TOMM40,TOMM7,TOMM70,TSC1,TUBA1B,TUBA1C,UBA52,UBAP1,UBB,UBC,UBE2N,ULK1,UVR…	0.5	2.53709
reactome_metabolism_of_lipids	3.8e-15	8.3e-14	4341	622	204	22027	AACS,ABCC1,ACACA,ACAD11,ACADM,ACADVL,ACAT1,ACAT2,ACBD5,ACBD6,ACLY,ACOT9,ACOX1,ACSL3,ACSL4,AGPAT3,AGPAT5,AGPS,AKR1B1,ALAS1,ALDH3A2,ALDH3B1,ARF1,ARNT,ASAH1,CDS2,CEPT1,CERK,CERS2,CHKA,CHPT1,CLOCK,CPNE1,CPNE3,CPT1A,CREBBP,CSNK1G2,CSNK2A1,CSNK2A2,CYP1B1,CYP51A1,DBI,DDHD2,DEGS1,DHCR24,ECHS1,ECI2,ELOVL3,ELOVL5,ESRRA,ESYT1,ESYT2,ETNK1,FADS1,FADS2,FAR1,FDPS,GDE1,GNPAT,GPAT4,GPD2,GPX4,HACD2,HADHA,HADHB,HEX…	0.327974	1.6642
reactome_cellular_response_to_heat_stress	7.3e-15	1.6e-13	4341	95	53	22027	ATM,ATR,BAG1,CAMK2D,CREBBP,DNAJC7,EEF1A1,FKBP4,GSK3B,HIKESHI,HSBP1,HSF1,HSP90AA1,HSP90AB1,HSPA13,HSPA14,HSPA4,HSPA5,HSPA8,HSPA9,MAPKAPK2,MLST8,MRPL18,MTOR,NDC1,NUP107,NUP133,NUP153,NUP155,NUP160,NUP205,NUP210,NUP214,NUP43,NUP50,NUP93,NUP98,POM121,POM121C,PTGES3,RANBP2,RPA1,RPA2,RPS19BP1,RPTOR,SEC13,SERPINH1,SIRT1,ST13,TPR,UBB,VCP,YWHAE	0.557895	2.83086
reactome_regulation_of_pten_stability_and_activity	7.8e-15	1.6e-13	4341	66	42	22027	AKT1,AKT2,CSNK2A1,CSNK2A2,MKRN1,NEDD4,OTUD3,PSMA3,PSMA5,PSMA7,PSMB1,PSMB5,PSMB7,PSMC3,PSMC5,PSMC6,PSMD1,PSMD10,PSMD11,PSMD12,PSMD13,PSMD14,PSMD2,PSMD3,PSMD4,PSMD6,PSMD7,PSMD8,PSME1,PSME3,PTEN,RNF146,RPS27A,SEM1,STUB1,TNKS2,TRIM27,UBA52,UBB,UBC,USP13,XIAP	0.636364	3.22902
reactome_dna_replication_pre_initiation	1.3e-14	2.7e-13	4341	85	49	22027	CDC6,CDC7,CDK2,CDT1,E2F1,E2F2,E2F3,KPNA6,KPNB1,MCM2,MCM3,MCM4,MCM5,MCM6,MCM7,ORC2,POLA1,POLE3,PRIM1,PSMA3,PSMA5,PSMA7,PSMB1,PSMB5,PSMB7,PSMC3,PSMC5,PSMC6,PSMD1,PSMD10,PSMD11,PSMD12,PSMD13,PSMD14,PSMD2,PSMD3,PSMD4,PSMD6,PSMD7,PSMD8,PSME1,PSME3,RPA1,RPA2,RPS27A,SEM1,UBA52,UBB,UBC	0.576471	2.92511
reactome_unfolded_protein_response_upr	2.5e-14	5.1e-13	4341	86	49	22027	ACADVL,ARFGAP1,ATF4,ATF6,CALR,CEBPG,CREB3L2,CTDSP2,CXXC1,DCP2,DCTN1,DDIT3,DIS3,DNAJB11,DNAJC3,EDEM1,EIF2AK3,EIF2S1,EIF2S2,EIF2S3,ERN1,EXOSC2,EXOSC7,GFPT1,GSK3A,HDGF,HERPUD1,HSP90B1,HSPA5,HYOU1,KHSRP,KLHDC3,LMNA,MBTPS1,MBTPS2,MYDGF,NFYA,NFYB,PARN,PDIA6,PREB,SEC31A,SERP1,SRPRA,SSR1,SYVN1,TATDN2,TLN1,XBP1	0.569767	2.8911
reactome_degradation_of_beta_catenin_by_the_destruction_complex	3.2e-14	6.4e-13	4341	81	47	22027	APC,AXIN1,BTRC,CTBP1,CTNNB1,CUL1,GSK3B,HDAC1,MYC,PPP2CB,PPP2R1B,PPP2R5C,PPP2R5D,PPP2R5E,PSMA3,PSMA5,PSMA7,PSMB1,PSMB5,PSMB7,PSMC3,PSMC5,PSMC6,PSMD1,PSMD10,PSMD11,PSMD12,PSMD13,PSMD14,PSMD2,PSMD3,PSMD4,PSMD6,PSMD7,PSMD8,PSME1,PSME3,RPS27A,SEM1,SKP1,TLE2,TLE3,TLE5,UBA52,UBB,UBC,ZRANB1	0.580247	2.94428
reactome_dna_repair	3.2e-14	6.4e-13	4341	281	110	22027	ABL1,ACTB,ACTL6A,ALKBH2,ALKBH5,APEX1,AQR,ASCC1,ASCC3,ATM,ATR,BABAM1,BAZ1B,BRCA1,BRCC3,CDK2,CDK7,CLSPN,COPS6,CUL4A,CUL4B,DCLRE1B,DDB1,ELL,ERCC6,EXO1,FANCI,FANCL,FEN1,GTF2H1,GTF2H3,HERC2,HMGN1,INO80,KDM4B,LIG1,LIG3,MRE11,MSH2,MSH6,MUS81,NEIL2,NPLOC4,NSD2,PALB2,PARP1,PCNA,POLD3,POLE3,POLI,POLN,POLQ,POLR2A,POLR2B,POLR2D,POLR2F,POLR2H,PPP4R2,PRKDC,PRPF19,RAD17,RAD18,RAD23A,RAD23B,RAD51AP1,RAD51C,RBBP8…	0.391459	1.98633
reactome_intra_golgi_and_retrograde_golgi_to_er_traffic	3.2e-14	6.4e-13	4341	183	81	22027	ACTR1A,AGPAT3,ARCN1,ARF1,ARF5,ARFGAP1,ARFGAP3,ARFIP2,ARL1,BICD1,BICD2,CAPZA1,CAPZA2,COG8,COPA,COPB1,COPB2,COPG1,COPZ1,CUX1,CYTH3,DCTN1,DCTN2,DCTN5,DYNC1H1,DYNC1I2,DYNC1LI2,DYNLL1,DYNLL2,GALNT1,GALNT2,GCC1,GOLGA4,GOLIM4,IGF2R,KIF1B,KIF1C,KIF21A,KIF26A,KIF2A,KIF2C,KIF3B,KIF5B,KIFAP3,KLC1,M6PR,MAN1A2,MAN2A1,MAN2A2,NAPB,NBAS,PAFAH1B1,PAFAH1B2,PLA2G4A,RAB1A,RAB3GAP1,RAB3GAP2,RAB6A,RACGAP1,RGP1,RHOBTB3…	0.442623	2.24595
reactome_cytoprotection_by_hmox1	3.5e-14	6.8e-13	4341	115	59	22027	ABCC1,BACH1,COX16,COX20,COX4I1,COX5A,COX6C,COX7A2L,COX7B,COX7C,CREBBP,CSNK2A1,CSNK2A2,CUL1,CUL3,CYCS,KEAP1,LRPPRC,MED1,NCOA2,NCOR1,NCOR2,PSMA3,PSMA5,PSMA7,PSMB1,PSMB5,PSMB7,PSMC3,PSMC5,PSMC6,PSMD1,PSMD10,PSMD11,PSMD12,PSMD13,PSMD14,PSMD2,PSMD3,PSMD4,PSMD6,PSMD7,PSMD8,PSME1,PSME3,RPS27A,RXRA,SCO1,SEM1,SIN3A,SKP1,SKP2,STAT3,TBL1X,TBL1XR1,TXNIP,UBA52,UBB,UBC	0.513043	2.60327
reactome_resolution_of_sister_chromatid_cohesion	3.5e-14	6.8e-13	4341	115	59	22027	AHCTF1,BIRC5,BUB1,BUB1B,BUB3,CCNB1,CDCA5,CDK1,CENPA,CENPF,CENPK,CENPN,CKAP5,CLIP1,DSN1,DYNC1H1,DYNC1I2,DYNC1LI2,DYNLL1,DYNLL2,INCENP,KIF2A,KIF2C,MAD2L1,MAPRE1,MIS12,NDEL1,NSL1,NUDC,NUP107,NUP133,NUP160,NUP43,NUP98,PAFAH1B1,PDS5A,PPP1CC,PPP2CB,PPP2R1B,PPP2R5C,PPP2R5D,PPP2R5E,RAD21,RANBP2,RANGAP1,RCC2,SEC13,SKA2,SMC1A,SMC3,SPC24,STAG1,STAG2,TAOK1,TUBA1B,TUBA1C,WAPL,XPO1,ZWINT	0.513043	2.60327
reactome_signaling_by_the_b_cell_receptor_bcr	8.3e-14	1.6e-12	4341	105	55	22027	AHCYL1,BTRC,CALM1,CHUK,CUL1,FBXW11,FYN,GRB2,HRAS,ITPR1,ITPR2,ITPR3,KRAS,LYN,MALT1,MAP3K7,NCK1,NFKBIA,NFKBIB,NRAS,PPIA,PPP3CA,PPP3CB,PSMA3,PSMA5,PSMA7,PSMB1,PSMB5,PSMB7,PSMC3,PSMC5,PSMC6,PSMD1,PSMD10,PSMD11,PSMD12,PSMD13,PSMD14,PSMD2,PSMD3,PSMD4,PSMD6,PSMD7,PSMD8,PSME1,PSME3,RPS27A,SEM1,SH3KBP1,SKP1,SOS1,UBA52,UBB,UBC,VAV1	0.52381	2.6579
reactome_transport_of_mature_transcript_to_cytoplasm	9.6e-14	1.8e-12	4341	80	46	22027	ALYREF,CASC3,CDC40,CHTOP,CPSF2,CPSF3,CPSF4,DDX39A,DDX39B,FYTTD1,GLE1,NCBP1,NCBP2,NDC1,NUP107,NUP133,NUP153,NUP155,NUP160,NUP205,NUP210,NUP214,NUP43,NUP50,NUP93,NUP98,POM121,POM121C,RANBP2,RBM8A,RNPS1,SARNP,SEC13,SLU7,SRRM1,SRSF11,SRSF3,SRSF4,SRSF5,SRSF7,SRSF9,THOC5,TPR,U2AF2,UPF3B,ZC3H11A	0.575	2.91765
reactome_transport_of_small_molecules	1.1e-13	2.1e-12	4341	574	187	22027	ABCB10,ABCB7,ABCC1,ABCC4,ABCG2,ADCY6,ADCY9,ADD3,AFG3L2,AHCYL2,AKAP1,ANKH,ANO6,AP2A2,AP2B1,AP2M1,AQP3,ASPH,ATP11A,ATP11C,ATP1A1,ATP1B1,ATP1B3,ATP2A2,ATP2B1,ATP2B4,ATP2C1,ATP6AP1,ATP6V0A2,ATP6V0E1,ATP6V1A,ATP6V1B2,ATP6V1C1,ATP6V1E1,ATP6V1G1,ATP9A,BSG,CALM1,CAMK2D,CAND1,CLCN3,CLTA,CLTC,CUL1,CUTC,CYB5R1,CYBRD1,DERL1,DERL2,EIF2S1,EIF2S2,EIF2S3,ERLIN2,FBXL5,FTH1,FURIN,GNAS,GNB1,GNB4,HDLBP,IREB2,LDLR,LR…	0.325784	1.65309
reactome_beta_catenin_independent_wnt_signaling	1.5e-13	2.7e-12	4341	127	62	22027	AGO1,AGO2,AGO3,AP2A2,AP2B1,AP2M1,CALM1,CLTA,CLTC,CTNNB1,DVL1,FZD4,FZD6,GNB1,GNB4,ITPR1,ITPR2,ITPR3,KRAS,MAP3K7,MYC,NLK,PFN1,PPP3CA,PPP3CB,PRKCA,PSMA3,PSMA5,PSMA7,PSMB1,PSMB5,PSMB7,PSMC3,PSMC5,PSMC6,PSMD1,PSMD10,PSMD11,PSMD12,PSMD13,PSMD14,PSMD2,PSMD3,PSMD4,PSMD6,PSMD7,PSMD8,PSME1,PSME3,RAC1,RHOA,ROR1,ROR2,RPS27A,SCRIB,SEM1,SMURF2,TNRC6A,TNRC6B,UBA52,UBB,UBC	0.488189	2.47716
reactome_fc_epsilon_receptor_fceri_signaling	1.5e-13	2.7e-12	4341	127	62	22027	AHCYL1,BTRC,CALM1,CDC34,CHUK,CUL1,FBXW11,FYN,GRB2,HRAS,ITPR1,ITPR2,ITPR3,KRAS,LYN,MALT1,MAP2K7,MAP3K7,NFKBIA,NRAS,PAK2,PDPK1,PIK3CB,PPP3CA,PPP3CB,PSMA3,PSMA5,PSMA7,PSMB1,PSMB5,PSMB7,PSMC3,PSMC5,PSMC6,PSMD1,PSMD10,PSMD11,PSMD12,PSMD13,PSMD14,PSMD2,PSMD3,PSMD4,PSMD6,PSMD7,PSMD8,PSME1,PSME3,RAC1,RPS27A,SEM1,SKP1,SOS1,TAB2,TAB3,UBA52,UBB,UBC,UBE2D2,UBE2N,VAV1,VAV2	0.488189	2.47716
reactome_selective_autophagy	1.5e-13	2.7e-12	4341	70	42	22027	ATG5,ATM,CSNK2A1,CSNK2A2,DYNC1H1,DYNC1I2,DYNC1LI2,DYNLL1,DYNLL2,EPAS1,HSF1,HSP90AA1,HSPA8,MAP1LC3B,MFN1,MFN2,NBR1,PARK7,PCNT,PEX5,PGAM5,PINK1,PRKAA2,PRKAB2,PRKAG1,RPS27A,SQSTM1,TOMM20,TOMM22,TOMM40,TOMM7,TOMM70,TUBA1B,TUBA1C,UBA52,UBB,UBC,UBE2N,ULK1,VCP,VDAC1,VIM	0.6	3.04451
reactome_mitotic_prophase	1.8e-13	3.2e-12	4341	81	46	22027	ARPP19,BANF1,CCNB1,CDK1,CTDNEP1,ENSA,GOLGA2,GORASP2,LEMD2,LMNA,LMNB1,LPIN2,NCAPG2,NDC1,NEK9,NUMA1,NUP107,NUP133,NUP153,NUP155,NUP160,NUP205,NUP210,NUP214,NUP43,NUP50,NUP93,NUP98,PHF8,POM121,POM121C,PPP2CB,PPP2R1B,PRKCA,RAB1A,RAB2A,RANBP2,SEC13,SET,SMC2,SMC4,TMPO,TPR,USO1,VRK1,VRK2	0.567901	2.88163
reactome_mapk6_mapk4_signaling	2.1e-13	3.7e-12	4341	84	47	22027	AGO1,AGO2,AGO3,CDC14B,CDC42,CDK1,FOXO3,IGF2BP1,MAPK4,MAPK6,MAPKAPK5,MYC,NCOA3,PAK2,PRKACB,PSMA3,PSMA5,PSMA7,PSMB1,PSMB5,PSMB7,PSMC3,PSMC5,PSMC6,PSMD1,PSMD10,PSMD11,PSMD12,PSMD13,PSMD14,PSMD2,PSMD3,PSMD4,PSMD6,PSMD7,PSMD8,PSME1,PSME3,RAC1,RPS27A,SEM1,TNRC6A,TNRC6B,UBA52,UBB,UBC,XPO1	0.559524	2.83912
reactome_orc1_removal_from_chromatin	2.3e-13	4e-12	4341	68	41	22027	CDC6,CDK2,CDT1,CUL1,MCM2,MCM3,MCM4,MCM5,MCM6,MCM7,ORC2,PSMA3,PSMA5,PSMA7,PSMB1,PSMB5,PSMB7,PSMC3,PSMC5,PSMC6,PSMD1,PSMD10,PSMD11,PSMD12,PSMD13,PSMD14,PSMD2,PSMD3,PSMD4,PSMD6,PSMD7,PSMD8,PSME1,PSME3,RPS27A,SEM1,SKP1,SKP2,UBA52,UBB,UBC	0.602941	3.05943
reactome_transcriptional_regulation_by_runx1	2.9e-13	4.9e-12	4341	163	73	22027	ABL1,ACTL6A,AGO1,AGO2,AGO3,ARID1B,ARID2,AXIN1,BMI1,CBFB,CBX4,CBX6,CCND1,CDK6,CDK7,CREBBP,CSNK2A1,CSNK2A2,CTSL,GATA2,HDAC1,ITCH,KMT2B,KMT2C,KMT2E,LGALS3,LIFR,NR4A3,PHC3,PSMA3,PSMA5,PSMA7,PSMB1,PSMB5,PSMB7,PSMC3,PSMC5,PSMC6,PSMD1,PSMD10,PSMD11,PSMD12,PSMD13,PSMD14,PSMD2,PSMD3,PSMD4,PSMD6,PSMD7,PSMD8,PSME1,PSME3,PTPN11,RBBP5,RPS27A,SEM1,SIN3A,SMARCA2,SMARCA4,SMARCC1,SMARCD1,SMARCD2,TCF3,THBS1,TJP1,T…	0.447853	2.27248
reactome_clec7a_dectin_1_signaling	3.2e-13	5.4e-12	4341	96	51	22027	AHCYL1,BTRC,CALM1,CDC34,CHUK,CUL1,FBXW11,ITPR1,ITPR2,ITPR3,MALT1,MAP3K7,NFKB2,NFKBIA,PDPK1,PPP3CA,PPP3CB,PSMA3,PSMA5,PSMA7,PSMB1,PSMB5,PSMB7,PSMC3,PSMC5,PSMC6,PSMD1,PSMD10,PSMD11,PSMD12,PSMD13,PSMD14,PSMD2,PSMD3,PSMD4,PSMD6,PSMD7,PSMD8,PSME1,PSME3,RPS27A,SEM1,SKP1,TAB2,TAB3,UBA52,UBB,UBC,UBE2D2,UBE2M,UBE2N	0.53125	2.69566
reactome_signaling_by_vegf	3.4e-13	5.7e-12	4341	99	52	22027	AAMP,ABI2,ACTB,ACTG1,AHCYL1,AKT1,AKT2,AXL,BRK1,CALM1,CDC42,CRK,CTNNA1,CTNNB1,CTNND1,CYBA,DOCK1,FYN,HRAS,HSP90AA1,ITGAV,ITPR1,ITPR2,ITPR3,KRAS,MAPK14,MAPKAPK2,MAPKAPK3,MLST8,MTOR,NCK1,NRAS,NRP1,NRP2,PAK2,PDPK1,PIK3CB,PRKACB,PRKCA,PTK2,PXN,RAC1,RHOA,RICTOR,ROCK1,ROCK2,TRIB3,VAV1,VAV2,VEGFA,WASF1,WASF2	0.525253	2.66522
reactome_regulation_of_runx2_expression_and_activity	3.6e-13	6e-12	4341	66	40	22027	BMP2,CBFB,CUL1,ESRRA,FBXW7,GSK3B,NR3C1,PSMA3,PSMA5,PSMA7,PSMB1,PSMB5,PSMB7,PSMC3,PSMC5,PSMC6,PSMD1,PSMD10,PSMD11,PSMD12,PSMD13,PSMD14,PSMD2,PSMD3,PSMD4,PSMD6,PSMD7,PSMD8,PSME1,PSME3,RPS27A,SEM1,SKP1,SKP2,STAT1,STUB1,UBA52,UBB,UBC,WWP1	0.606061	3.07526
reactome_rho_gtpases_activate_formins	3.7e-13	6e-12	4341	129	62	22027	ACTB,ACTG1,AHCTF1,BIRC5,BUB1,BUB1B,BUB3,CDC42,CENPA,CENPF,CENPK,CENPN,CKAP5,CLIP1,DIAPH1,DIAPH3,DSN1,DVL1,DYNC1H1,DYNC1I2,DYNC1LI2,DYNLL1,DYNLL2,FMNL2,INCENP,ITGB1,KIF2A,KIF2C,MAD2L1,MAPRE1,MIS12,NDEL1,NSL1,NUDC,NUP107,NUP133,NUP160,NUP43,NUP98,PAFAH1B1,PFN1,PPP1CC,PPP2CB,PPP2R1B,PPP2R5C,PPP2R5D,PPP2R5E,RAC1,RANBP2,RANGAP1,RCC2,RHOA,RHOC,SEC13,SKA2,SPC24,SRGAP2,TAOK1,TUBA1B,TUBA1C,XPO1,ZWINT	0.48062	2.43875
reactome_apc_c_mediated_degradation_of_cell_cycle_proteins	3.8e-13	6.2e-12	4341	85	47	22027	ANAPC1,ANAPC11,ANAPC7,AURKA,BTRC,BUB1B,BUB3,CCNB1,CDC16,CDC23,CDC26,CDC27,CDK1,CDK2,CUL1,MAD2L1,NEK2,PSMA3,PSMA5,PSMA7,PSMB1,PSMB5,PSMB7,PSMC3,PSMC5,PSMC6,PSMD1,PSMD10,PSMD11,PSMD12,PSMD13,PSMD14,PSMD2,PSMD3,PSMD4,PSMD6,PSMD7,PSMD8,PSME1,PSME3,RPS27A,SEM1,SKP1,SKP2,UBA52,UBB,UBC	0.552941	2.80572
reactome_switching_of_origins_to_a_post_replicative_state	4.3e-13	6.9e-12	4341	88	48	22027	ANAPC1,ANAPC11,ANAPC7,CDC16,CDC23,CDC26,CDC27,CDC6,CDK2,CDT1,CUL1,MCM2,MCM3,MCM4,MCM5,MCM6,MCM7,ORC2,PSMA3,PSMA5,PSMA7,PSMB1,PSMB5,PSMB7,PSMC3,PSMC5,PSMC6,PSMD1,PSMD10,PSMD11,PSMD12,PSMD13,PSMD14,PSMD2,PSMD3,PSMD4,PSMD6,PSMD7,PSMD8,PSME1,PSME3,RPS27A,SEM1,SKP1,SKP2,UBA52,UBB,UBC	0.545455	2.76773
reactome_disorders_of_transmembrane_transporters	7e-13	1.1e-11	4341	143	66	22027	ABCD4,BSG,DERL1,DERL2,ERLIN2,NDC1,NUP107,NUP133,NUP153,NUP155,NUP160,NUP205,NUP210,NUP214,NUP43,NUP50,NUP93,NUP98,OS9,POM121,POM121C,PSMA3,PSMA5,PSMA7,PSMB1,PSMB5,PSMB7,PSMC3,PSMC5,PSMC6,PSMD1,PSMD10,PSMD11,PSMD12,PSMD13,PSMD14,PSMD2,PSMD3,PSMD4,PSMD6,PSMD7,PSMD8,PSME1,PSME3,RANBP2,RNF185,RNF5,RPS27A,SEC13,SEL1L,SEM1,SLC11A2,SLC12A6,SLC16A1,SLC1A3,SLC26A2,SLC27A4,SLC35A2,SLC35C1,SLC3A2,SLC9A6,TPR…	0.461538	2.34193
reactome_sars_cov_2_infection	7.2e-13	1.1e-11	4341	67	40	22027	BECN1,CANX,CHMP2A,CHMP3,CHMP4B,CTSL,DDOST,DDX5,FURIN,GALNT1,GANAB,GSK3A,GSK3B,MAGT1,MAN1B1,MAN2A1,MAP1LC3B,MGAT4B,MGAT5,MOGS,PIK3C3,PRKCSH,RPN1,RPN2,RPS27A,SRPK1,SRPK2,ST3GAL1,ST3GAL4,ST6GAL1,STT3A,SUMO1,UBA52,UBB,UBC,UBE2I,UVRAG,VCP,VHL,ZCRB1	0.597015	3.02936
reactome_downstream_signaling_events_of_b_cell_receptor_bcr	8.3e-13	1.3e-11	4341	78	44	22027	BTRC,CALM1,CHUK,CUL1,FBXW11,HRAS,KRAS,MALT1,MAP3K7,NFKBIA,NFKBIB,NRAS,PPIA,PPP3CA,PPP3CB,PSMA3,PSMA5,PSMA7,PSMB1,PSMB5,PSMB7,PSMC3,PSMC5,PSMC6,PSMD1,PSMD10,PSMD11,PSMD12,PSMD13,PSMD14,PSMD2,PSMD3,PSMD4,PSMD6,PSMD7,PSMD8,PSME1,PSME3,RPS27A,SEM1,SKP1,UBA52,UBB,UBC	0.564103	2.86236
reactome_c_type_lectin_receptors_clrs	9.4e-13	1.5e-11	4341	125	60	22027	AHCYL1,BTRC,CALM1,CDC34,CHUK,CREBBP,CUL1,FBXW11,FYN,HRAS,ITPR1,ITPR2,ITPR3,KRAS,LYN,MALT1,MAP3K7,NFKB2,NFKBIA,NRAS,PAK2,PDPK1,PPP3CA,PPP3CB,PRKACB,PSMA3,PSMA5,PSMA7,PSMB1,PSMB5,PSMB7,PSMC3,PSMC5,PSMC6,PSMD1,PSMD10,PSMD11,PSMD12,PSMD13,PSMD14,PSMD2,PSMD3,PSMD4,PSMD6,PSMD7,PSMD8,PSME1,PSME3,RAF1,RPS27A,SEM1,SKP1,TAB2,TAB3,UBA52,UBB,UBC,UBE2D2,UBE2M,UBE2N	0.48	2.4356
reactome_interleukin_1_family_signaling	9.9e-13	1.5e-11	4341	119	58	22027	APP,BTRC,CHUK,CUL1,FBXW11,HMGB1,IL1RAP,IRAK1,MAP2K1,MAP2K6,MAP3K7,NFKB2,NFKBIA,NFKBIB,NKIRAS2,PSMA3,PSMA5,PSMA7,PSMB1,PSMB5,PSMB7,PSMC3,PSMC5,PSMC6,PSMD1,PSMD10,PSMD11,PSMD12,PSMD13,PSMD14,PSMD2,PSMD3,PSMD4,PSMD6,PSMD7,PSMD8,PSME1,PSME3,PTPN11,PTPN12,PTPN14,PTPN18,PTPN23,PTPN4,PTPN9,RPS27A,SEM1,SKP1,SMAD3,SQSTM1,STAT3,TAB2,TAB3,TBK1,UBA52,UBB,UBC,UBE2N	0.487395	2.47313
reactome_n_glycan_trimming_in_the_er_and_calnexin_calreticulin_cycle	1.5e-12	2.2e-11	4341	34	26	22027	AMFR,CALR,CANX,DERL1,DERL2,EDEM1,GANAB,MAN1B1,MLEC,MOGS,OS9,PDIA3,PRKCSH,RAD23B,RNF185,RNF5,RPS27A,SEL1L,SYVN1,TRIM13,UBA52,UBB,UBC,UBXN1,UGGT1,VCP	0.764706	3.88025
reactome_rhobtb_gtpase_cycle	1.5e-12	2.2e-11	4341	34	26	22027	ACTG1,CCT2,CCT6A,CCT7,CDC37,CPSF7,CUL3,DDX39B,HNRNPC,HSP90AA1,HSP90AB1,MSI2,PHIP,RBMX,RHOBTB1,RHOBTB2,RNF20,ROCK1,ROCK2,SPEN,SRRM1,STK38,TMOD3,TRA2B,TWF1,VIM	0.764706	3.88025
reactome_fceri_mediated_nf_kb_activation	2.4e-12	3.6e-11	4341	77	43	22027	BTRC,CDC34,CHUK,CUL1,FBXW11,LYN,MALT1,MAP3K7,NFKBIA,PDPK1,PSMA3,PSMA5,PSMA7,PSMB1,PSMB5,PSMB7,PSMC3,PSMC5,PSMC6,PSMD1,PSMD10,PSMD11,PSMD12,PSMD13,PSMD14,PSMD2,PSMD3,PSMD4,PSMD6,PSMD7,PSMD8,PSME1,PSME3,RPS27A,SEM1,SKP1,TAB2,TAB3,UBA52,UBB,UBC,UBE2D2,UBE2N	0.558442	2.83363
reactome_defective_cftr_causes_cystic_fibrosis	4.1e-12	6e-11	4341	59	36	22027	DERL1,DERL2,ERLIN2,OS9,PSMA3,PSMA5,PSMA7,PSMB1,PSMB5,PSMB7,PSMC3,PSMC5,PSMC6,PSMD1,PSMD10,PSMD11,PSMD12,PSMD13,PSMD14,PSMD2,PSMD3,PSMD4,PSMD6,PSMD7,PSMD8,PSME1,PSME3,RNF185,RNF5,RPS27A,SEL1L,SEM1,UBA52,UBB,UBC,VCP	0.610169	3.09611
reactome_mapk_family_signaling_cascades	4.1e-12	6e-11	4341	285	106	22027	ABHD17C,ACTB,ACTG1,AGO1,AGO2,AGO3,ARRB1,BCL2L1,BRAF,CALM1,CAMK2D,CDC14B,CDC42,CDK1,CUL3,DLG1,DLG3,DLG4,DUSP16,DUSP4,EGFR,FOXO3,FYN,GRB2,HRAS,ICMT,IGF2BP1,IL6ST,IQGAP1,IRS2,KITLG,KRAS,LYPLA1,MAP2K1,MAPK4,MAPK6,MAPKAPK5,MARK3,MET,MYC,NCOA3,NF1,NRAS,PAK2,PDGFA,PDGFB,PEA15,PEBP1,PHB,PIK3CB,PPP1CB,PPP1CC,PPP2CB,PPP2R1B,PPP2R5C,PPP2R5D,PPP2R5E,PRKACB,PSMA3,PSMA5,PSMA7,PSMB1,PSMB5,PSMB7,PSMC3,PSMC5,PSMC…	0.37193	1.88724
reactome_mitotic_spindle_checkpoint	4.1e-12	6e-11	4341	110	54	22027	AHCTF1,ANAPC1,ANAPC11,ANAPC7,BIRC5,BUB1,BUB1B,BUB3,CDC16,CDC23,CDC26,CDC27,CENPA,CENPF,CENPK,CENPN,CKAP5,CLIP1,DSN1,DYNC1H1,DYNC1I2,DYNC1LI2,DYNLL1,DYNLL2,INCENP,KIF2A,KIF2C,MAD2L1,MAPRE1,MIS12,NDEL1,NSL1,NUDC,NUP107,NUP133,NUP160,NUP43,NUP98,PAFAH1B1,PPP1CC,PPP2CB,PPP2R1B,PPP2R5C,PPP2R5D,PPP2R5E,RANBP2,RANGAP1,RCC2,SEC13,SKA2,SPC24,TAOK1,XPO1,ZWINT	0.490909	2.49096
reactome_the_citric_acid_tca_cycle_and_respiratory_electron_transport	5.1e-12	7.4e-11	4341	171	73	22027	ATP5F1A,ATP5F1B,ATP5F1C,ATP5F1E,ATP5MC2,ATP5ME,ATP5PB,ATP5PD,BSG,COX16,COX20,COX4I1,COX5A,COX6C,COX7A2L,COX7B,COX7C,CS,CYC1,CYCS,DLD,ETFA,ETFB,FH,GLO1,IDH3B,LDHA,LRPPRC,MDH2,ME1,ME2,NDUFA1,NDUFA10,NDUFA6,NDUFA9,NDUFAB1,NDUFB1,NDUFB10,NDUFB11,NDUFB3,NDUFB9,NDUFS1,NDUFS2,NDUFS3,NDUFS4,NDUFS5,NDUFS6,NDUFV1,NDUFV3,NNT,NUBPL,OGDH,PDHA1,PDHX,PDK4,PDPR,RXRA,SCO1,SDHC,SLC16A1,SLC16A3,SUCLA2,SUCLG1,TIMMDC…	0.426901	2.16617
reactome_cellular_senescence	5.7e-12	8.1e-11	4341	123	58	22027	AGO1,AGO3,ANAPC1,ANAPC11,ANAPC7,ATM,BMI1,CBX4,CBX6,CDC16,CDC23,CDC26,CDC27,CDK2,CDK4,CDK6,CDKN1B,CDKN2B,CDKN2C,CDKN2D,E2F1,E2F2,E2F3,EP400,ETS1,EZH2,HIRA,HMGA1,LMNB1,MAP2K6,MAP2K7,MAP4K4,MAPK14,MAPKAPK2,MAPKAPK3,MAPKAPK5,MDM2,MDM4,MRE11,PHC3,RBBP4,RBBP7,RPS27A,RPS6KA3,SP1,STAT3,SUZ12,TERF2IP,TFDP1,TFDP2,TNRC6A,TNRC6B,TP53,TXN,UBA52,UBB,UBC,UBN1	0.471545	2.3927
reactome_signaling_by_tgf_beta_receptor_complex	6e-12	8.5e-11	4341	73	41	22027	CBL,CCNT1,CDK9,CDKN2B,F11R,FURIN,HDAC1,MTMR4,MYC,NCOR1,NCOR2,PARD3,PARP1,PPM1A,PPP1CB,PPP1CC,PPP1R15A,RHOA,RPS27A,SKI,SMAD2,SMAD3,SMURF2,SP1,STRAP,STUB1,TFDP1,TFDP2,TGFBR1,TGFBR2,TGIF2,TRIM33,UBA52,UBB,UBC,UBE2D3,UBE2M,UCHL5,WWTR1,XPO1,ZFYVE9	0.561644	2.84988
reactome_mrna_splicing_minor_pathway	6.7e-12	9.4e-11	4341	52	33	22027	DDX23,DDX42,EFTUD2,GTF2F1,GTF2F2,NCBP1,NCBP2,PDCD7,POLR2A,POLR2B,POLR2D,POLR2F,POLR2H,PRPF6,PRPF8,SF3B1,SF3B2,SF3B3,SF3B6,SNRNP200,SNRNP25,SNRNP40,SNRNP48,SNRPB,SNRPD1,SNRPE,SNRPF,SNRPG,SNU13,SRSF7,TXNL4A,YBX1,ZCRB1	0.634615	3.22015
reactome_regulation_of_hsf1_mediated_heat_shock_response	6.9e-12	9.6e-11	4341	76	42	22027	ATM,ATR,BAG1,DNAJC7,FKBP4,GSK3B,HIKESHI,HSF1,HSPA13,HSPA14,HSPA4,HSPA5,HSPA8,HSPA9,MAPKAPK2,MRPL18,NDC1,NUP107,NUP133,NUP153,NUP155,NUP160,NUP205,NUP210,NUP214,NUP43,NUP50,NUP93,NUP98,POM121,POM121C,RANBP2,RPA1,RPA2,RPS19BP1,SEC13,SERPINH1,SIRT1,ST13,TPR,UBB,YWHAE	0.552632	2.80415
reactome_esr_mediated_signaling	7.2e-12	9.8e-11	4341	149	66	22027	AGO1,AGO2,AGO3,AKT1,AKT2,AXIN1,BCL2,CALM1,CBFB,CCND1,CCNT1,CDK9,CDKN1B,CREBBP,DDX5,EGFR,FKBP4,FKBP5,FOXO3,GNAI1,GNAI3,GNB1,GNB4,GTF2A1,GTF2F1,GTF2F2,HDAC1,HRAS,HSP90AA1,HSP90AB1,JUND,KANK1,KDM1A,KDM4B,KRAS,MED1,MYC,NCOA2,NCOA3,NRAS,PDPK1,PIK3R3,POLR2A,POLR2B,POLR2D,POLR2F,POLR2H,POU2F1,PPID,PTGES3,PTK2,RAD21,SMC1A,SMC3,SP1,STAG1,STAG2,STRN,TBP,TLE3,TNRC6A,TNRC6B,UHMK1,XPO1,YY1,ZDHHC7	0.442953	2.24762
reactome_platelet_activation_signaling_and_aggregation	7.2e-12	9.8e-11	4341	199	81	22027	AAMP,ABCC4,ACTN4,AKT1,ANXA5,APLP2,APOOL,APP,ARRB1,BRPF3,CALM1,CALU,CD109,CD63,CDC42,CFL1,CHID1,CLU,CRK,CYB5R1,DAGLB,DGKD,DGKE,DGKH,ENDOD1,FLNA,FYN,GNA11,GNA13,GNAI1,GNAI3,GNAQ,GNB1,GNB4,GRB2,GTPBP2,HSPA5,ITPR1,ITPR2,ITPR3,LAMP2,LGALS3BP,LYN,MANF,MAPK14,OLA1,PCDH7,PDGFA,PDGFB,PDPK1,PFN1,PIK3CB,PIK3R3,PLA2G4A,PPIA,PRKCA,PSAP,PTK2,PTPN11,QSOX1,RAC1,RAF1,RAP1A,RAP1B,RHOA,SCCPDH,SOD1,SOS1,TAGLN2,THBS1…	0.407035	2.06537
reactome_sumoylation_of_dna_replication_proteins	9.4e-12	1.3e-10	4341	45	30	22027	AURKA,BIRC5,INCENP,NDC1,NUP107,NUP133,NUP153,NUP155,NUP160,NUP205,NUP210,NUP214,NUP43,NUP50,NUP93,NUP98,PCNA,POM121,POM121C,RANBP2,RANGAP1,SEC13,SUMO1,SUMO2,SUMO3,TOP1,TOP2A,TOP2B,TPR,UBE2I	0.666667	3.38278
reactome_interleukin_1_signaling	1e-11	1.4e-10	4341	94	48	22027	APP,BTRC,CHUK,CUL1,FBXW11,HMGB1,IL1RAP,IRAK1,MAP2K1,MAP2K6,MAP3K7,NFKB2,NFKBIA,NFKBIB,NKIRAS2,PSMA3,PSMA5,PSMA7,PSMB1,PSMB5,PSMB7,PSMC3,PSMC5,PSMC6,PSMD1,PSMD10,PSMD11,PSMD12,PSMD13,PSMD14,PSMD2,PSMD3,PSMD4,PSMD6,PSMD7,PSMD8,PSME1,PSME3,RPS27A,SEM1,SKP1,SQSTM1,TAB2,TAB3,UBA52,UBB,UBC,UBE2N	0.510638	2.59107
reactome_pcp_ce_pathway	1.5e-11	1.9e-10	4341	83	44	22027	AP2A2,AP2B1,AP2M1,CLTA,CLTC,DVL1,FZD4,FZD6,PFN1,PRKCA,PSMA3,PSMA5,PSMA7,PSMB1,PSMB5,PSMB7,PSMC3,PSMC5,PSMC6,PSMD1,PSMD10,PSMD11,PSMD12,PSMD13,PSMD14,PSMD2,PSMD3,PSMD4,PSMD6,PSMD7,PSMD8,PSME1,PSME3,RAC1,RHOA,ROR1,ROR2,RPS27A,SCRIB,SEM1,SMURF2,UBA52,UBB,UBC	0.53012	2.68992
reactome_oxidative_stress_induced_senescence	2e-11	2.6e-10	4341	64	37	22027	AGO1,AGO3,BMI1,CBX4,CBX6,CDK4,CDK6,CDKN2B,CDKN2C,CDKN2D,E2F1,E2F2,E2F3,EZH2,MAP2K6,MAP2K7,MAP4K4,MAPK14,MAPKAPK2,MAPKAPK3,MAPKAPK5,MDM2,MDM4,PHC3,RBBP4,RBBP7,RPS27A,SUZ12,TFDP1,TFDP2,TNRC6A,TNRC6B,TP53,TXN,UBA52,UBB,UBC	0.578125	2.93351
reactome_transport_to_the_golgi_and_subsequent_modification	2e-11	2.6e-10	4341	165	70	22027	ACTR1A,ANKRD28,ARCN1,ARF1,ARF5,ARFGAP1,ARFGAP3,B4GALT1,B4GALT4,B4GALT5,CAPZA1,CAPZA2,CD55,CNIH1,COG8,COPA,COPB1,COPB2,COPG1,COPZ1,CSNK1D,CTSC,CTSZ,DCTN1,DCTN2,DCTN5,DYNC1H1,DYNC1I2,DYNC1LI2,DYNLL1,DYNLL2,GOLGA2,GOLGB1,LMAN1,LMAN2,MAN1A2,MAN2A1,MAN2A2,MCFD2,MGAT4B,MGAT5,MIA2,MIA3,NAPB,PPP6R1,PREB,RAB1A,SAR1B,SEC13,SEC16A,SEC22C,SEC24C,SEC31A,SPTAN1,SPTBN1,ST3GAL4,ST6GAL1,STX17,TFG,TMED10,TMED2,TME…	0.424242	2.15268
reactome_dectin_1_mediated_noncanonical_nf_kb_signaling	2.5e-11	3.3e-10	4341	59	35	22027	BTRC,CHUK,CUL1,FBXW11,NFKB2,PSMA3,PSMA5,PSMA7,PSMB1,PSMB5,PSMB7,PSMC3,PSMC5,PSMC6,PSMD1,PSMD10,PSMD11,PSMD12,PSMD13,PSMD14,PSMD2,PSMD3,PSMD4,PSMD6,PSMD7,PSMD8,PSME1,PSME3,RPS27A,SEM1,SKP1,UBA52,UBB,UBC,UBE2M	0.59322	3.0101
reactome_scf_skp2_mediated_degradation_of_p27_p21	2.5e-11	3.3e-10	4341	59	35	22027	CCND1,CDK2,CDK4,CDKN1B,CUL1,PSMA3,PSMA5,PSMA7,PSMB1,PSMB5,PSMB7,PSMC3,PSMC5,PSMC6,PSMD1,PSMD10,PSMD11,PSMD12,PSMD13,PSMD14,PSMD2,PSMD3,PSMD4,PSMD6,PSMD7,PSMD8,PSME1,PSME3,RPS27A,SEM1,SKP1,SKP2,UBA52,UBB,UBC	0.59322	3.0101
reactome_dna_double_strand_break_repair	2.7e-11	3.5e-10	4341	130	59	22027	ABL1,ATM,ATR,BABAM1,BAZ1B,BRCA1,BRCC3,CDK2,CLSPN,EXO1,FEN1,HERC2,KDM4B,LIG3,MRE11,MUS81,NSD2,PALB2,PARP1,PCNA,POLD3,POLE3,POLQ,PPP4R2,PRKDC,RAD17,RAD51AP1,RAD51C,RBBP8,RFC1,RFC3,RFC4,RFC5,RHNO1,RIF1,RMI2,RNF168,RPA1,RPA2,RPS27A,SMARCA5,SPIDR,SUMO1,SUMO2,TDP2,TIMELESS,TOP3A,TOPBP1,TP53,UBA52,UBB,UBC,UBE2I,UBE2N,UBE2V2,UBXN1,UIMC1,XRCC5,XRCC6	0.453846	2.3029
reactome_negative_regulation_of_notch4_signaling	3e-11	3.8e-10	4341	54	33	22027	AKT1,CUL1,FBXW7,PSMA3,PSMA5,PSMA7,PSMB1,PSMB5,PSMB7,PSMC3,PSMC5,PSMC6,PSMD1,PSMD10,PSMD11,PSMD12,PSMD13,PSMD14,PSMD2,PSMD3,PSMD4,PSMD6,PSMD7,PSMD8,PSME1,PSME3,RPS27A,SEM1,SKP1,UBA52,UBB,UBC,YWHAZ	0.611111	3.10089
reactome_cellular_response_to_hypoxia	3.1e-11	3.9e-10	4341	73	40	22027	ARNT,CITED2,CREBBP,EGLN3,EPAS1,HIF1A,HIF1AN,LIMD1,PSMA3,PSMA5,PSMA7,PSMB1,PSMB5,PSMB7,PSMC3,PSMC5,PSMC6,PSMD1,PSMD10,PSMD11,PSMD12,PSMD13,PSMD14,PSMD2,PSMD3,PSMD4,PSMD6,PSMD7,PSMD8,PSME1,PSME3,RPS27A,SEM1,UBA52,UBB,UBC,UBE2D2,UBE2D3,VEGFA,VHL	0.547945	2.78037
reactome_hcmv_early_events	3.8e-11	4.7e-10	4341	65	37	22027	CBX1,DAXX,DYNC1H1,DYNC1I2,DYNC1LI2,DYNLL1,DYNLL2,EGFR,EZH2,ITGB1,NCOR1,NCOR2,NDC1,NUP107,NUP133,NUP153,NUP155,NUP160,NUP205,NUP210,NUP214,NUP43,NUP50,NUP93,NUP98,POM121,POM121C,RANBP2,RBBP4,RBBP7,SEC13,SUZ12,TBL1X,TBL1XR1,TPR,TUBA1B,TUBA1C	0.569231	2.88838
reactome_regulation_of_ras_by_gaps	3.8e-11	4.7e-10	4341	65	37	22027	CUL3,HRAS,KRAS,NF1,NRAS,PSMA3,PSMA5,PSMA7,PSMB1,PSMB5,PSMB7,PSMC3,PSMC5,PSMC6,PSMD1,PSMD10,PSMD11,PSMD12,PSMD13,PSMD14,PSMD2,PSMD3,PSMD4,PSMD6,PSMD7,PSMD8,PSME1,PSME3,RASA3,RASAL2,RPS27A,SEM1,SPRED1,SPRED2,UBA52,UBB,UBC	0.569231	2.88838
reactome_degradation_of_gli1_by_the_proteasome	3.9e-11	4.8e-10	4341	57	34	22027	BTRC,CUL1,ITCH,NUMB,PRKACB,PSMA3,PSMA5,PSMA7,PSMB1,PSMB5,PSMB7,PSMC3,PSMC5,PSMC6,PSMD1,PSMD10,PSMD11,PSMD12,PSMD13,PSMD14,PSMD2,PSMD3,PSMD4,PSMD6,PSMD7,PSMD8,PSME1,PSME3,RPS27A,SEM1,SKP1,UBA52,UBB,UBC	0.596491	3.0267
reactome_epigenetic_regulation_of_gene_expression	4.2e-11	5.1e-10	4341	85	44	22027	ACTB,AEBP2,BAZ1B,BAZ2A,CBX3,CDK7,CHD3,DDX21,DEK,DNMT1,ERCC6,EZH2,GATAD2A,GATAD2B,GSK3B,GTF2H1,GTF2H3,HDAC1,HDAC2,MBD2,MTA1,MTA2,MYO1C,POLR1A,POLR1B,POLR1E,POLR2F,POLR2H,RBBP4,RBBP7,SAP18,SAP30L,SF3B1,SIN3A,SIRT1,SMARCA5,SUDS3,SUV39H1,SUZ12,TAF1D,TBP,TDG,TET3,UBTF	0.517647	2.62663
reactome_degradation_of_axin	4.6e-11	5.5e-10	4341	52	32	22027	AXIN1,PSMA3,PSMA5,PSMA7,PSMB1,PSMB5,PSMB7,PSMC3,PSMC5,PSMC6,PSMD1,PSMD10,PSMD11,PSMD12,PSMD13,PSMD14,PSMD2,PSMD3,PSMD4,PSMD6,PSMD7,PSMD8,PSME1,PSME3,RNF146,RPS27A,SEM1,SMURF2,TNKS2,UBA52,UBB,UBC	0.615385	3.12257
reactome_signaling_by_alk_in_cancer	4.6e-11	5.5e-10	4341	52	32	22027	ATIC,BIRC6,CLTC,CUL1,DCTN1,EEF1G,EIF2AK3,GRB2,HIP1,KIF5B,KLC1,LMO7,MECP2,MSN,MYH9,NPM1,PPFIBP1,PRKAR1A,RANBP2,RPS6,RRBP1,SEC31A,SKP1,SQSTM1,STAT3,STAT5A,STRN,TFG,TPM3,TPM4,TPR,VCL	0.615385	3.12257
reactome_hedgehog_ligand_biogenesis	4.9e-11	5.9e-10	4341	60	35	22027	ADAM17,DERL2,OS9,P4HB,PSMA3,PSMA5,PSMA7,PSMB1,PSMB5,PSMB7,PSMC3,PSMC5,PSMC6,PSMD1,PSMD10,PSMD11,PSMD12,PSMD13,PSMD14,PSMD2,PSMD3,PSMD4,PSMD6,PSMD7,PSMD8,PSME1,PSME3,RPS27A,SEL1L,SEM1,SYVN1,UBA52,UBB,UBC,VCP	0.583333	2.95994
reactome_regulation_of_hmox1_expression_and_activity	5.9e-11	7e-10	4341	63	36	22027	BACH1,CSNK2A1,CSNK2A2,CUL1,CUL3,KEAP1,PSMA3,PSMA5,PSMA7,PSMB1,PSMB5,PSMB7,PSMC3,PSMC5,PSMC6,PSMD1,PSMD10,PSMD11,PSMD12,PSMD13,PSMD14,PSMD2,PSMD3,PSMD4,PSMD6,PSMD7,PSMD8,PSME1,PSME3,RPS27A,SEM1,SKP1,SKP2,UBA52,UBB,UBC	0.571429	2.89953
reactome_stabilization_of_p53	6.1e-11	7.2e-10	4341	55	33	22027	ATM,MDM2,MDM4,PHF20,PSMA3,PSMA5,PSMA7,PSMB1,PSMB5,PSMB7,PSMC3,PSMC5,PSMC6,PSMD1,PSMD10,PSMD11,PSMD12,PSMD13,PSMD14,PSMD2,PSMD3,PSMD4,PSMD6,PSMD7,PSMD8,PSME1,PSME3,RPS27A,SEM1,TP53,UBA52,UBB,UBC	0.6	3.04451
reactome_transcriptional_regulation_by_runx2	6.5e-11	7.6e-10	4341	107	51	22027	ABL1,AKT1,AKT2,BMP2,CBFB,CCNB1,CCND1,CDK1,CDK4,CUL1,ESRRA,FBXW7,GSK3B,LGALS3,NR3C1,PSMA3,PSMA5,PSMA7,PSMB1,PSMB5,PSMB7,PSMC3,PSMC5,PSMC6,PSMD1,PSMD10,PSMD11,PSMD12,PSMD13,PSMD14,PSMD2,PSMD3,PSMD4,PSMD6,PSMD7,PSMD8,PSME1,PSME3,RPS27A,SEM1,SKP1,SKP2,STAT1,STUB1,UBA52,UBB,UBC,WWP1,WWTR1,YAP1,YES1	0.476636	2.41853
reactome_homology_directed_repair	6.9e-11	8e-10	4341	101	49	22027	ABL1,ATM,ATR,BABAM1,BRCA1,BRCC3,CDK2,CLSPN,EXO1,FEN1,HERC2,LIG3,MRE11,MUS81,NSD2,PALB2,PARP1,PCNA,POLD3,POLE3,POLQ,PPP4R2,RAD17,RAD51AP1,RAD51C,RBBP8,RFC1,RFC3,RFC4,RFC5,RHNO1,RMI2,RNF168,RPA1,RPA2,RPS27A,SPIDR,SUMO1,SUMO2,TIMELESS,TOP3A,TOPBP1,UBA52,UBB,UBC,UBE2I,UBE2N,UBE2V2,UIMC1	0.485149	2.46173
reactome_nuclear_envelope_ne_reassembly	6.9e-11	8e-10	4341	66	37	22027	AHCTF1,ANKLE2,BANF1,CCNB1,CDK1,CHMP2A,CHMP3,CHMP4B,IST1,KPNB1,LBR,LEMD2,LMNA,LMNB1,NDC1,NUP107,NUP133,NUP155,NUP160,NUP205,NUP43,NUP93,NUP98,POM121,RAN,RANGAP1,RCC1,SEC13,SPAST,SUMO1,TMPO,TNPO1,TUBA1B,TUBA1C,UBE2I,VRK1,VRK2	0.560606	2.84461
reactome_transcriptional_regulation_by_runx3	7.1e-11	8.1e-10	4341	92	46	22027	BRD2,CBFB,CCND1,CREBBP,CTNNB1,FOXO3,KRAS,MAML1,MDM2,MYC,PSMA3,PSMA5,PSMA7,PSMB1,PSMB5,PSMB7,PSMC3,PSMC5,PSMC6,PSMD1,PSMD10,PSMD11,PSMD12,PSMD13,PSMD14,PSMD2,PSMD3,PSMD4,PSMD6,PSMD7,PSMD8,PSME1,PSME3,RBPJ,RPS27A,SEM1,SMAD3,SMURF2,TEAD1,TP53,UBA52,UBB,UBC,WWTR1,YAP1,ZFHX3	0.5	2.53709
reactome_auf1_hnrnp_d0_binds_and_destabilizes_mrna	9.4e-11	1.1e-09	4341	53	32	22027	EIF4G1,HNRNPD,HSPA8,PABPC1,PSMA3,PSMA5,PSMA7,PSMB1,PSMB5,PSMB7,PSMC3,PSMC5,PSMC6,PSMD1,PSMD10,PSMD11,PSMD12,PSMD13,PSMD14,PSMD2,PSMD3,PSMD4,PSMD6,PSMD7,PSMD8,PSME1,PSME3,RPS27A,SEM1,UBA52,UBB,UBC	0.603774	3.06365
reactome_neddylation	1e-10	1.1e-09	4341	215	83	22027	ANKRD9,ASB1,BIRC5,BTBD1,BTRC,CAND1,CCNF,COMMD2,COPS6,CUL1,CUL3,CUL4A,CUL4B,CUL5,DCAF5,DCAF6,DCAF7,DCAF8,DCUN1D1,DCUN1D2,DCUN1D4,DCUN1D5,DDB1,EPAS1,FBXL19,FBXL20,FBXL5,FBXO21,FBXO22,FBXO9,FBXW11,FBXW2,FBXW7,FEM1B,FEM1C,HIF1A,KEAP1,KLHL2,KLHL21,KLHL42,KLHL5,LMO7,NUB1,PSMA3,PSMA5,PSMA7,PSMB1,PSMB5,PSMB7,PSMC3,PSMC5,PSMC6,PSMD1,PSMD10,PSMD11,PSMD12,PSMD13,PSMD14,PSMD2,PSMD3,PSMD4,PSMD6,PSMD7,PSMD8,PS…	0.386047	1.95887
reactome_estrogen_dependent_gene_expression	1.1e-10	1.3e-09	4341	87	44	22027	AGO1,AGO2,AGO3,AXIN1,BCL2,CBFB,CCND1,CCNT1,CDK9,CREBBP,DDX5,FKBP4,GTF2A1,GTF2F1,GTF2F2,HDAC1,HSP90AA1,HSP90AB1,JUND,KANK1,KDM1A,KDM4B,MED1,MYC,NCOA2,NCOA3,POLR2A,POLR2B,POLR2D,POLR2F,POLR2H,POU2F1,PTGES3,RAD21,SMC1A,SMC3,SP1,STAG1,STAG2,TBP,TLE3,TNRC6A,TNRC6B,YY1	0.505747	2.56625
reactome_signaling_by_tgfb_family_members	1.1e-10	1.3e-09	4341	96	47	22027	ACVR2B,BMP2,BMPR2,CBL,CCNT1,CDK9,CDKN2B,DRAP1,F11R,FSTL3,FURIN,HDAC1,MTMR4,MYC,NCOR1,NCOR2,PARD3,PARP1,PPM1A,PPP1CB,PPP1CC,PPP1R15A,RHOA,RPS27A,SKI,SMAD2,SMAD3,SMAD5,SMURF2,SP1,STRAP,STUB1,TFDP1,TFDP2,TGFBR1,TGFBR2,TGIF2,TRIM33,UBA52,UBB,UBC,UBE2D3,UBE2M,UCHL5,WWTR1,XPO1,ZFYVE9	0.489583	2.48423
reactome_interactions_of_rev_with_host_cellular_proteins	1.3e-10	1.5e-09	4341	36	25	22027	KPNB1,NDC1,NPM1,NUP107,NUP133,NUP153,NUP155,NUP160,NUP205,NUP210,NUP214,NUP43,NUP50,NUP93,NUP98,POM121,POM121C,RAN,RANBP1,RANBP2,RANGAP1,RCC1,SEC13,TPR,XPO1	0.694444	3.52373
reactome_calnexin_calreticulin_cycle	1.4e-10	1.6e-09	4341	25	20	22027	AMFR,CALR,CANX,DERL2,EDEM1,GANAB,MAN1B1,OS9,PDIA3,PRKCSH,RNF185,RNF5,RPS27A,SEL1L,SYVN1,TRIM13,UBA52,UBB,UBC,UGGT1	0.8	4.05934
reactome_rhobtb2_gtpase_cycle	1.5e-10	1.6e-09	4341	23	19	22027	ACTG1,CCT2,CCT6A,CCT7,CDC37,CUL3,DDX39B,HNRNPC,HSP90AA1,HSP90AB1,MSI2,PHIP,RBMX,RHOBTB2,SRRM1,STK38,TMOD3,TRA2B,TWF1	0.826087	4.19171
reactome_signaling_by_met	1.6e-10	1.8e-09	4341	76	40	22027	ARF6,CBL,COL5A1,COL5A2,CRK,CRKL,DOCK7,EPS15,GRB2,HRAS,ITGA3,ITGB1,KRAS,LAMA1,LAMA3,LAMB1,LAMB2,LAMB3,LAMC1,MET,NRAS,PTK2,PTPN11,PTPRJ,RAB4A,RAC1,RANBP9,RAP1A,RAP1B,RPS27A,SH3GL1,SH3KBP1,SOS1,SPINT2,STAT3,TNS3,UBA52,UBB,UBC,USP8	0.526316	2.67062
reactome_sumoylation_of_dna_damage_response_and_repair_proteins	1.6e-10	1.8e-09	4341	76	40	22027	BMI1,BRCA1,CBX4,HERC2,NDC1,NSMCE1,NUP107,NUP133,NUP153,NUP155,NUP160,NUP205,NUP210,NUP214,NUP43,NUP50,NUP93,NUP98,PARP1,PHC3,PIAS2,POM121,POM121C,RAD21,RANBP2,RNF168,RPA1,SEC13,SMC1A,SMC3,SMC5,SMC6,STAG1,STAG2,SUMO1,SUMO2,SUMO3,TDG,TPR,UBE2I	0.526316	2.67062
reactome_hats_acetylate_histones	1.7e-10	1.8e-09	4341	79	41	22027	ACTB,ACTL6A,ATXN7,ATXN7L3,BRD8,BRPF1,BRPF3,CLOCK,CREBBP,DR1,ELP1,ELP2,ELP5,ELP6,EP400,HAT1,HCFC1,JADE1,JADE2,JADE3,KANSL3,KAT6A,KAT6B,KAT8,MEAF6,MORF4L1,MORF4L2,MRGBP,MSL1,NCOA2,OGT,PHF20,RBBP7,RUVBL1,TAF12,TAF5L,TRRAP,USP22,VPS72,WDR5,YEATS2	0.518987	2.63343
reactome_processing_of_dna_double_strand_break_ends	1.7e-10	1.8e-09	4341	62	35	22027	ATM,ATR,BABAM1,BRCA1,BRCC3,CDK2,CLSPN,EXO1,HERC2,MRE11,NSD2,PPP4R2,RAD17,RBBP8,RFC3,RFC4,RFC5,RHNO1,RMI2,RNF168,RPA1,RPA2,RPS27A,SUMO1,SUMO2,TIMELESS,TOP3A,TOPBP1,UBA52,UBB,UBC,UBE2I,UBE2N,UBE2V2,UIMC1	0.564516	2.86445
reactome_regulation_of_plk1_activity_at_g2_m_transition	1.8e-10	1.9e-09	4341	85	43	22027	ACTR1A,AKAP9,AURKA,BTRC,CCNB1,CDK1,CDK5RAP2,CEP131,CEP192,CEP250,CEP57,CEP72,CKAP5,CSNK1D,CSNK1E,CUL1,DCTN1,DCTN2,DYNC1H1,DYNC1I2,DYNLL1,FBXW11,HAUS2,HAUS4,HAUS6,HSP90AA1,MAPRE1,NEK2,OPTN,PAFAH1B1,PCM1,PCNT,PPP1CB,PPP1R12A,RPS27A,SDCCAG8,SKP1,TUBB,UBA52,UBB,UBC,YWHAE,YWHAG	0.505882	2.56694
reactome_golgi_to_er_retrograde_transport	1.9e-10	2e-09	4341	119	54	22027	ACTR1A,AGPAT3,ARCN1,ARF1,ARF5,ARFGAP1,ARFGAP3,BICD1,BICD2,CAPZA1,CAPZA2,COPA,COPB1,COPB2,COPG1,COPZ1,DCTN1,DCTN2,DCTN5,DYNC1H1,DYNC1I2,DYNC1LI2,DYNLL1,DYNLL2,GALNT1,GALNT2,KIF1B,KIF1C,KIF21A,KIF26A,KIF2A,KIF2C,KIF3B,KIF5B,KIFAP3,KLC1,NAPB,NBAS,PAFAH1B1,PAFAH1B2,PLA2G4A,RAB1A,RAB3GAP1,RAB3GAP2,RAB6A,RACGAP1,SURF4,TMED10,TMED2,TMED3,TMED9,TUBA1B,TUBA1C,USE1	0.453782	2.30257
reactome_organelle_biogenesis_and_maintenance	1.9e-10	2e-09	4341	268	97	22027	ACTR1A,AHI1,AKAP9,ALAS1,APOOL,ASAP1,ATP5F1A,ATP5F1B,ATP5F1C,ATP5F1E,ATP5MC2,ATP5ME,ATP5PB,ATP5PD,BBS2,CALM1,CCT2,CCT3,CCT4,CCT5,CCT8,CDK1,CDK5RAP2,CEP131,CEP192,CEP250,CEP57,CEP72,CEP97,CHCHD3,CKAP5,CREBBP,CRTC3,CSNK1D,CSNK1E,CYCS,DCTN1,DCTN2,DNAJC11,DYNC1H1,DYNC1I2,DYNLL1,DYNLL2,ESRRA,EXOC3,EXOC4,EXOC5,GABPA,GABPB1,GLUD1,HAUS2,HAUS4,HAUS6,HCFC1,HSP90AA1,HSPA9,IMMT,KIF3B,KIFAP3,MAPK14,MAPRE1,MARK…	0.36194	1.83655
reactome_g1_s_dna_damage_checkpoints	2e-10	2.1e-09	4341	65	36	22027	ATM,CDC25A,CDK2,CDKN1B,MDM2,MDM4,PHF20,PSMA3,PSMA5,PSMA7,PSMB1,PSMB5,PSMB7,PSMC3,PSMC5,PSMC6,PSMD1,PSMD10,PSMD11,PSMD12,PSMD13,PSMD14,PSMD2,PSMD3,PSMD4,PSMD6,PSMD7,PSMD8,PSME1,PSME3,RPS27A,SEM1,TP53,UBA52,UBB,UBC	0.553846	2.81031
reactome_rna_polymerase_ii_transcription_termination	2e-10	2.1e-09	4341	65	36	22027	ALYREF,CASC3,CDC40,CHTOP,CPSF2,CPSF3,CPSF4,CPSF7,DDX39A,DDX39B,FYTTD1,NCBP1,NCBP2,NUDT21,PAPOLA,PCF11,RBM8A,RNPS1,SARNP,SLU7,SNRPB,SNRPE,SNRPF,SNRPG,SRRM1,SRSF11,SRSF3,SRSF4,SRSF5,SRSF7,SRSF9,THOC5,U2AF2,UPF3B,ZC3H11A,ZNF473	0.553846	2.81031
reactome_er_to_golgi_anterograde_transport	2.3e-10	2.3e-09	4341	139	60	22027	ACTR1A,ANKRD28,ARCN1,ARF1,ARF5,ARFGAP1,ARFGAP3,CAPZA1,CAPZA2,CD55,CNIH1,COG8,COPA,COPB1,COPB2,COPG1,COPZ1,CSNK1D,CTSC,CTSZ,DCTN1,DCTN2,DCTN5,DYNC1H1,DYNC1I2,DYNC1LI2,DYNLL1,DYNLL2,GOLGA2,GOLGB1,LMAN1,LMAN2,MCFD2,MIA2,MIA3,NAPB,PPP6R1,PREB,RAB1A,SAR1B,SEC13,SEC16A,SEC22C,SEC24C,SEC31A,SPTAN1,SPTBN1,STX17,TFG,TMED10,TMED2,TMED3,TMED9,TRAPPC3,TRAPPC6B,TRAPPC9,TUBA1B,TUBA1C,USO1,YKT6	0.431655	2.19029
reactome_hcmv_infection	2.9e-10	3e-09	4341	89	44	22027	CBX1,CHMP2A,CHMP3,CHMP4B,DAXX,DYNC1H1,DYNC1I2,DYNC1LI2,DYNLL1,DYNLL2,EGFR,EZH2,HNRNPK,ITGB1,MVB12A,NCOR1,NCOR2,NDC1,NUP107,NUP133,NUP153,NUP155,NUP160,NUP205,NUP210,NUP214,NUP43,NUP50,NUP93,NUP98,POM121,POM121C,RANBP2,RBBP4,RBBP7,SEC13,SNF8,SUZ12,TBL1X,TBL1XR1,TPR,TUBA1B,TUBA1C,UBAP1	0.494382	2.50858
reactome_nuclear_envelope_breakdown	2.9e-10	3e-09	4341	52	31	22027	BANF1,CCNB1,CDK1,CTDNEP1,LEMD2,LMNA,LMNB1,LPIN2,NDC1,NEK9,NUP107,NUP133,NUP153,NUP155,NUP160,NUP205,NUP210,NUP214,NUP43,NUP50,NUP93,NUP98,POM121,POM121C,PRKCA,RANBP2,SEC13,TMPO,TPR,VRK1,VRK2	0.596154	3.02499
reactome_tp53_regulates_metabolic_genes	4.7e-10	4.7e-09	4341	84	42	22027	AGO1,AGO2,AGO3,AKT1,AKT2,COX16,COX20,COX4I1,COX5A,COX6C,COX7A2L,COX7B,COX7C,CYCS,DDIT4,GLS,GPI,GSR,LRPPRC,MLST8,MTOR,PRDX1,PRDX5,PRKAA2,PRKAB2,PRKAG1,PTEN,RHEB,RPTOR,SCO1,SESN3,TNRC6A,TNRC6B,TP53,TSC1,TXN,TXNRD1,YWHAB,YWHAE,YWHAG,YWHAQ,YWHAZ	0.5	2.53709
reactome_g2_m_dna_damage_checkpoint	5e-10	5e-09	4341	61	34	22027	ATM,ATR,BABAM1,BRCA1,BRCC3,CCNB1,CDK1,EXO1,HERC2,MRE11,NSD2,RAD17,RBBP8,RFC3,RFC4,RFC5,RHNO1,RMI2,RNF168,RPA1,RPA2,SUMO1,TOP3A,TOPBP1,TP53,UBE2N,UBE2V2,UIMC1,WEE1,YWHAB,YWHAE,YWHAG,YWHAQ,YWHAZ	0.557377	2.82823
reactome_runx1_regulates_transcription_of_genes_involved_in_differentiation_of_hscs	5.7e-10	5.6e-09	4341	64	35	22027	ABL1,CBFB,CDK7,GATA2,ITCH,PSMA3,PSMA5,PSMA7,PSMB1,PSMB5,PSMB7,PSMC3,PSMC5,PSMC6,PSMD1,PSMD10,PSMD11,PSMD12,PSMD13,PSMD14,PSMD2,PSMD3,PSMD4,PSMD6,PSMD7,PSMD8,PSME1,PSME3,RPS27A,SEM1,TCF3,UBA52,UBB,UBC,YAP1	0.546875	2.77494
reactome_tcr_signaling	6.1e-10	6e-09	4341	103	48	22027	BTRC,CDC34,CHUK,CUL1,ENAH,FBXW11,MALT1,MAP3K7,NCK1,NFKBIA,PAK2,PDPK1,PIK3CB,PSMA3,PSMA5,PSMA7,PSMB1,PSMB5,PSMB7,PSMC3,PSMC5,PSMC6,PSMD1,PSMD10,PSMD11,PSMD12,PSMD13,PSMD14,PSMD2,PSMD3,PSMD4,PSMD6,PSMD7,PSMD8,PSME1,PSME3,PTEN,PTPRJ,RPS27A,SEM1,SKP1,TAB2,UBA52,UBB,UBC,UBE2D2,UBE2N,VASP	0.466019	2.36466
reactome_signaling_by_hedgehog	6.2e-10	6.1e-09	4341	132	57	22027	ADAM17,ADCY6,ADCY9,ARRB1,BTRC,CDC73,CDON,CUL1,CUL3,DERL2,GAS8,GNAS,GSK3B,IQCE,ITCH,NUMB,OS9,P4HB,PRKACB,PRKAR1A,PRKAR2A,PSMA3,PSMA5,PSMA7,PSMB1,PSMB5,PSMB7,PSMC3,PSMC5,PSMC6,PSMD1,PSMD10,PSMD11,PSMD12,PSMD13,PSMD14,PSMD2,PSMD3,PSMD4,PSMD6,PSMD7,PSMD8,PSME1,PSME3,RPS27A,SEL1L,SEM1,SKP1,SMURF2,SPOP,SYVN1,TUBA1B,TUBA1C,UBA52,UBB,UBC,VCP	0.431818	2.19112
reactome_the_role_of_gtse1_in_g2_m_progression_after_g2_checkpoint	6.2e-10	6.1e-09	4341	67	36	22027	CCNB1,CDK1,HSP90AA1,HSP90AB1,MAPRE1,PSMA3,PSMA5,PSMA7,PSMB1,PSMB5,PSMB7,PSMC3,PSMC5,PSMC6,PSMD1,PSMD10,PSMD11,PSMD12,PSMD13,PSMD14,PSMD2,PSMD3,PSMD4,PSMD6,PSMD7,PSMD8,PSME1,PSME3,RPS27A,SEM1,TP53,TUBA1B,TUBA1C,UBA52,UBB,UBC	0.537313	2.72642
reactome_signaling_by_nuclear_receptors	1e-09	9.6e-09	4341	213	80	22027	AGO1,AGO2,AGO3,AKT1,AKT2,AXIN1,BCL2,CALM1,CBFB,CCND1,CCNT1,CDK9,CDKN1B,CPT1A,CREBBP,CYP26B1,DDX5,DLD,EGFR,FKBP4,FKBP5,FOXO3,GNAI1,GNAI3,GNB1,GNB4,GTF2A1,GTF2F1,GTF2F2,HDAC1,HRAS,HSP90AA1,HSP90AB1,JUND,KANK1,KDM1A,KDM4B,KRAS,MED1,MYC,NCOA2,NCOA3,NCOR1,NCOR2,NR1H2,NRAS,PDHA1,PDHX,PDK4,PDPK1,PIK3R3,POLR2A,POLR2B,POLR2D,POLR2F,POLR2H,POU2F1,PPID,PTGES3,PTK2,RAD21,RDH10,RXRA,SCD,SMC1A,SMC3,SP1,STAG1,S…	0.375587	1.90579
reactome_antigen_processing_cross_presentation	1.1e-09	1.1e-08	4341	92	44	22027	B2M,CALR,CHUK,CTSL,CYBA,HMGB1,ITGAV,ITGB5,LNPEP,PDIA3,PSMA3,PSMA5,PSMA7,PSMB1,PSMB5,PSMB7,PSMC3,PSMC5,PSMC6,PSMD1,PSMD10,PSMD11,PSMD12,PSMD13,PSMD14,PSMD2,PSMD3,PSMD4,PSMD6,PSMD7,PSMD8,PSME1,PSME3,RPS27A,SEC61A1,SEC61G,SEM1,TAP1,TAPBP,UBA52,UBB,UBC,VAMP3,VAMP8	0.478261	2.42678
reactome_degradation_of_dvl	1.1e-09	1e-08	4341	54	31	22027	CUL3,DVL1,KLHL12,PSMA3,PSMA5,PSMA7,PSMB1,PSMB5,PSMB7,PSMC3,PSMC5,PSMC6,PSMD1,PSMD10,PSMD11,PSMD12,PSMD13,PSMD14,PSMD2,PSMD3,PSMD4,PSMD6,PSMD7,PSMD8,PSME1,PSME3,RPS27A,SEM1,UBA52,UBB,UBC	0.574074	2.91295
reactome_sars_cov_1_infection	1.1e-09	1e-08	4341	46	28	22027	BECN1,CANX,CHMP2A,CHMP3,CHMP4B,CTSL,DDX5,GALNT1,GANAB,GSK3A,GSK3B,MAP1LC3B,MOGS,PIK3C3,PRKCSH,RPS27A,ST3GAL1,ST3GAL4,ST6GAL1,SUMO1,UBA52,UBB,UBC,UBE2I,UVRAG,VCP,VHL,ZCRB1	0.608696	3.08863
reactome_sumoylation_of_chromatin_organization_proteins	1.1e-09	1e-08	4341	54	31	22027	BMI1,CBX4,CBX5,CHD3,HDAC1,HDAC2,NDC1,NUP107,NUP133,NUP153,NUP155,NUP160,NUP205,NUP210,NUP214,NUP43,NUP50,NUP93,NUP98,PHC3,PIAS2,POM121,POM121C,RANBP2,SEC13,SUMO1,SUMO2,SUMO3,SUZ12,TPR,UBE2I	0.574074	2.91295
reactome_transcriptional_regulation_by_small_rnas	1.1e-09	1e-08	4341	46	28	22027	AGO1,AGO2,IPO8,NDC1,NUP107,NUP133,NUP153,NUP155,NUP160,NUP205,NUP210,NUP214,NUP43,NUP50,NUP93,NUP98,POLR2A,POLR2B,POLR2D,POLR2F,POLR2H,POM121,POM121C,RAN,RANBP2,SEC13,TNRC6A,TPR	0.608696	3.08863
reactome_regulation_of_tp53_activity_through_phosphorylation	1.2e-09	1.1e-08	4341	89	43	22027	ATM,ATR,AURKA,BRCA1,CDK2,CSNK2A1,CSNK2A2,DYRK2,EXO1,HIPK1,MAPK14,MAPKAPK5,MDM2,MDM4,MRE11,PRKAA2,PRKAB2,PRKAG1,RAD17,RBBP8,RFC3,RFC4,RFC5,RHNO1,RMI2,RPA1,RPA2,RPS27A,SSRP1,SUPT16H,TAF1,TAF11,TAF12,TAF15,TAF2,TBP,TOP3A,TOPBP1,TP53,TPX2,UBA52,UBB,UBC	0.483146	2.45157
reactome_regulation_of_tp53_expression_and_degradation	1.2e-09	1.1e-08	4341	36	24	22027	AKT1,AKT2,ATM,CCNG1,CDK1,CDK2,DAXX,MDM2,MDM4,MLST8,MTOR,PDPK1,PHF20,PPP2CB,PPP2R1B,PPP2R5C,RICTOR,RPS27A,SGK1,TP53,UBA52,UBB,UBC,USP7	0.666667	3.38278
reactome_interleukin_12_family_signaling	1.7e-09	1.5e-08	4341	44	27	22027	ANXA2,ARF1,CANX,CAPZA1,CDC42,CFL1,HNRNPA2B1,HNRNPDL,HNRNPF,HSPA9,IL27RA,IL6ST,LMNB1,MSN,P4HB,PAK2,PDCD4,PPIA,RAP1B,RPLP0,SNRPA1,SOD1,SOD2,STAT1,STAT3,TALDO1,TCP1	0.613636	3.1137
reactome_oncogene_induced_senescence	1.7e-09	1.5e-08	4341	34	23	22027	AGO1,AGO3,CDK4,CDK6,CDKN2B,CDKN2C,CDKN2D,E2F1,E2F2,E2F3,ETS1,MDM2,MDM4,RPS27A,SP1,TFDP1,TFDP2,TNRC6A,TNRC6B,TP53,UBA52,UBB,UBC	0.676471	3.43253
reactome_abc_transporter_disorders	1.9e-09	1.7e-08	4341	72	37	22027	ABCD4,DERL1,DERL2,ERLIN2,OS9,PSMA3,PSMA5,PSMA7,PSMB1,PSMB5,PSMB7,PSMC3,PSMC5,PSMC6,PSMD1,PSMD10,PSMD11,PSMD12,PSMD13,PSMD14,PSMD2,PSMD3,PSMD4,PSMD6,PSMD7,PSMD8,PSME1,PSME3,RNF185,RNF5,RPS27A,SEL1L,SEM1,UBA52,UBB,UBC,VCP	0.513889	2.60756
reactome_apc_c_cdh1_mediated_degradation_of_cdc20_and_other_apc_c_cdh1_targeted_proteins_in_late_mitosis_early_g1	1.9e-09	1.7e-08	4341	72	37	22027	ANAPC1,ANAPC11,ANAPC7,AURKA,CDC16,CDC23,CDC26,CDC27,PSMA3,PSMA5,PSMA7,PSMB1,PSMB5,PSMB7,PSMC3,PSMC5,PSMC6,PSMD1,PSMD10,PSMD11,PSMD12,PSMD13,PSMD14,PSMD2,PSMD3,PSMD4,PSMD6,PSMD7,PSMD8,PSME1,PSME3,RPS27A,SEM1,SKP2,UBA52,UBB,UBC	0.513889	2.60756
reactome_gene_silencing_by_rna	1.9e-09	1.7e-08	4341	75	38	22027	AGO1,AGO2,AGO3,DGCR8,DROSHA,ELAC2,HENMT1,HSP90AA1,IPO8,NDC1,NUP107,NUP133,NUP153,NUP155,NUP160,NUP205,NUP210,NUP214,NUP43,NUP50,NUP93,NUP98,POLR2A,POLR2B,POLR2D,POLR2F,POLR2H,POM121,POM121C,RAN,RANBP2,SEC13,TNRC6A,TNRC6B,TPR,TSN,TSNAX,XPO5	0.506667	2.57092
reactome_signaling_by_notch4	1.9e-09	1.7e-08	4341	81	40	22027	ADAM10,AKT1,CREBBP,CUL1,FBXW7,MAML1,NOTCH2,PSEN1,PSMA3,PSMA5,PSMA7,PSMB1,PSMB5,PSMB7,PSMC3,PSMC5,PSMC6,PSMD1,PSMD10,PSMD11,PSMD12,PSMD13,PSMD14,PSMD2,PSMD3,PSMD4,PSMD6,PSMD7,PSMD8,PSME1,PSME3,RBPJ,RPS27A,SEM1,SKP1,SMAD3,UBA52,UBB,UBC,YWHAZ	0.493827	2.50577
reactome_tnfr2_non_canonical_nf_kb_pathway	1.9e-09	1.7e-08	4341	84	41	22027	BIRC2,BIRC3,BTRC,CHUK,CUL1,FBXW11,NFKB2,PSMA3,PSMA5,PSMA7,PSMB1,PSMB5,PSMB7,PSMC3,PSMC5,PSMC6,PSMD1,PSMD10,PSMD11,PSMD12,PSMD13,PSMD14,PSMD2,PSMD3,PSMD4,PSMD6,PSMD7,PSMD8,PSME1,PSME3,RPS27A,SEM1,SKP1,TNFRSF1A,TNFSF9,TRAF2,TRAF3,UBA52,UBB,UBC,UBE2M	0.488095	2.47668
reactome_metabolism_of_polyamines	2e-09	1.8e-08	4341	55	31	22027	AMD1,AZIN1,OAZ1,OAZ2,ODC1,PSMA3,PSMA5,PSMA7,PSMB1,PSMB5,PSMB7,PSMC3,PSMC5,PSMC6,PSMD1,PSMD10,PSMD11,PSMD12,PSMD13,PSMD14,PSMD2,PSMD3,PSMD4,PSMD6,PSMD7,PSMD8,PSME1,PSME3,SAT1,SEM1,SMS	0.563636	2.85999
reactome_regulation_of_runx3_expression_and_activity	2e-09	1.8e-08	4341	55	31	22027	CBFB,MDM2,PSMA3,PSMA5,PSMA7,PSMB1,PSMB5,PSMB7,PSMC3,PSMC5,PSMC6,PSMD1,PSMD10,PSMD11,PSMD12,PSMD13,PSMD14,PSMD2,PSMD3,PSMD4,PSMD6,PSMD7,PSMD8,PSME1,PSME3,RPS27A,SEM1,SMURF2,UBA52,UBB,UBC	0.563636	2.85999
reactome_hdacs_deacetylate_histones	2.4e-09	2.1e-08	4341	32	22	22027	BRMS1,CHD3,GATAD2A,GATAD2B,HDAC1,HDAC2,HMG20B,KDM1A,MTA1,MTA2,NCOR1,NCOR2,PHF21A,RBBP4,RBBP7,RCOR1,REST,SAP18,SAP30L,SUDS3,TBL1X,TBL1XR1	0.6875	3.4885
reactome_protein_ubiquitination	2.8e-09	2.4e-08	4341	64	34	22027	CDC34,CDC73,DERL1,HLTF,LEO1,OTULIN,PCNA,PEX13,PEX5,PRKDC,RAD18,RNF20,RNF40,RPS27A,RTF1,SELENOS,UBA52,UBB,UBC,UBE2A,UBE2D2,UBE2D3,UBE2G1,UBE2G2,UBE2H,UBE2K,UBE2N,UBE2R2,UBE2V2,UBE2Z,USP5,USP7,VCP,WAC	0.53125	2.69566
reactome_rhog_gtpase_cycle	3e-09	2.6e-08	4341	70	36	22027	ANKLE2,ARFGAP3,ARHGAP21,ARHGAP35,ARHGAP5,CDC42,DIAPH3,DOCK1,DOCK5,DSG2,EPHA2,ERBIN,ESYT1,HSPE1,ITGB1,KTN1,LBR,LMAN1,MPP7,NDUFS3,OPHN1,PAK2,PAK4,PGRMC2,RAB7A,SHMT2,TFRC,TMPO,TRIO,VAMP3,VANGL1,VAPB,VAV1,VAV2,VRK2,YKT6	0.514286	2.60958
reactome_trans_golgi_network_vesicle_budding	3e-09	2.6e-08	4341	70	36	22027	ACBD3,AP1B1,AP1G1,AP1S1,AP3S1,AP4E1,APP,ARF1,ARRB1,BLOC1S6,CHMP2A,CLINT1,CLTA,CLTC,CPD,CTSZ,DNAJC6,DNASE2,FTH1,GNS,GOLGB1,HSPA8,IGF2R,M6PR,OCRL,PICALM,PIK3C2A,PUM1,SH3D19,SORT1,TFRC,TGOLN2,TPD52L1,TXNDC5,VAMP8,YIPF6	0.514286	2.60958
reactome_snrnp_assembly	3.2e-09	2.7e-08	4341	53	30	22027	CLNS1A,GEMIN5,GEMIN6,NCBP1,NCBP2,NDC1,NUP107,NUP133,NUP153,NUP155,NUP160,NUP205,NUP210,NUP214,NUP43,NUP50,NUP93,NUP98,PHAX,POM121,POM121C,PRMT5,RANBP2,SEC13,SNRPB,SNRPD1,SNRPE,SNRPF,SNRPG,TPR	0.566038	2.87218
reactome_uch_proteinases	4.8e-09	4.1e-08	4341	83	40	22027	ACTB,ACTL6A,FOXK1,FOXK2,HCFC1,INO80,OGT,PSMA3,PSMA5,PSMA7,PSMB1,PSMB5,PSMB7,PSMC3,PSMC5,PSMC6,PSMD1,PSMD10,PSMD11,PSMD12,PSMD13,PSMD14,PSMD2,PSMD3,PSMD4,PSMD6,PSMD7,PSMD8,PSME1,PSME3,RPS27A,RUVBL1,SEM1,TGFBR1,TGFBR2,UBA52,UBB,UBC,UCHL5,YY1	0.481928	2.44539
reactome_positive_epigenetic_regulation_of_rrna_expression	5.2e-09	4.4e-08	4341	43	26	22027	ACTB,BAZ1B,CBX3,CHD3,DDX21,DEK,ERCC6,GATAD2A,GATAD2B,GSK3B,HDAC1,HDAC2,MTA1,MTA2,MYO1C,POLR1A,POLR1B,POLR1E,POLR2F,POLR2H,RBBP4,RBBP7,SF3B1,SMARCA5,TAF1D,TBP	0.604651	3.06811
reactome_nuclear_import_of_rev_protein	5.7e-09	4.9e-08	4341	33	22	22027	KPNB1,NDC1,NPM1,NUP107,NUP133,NUP153,NUP155,NUP160,NUP205,NUP210,NUP214,NUP43,NUP50,NUP93,NUP98,POM121,POM121C,RAN,RANBP2,RCC1,SEC13,TPR	0.666667	3.38278
reactome_foxo_mediated_transcription	5.8e-09	4.9e-08	4341	54	30	22027	AKT1,AKT2,BBC3,BCL6,BTG1,CDKN1B,CITED2,CREBBP,DDIT3,FOXO3,FOXO4,GADD45A,HDAC1,HDAC2,NFYA,NFYB,NR3C1,PINK1,RBL2,SIN3A,SIRT1,SMAD2,SMAD3,SOD2,TXN,TXNIP,YWHAB,YWHAG,YWHAQ,YWHAZ	0.555556	2.81899
reactome_sumoylation_of_ubiquitinylation_proteins	5.9e-09	4.9e-08	4341	38	24	22027	MDM2,NDC1,NUP107,NUP133,NUP153,NUP155,NUP160,NUP205,NUP210,NUP214,NUP43,NUP50,NUP93,NUP98,PIAS2,POM121,POM121C,RANBP2,SEC13,SUMO1,TPR,TRIM27,UBE2I,VHL	0.631579	3.20474
reactome_cdt1_association_with_the_cdc6_orc_origin_complex	6.5e-09	5.4e-08	4341	57	31	22027	CDC6,CDT1,ORC2,PSMA3,PSMA5,PSMA7,PSMB1,PSMB5,PSMB7,PSMC3,PSMC5,PSMC6,PSMD1,PSMD10,PSMD11,PSMD12,PSMD13,PSMD14,PSMD2,PSMD3,PSMD4,PSMD6,PSMD7,PSMD8,PSME1,PSME3,RPS27A,SEM1,UBA52,UBB,UBC	0.54386	2.75964
reactome_rrna_modification_in_the_nucleus_and_cytosol	7.1e-09	5.9e-08	4341	60	32	22027	BMS1,BUD23,DKC1,EMG1,FBL,GAR1,IMP3,KRR1,NAT10,NOP14,NOP56,PDCD11,RPS14,RPS2,RPS6,RPS7,RPS9,RRP7A,SNU13,TRMT112,TSR3,UTP11,UTP14A,UTP15,UTP18,UTP20,UTP25,UTP4,UTP6,WDR3,WDR36,WDR43	0.533333	2.70623
reactome_nucleotide_excision_repair	9.1e-09	7.5e-08	4341	110	48	22027	ACTB,ACTL6A,AQR,CDK7,COPS6,CUL4A,CUL4B,DDB1,ELL,ERCC6,GTF2H1,GTF2H3,HMGN1,INO80,LIG1,LIG3,PARP1,PCNA,POLD3,POLE3,POLR2A,POLR2B,POLR2D,POLR2F,POLR2H,PRPF19,RAD23A,RAD23B,RFC1,RFC3,RFC4,RFC5,RPA1,RPA2,RPS27A,RUVBL1,SUMO1,SUMO2,SUMO3,TCEA1,UBA52,UBB,UBC,UBE2I,UBE2N,UBE2V2,USP7,YY1	0.436364	2.21419
reactome_golgi_associated_vesicle_biogenesis	1e-08	8.5e-08	4341	55	30	22027	ACBD3,AP1B1,AP1G1,AP1S1,AP3S1,AP4E1,ARF1,ARRB1,BLOC1S6,CLINT1,CLTA,CLTC,CPD,DNAJC6,FTH1,GOLGB1,HSPA8,IGF2R,OCRL,PICALM,PIK3C2A,PUM1,SH3D19,SORT1,TFRC,TGOLN2,TPD52L1,TXNDC5,VAMP8,YIPF6	0.545455	2.76773
reactome_glucose_metabolism	1.2e-08	9.6e-08	4341	82	39	22027	ENO1,GAPDH,GOT2,GPI,HK2,MDH1,MDH2,NDC1,NUP107,NUP133,NUP153,NUP155,NUP160,NUP205,NUP210,NUP214,NUP43,NUP50,NUP93,NUP98,PC,PCK2,PFKFB2,PFKFB3,PFKM,PFKP,PGK1,PKM,POM121,POM121C,PPP2CB,PPP2R1B,PPP2R5D,PRKACB,RANBP2,SEC13,SLC25A1,TPI1,TPR	0.47561	2.41333
reactome_hedgehog_on_state	1.2e-08	9.9e-08	4341	79	38	22027	ARRB1,CDC73,CDON,CUL3,GAS8,IQCE,ITCH,NUMB,PSMA3,PSMA5,PSMA7,PSMB1,PSMB5,PSMB7,PSMC3,PSMC5,PSMC6,PSMD1,PSMD10,PSMD11,PSMD12,PSMD13,PSMD14,PSMD2,PSMD3,PSMD4,PSMD6,PSMD7,PSMD8,PSME1,PSME3,RPS27A,SEM1,SMURF2,SPOP,UBA52,UBB,UBC	0.481013	2.44074
reactome_mitophagy	1.2e-08	9.6e-08	4341	29	20	22027	ATG5,CSNK2A1,CSNK2A2,MAP1LC3B,MFN1,MFN2,PGAM5,PINK1,RPS27A,SQSTM1,TOMM20,TOMM22,TOMM40,TOMM7,TOMM70,UBA52,UBB,UBC,ULK1,VDAC1	0.689655	3.49943
reactome_rac2_gtpase_cycle	1.2e-08	9.6e-08	4341	82	39	22027	ABI2,ANKLE2,ARHGAP21,ARHGAP35,BRK1,CDC42,CDC42EP4,CYBA,DIAPH3,DOCK1,DSG2,EPHA2,ERBIN,ESYT1,IQGAP1,ITGB1,LBR,LMAN1,MPP7,NHS,OPHN1,PAK2,PAK4,PGRMC2,PIK3R3,RAB7A,RACGAP1,SAMM50,SWAP70,TFRC,TMPO,TRIO,VAMP3,VANGL1,VAPB,VAV1,VAV2,VRK2,WASF2	0.47561	2.41333
reactome_translation_of_sars_cov_2_structural_proteins	1.3e-08	1e-07	4341	47	27	22027	CANX,DDOST,GALNT1,GANAB,GSK3A,GSK3B,MAGT1,MAN1B1,MAN2A1,MGAT4B,MGAT5,MOGS,PRKCSH,RPN1,RPN2,RPS27A,SRPK1,SRPK2,ST3GAL1,ST3GAL4,ST6GAL1,STT3A,SUMO1,UBA52,UBB,UBC,UBE2I	0.574468	2.91495
reactome_mitochondrial_biogenesis	1.5e-08	1.2e-07	4341	92	42	22027	ALAS1,APOOL,ATP5F1A,ATP5F1B,ATP5F1C,ATP5F1E,ATP5MC2,ATP5ME,ATP5PB,ATP5PD,CALM1,CHCHD3,CREBBP,CRTC3,CYCS,DNAJC11,ESRRA,GABPA,GABPB1,GLUD1,HCFC1,HSPA9,IMMT,MAPK14,MED1,MEF2D,MICOS10,NCOA2,NCOR1,NRF1,POLRMT,PRKAA2,PRKAB2,PRKAG1,RXRA,SAMM50,SOD2,SSBP1,TBL1X,TBL1XR1,TFAM,TFB2M	0.456522	2.31647
reactome_postmitotic_nuclear_pore_complex_npc_reformation	1.6e-08	1.3e-07	4341	27	19	22027	AHCTF1,KPNB1,NDC1,NUP107,NUP133,NUP155,NUP160,NUP205,NUP43,NUP93,NUP98,POM121,RAN,RANGAP1,RCC1,SEC13,SUMO1,TNPO1,UBE2I	0.703704	3.57072
reactome_cyclin_d_associated_events_in_g1	2e-08	1.5e-07	4341	45	26	22027	ABL1,CCND1,CDK2,CDK4,CDK6,CDK7,CDKN1B,CDKN2B,CDKN2C,CDKN2D,CUL1,E2F1,E2F2,E2F3,LYN,PPP2CB,PPP2R1B,RBL2,RPS27A,SKP1,SKP2,TFDP1,TFDP2,UBA52,UBB,UBC	0.577778	2.93175
reactome_gene_and_protein_expression_by_jak_stat_signaling_after_interleukin_12_stimulation	2e-08	1.5e-07	4341	32	21	22027	ANXA2,ARF1,CAPZA1,CDC42,CFL1,HNRNPA2B1,HNRNPDL,HNRNPF,HSPA9,LMNB1,MSN,PAK2,PDCD4,PPIA,RAP1B,RPLP0,SNRPA1,SOD1,SOD2,TALDO1,TCP1	0.65625	3.32993
reactome_oncogenic_mapk_signaling	2e-08	1.5e-07	4341	77	37	22027	ACTB,ACTG1,AKAP9,ARRB1,BRAF,CALM1,CAMK2D,DUSP16,FXR1,HRAS,IQGAP1,KDM7A,KIAA1549,KRAS,LMNA,MAP2K1,MARK3,MPRIP,NF1,NRAS,PEBP1,PHB,PPP1CB,PPP1CC,QKI,RAF1,RAP1A,RAP1B,SND1,SPRED1,SPRED2,TENT4A,TLN1,TRIM24,VCL,YWHAB,ZC3HAV1	0.480519	2.43824
reactome_tgf_beta_receptor_signaling_activates_smads	2e-08	1.5e-07	4341	32	21	22027	CBL,FURIN,MTMR4,PPP1CB,PPP1CC,PPP1R15A,RPS27A,SMAD2,SMAD3,SMURF2,STRAP,STUB1,TGFBR1,TGFBR2,UBA52,UBB,UBC,UBE2M,UCHL5,XPO1,ZFYVE9	0.65625	3.32993
reactome_abc_family_proteins_mediated_transport	2.1e-08	1.6e-07	4341	96	43	22027	ABCB10,ABCB7,ABCC1,ABCC4,DERL1,DERL2,EIF2S1,EIF2S2,EIF2S3,ERLIN2,OS9,PSMA3,PSMA5,PSMA7,PSMB1,PSMB5,PSMB7,PSMC3,PSMC5,PSMC6,PSMD1,PSMD10,PSMD11,PSMD12,PSMD13,PSMD14,PSMD2,PSMD3,PSMD4,PSMD6,PSMD7,PSMD8,PSME1,PSME3,RNF185,RNF5,RPS27A,SEL1L,SEM1,UBA52,UBB,UBC,VCP	0.447917	2.27281
reactome_g0_and_early_g1	2.2e-08	1.7e-07	4341	25	18	22027	CDC25A,CDC6,CDK1,CDK2,DYRK1A,E2F1,HDAC1,LIN52,LIN54,MAX,MYBL2,MYC,PCNA,RBBP4,RBL2,TFDP1,TFDP2,TOP2A	0.72	3.65341
reactome_ire1alpha_activates_chaperones	2.3e-08	1.8e-07	4341	48	27	22027	ACADVL,ARFGAP1,CTDSP2,CXXC1,DCTN1,DNAJB11,DNAJC3,EDEM1,ERN1,GFPT1,GSK3A,HDGF,HSPA5,HYOU1,KLHDC3,LMNA,MYDGF,PDIA6,PREB,SEC31A,SERP1,SRPRA,SSR1,SYVN1,TATDN2,TLN1,XBP1	0.5625	2.85422
reactome_interactions_of_vpr_with_host_cellular_proteins	2.9e-08	2.2e-07	4341	35	22	22027	BANF1,HMGA1,NDC1,NUP107,NUP133,NUP153,NUP155,NUP160,NUP205,NUP210,NUP214,NUP43,NUP50,NUP93,NUP98,POM121,POM121C,PSIP1,RANBP2,SEC13,SLC25A5,TPR	0.628571	3.18948
reactome_antiviral_mechanism_by_ifn_stimulated_genes	3.1e-08	2.3e-07	4341	78	37	22027	ARIH1,EIF2AK2,EIF4A2,EIF4E2,EIF4G1,EIF4G2,FLNA,FLNB,KPNA4,KPNB1,NDC1,NEDD4,NUP107,NUP133,NUP153,NUP155,NUP160,NUP205,NUP210,NUP214,NUP43,NUP50,NUP93,NUP98,OAS3,POM121,POM121C,RANBP2,RPS27A,SEC13,STAT1,TPR,TRIM25,UBA52,UBB,UBC,UBE2N	0.474359	2.40698
reactome_viral_messenger_rna_synthesis	3.1e-08	2.4e-07	4341	43	25	22027	GTF2F1,GTF2F2,NDC1,NUP107,NUP133,NUP153,NUP155,NUP160,NUP205,NUP210,NUP214,NUP43,NUP50,NUP93,NUP98,POLR2A,POLR2B,POLR2D,POLR2F,POLR2H,POM121,POM121C,RANBP2,SEC13,TPR	0.581395	2.9501
reactome_asymmetric_localization_of_pcp_proteins	3.3e-08	2.4e-07	4341	60	31	22027	FZD4,PSMA3,PSMA5,PSMA7,PSMB1,PSMB5,PSMB7,PSMC3,PSMC5,PSMC6,PSMD1,PSMD10,PSMD11,PSMD12,PSMD13,PSMD14,PSMD2,PSMD3,PSMD4,PSMD6,PSMD7,PSMD8,PSME1,PSME3,RPS27A,SCRIB,SEM1,SMURF2,UBA52,UBB,UBC	0.516667	2.62166
reactome_protein_localization	3.3e-08	2.5e-07	4341	155	60	22027	ACBD5,ACOX1,AGPS,ALDH3A2,APP,ATAD1,ATP5F1A,ATP5F1B,CAMLG,CHCHD2,CHCHD3,CHCHD4,CHCHD7,COA4,COA6,COX17,CS,CYC1,ECI2,FIS1,GFER,GNPAT,GRPEL2,HSD17B4,HSPA9,HSPD1,IDE,IDH1,LONP2,NUDT19,PEX11B,PEX13,PEX26,PEX5,PMPCB,PRNP,RPS27A,SAMM50,SEC61G,SERP1,SLC27A2,TIMM10,TIMM17A,TIMM23,TIMM44,TIMM8B,TOMM20,TOMM22,TOMM40,TOMM7,TOMM70,TYSND1,UBA52,UBB,UBC,UBE2D2,UBE2D3,UBL4A,VDAC1,ZFAND6	0.387097	1.9642
reactome_rhoc_gtpase_cycle	3.3e-08	2.5e-07	4341	72	35	22027	ACBD5,AKAP13,ANLN,ARHGAP21,ARHGAP35,ARHGAP5,ARHGEF12,C1QBP,CAVIN1,DIAPH1,DIAPH3,ERBIN,FLOT1,FLOT2,FMNL2,IQGAP1,LBR,LMAN1,MYO9B,OPHN1,PKN1,PKN2,RACGAP1,RHOA,RHOC,ROCK1,ROCK2,SLK,STOM,TFRC,TMPO,VAMP3,VANGL1,VAPB,VAV2	0.486111	2.46661
reactome_glycolysis	3.4e-08	2.5e-07	4341	66	33	22027	ENO1,GAPDH,GPI,HK2,NDC1,NUP107,NUP133,NUP153,NUP155,NUP160,NUP205,NUP210,NUP214,NUP43,NUP50,NUP93,NUP98,PFKFB2,PFKFB3,PFKM,PFKP,PGK1,PKM,POM121,POM121C,PPP2CB,PPP2R1B,PPP2R5D,PRKACB,RANBP2,SEC13,TPI1,TPR	0.5	2.53709
reactome_sumoylation_of_rna_binding_proteins	3.7e-08	2.7e-07	4341	46	26	22027	BMI1,CBX4,HNRNPC,HNRNPK,NDC1,NUP107,NUP133,NUP153,NUP155,NUP160,NUP205,NUP210,NUP214,NUP43,NUP50,NUP93,NUP98,PHC3,POM121,POM121C,RANBP2,SEC13,SUMO1,SUMO2,TPR,UBE2I	0.565217	2.86801
reactome_flt3_signaling_in_disease	4.2e-08	3e-07	4341	28	19	22027	BCL2L1,CBL,ETV6,GOLGB1,GRB2,HRAS,KRAS,MYO18A,NRAS,PTPN11,RPS27A,SOS1,SPTBN1,STAT5A,STAT5B,UBA52,UBB,UBC,ZMYM2	0.678571	3.44319
reactome_respiratory_electron_transport_atp_synthesis_by_chemiosmotic_coupling_and_heat_production_by_uncoupling_proteins	4.7e-08	3.5e-07	4341	125	51	22027	ATP5F1A,ATP5F1B,ATP5F1C,ATP5F1E,ATP5MC2,ATP5ME,ATP5PB,ATP5PD,COX16,COX20,COX4I1,COX5A,COX6C,COX7A2L,COX7B,COX7C,CYC1,CYCS,ETFA,ETFB,LRPPRC,NDUFA1,NDUFA10,NDUFA6,NDUFA9,NDUFAB1,NDUFB1,NDUFB10,NDUFB11,NDUFB3,NDUFB9,NDUFS1,NDUFS2,NDUFS3,NDUFS4,NDUFS5,NDUFS6,NDUFV1,NDUFV3,NUBPL,SCO1,SDHC,TIMMDC1,TMEM186,TRAP1,UQCRB,UQCRC1,UQCRC2,UQCRFS1,UQCRH,UQCRQ	0.408	2.07026
reactome_copi_independent_golgi_to_er_retrograde_traffic	4.9e-08	3.6e-07	4341	41	24	22027	ACTR1A,AGPAT3,BICD1,BICD2,CAPZA1,CAPZA2,DCTN1,DCTN2,DCTN5,DYNC1H1,DYNC1I2,DYNC1LI2,DYNLL1,DYNLL2,GALNT1,GALNT2,PAFAH1B1,PAFAH1B2,PLA2G4A,RAB3GAP1,RAB3GAP2,RAB6A,TUBA1B,TUBA1C	0.585366	2.97025
reactome_circadian_clock	5.4e-08	3.9e-07	4341	67	33	22027	BHLHE40,BHLHE41,BTRC,CLOCK,CPT1A,CREBBP,CREM,CRTC3,CRY1,CSNK1D,CSNK1E,CUL1,ELOVL3,HIF1A,MED1,MEF2D,NAMPT,NCOA2,NCOR1,NFIL3,NR3C1,PPP1CB,PPP1CC,RPS27A,RXRA,SIK1,SIRT1,SKP1,TBL1X,TBL1XR1,UBA52,UBB,UBC	0.492537	2.49922
reactome_translocation_of_slc2a4_glut4_to_the_plasma_membrane	5.4e-08	3.9e-07	4341	61	31	22027	ACTB,ACTG1,AKT1,AKT2,C2CD5,CALM1,EXOC3,EXOC4,EXOC5,KIF3B,KIFAP3,LNPEP,MYH9,MYO1C,PRKAA2,PRKAB2,PRKAG1,RAB10,RAB11A,RAB14,RAB4A,RAC1,RHOQ,TBC1D4,TUBA1B,TUBA1C,YWHAB,YWHAE,YWHAG,YWHAQ,YWHAZ	0.508197	2.57868
reactome_downregulation_of_tgf_beta_receptor_signaling	5.9e-08	4.2e-07	4341	26	18	22027	MTMR4,PPP1CB,PPP1CC,PPP1R15A,RPS27A,SMAD2,SMAD3,SMURF2,STRAP,STUB1,TGFBR1,TGFBR2,UBA52,UBB,UBC,UCHL5,XPO1,ZFYVE9	0.692308	3.51289
reactome_metabolism_of_carbohydrates	6e-08	4.3e-07	4341	257	87	22027	AKR1B1,B4GALT1,B4GALT4,B4GALT5,B4GAT1,CALM1,CD44,CHP1,CHST11,CHST3,CHSY1,CSGALNACT1,CSGALNACT2,CSPG4,DSEL,ENO1,EXT2,FUT10,GAPDH,GLCE,GNS,GOT2,GPI,GUSB,HEXB,HGSNAT,HK2,HS2ST1,HSPG2,MAN2B1,MDH1,MDH2,NDC1,NUP107,NUP133,NUP153,NUP155,NUP160,NUP205,NUP210,NUP214,NUP43,NUP50,NUP93,NUP98,PAPSS2,PC,PCK2,PFKFB2,PFKFB3,PFKM,PFKP,PGD,PGK1,PGM1,PHKB,PKM,POM121,POM121C,PPP1R3C,PPP2CB,PPP2R1B,PPP2R5D,PRKACB,PR…	0.338521	1.71772
reactome_interleukin_12_signaling	6.1e-08	4.3e-07	4341	36	22	22027	ANXA2,ARF1,CAPZA1,CDC42,CFL1,HNRNPA2B1,HNRNPDL,HNRNPF,HSPA9,LMNB1,MSN,P4HB,PAK2,PDCD4,PPIA,RAP1B,RPLP0,SNRPA1,SOD1,SOD2,TALDO1,TCP1	0.611111	3.10089
reactome_fcgamma_receptor_fcgr_dependent_phagocytosis	6.6e-08	4.7e-07	4341	83	38	22027	ABI2,ABL1,ACTB,ACTG1,ACTR2,ACTR3,AHCYL1,ARPC2,ARPC5,BRK1,CDC42,CFL1,CRK,DOCK1,FYN,GRB2,HSP90AA1,HSP90AB1,ITPR1,ITPR2,ITPR3,LYN,MYH9,MYO10,MYO1C,MYO9B,NCK1,NF2,PIK3CB,PTK2,RAC1,VAV1,VAV2,WASF1,WASF2,WASL,WIPF2,YES1	0.457831	2.32312
reactome_smooth_muscle_contraction	6.6e-08	4.7e-07	4341	31	20	22027	ANXA2,ANXA6,CALD1,CALM1,GUCY1A2,ITGA1,ITGB5,MYL12A,MYL12B,MYL6,MYL6B,PAK2,PXN,SORBS3,TLN1,TPM1,TPM2,TPM3,TPM4,VCL	0.645161	3.27366
reactome_signaling_by_erbb2	7.5e-08	5.3e-07	4341	50	27	22027	AKT1,AKT2,CDC37,CUL5,DIAPH1,EGFR,ERBIN,FYN,GRB2,HRAS,HSP90AA1,KRAS,MATK,NRAS,PRKCA,PTPN12,PTPN18,RHOA,RNF41,RPS27A,SOS1,STUB1,UBA52,UBB,UBC,USP8,YES1	0.54	2.74006
reactome_response_to_elevated_platelet_cytosolic_ca2	8.8e-08	6.2e-07	4341	100	43	22027	ABCC4,ACTN4,ANXA5,APLP2,APOOL,APP,BRPF3,CALM1,CALU,CD109,CD63,CFL1,CHID1,CLU,CYB5R1,ENDOD1,FLNA,GTPBP2,HSPA5,LAMP2,LGALS3BP,MANF,OLA1,PCDH7,PDGFA,PDGFB,PFN1,PPIA,PRKCA,PSAP,QSOX1,SCCPDH,SOD1,TAGLN2,THBS1,TIMP3,TLN1,TMSB4X,TMX3,VCL,VEGFA,VTI1B,WDR1	0.43	2.1819
reactome_sumoylation_of_sumoylation_proteins	9.3e-08	6.5e-07	4341	34	21	22027	NDC1,NUP107,NUP133,NUP153,NUP155,NUP160,NUP205,NUP210,NUP214,NUP43,NUP50,NUP93,NUP98,POM121,POM121C,RANBP2,SEC13,SUMO1,SUMO2,TPR,UBE2I	0.617647	3.13405
reactome_apoptotic_execution_phase	9.4e-08	6.5e-07	4341	42	24	22027	ACIN1,APC,BCAP31,BIRC2,CASP7,CLSPN,CTNNB1,DFFA,DNM1L,DSG2,DSP,HMGB1,HMGB2,KPNB1,LMNA,LMNB1,PAK2,PLEC,PTK2,ROCK1,SPTAN1,STK24,TJP1,VIM	0.571429	2.89953
reactome_transport_of_mature_mrnas_derived_from_intronless_transcripts	9.4e-08	6.5e-07	4341	42	24	22027	ALYREF,CPSF2,CPSF3,CPSF4,NCBP1,NCBP2,NDC1,NUP107,NUP133,NUP153,NUP155,NUP160,NUP205,NUP210,NUP214,NUP43,NUP50,NUP93,NUP98,POM121,POM121C,RANBP2,SEC13,TPR	0.571429	2.89953
reactome_pink1_prkn_mediated_mitophagy	1.1e-07	7.6e-07	4341	22	16	22027	ATG5,MAP1LC3B,MFN1,MFN2,PINK1,RPS27A,SQSTM1,TOMM20,TOMM22,TOMM40,TOMM7,TOMM70,UBA52,UBB,UBC,VDAC1	0.727273	3.69031
reactome_myd88_independent_tlr4_cascade	1.2e-07	8.2e-07	4341	91	40	22027	APP,ATF1,BIRC2,BIRC3,BTRC,CHUK,CUL1,DUSP3,DUSP4,FBXW11,HMGB1,IRAK1,MAP2K1,MAP2K6,MAP2K7,MAP3K7,MAPK14,MAPKAPK2,MAPKAPK3,NFKB2,NFKBIA,NFKBIB,NKIRAS2,PPP2CB,PPP2R1B,PPP2R5D,PTPN11,RPS27A,RPS6KA3,SKP1,TAB2,TAB3,TBK1,TRAF3,UBA52,UBB,UBC,UBE2D2,UBE2D3,UBE2N	0.43956	2.23041
reactome_er_quality_control_compartment_erqc	1.4e-07	9.8e-07	4341	20	15	22027	AMFR,DERL2,EDEM1,MAN1B1,OS9,RNF185,RNF5,RPS27A,SEL1L,SYVN1,TRIM13,UBA52,UBB,UBC,UGGT1	0.75	3.80563
reactome_export_of_viral_ribonucleoproteins_from_nucleus	1.4e-07	9.7e-07	4341	32	20	22027	NDC1,NUP107,NUP133,NUP153,NUP155,NUP160,NUP205,NUP210,NUP214,NUP43,NUP50,NUP93,NUP98,POM121,POM121C,RAN,RANBP2,SEC13,TPR,XPO1	0.625	3.17136
reactome_signaling_by_braf_and_raf1_fusions	1.4e-07	9.6e-07	4341	60	30	22027	ACTB,ACTG1,AKAP9,ARRB1,BRAF,CALM1,CAMK2D,FXR1,HRAS,IQGAP1,KDM7A,KIAA1549,KRAS,LMNA,MAP2K1,MARK3,MPRIP,NRAS,PEBP1,QKI,RAF1,RAP1A,RAP1B,SND1,TENT4A,TLN1,TRIM24,VCL,YWHAB,ZC3HAV1	0.5	2.53709
reactome_atf6_atf6_alpha_activates_chaperones	1.7e-07	1.1e-06	4341	12	11	22027	ATF4,ATF6,CALR,DDIT3,HSP90B1,HSPA5,MBTPS1,MBTPS2,NFYA,NFYB,XBP1	0.916667	4.65133
reactome_transcription_of_e2f_targets_under_negative_control_by_dream_complex	1.8e-07	1.2e-06	4341	18	14	22027	CDC25A,CDC6,E2F1,HDAC1,LIN52,LIN54,MAX,MYC,PCNA,RBBP4,RBL2,TFDP1,TFDP2,TOP2A	0.777778	3.94658
reactome_nuclear_pore_complex_npc_disassembly	1.9e-07	1.3e-06	4341	35	21	22027	CCNB1,CDK1,NDC1,NEK9,NUP107,NUP133,NUP153,NUP155,NUP160,NUP205,NUP210,NUP214,NUP43,NUP50,NUP93,NUP98,POM121,POM121C,RANBP2,SEC13,TPR	0.6	3.04451
reactome_transport_of_the_slbp_dependant_mature_mrna	1.9e-07	1.3e-06	4341	35	21	22027	ALYREF,NCBP1,NCBP2,NDC1,NUP107,NUP133,NUP153,NUP155,NUP160,NUP205,NUP210,NUP214,NUP43,NUP50,NUP93,NUP98,POM121,POM121C,RANBP2,SEC13,TPR	0.6	3.04451
reactome_hedgehog_off_state	2e-07	1.3e-06	4341	99	42	22027	ADCY6,ADCY9,BTRC,CUL1,GNAS,GSK3B,ITCH,NUMB,PRKACB,PRKAR1A,PRKAR2A,PSMA3,PSMA5,PSMA7,PSMB1,PSMB5,PSMB7,PSMC3,PSMC5,PSMC6,PSMD1,PSMD10,PSMD11,PSMD12,PSMD13,PSMD14,PSMD2,PSMD3,PSMD4,PSMD6,PSMD7,PSMD8,PSME1,PSME3,RPS27A,SEM1,SKP1,TUBA1B,TUBA1C,UBA52,UBB,UBC	0.424242	2.15268
reactome_rac3_gtpase_cycle	2.1e-07	1.4e-06	4341	86	38	22027	ABI2,ABL2,ARHGAP21,ARHGAP35,ARHGAP5,BRK1,CDC42,CYBA,DIAPH3,DSG2,EPHA2,ERBIN,ESYT1,ITGB1,LBR,LMAN1,MPP7,NHS,OCRL,OPHN1,PAK2,PAK4,PGRMC2,RAB7A,RACGAP1,SLC1A5,SRGAP2,SWAP70,TFRC,TMPO,TRIO,VAMP3,VANGL1,VAV2,VRK2,WASF1,WASF2,YKT6	0.44186	2.24208
reactome_intrinsic_pathway_for_apoptosis	2.2e-07	1.4e-06	4341	52	27	22027	AKT1,AKT2,APIP,BBC3,BCL2,BCL2L1,C1QBP,CASP7,CYCS,DIABLO,DYNLL1,DYNLL2,E2F1,GSDME,PMAIP1,STAT3,TFDP1,TFDP2,TP53,TP53BP2,UACA,XIAP,YWHAB,YWHAE,YWHAG,YWHAQ,YWHAZ	0.519231	2.63467
reactome_non_integrin_membrane_ecm_interactions	2.2e-07	1.5e-06	4341	55	28	22027	CASK,COL4A1,COL4A5,COL5A1,COL5A2,DAG1,DDR1,DDR2,DMD,HSPG2,ITGA6,ITGAV,ITGB1,ITGB5,LAMA1,LAMA3,LAMB1,LAMB2,LAMB3,LAMC1,NTN4,PDGFA,PDGFB,PRKCA,SDC1,SDC3,SDC4,THBS1	0.509091	2.58322
reactome_regulation_of_tp53_activity_through_acetylation	2.2e-07	1.4e-06	4341	30	19	22027	AKT1,AKT2,BRD7,BRPF1,BRPF3,CHD3,GATAD2A,GATAD2B,HDAC1,HDAC2,KAT6A,MAP2K6,MEAF6,MTA2,PIP4K2A,PIP4K2B,RBBP4,RBBP7,TP53	0.633333	3.21365
reactome_signaling_by_ptk6	2.2e-07	1.4e-06	4341	52	27	22027	AKT1,ARHGAP35,CBL,CCND1,CDK2,CDK4,CDKN1B,CRK,DOCK1,DOK1,EGFR,EPAS1,HIF1A,HRAS,KHDRBS1,KRAS,NR3C1,NRAS,PXN,RAC1,RHOA,RPS27A,SFPQ,STAT3,UBA52,UBB,UBC	0.519231	2.63467
reactome_association_of_tric_cct_with_target_proteins_during_biosynthesis	2.3e-07	1.5e-06	4341	38	22	22027	AP3M1,ARFGEF2,CCT2,CCT3,CCT4,CCT5,CCT6A,CCT7,CCT8,DCAF7,FBXL5,FBXW2,FBXW7,FKBP9,KIF13A,KIFC3,LONP2,NOP56,STAT3,TCP1,TP53,XRN2	0.578947	2.93768
reactome_parasite_infection	2.3e-07	1.5e-06	4341	58	29	22027	ABI2,ABL1,ACTB,ACTG1,ACTR2,ACTR3,ARPC2,ARPC5,BRK1,CDC42,CRK,DOCK1,FYN,GRB2,LYN,MYH9,MYO10,MYO1C,MYO9B,NCK1,PTK2,RAC1,VAV1,VAV2,WASF1,WASF2,WASL,WIPF2,YES1	0.5	2.53709
reactome_respiratory_electron_transport	2.4e-07	1.6e-06	4341	103	43	22027	COX16,COX20,COX4I1,COX5A,COX6C,COX7A2L,COX7B,COX7C,CYC1,CYCS,ETFA,ETFB,LRPPRC,NDUFA1,NDUFA10,NDUFA6,NDUFA9,NDUFAB1,NDUFB1,NDUFB10,NDUFB11,NDUFB3,NDUFB9,NDUFS1,NDUFS2,NDUFS3,NDUFS4,NDUFS5,NDUFS6,NDUFV1,NDUFV3,NUBPL,SCO1,SDHC,TIMMDC1,TMEM186,TRAP1,UQCRB,UQCRC1,UQCRC2,UQCRFS1,UQCRH,UQCRQ	0.417476	2.11835
reactome_diseases_of_programmed_cell_death	2.8e-07	1.8e-06	4341	41	23	22027	APP,C1QBP,CAPN2,CAST,CDC25A,CDC25B,DNMT1,EZH2,FOXO3,GOLGA2,GSDME,LMNA,LMNB1,POLA1,PRDX1,PRIM1,RBBP4,RBBP7,SOD2,SUZ12,TP53,TRAF2,YWHAE	0.560976	2.84649
reactome_cross_presentation_of_soluble_exogenous_antigens_endosomes	3.1e-07	1.9e-06	4341	44	24	22027	PSMA3,PSMA5,PSMA7,PSMB1,PSMB5,PSMB7,PSMC3,PSMC5,PSMC6,PSMD1,PSMD10,PSMD11,PSMD12,PSMD13,PSMD14,PSMD2,PSMD3,PSMD4,PSMD6,PSMD7,PSMD8,PSME1,PSME3,SEM1	0.545455	2.76773
reactome_e3_ubiquitin_ligases_ubiquitinate_target_proteins	3.1e-07	1.9e-06	4341	44	24	22027	CDC73,DERL1,HLTF,LEO1,PCNA,PEX13,PEX5,PRKDC,RAD18,RNF20,RNF40,RPS27A,RTF1,SELENOS,UBA52,UBB,UBC,UBE2A,UBE2D2,UBE2D3,UBE2N,UBE2V2,VCP,WAC	0.545455	2.76773
reactome_transcriptional_activity_of_smad2_smad3_smad4_heterotrimer	3.1e-07	1.9e-06	4341	44	24	22027	CCNT1,CDK9,CDKN2B,HDAC1,MYC,NCOR1,NCOR2,PARP1,PPM1A,RPS27A,SKI,SMAD2,SMAD3,SMURF2,SP1,TFDP1,TFDP2,TGIF2,TRIM33,UBA52,UBB,UBC,UBE2D3,WWTR1	0.545455	2.76773
reactome_nucleotide_binding_domain_leucine_rich_repeat_containing_receptor_nlr_signaling_pathways	3.5e-07	2.2e-06	4341	50	26	22027	AAMP,APP,BCL2,BCL2L1,BIRC2,BIRC3,CASP2,CHUK,HSP90AB1,IRAK1,ITCH,MAP2K6,MAP3K7,MAPK14,NFKB2,PANX1,RPS27A,SUGT1,TAB2,TAB3,TXN,TXNIP,UBA52,UBB,UBC,UBE2N	0.52	2.63857
reactome_rhoj_gtpase_cycle	3.6e-07	2.3e-06	4341	53	27	22027	ARHGAP21,ARHGAP35,ARHGAP5,CDC42,CDC42BPA,CDC42BPB,DIAPH3,FNBP1,MPP7,NIPSNAP2,OCRL,OPHN1,PAK2,PAK4,RAB7A,SCRIB,SLC1A5,SLC4A7,STEAP3,STOM,TFRC,TMPO,TRIO,VAMP3,VANGL1,WASL,WIPF2	0.509434	2.58496
reactome_rhoa_gtpase_cycle	4.2e-07	2.6e-06	4341	136	52	22027	ACBD5,AKAP13,ANLN,ARHGAP11A,ARHGAP21,ARHGAP35,ARHGAP5,ARHGEF12,ARHGEF2,ATP6AP1,BCAP31,C1QBP,CAVIN1,DDRGK1,DIAPH1,DIAPH3,ECT2,ERBIN,FARP1,FLOT1,FLOT2,IQGAP1,KTN1,LBR,LMAN1,MYO9A,MYO9B,NET1,OBSCN,OPHN1,PCDH7,PGRMC2,PKN1,PKN2,RACGAP1,RHOA,ROCK1,ROCK2,SLK,SRGAP1,STOM,TEX2,TFRC,TMEM87A,TMPO,TRIO,VAMP3,VANGL1,VAPB,VAV1,VAV2,YKT6	0.382353	1.94013
reactome_ns1_mediated_effects_on_host_pathways	4.4e-07	2.7e-06	4341	39	22	22027	CPSF4,EIF2AK2,KPNA4,KPNB1,NDC1,NUP107,NUP133,NUP153,NUP155,NUP160,NUP205,NUP210,NUP214,NUP43,NUP50,NUP93,NUP98,POM121,POM121C,RANBP2,SEC13,TPR	0.564103	2.86236
reactome_pre_notch_expression_and_processing	5.7e-07	3.5e-06	4341	48	25	22027	AGO1,AGO2,AGO3,ATP2A2,B4GALT1,CCND1,CREBBP,E2F1,E2F3,FURIN,MAML1,NOTCH2,POFUT1,POGLUT1,PRKCI,RAB6A,RBPJ,SEL1L,ST3GAL4,TFDP1,TFDP2,TMED2,TNRC6A,TNRC6B,TP53	0.520833	2.6428
reactome_rna_polymerase_i_transcription	5.7e-07	3.5e-06	4341	48	25	22027	CAVIN1,CBX3,CDK7,CHD3,ERCC6,GATAD2A,GATAD2B,GTF2H1,GTF2H3,HDAC1,HDAC2,MBD2,MTA1,MTA2,POLR1A,POLR1B,POLR1E,POLR2F,POLR2H,RBBP4,RBBP7,RRN3,TAF1D,TBP,UBTF	0.520833	2.6428
reactome_deadenylation_dependent_mrna_decay	5.9e-07	3.6e-06	4341	54	27	22027	CNOT1,CNOT11,CNOT3,CNOT4,CNOT6,CNOT7,CNOT8,DCP1A,DCP2,DDX6,DIS3,EDC3,EIF4A2,EIF4B,EIF4G1,EXOSC2,EXOSC7,HBS1L,LSM4,LSM5,PABPC1,PAIP1,PARN,PATL1,TNKS1BP1,TTC37,TUT4	0.5	2.53709
reactome_mhc_class_ii_antigen_presentation	5.9e-07	3.6e-06	4341	99	41	22027	ACTR1A,AP1B1,AP1G1,AP1S1,AP2A2,AP2B1,AP2M1,ARF1,CANX,CAPZA1,CAPZA2,CLTA,CLTC,CTSB,CTSC,CTSL,DCTN1,DCTN2,DCTN5,DYNC1H1,DYNC1I2,DYNC1LI2,DYNLL1,DYNLL2,KIF26A,KIF2A,KIF2C,KIF3B,KIF5B,KIFAP3,KLC1,LGMN,OSBPL1A,RAB7A,RACGAP1,SAR1B,SEC13,SEC24C,SEC31A,TUBA1B,TUBA1C	0.414141	2.10143
reactome_flt3_signaling	7e-07	4.3e-06	4341	37	21	22027	ABL2,AKT1,AKT2,CBL,CDKN1B,FOXO3,FYN,GRB10,GRB2,HRAS,KRAS,NRAS,PTPN11,PTPRJ,RPS27A,SOS1,STAT5A,STAT5B,UBA52,UBB,UBC	0.567568	2.87994
reactome_regulation_of_glucokinase_by_glucokinase_regulatory_protein	7.1e-07	4.3e-06	4341	29	18	22027	NDC1,NUP107,NUP133,NUP153,NUP155,NUP160,NUP205,NUP210,NUP214,NUP43,NUP50,NUP93,NUP98,POM121,POM121C,RANBP2,SEC13,TPR	0.62069	3.14949
reactome_translesion_synthesis_by_polk	7.1e-07	4.3e-06	4341	17	13	22027	PCNA,REV1,REV3L,RFC1,RFC3,RFC4,RFC5,RPA1,RPA2,RPS27A,UBA52,UBB,UBC	0.764706	3.88025
reactome_aurka_activation_by_tpx2	7.3e-07	4.4e-06	4341	70	32	22027	ACTR1A,AKAP9,AURKA,CDK1,CDK5RAP2,CEP131,CEP192,CEP250,CEP57,CEP72,CKAP5,CSNK1D,CSNK1E,DCTN1,DCTN2,DYNC1H1,DYNC1I2,DYNLL1,HAUS2,HAUS4,HAUS6,HSP90AA1,MAPRE1,NEK2,PAFAH1B1,PCM1,PCNT,SDCCAG8,TPX2,TUBB,YWHAE,YWHAG	0.457143	2.31962
reactome_pexophagy	7.9e-07	4.8e-06	4341	11	10	22027	ATM,EPAS1,MAP1LC3B,NBR1,PEX5,RPS27A,SQSTM1,UBA52,UBB,UBC	0.909091	4.61289
reactome_regulation_of_insulin_like_growth_factor_igf_transport_and_uptake_by_insulin_like_growth_factor_binding_proteins_igfbps	9.1e-07	5.4e-06	4341	77	34	22027	ADAM10,APLP2,APP,C3,CALU,CCN1,CKAP4,DNAJC3,FBN1,FSTL3,FUCA2,GOLM1,HSP90B1,IGFBP3,KTN1,LAMB1,LAMB2,LAMC1,LTBP1,MBTPS1,MELTF,MIA3,MSLN,NUCB1,P4HB,PAPPA,PCSK9,PDIA6,PRKCSH,PRSS23,QSOX1,STC2,TGOLN2,TMEM132A	0.441558	2.24055
reactome_rhoq_gtpase_cycle	9.1e-07	5.4e-06	4341	58	28	22027	ARHGAP21,ARHGAP35,ARHGAP5,CDC42,CDC42BPA,CDC42BPB,CDC42EP4,DIAPH3,FNBP1,GFOD1,IQGAP1,MPP7,OBSCN,OPHN1,PAK2,PAK4,RAB7A,RHOQ,SCRIB,SLC1A5,SLC4A7,SRGAP2,STEAP3,STOM,TFRC,VAMP3,VANGL1,WASL	0.482759	2.4496
reactome_trna_processing_in_the_nucleus	9.1e-07	5.4e-06	4341	58	28	22027	CPSF4,DDX1,ELAC2,NDC1,NUP107,NUP133,NUP153,NUP155,NUP160,NUP205,NUP210,NUP214,NUP43,NUP50,NUP93,NUP98,POM121,POM121C,POP4,RAN,RANBP2,RPP14,RTCB,RTRAF,SEC13,TPR,TSEN2,XPOT	0.482759	2.4496
reactome_dna_strand_elongation	9.2e-07	5.4e-06	4341	32	19	22027	FEN1,GINS1,LIG1,MCM2,MCM3,MCM4,MCM5,MCM6,MCM7,PCNA,POLA1,POLD3,PRIM1,RFC1,RFC3,RFC4,RFC5,RPA1,RPA2	0.59375	3.01279
reactome_phospholipid_metabolism	1e-06	6.2e-06	4341	180	63	22027	AGPAT3,AGPAT5,ARF1,CDS2,CEPT1,CHKA,CHPT1,CPNE1,CPNE3,CSNK2A1,CSNK2A2,DDHD2,ETNK1,GDE1,GNPAT,GPAT4,GPD2,HADHA,HADHB,INPPL1,LPCAT1,LPGAT1,LPIN2,MIGA1,MTMR1,MTMR12,MTMR2,MTMR3,MTMR4,OCRL,OSBPL5,OSBPL8,PCYT1A,PI4KB,PIK3C2A,PIK3C2B,PIK3C3,PIK3CB,PIK3R3,PIKFYVE,PIP4K2A,PIP4K2B,PIP5K1B,PITPNB,PITPNM3,PLA2G12A,PLA2G4A,PLAAT3,PLEKHA3,PLEKHA8,PNPLA6,PNPLA8,PTDSS1,PTEN,RAB14,RAB4A,RUFY1,SBF1,SBF2,SELENOI,SL…	0.35	1.77596
reactome_downregulation_of_smad2_3_smad4_transcriptional_activity	1.1e-06	6.3e-06	4341	27	17	22027	HDAC1,NCOR1,NCOR2,PARP1,PPM1A,RPS27A,SKI,SMAD2,SMAD3,SMURF2,TGIF2,TRIM33,UBA52,UBB,UBC,UBE2D3,WWTR1	0.62963	3.19485
reactome_g1_s_specific_transcription	1.1e-06	6.3e-06	4341	27	17	22027	CDC25A,CDC6,CDK1,CDT1,DHFR,E2F1,HDAC1,LIN52,LIN54,PCNA,POLA1,RBBP4,RBL2,RRM2,TFDP1,TFDP2,TYMS	0.62963	3.19485
reactome_global_genome_nucleotide_excision_repair_gg_ner	1.1e-06	6.2e-06	4341	84	36	22027	ACTB,ACTL6A,CDK7,COPS6,CUL4A,CUL4B,DDB1,GTF2H1,GTF2H3,INO80,LIG1,LIG3,PARP1,PCNA,POLD3,POLE3,RAD23A,RAD23B,RFC1,RFC3,RFC4,RFC5,RPA1,RPA2,RPS27A,RUVBL1,SUMO1,SUMO2,SUMO3,UBA52,UBB,UBC,UBE2I,UBE2N,UBE2V2,YY1	0.428571	2.17465
reactome_recruitment_of_numa_to_mitotic_centrosomes	1.1e-06	6.2e-06	4341	84	36	22027	ACTR1A,AKAP9,CDK1,CDK5RAP2,CEP131,CEP192,CEP250,CEP57,CEP72,CKAP5,CSNK1D,CSNK1E,DCTN1,DCTN2,DYNC1H1,DYNC1I2,DYNLL1,HAUS2,HAUS4,HAUS6,HSP90AA1,MAPRE1,MZT1,MZT2A,MZT2B,NEK2,NUMA1,PAFAH1B1,PCM1,PCNT,SDCCAG8,TUBA1B,TUBA1C,TUBB,YWHAE,YWHAG	0.428571	2.17465
reactome_rhobtb1_gtpase_cycle	1.1e-06	6.2e-06	4341	22	15	22027	CCT2,CCT7,CPSF7,CUL3,HNRNPC,RBMX,RHOBTB1,RNF20,ROCK1,ROCK2,SPEN,SRRM1,STK38,TRA2B,VIM	0.681818	3.45967
reactome_ripk1_mediated_regulated_necrosis	1.1e-06	6.3e-06	4341	27	17	22027	BIRC2,BIRC3,CDC37,FLOT1,FLOT2,HSP90AA1,OGT,PDCD6IP,RPS27A,STUB1,TNFRSF10A,TNFRSF10B,TRAF2,UBA52,UBB,UBC,XIAP	0.62963	3.19485
reactome_protein_folding	1.2e-06	6.8e-06	4341	81	35	22027	ACTB,AP3M1,ARFGEF2,CCT2,CCT3,CCT4,CCT5,CCT6A,CCT7,CCT8,CSNK2A1,CSNK2A2,DCAF7,FBXL5,FBXW2,FBXW7,FKBP9,GNA11,GNAQ,GNB1,GNB4,KIF13A,KIFC3,LONP2,NOP56,PDCL,PFDN2,PFDN5,STAT3,TBCA,TCP1,TP53,TUBA1B,TUBA1C,XRN2	0.432099	2.19255
reactome_dual_incision_in_tc_ner	1.3e-06	7.2e-06	4341	65	30	22027	AQR,CDK7,CUL4A,CUL4B,DDB1,ERCC6,GTF2H1,GTF2H3,HMGN1,PCNA,POLD3,POLE3,POLR2A,POLR2B,POLR2D,POLR2F,POLR2H,PRPF19,RFC1,RFC3,RFC4,RFC5,RPA1,RPA2,RPS27A,TCEA1,UBA52,UBB,UBC,USP7	0.461538	2.34193
reactome_transcription_coupled_nucleotide_excision_repair_tc_ner	1.3e-06	7.5e-06	4341	78	34	22027	AQR,CDK7,COPS6,CUL4A,CUL4B,DDB1,ELL,ERCC6,GTF2H1,GTF2H3,HMGN1,LIG1,LIG3,PCNA,POLD3,POLE3,POLR2A,POLR2B,POLR2D,POLR2F,POLR2H,PRPF19,RFC1,RFC3,RFC4,RFC5,RPA1,RPA2,RPS27A,TCEA1,UBA52,UBB,UBC,USP7	0.435897	2.21182
reactome_perk_regulates_gene_expression	1.4e-06	8.1e-06	4341	30	18	22027	ATF4,ATF6,CEBPG,DCP2,DDIT3,DIS3,EIF2AK3,EIF2S1,EIF2S2,EIF2S3,EXOSC2,EXOSC7,HERPUD1,HSPA5,KHSRP,NFYA,NFYB,PARN	0.6	3.04451
reactome_recognition_of_dna_damage_by_pcna_containing_replication_complex	1.4e-06	8.1e-06	4341	30	18	22027	CUL4A,CUL4B,DDB1,PCNA,POLD3,POLE3,RAD18,RFC1,RFC3,RFC4,RFC5,RPA1,RPA2,RPS27A,UBA52,UBB,UBC,USP1	0.6	3.04451
reactome_rho_gtpases_activate_pkns	1.4e-06	8.1e-06	4341	30	18	22027	KDM1A,MYH9,MYL12B,MYL6,NCOA2,PDPK1,PKN1,PKN2,PPP1CB,PPP1R12A,RAC1,RHOA,RHOC,YWHAB,YWHAE,YWHAG,YWHAQ,YWHAZ	0.6	3.04451
reactome_rnd3_gtpase_cycle	1.4e-06	7.9e-06	4341	41	22	22027	ARHGAP21,ARHGAP35,ARHGAP5,CCDC88A,CKAP4,CPD,DLG5,DSP,DST,EPHA2,FLOT2,KTN1,PICALM,PKP4,RASAL2,RBMX,RND3,ROCK1,SCRIB,TMOD3,VANGL1,WDR6	0.536585	2.72273
reactome_dna_double_strand_break_response	1.5e-06	8.2e-06	4341	44	23	22027	ABL1,ATM,BABAM1,BAZ1B,BRCA1,BRCC3,HERC2,KDM4B,MRE11,NSD2,RNF168,RPS27A,SMARCA5,SUMO1,TP53,UBA52,UBB,UBC,UBE2I,UBE2N,UBE2V2,UBXN1,UIMC1	0.522727	2.65241
reactome_factors_involved_in_megakaryocyte_development_and_platelet_production	1.5e-06	8.3e-06	4341	123	47	22027	ABL1,ACTB,AKAP1,CAPZA1,CAPZA2,CARMIL1,CBX5,CDC42,CDK2,DOCK1,DOCK5,DOCK7,GATA2,HDAC1,HDAC2,HMG20B,ITPK1,JMJD1C,KDM1A,KIF1B,KIF1C,KIF21A,KIF26A,KIF2A,KIF2C,KIF3B,KIF5B,KIFAP3,KLC1,MAFF,MFN1,MFN2,PHF21A,PRKACB,PRKAR1A,PRKAR2A,RAC1,RACGAP1,RAD51C,RBSN,RCOR1,SH2B1,SIN3A,TP53,TUBA1B,TUBA1C,WEE1	0.382114	1.93891
reactome_hsp90_chaperone_cycle_for_steroid_hormone_receptors_shr_in_the_presence_of_ligand	1.5e-06	8.2e-06	4341	44	23	22027	ACTR1A,CAPZA1,CAPZA2,DCTN1,DCTN2,DCTN5,DNAJA1,DNAJA2,DYNC1H1,DYNC1I2,DYNC1LI2,DYNLL1,DYNLL2,FKBP4,FKBP5,HSP90AA1,HSP90AB1,HSPA8,NR3C1,PTGES3,STIP1,TUBA1B,TUBA1C	0.522727	2.65241
reactome_leishmania_infection	1.6e-06	8.9e-06	4341	167	59	22027	ABI2,ABL1,ACTB,ACTG1,ACTR2,ACTR3,ADAM17,ADCY6,ADCY9,ADM,AHCYL1,APP,ARPC2,ARPC5,BRK1,C3,CALM1,CDC42,CRK,CYBA,DOCK1,DVL1,FURIN,FYN,GLP2R,GNAI1,GNAI3,GNAS,GNB1,GNB4,GRB2,HSP90AB1,ITPR1,ITPR2,ITPR3,LYN,MAPK14,MYH9,MYO10,MYO1C,MYO9B,NCK1,NFKB2,PRKACB,PRKAR1A,PRKAR2A,PRKX,PTK2,RAC1,SUGT1,TXN,TXNIP,VAV1,VAV2,WASF1,WASF2,WASL,WIPF2,YES1	0.353293	1.79267
reactome_copi_mediated_anterograde_transport	1.8e-06	1e-05	4341	89	37	22027	ACTR1A,ARCN1,ARF1,ARF5,ARFGAP1,ARFGAP3,CAPZA1,CAPZA2,CD55,COG8,COPA,COPB1,COPB2,COPG1,COPZ1,DCTN1,DCTN2,DCTN5,DYNC1H1,DYNC1I2,DYNC1LI2,DYNLL1,DYNLL2,GOLGA2,GOLGB1,NAPB,RAB1A,SPTAN1,SPTBN1,TMED10,TMED2,TMED3,TMED9,TUBA1B,TUBA1C,USO1,YKT6	0.41573	2.10949
reactome_rhoh_gtpase_cycle	1.8e-06	9.8e-06	4341	33	19	22027	DBT,MTR,NIPSNAP2,OSBPL11,PAK2,PAK4,RAB7A,ROCK1,ROCK2,SLC1A5,SLC4A7,STOM,TFRC,TUBA1B,UACA,VAMP3,VANGL1,VCP,WDR11	0.575758	2.9215
reactome_rhob_gtpase_cycle	1.9e-06	1e-05	4341	66	30	22027	AKAP13,ANLN,ARHGAP21,ARHGAP35,ARHGAP5,ARHGEF12,ARHGEF2,CAVIN1,DIAPH1,DIAPH3,ECT2,ERBIN,FLOT1,FLOT2,MYO9A,MYO9B,NET1,OPHN1,PCDH7,PKN1,PKN2,RACGAP1,ROCK1,ROCK2,SLK,STOM,TFRC,VAMP3,VANGL1,VAV2	0.454545	2.30644
reactome_rna_polymerase_ii_transcribes_snrna_genes	1.9e-06	1e-05	4341	79	34	22027	CCNT1,CDK7,CDK9,ELL,ELL2,GTF2A1,GTF2F1,GTF2F2,ICE1,ICE2,INTS10,INTS13,NABP2,NCBP1,NCBP2,PCF11,PHAX,POLR2A,POLR2B,POLR2D,POLR2F,POLR2H,POU2F1,RNU4-1,RNU5A-1,RPRD1A,RPRD2,SNAPC3,SNAPC5,SP1,SUPT5H,TAF11,TAF8,TBP	0.43038	2.18382
reactome_extracellular_matrix_organization	2e-06	1.1e-05	4341	229	75	22027	ADAM10,ADAM15,ADAM17,ADAM9,ADAMTS1,APP,BMP2,BSG,CAPN2,CASK,CAST,CD151,CD44,CD47,COL12A1,COL4A1,COL4A5,COL5A1,COL5A2,COLGALT1,CRTAP,CTSB,CTSL,DAG1,DDR1,DDR2,DMD,DST,EFEMP1,F11R,FBLN1,FBN1,FURIN,HSPG2,ICAM1,ITGA1,ITGA3,ITGA6,ITGAV,ITGB1,ITGB5,LAMA1,LAMA3,LAMB1,LAMB2,LAMB3,LAMC1,LOX,LOXL2,LTBP1,MMP15,NTN4,P3H2,P4HA1,P4HA2,P4HB,PCOLCE2,PDGFA,PDGFB,PLEC,PLOD2,PLOD3,PPIB,PRKCA,PSEN1,PTPRS,PXDN,SDC1,SDC…	0.327511	1.66185
reactome_death_receptor_signalling	2.1e-06	1.1e-05	4341	135	50	22027	AATF,ADAM17,AKAP13,ARHGEF12,ARHGEF2,BEX3,BIRC2,BIRC3,CASP2,CHUK,ECT2,GNA13,HDAC1,HDAC2,IRAK1,MADD,MAP3K7,NET1,NFKBIA,OBSCN,OTUD7B,OTULIN,PRKCI,PSEN1,RAC1,RACK1,RBCK1,RHOA,RPS27A,RTN4,SOS1,SOS2,SPPL2A,SQSTM1,TAB2,TAB3,TAX1BP1,TNFRSF10A,TNFRSF10B,TNFRSF10D,TNFRSF1A,TRAF2,TRIO,UBA52,UBB,UBC,VAV1,VAV2,XIAP,YWHAE	0.37037	1.87932
reactome_rhof_gtpase_cycle	2.2e-06	1.2e-05	4341	39	21	22027	ACTB,ADD3,ARHGAP12,ARHGAP21,ARHGAP5,BASP1,DIAPH1,DIAPH3,ESYT1,FARP1,LMNB1,MTMR1,MYO9B,RAB7A,SLC4A7,SRGAP2,STEAP3,TMPO,TOR1AIP1,VAMP3,VANGL1	0.538462	2.73225
reactome_signaling_by_fgfr_in_disease	2.4e-06	1.3e-05	4341	54	26	22027	CPSF6,CUX1,ERLIN2,FGFR1OP2,GRB2,GTF2F1,GTF2F2,HRAS,KRAS,LRRFIP1,MYO18A,NCBP1,NCBP2,NRAS,POLR2A,POLR2B,POLR2D,POLR2F,POLR2H,SOS1,STAT1,STAT3,STAT5A,STAT5B,TRIM24,ZMYM2	0.481481	2.44312
reactome_dna_damage_bypass	2.5e-06	1.3e-05	4341	48	24	22027	CUL4A,CUL4B,DDB1,NPLOC4,PCNA,POLD3,POLE3,POLI,RAD18,REV1,REV3L,RFC1,RFC3,RFC4,RFC5,RPA1,RPA2,RPS27A,TRIM25,UBA52,UBB,UBC,USP1,VCP	0.5	2.53709
reactome_cell_surface_interactions_at_the_vascular_wall	2.9e-06	1.5e-05	4341	87	36	22027	ATP1B1,ATP1B3,BSG,CD44,CD47,CD99L2,F11R,FYN,GLG1,GRB2,HRAS,ITGA3,ITGA6,ITGAV,ITGB1,KRAS,LYN,NRAS,PIK3CB,PPIA,PROCR,PTPN11,SDC1,SDC3,SDC4,SLC16A1,SLC16A3,SLC3A2,SLC7A11,SLC7A5,SLC7A6,SOS1,TNFRSF10A,TNFRSF10B,TNFRSF10D,YES1	0.413793	2.09966
reactome_deactivation_of_the_beta_catenin_transactivating_complex	3.3e-06	1.7e-05	4341	34	19	22027	AKT1,AKT2,APC,BTRC,CBY1,CHD8,CTBP1,CTNNB1,HDAC1,RBBP5,RPS27A,TLE2,TLE3,UBA52,UBB,UBC,XIAP,XPO1,YWHAZ	0.558824	2.83557
reactome_transcriptional_regulation_by_e2f6	3.3e-06	1.7e-05	4341	34	19	22027	BMI1,BRCA1,CBX3,CBX5,CDC7,E2F1,EZH2,MAX,MGA,PHC3,RBBP4,RBBP7,RBBP8,RRM2,SUZ12,TFDP1,TFDP2,UXT,YAF2	0.558824	2.83557
reactome_cytosolic_sensors_of_pathogen_associated_dna	3.5e-06	1.8e-05	4341	58	27	22027	CHUK,CREBBP,CTNNB1,DHX36,DHX9,DTX4,LRRFIP1,MRE11,NFKB2,NFKBIA,NFKBIB,NKIRAS2,POLR2F,POLR2H,POLR3A,POLR3GL,POLR3K,PRKDC,RPS27A,TBK1,TRIM32,TRIM56,UBA52,UBB,UBC,XRCC5,XRCC6	0.465517	2.36212
reactome_rac1_gtpase_cycle	3.6e-06	1.9e-05	4341	167	58	22027	ABI2,ABL2,ARHGAP12,ARHGAP21,ARHGAP35,ARHGAP5,BRK1,CDC42,CDC42BPA,CDC42EP4,CYBA,DIAPH3,DOCK1,DOCK5,DOCK7,ECT2,EPHA2,ERBIN,ESYT1,FAM13B,FARP1,GNA13,IQGAP1,ITGB1,KTN1,LBR,MPP7,MYO9B,NHS,OPHN1,PAK2,PAK4,PIK3R3,PKN1,PKN2,RAB7A,RAC1,RACGAP1,RALBP1,SLC1A5,SOS1,SOS2,SRGAP1,SRGAP2,SWAP70,TFRC,TMPO,TRIO,VAMP3,VANGL1,VAV1,VAV2,VRK2,WASF1,WASF2,WASL,WIPF2,YKT6	0.347305	1.76229
reactome_rhov_gtpase_cycle	3.6e-06	1.9e-05	4341	37	20	22027	ARHGAP12,CDC42,CEP97,CLTC,DLG5,DST,EPHA2,IQGAP1,MYO9A,NCK1,PAK2,PAK4,RHOV,SPTAN1,SPTBN1,TPM3,TPM4,VANGL1,WASL,WDR6	0.540541	2.7428
reactome_atf6_atf6_alpha_activates_chaperone_genes	3.7e-06	1.9e-05	4341	10	9	22027	ATF4,ATF6,CALR,DDIT3,HSP90B1,HSPA5,NFYA,NFYB,XBP1	0.9	4.56676
reactome_folding_of_actin_by_cct_tric	3.7e-06	1.9e-05	4341	10	9	22027	ACTB,CCT2,CCT3,CCT4,CCT5,CCT6A,CCT7,CCT8,TCP1	0.9	4.56676
reactome_regulation_of_cholesterol_biosynthesis_by_srebp_srebf	3.7e-06	1.9e-05	4341	55	26	22027	ACACA,CREBBP,CYP51A1,FDPS,HMGCS1,INSIG1,INSIG2,KPNB1,LSS,MBTPS1,MBTPS2,MED1,NCOA2,NFYA,NFYB,PMVK,RAN,RXRA,SAR1B,SC5D,SCD,SEC24C,SP1,SREBF2,TBL1X,TBL1XR1	0.472727	2.3987
reactome_negative_epigenetic_regulation_of_rrna_expression	4e-06	2.1e-05	4341	46	23	22027	BAZ2A,CDK7,DNMT1,GTF2H1,GTF2H3,HDAC1,HDAC2,MBD2,POLR1A,POLR1B,POLR1E,POLR2F,POLR2H,SAP18,SAP30L,SIN3A,SIRT1,SMARCA5,SUDS3,SUV39H1,TAF1D,TBP,UBTF	0.5	2.53709
reactome_activation_of_bh3_only_proteins	4.4e-06	2.3e-05	4341	29	17	22027	AKT1,AKT2,BBC3,BCL2,DYNLL1,DYNLL2,E2F1,PMAIP1,TFDP1,TFDP2,TP53,TP53BP2,YWHAB,YWHAE,YWHAG,YWHAQ,YWHAZ	0.586207	2.97452
reactome_downregulation_of_erbb2_signaling	4.4e-06	2.3e-05	4341	29	17	22027	AKT1,AKT2,CDC37,CUL5,EGFR,ERBIN,HSP90AA1,MATK,PTPN12,PTPN18,RNF41,RPS27A,STUB1,UBA52,UBB,UBC,USP8	0.586207	2.97452
reactome_eph_ephrin_signaling	4.5e-06	2.3e-05	4341	85	35	22027	ACTB,ACTG1,ACTR2,ACTR3,ADAM10,AP2A2,AP2B1,AP2M1,ARPC2,ARPC5,CDC42,CFL1,CLTA,CLTC,EFNA1,EFNA5,EPHA2,EPHB4,FYN,HRAS,LYN,MYH9,MYL12A,MYL12B,MYL6,PAK2,PSEN1,PTK2,RAC1,RHOA,ROCK1,ROCK2,VAV2,WASL,YES1	0.411765	2.08937
reactome_clathrin_mediated_endocytosis	5e-06	2.6e-05	4341	135	49	22027	ACTB,ACTG1,ACTR2,ACTR3,AP2A2,AP2B1,AP2M1,ARF6,ARFGAP1,ARPC2,ARPC5,ARRB1,CBL,CLTA,CLTC,COPS6,CTTN,DNAJC6,EGFR,EPN1,EPS15,FNBP1,FZD4,GRB2,HIP1,HSPA8,IGF2R,LDLR,M6PR,OCRL,PACSIN2,PACSIN3,PICALM,PIK3C2A,RPS27A,SCARB2,SH3GL1,SH3KBP1,TFRC,TGOLN2,TOR1B,UBA52,UBB,UBC,UBQLN1,VAMP3,VAMP4,VAMP8,WASL	0.362963	1.84174
reactome_basigin_interactions	5.4e-06	2.8e-05	4341	19	13	22027	ATP1B1,ATP1B3,BSG,ITGA3,ITGA6,ITGB1,PPIA,SLC16A1,SLC16A3,SLC3A2,SLC7A11,SLC7A5,SLC7A6	0.684211	3.4718
reactome_constitutive_signaling_by_ligand_responsive_egfr_cancer_variants	5.4e-06	2.8e-05	4341	19	13	22027	CBL,CDC37,EGFR,GRB2,HRAS,HSP90AA1,KRAS,NRAS,RPS27A,SOS1,UBA52,UBB,UBC	0.684211	3.4718
reactome_deadenylation_of_mrna	5.4e-06	2.8e-05	4341	24	15	22027	CNOT1,CNOT11,CNOT3,CNOT4,CNOT6,CNOT7,CNOT8,EIF4A2,EIF4B,EIF4G1,PABPC1,PAIP1,PARN,TNKS1BP1,TUT4	0.625	3.17136
reactome_translesion_synthesis_by_polh	5.4e-06	2.8e-05	4341	19	13	22027	NPLOC4,PCNA,RFC1,RFC3,RFC4,RFC5,RPA1,RPA2,RPS27A,UBA52,UBB,UBC,VCP	0.684211	3.4718
reactome_recruitment_of_mitotic_centrosome_proteins_and_complexes	5.8e-06	2.9e-05	4341	79	33	22027	ACTR1A,AKAP9,CDK1,CDK5RAP2,CEP131,CEP192,CEP250,CEP57,CEP72,CKAP5,CSNK1D,CSNK1E,DCTN1,DCTN2,DYNC1H1,DYNC1I2,DYNLL1,HAUS2,HAUS4,HAUS6,HSP90AA1,MAPRE1,MZT1,MZT2A,MZT2B,NEK2,PAFAH1B1,PCM1,PCNT,SDCCAG8,TUBB,YWHAE,YWHAG	0.417722	2.11959
reactome_hcmv_late_events	5.9e-06	3e-05	4341	53	25	22027	CHMP2A,CHMP3,CHMP4B,HNRNPK,MVB12A,NDC1,NUP107,NUP133,NUP153,NUP155,NUP160,NUP205,NUP210,NUP214,NUP43,NUP50,NUP93,NUP98,POM121,POM121C,RANBP2,SEC13,SNF8,TPR,UBAP1	0.471698	2.39348
reactome_diseases_of_mitotic_cell_cycle	6.2e-06	3.1e-05	4341	38	20	22027	ANAPC1,ANAPC11,ANAPC7,ATRX,CCND1,CDC16,CDC23,CDC26,CDC27,CDK2,CDK4,CDK6,CDKN1B,DAXX,E2F1,E2F2,E2F3,SKP2,TFDP1,TFDP2	0.526316	2.67062
reactome_iron_uptake_and_transport	6.2e-06	3.1e-05	4341	50	24	22027	ABCG2,ATP6AP1,ATP6V0A2,ATP6V0E1,ATP6V1A,ATP6V1B2,ATP6V1C1,ATP6V1E1,ATP6V1G1,CAND1,CUL1,CYBRD1,FBXL5,FTH1,IREB2,RPS27A,SKP1,SLC11A2,SLC46A1,STEAP3,TFRC,UBA52,UBB,UBC	0.48	2.4356
reactome_hdr_through_homologous_recombination_hrr	6.4e-06	3.2e-05	4341	66	29	22027	ATM,ATR,BRCA1,EXO1,MRE11,MUS81,PALB2,PCNA,POLD3,POLE3,RAD17,RAD51AP1,RAD51C,RBBP8,RFC1,RFC3,RFC4,RFC5,RHNO1,RMI2,RPA1,RPA2,RPS27A,SPIDR,TOP3A,TOPBP1,UBA52,UBB,UBC	0.439394	2.22956
reactome_signaling_by_scf_kit	6.4e-06	3.2e-05	4341	41	21	22027	CBL,FER,FYN,GRB10,GRB2,HRAS,KITLG,KRAS,LYN,NRAS,PIK3R3,PRKCA,PTPN11,RAC1,SOS1,STAT1,STAT3,STAT5A,STAT5B,VAV1,YES1	0.512195	2.59897
reactome_toll_like_receptor_cascades	6.4e-06	3.2e-05	4341	136	49	22027	APP,ATF1,BIRC2,BIRC3,BTRC,CHUK,CNPY3,CTSB,CTSL,CUL1,DUSP3,DUSP4,FBXW11,GSDME,HMGB1,HSP90B1,IRAK1,LGMN,MAP2K1,MAP2K6,MAP2K7,MAP3K7,MAPK14,MAPKAPK2,MAPKAPK3,NFKB2,NFKBIA,NFKBIB,NKIRAS2,PIK3C3,PPP2CB,PPP2R1B,PPP2R5D,PTPN11,PTPN4,RBSN,RPS27A,RPS6KA3,SKP1,TAB2,TAB3,TBK1,TRAF3,UBA52,UBB,UBC,UBE2D2,UBE2D3,UBE2N	0.360294	1.8282
reactome_pkmts_methylate_histone_lysines	6.5e-06	3.2e-05	4341	44	22	22027	AEBP2,ASH1L,ATF7IP,DOT1L,EZH2,KMT2B,KMT2C,KMT2E,NFKB2,NSD1,NSD2,NSD3,RBBP4,RBBP5,RBBP7,SETD2,SETD3,SETD7,SETDB1,SUV39H1,SUZ12,WDR5	0.5	2.53709
reactome_rna_polymerase_i_transcription_initiation	6.5e-06	3.2e-05	4341	44	22	22027	CDK7,CHD3,ERCC6,GATAD2A,GATAD2B,GTF2H1,GTF2H3,HDAC1,HDAC2,MTA1,MTA2,POLR1A,POLR1B,POLR1E,POLR2F,POLR2H,RBBP4,RBBP7,RRN3,TAF1D,TBP,UBTF	0.5	2.53709
reactome_detoxification_of_reactive_oxygen_species	7e-06	3.4e-05	4341	27	16	22027	CYBA,CYCS,ERO1A,GPX8,GSR,NUDT2,P4HB,PRDX1,PRDX3,PRDX5,PRDX6,SOD1,SOD2,TXN,TXN2,TXNRD1	0.592593	3.00692
reactome_mitochondrial_protein_import	7e-06	3.4e-05	4341	63	28	22027	ATP5F1A,ATP5F1B,CHCHD2,CHCHD3,CHCHD4,CHCHD7,COA4,COA6,COX17,CS,CYC1,GFER,GRPEL2,HSPA9,HSPD1,PMPCB,SAMM50,TIMM10,TIMM17A,TIMM23,TIMM44,TIMM8B,TOMM20,TOMM22,TOMM40,TOMM7,TOMM70,VDAC1	0.444444	2.25519
reactome_translation_of_sars_cov_1_structural_proteins	7e-06	3.4e-05	4341	27	16	22027	CANX,GALNT1,GANAB,GSK3A,GSK3B,MOGS,PRKCSH,RPS27A,ST3GAL1,ST3GAL4,ST6GAL1,SUMO1,UBA52,UBB,UBC,UBE2I	0.592593	3.00692
reactome_vegfr2_mediated_vascular_permeability	7e-06	3.4e-05	4341	27	16	22027	AKT1,AKT2,CALM1,CTNNA1,CTNNB1,CTNND1,HSP90AA1,MLST8,MTOR,PAK2,PDPK1,RAC1,RICTOR,TRIB3,VAV1,VAV2	0.592593	3.00692
reactome_signaling_by_cytosolic_fgfr1_fusion_mutants	7.7e-06	3.8e-05	4341	17	12	22027	CPSF6,CUX1,FGFR1OP2,GRB2,LRRFIP1,MYO18A,STAT1,STAT3,STAT5A,STAT5B,TRIM24,ZMYM2	0.705882	3.58177
reactome_formation_of_rna_pol_ii_elongation_complex	8.3e-06	4e-05	4341	57	26	22027	AFF4,CCNT1,CDC73,CDK7,CDK9,EAF1,ELL,ELOA,GTF2F1,GTF2F2,GTF2H1,GTF2H3,LEO1,NCBP1,NCBP2,POLR2A,POLR2B,POLR2D,POLR2F,POLR2H,RTF1,SSRP1,SUPT16H,SUPT5H,SUPT6H,TCEA1	0.45614	2.31454
reactome_regulation_of_signaling_by_cbl	8.3e-06	4e-05	4341	22	14	22027	CBL,CRK,CRKL,FYN,GRB2,LYN,PIK3CB,PIK3R3,RPS27A,UBA52,UBB,UBC,VAV1,YES1	0.636364	3.22902
reactome_toll_like_receptor_9_tlr9_cascade	8.4e-06	4e-05	4341	87	35	22027	APP,ATF1,BTRC,CHUK,CUL1,DUSP3,DUSP4,FBXW11,HMGB1,IRAK1,MAP2K1,MAP2K6,MAP2K7,MAP3K7,MAPK14,MAPKAPK2,MAPKAPK3,NFKB2,NFKBIA,NFKBIB,NKIRAS2,PIK3C3,PPP2CB,PPP2R1B,PPP2R5D,RBSN,RPS27A,RPS6KA3,SKP1,TAB2,TAB3,UBA52,UBB,UBC,UBE2N	0.402299	2.04134
reactome_meiosis	8.9e-06	4.3e-05	4341	54	25	22027	ATM,ATR,BRCA1,CDK2,CDK4,DIDO1,LMNA,LMNB1,MND1,MRE11,PSMC3IP,RAD21,RAD51C,RBBP8,RPA1,RPA2,SMC1A,SMC3,STAG1,STAG2,SUN2,SYNE2,TERF2IP,TOP3A,UBE2I	0.462963	2.34916
reactome_rab_regulation_of_trafficking	9.2e-06	4.4e-05	4341	112	42	22027	AKT1,AKT2,ARF6,DENND1A,DENND5A,DENND5B,GABARAPL2,GDI1,GDI2,GGA2,HPS4,MADD,MAP1LC3B,MON1B,OPTN,RAB10,RAB11A,RAB12,RAB14,RAB1A,RAB21,RAB27A,RAB31,RAB3GAP1,RAB3GAP2,RAB4A,RAB6A,RAB7A,RABEP1,RGP1,RIC1,SBF1,SBF2,TBC1D14,TBC1D16,TBC1D24,TRAPPC3,TRAPPC6B,TRAPPC9,TSC1,ULK1,YWHAE	0.375	1.90282
reactome_aggrephagy	9.4e-06	4.5e-05	4341	33	18	22027	DYNC1H1,DYNC1I2,DYNC1LI2,DYNLL1,DYNLL2,HSF1,HSP90AA1,PARK7,PCNT,RPS27A,TUBA1B,TUBA1C,UBA52,UBB,UBC,UBE2N,VCP,VIM	0.545455	2.76773
reactome_lysosome_vesicle_biogenesis	9.4e-06	4.5e-05	4341	33	18	22027	AP1B1,AP1G1,AP1S1,AP4E1,APP,ARF1,ARRB1,CHMP2A,CLTA,CLTC,CTSZ,DNAJC6,DNASE2,GNS,HSPA8,M6PR,TXNDC5,VAMP8	0.545455	2.76773
reactome_ddx58_ifih1_mediated_induction_of_interferon_alpha_beta	1e-05	4.8e-05	4341	64	28	22027	APP,ATG5,CHUK,CREBBP,HMGB1,HSP90AA1,HSP90AB1,ITCH,MAVS,NFKB2,NFKBIA,NFKBIB,NKIRAS2,PCBP2,RPS27A,SIKE1,TAX1BP1,TBK1,TOMM70,TRAF2,TRAF3,TRIM25,UBA52,UBB,UBC,UBE2D2,UBE2D3,UBE2K	0.4375	2.21995
reactome_met_promotes_cell_motility	1e-05	4.9e-05	4341	39	20	22027	COL5A1,COL5A2,CRK,CRKL,DOCK7,GRB2,ITGA3,ITGB1,LAMA1,LAMA3,LAMB1,LAMB2,LAMB3,LAMC1,MET,PTK2,RAC1,RAP1A,RAP1B,TNS3	0.512821	2.60214
reactome_gap_filling_dna_repair_synthesis_and_ligation_in_gg_ner	1.1e-05	5.2e-05	4341	25	15	22027	LIG1,LIG3,PCNA,POLD3,POLE3,RFC1,RFC3,RFC4,RFC5,RPA1,RPA2,RPS27A,UBA52,UBB,UBC	0.6	3.04451
reactome_response_of_eif2ak1_hri_to_heme_deficiency	1.1e-05	5e-05	4341	15	11	22027	ATF4,ATF5,CEBPG,DDIT3,EIF2AK1,EIF2S1,EIF2S2,EIF2S3,GRB10,PPP1R15A,TRIB3	0.733333	3.72106
reactome_b_wich_complex_positively_regulates_rrna_expression	1.3e-05	6.2e-05	4341	28	16	22027	ACTB,BAZ1B,DDX21,DEK,ERCC6,GSK3B,MYO1C,POLR1A,POLR1B,POLR1E,POLR2F,POLR2H,SF3B1,SMARCA5,TAF1D,TBP	0.571429	2.89953
reactome_listeria_monocytogenes_entry_into_host_cells	1.3e-05	5.9e-05	4341	20	13	22027	CBL,CBLL1,CTNNB1,CTNND1,EPS15,GRB2,MET,RPS27A,SH3GL1,SH3KBP1,UBA52,UBB,UBC	0.65	3.29821
reactome_maturation_of_sars_cov_2_spike_protein	1.3e-05	6.2e-05	4341	28	16	22027	CANX,DDOST,GANAB,MAGT1,MAN1B1,MAN2A1,MGAT4B,MGAT5,MOGS,PRKCSH,RPN1,RPN2,ST3GAL1,ST3GAL4,ST6GAL1,STT3A	0.571429	2.89953
reactome_signaling_by_kit_in_disease	1.3e-05	5.9e-05	4341	20	13	22027	FYN,GRB2,HRAS,KRAS,LYN,NRAS,PIK3R3,SOS1,STAT1,STAT3,STAT5A,STAT5B,YES1	0.65	3.29821
reactome_tak1_activates_nfkb_by_phosphorylation_and_activation_of_ikks_complex	1.3e-05	6.2e-05	4341	28	16	22027	APP,CHUK,HMGB1,IRAK1,MAP3K7,NFKB2,NFKBIA,NFKBIB,NKIRAS2,RPS27A,TAB2,TAB3,UBA52,UBB,UBC,UBE2N	0.571429	2.89953
reactome_copii_mediated_vesicle_transport	1.4e-05	6.7e-05	4341	65	28	22027	ANKRD28,CNIH1,CSNK1D,CTSC,CTSZ,GOLGA2,LMAN1,LMAN2,MCFD2,NAPB,PPP6R1,PREB,RAB1A,SAR1B,SEC13,SEC16A,SEC22C,SEC24C,SEC31A,STX17,TFG,TMED10,TMED2,TRAPPC3,TRAPPC6B,TRAPPC9,USO1,YKT6	0.430769	2.1858
reactome_regulated_necrosis	1.4e-05	6.6e-05	4341	52	24	22027	BIRC2,BIRC3,CDC37,CHMP2A,CHMP3,CHMP4B,CYCS,FLOT1,FLOT2,GSDME,HMGB1,HSP90AA1,OGT,PDCD6IP,RPS27A,STUB1,TNFRSF10A,TNFRSF10B,TP53,TRAF2,UBA52,UBB,UBC,XIAP	0.461538	2.34193
reactome_apoptotic_cleavage_of_cellular_proteins	1.6e-05	7.5e-05	4341	34	18	22027	ACIN1,APC,BCAP31,BIRC2,CASP7,CLSPN,CTNNB1,DSG2,DSP,LMNA,LMNB1,PLEC,PTK2,ROCK1,SPTAN1,STK24,TJP1,VIM	0.529412	2.68633
reactome_raf_activation	1.6e-05	7.5e-05	4341	34	18	22027	BRAF,CALM1,CAMK2D,HRAS,KRAS,MAP2K1,MARK3,NRAS,PHB,PPP1CB,PPP1CC,PPP2CB,PPP2R1B,PPP2R5C,PPP2R5D,PPP2R5E,RAF1,YWHAB	0.529412	2.68633
reactome_activation_of_atr_in_response_to_replication_stress	1.7e-05	7.6e-05	4341	37	19	22027	ATR,CDC25A,CDC6,CDC7,CDK2,CLSPN,MCM2,MCM3,MCM4,MCM5,MCM6,MCM7,ORC2,RAD17,RFC3,RFC4,RFC5,RPA1,RPA2	0.513514	2.60566
reactome_constitutive_signaling_by_overexpressed_erbb2	1.7e-05	7.6e-05	4341	11	9	22027	CDC37,ERBIN,GRB2,HRAS,HSP90AA1,KRAS,NRAS,PTPN12,SOS1	0.818182	4.1516
reactome_defective_intrinsic_pathway_for_apoptosis	1.7e-05	7.8e-05	4341	23	14	22027	APP,C1QBP,CAPN2,CAST,CDC25A,CDC25B,FOXO3,GOLGA2,LMNA,LMNB1,PRDX1,SOD2,TP53,YWHAE	0.608696	3.08863
reactome_establishment_of_sister_chromatid_cohesion	1.7e-05	7.6e-05	4341	11	9	22027	CDCA5,ESCO1,PDS5A,RAD21,SMC1A,SMC3,STAG1,STAG2,WAPL	0.818182	4.1516
reactome_formation_of_incision_complex_in_gg_ner	1.7e-05	7.6e-05	4341	43	21	22027	CDK7,CUL4A,CUL4B,DDB1,GTF2H1,GTF2H3,PARP1,RAD23A,RAD23B,RPA1,RPA2,RPS27A,SUMO1,SUMO2,SUMO3,UBA52,UBB,UBC,UBE2I,UBE2N,UBE2V2	0.488372	2.47809
reactome_regulation_of_pten_localization	1.7e-05	7.6e-05	4341	9	8	22027	NEDD4,PTEN,RPS27A,UBA52,UBB,UBC,USP7,XIAP	0.888889	4.51038
reactome_sumoylation_of_transcription_cofactors	1.7e-05	7.6e-05	4341	43	21	22027	BMI1,CBX4,CREBBP,CTBP1,DAXX,DDX17,DDX5,NCOA2,NCOR2,NPM1,PARK7,PHC3,PIAS2,SAFB,SIN3A,SUMO1,SUMO2,SUMO3,UBE2I,UHRF2,ZNF131	0.488372	2.47809
reactome_chaperone_mediated_autophagy	1.9e-05	8.5e-05	4341	18	12	22027	EEF1A1,HSP90AA1,HSP90AB1,HSPA8,LAMP2,PARK7,PCNT,RPS27A,UBA52,UBB,UBC,VIM	0.666667	3.38278
reactome_interleukin_17_signaling	2e-05	9.1e-05	4341	66	28	22027	ATF1,BTRC,CHUK,CUL1,DUSP3,DUSP4,FBXW11,IL17RA,IRAK1,MAP2K1,MAP2K6,MAP2K7,MAP3K7,MAPK14,MAPKAPK2,MAPKAPK3,PPP2CB,PPP2R1B,PPP2R5D,RPS27A,RPS6KA3,SKP1,TAB2,TAB3,UBA52,UBB,UBC,UBE2N	0.424242	2.15268
reactome_apc_cdc20_mediated_degradation_of_nek2a	2.1e-05	9.5e-05	4341	26	15	22027	ANAPC1,ANAPC11,ANAPC7,BUB1B,BUB3,CDC16,CDC23,CDC26,CDC27,MAD2L1,NEK2,RPS27A,UBA52,UBB,UBC	0.576923	2.92741
reactome_transcriptional_regulation_by_mecp2	2.1e-05	9.5e-05	4341	53	24	22027	AGO1,AGO2,AGO3,CALM1,CAMK2D,DGCR8,FKBP5,HDAC1,HDAC2,IRAK1,LBR,MECP2,MET,NCOR1,NCOR2,PTEN,PTPN4,SGK1,SIN3A,SLC2A3,TBL1X,TBL1XR1,TNRC6A,TNRC6B	0.45283	2.29774
reactome_pyruvate_metabolism_and_citric_acid_tca_cycle	2.3e-05	0.0001	4341	50	23	22027	BSG,CS,DLD,FH,GLO1,IDH3B,LDHA,MDH2,ME1,ME2,NNT,OGDH,PDHA1,PDHX,PDK4,PDPR,RXRA,SDHC,SLC16A1,SLC16A3,SUCLA2,SUCLG1,VDAC1	0.46	2.33412
reactome_signaling_by_egfr	2.3e-05	0.0001	4341	50	23	22027	AAMP,ADAM10,ADAM17,CBL,CDC42,EGFR,EPN1,EPS15,GRB2,HRAS,KRAS,NRAS,PTPN11,PTPN12,PTPRK,PXN,RPS27A,SH3GL1,SH3KBP1,SOS1,UBA52,UBB,UBC	0.46	2.33412
reactome_signaling_by_fgfr2	2.3e-05	0.0001	4341	63	27	22027	BRAF,CBL,GRB2,GTF2F1,GTF2F2,HNRNPF,HNRNPH1,HNRNPM,HRAS,KRAS,NCBP1,NCBP2,NRAS,POLR2A,POLR2B,POLR2D,POLR2F,POLR2H,PPP2CB,PTPN11,RBFOX2,RPS27A,SOS1,TIAL1,UBA52,UBB,UBC	0.428571	2.17465
reactome_downstream_signal_transduction	2.4e-05	0.00011	4341	29	16	22027	CRK,CRKL,GRB2,HRAS,KRAS,NCK1,NRAS,PDGFA,PDGFB,PIK3CB,PTPN11,SOS1,STAT1,STAT3,STAT5A,STAT5B	0.551724	2.79955
reactome_trna_processing	2.4e-05	0.00011	4341	105	39	22027	CPSF4,DDX1,ELAC2,HSD17B10,MTO1,NDC1,NSUN2,NUP107,NUP133,NUP153,NUP155,NUP160,NUP205,NUP210,NUP214,NUP43,NUP50,NUP93,NUP98,POM121,POM121C,POP4,PUS1,PUS7,QTRT2,RAN,RANBP2,RPP14,RTCB,RTRAF,SEC13,THG1L,TPR,TRIT1,TRMT112,TSEN2,TYW3,TYW5,XPOT	0.371429	1.88469
reactome_retrograde_transport_at_the_trans_golgi_network	2.5e-05	0.00011	4341	47	22	22027	ARFIP2,ARL1,COG8,GCC1,GOLGA4,IGF2R,M6PR,NAPB,RAB6A,RGP1,RHOBTB3,RIC1,STX10,STX16,STX6,SYS1,TGOLN2,VAMP3,VAMP4,VPS53,VPS54,VTI1A	0.468085	2.37515
reactome_regulation_of_pten_gene_transcription	2.6e-05	0.00011	4341	60	26	22027	ATN1,BMI1,CBX4,CBX6,CHD3,EZH2,GATAD2A,GATAD2B,HDAC1,HDAC2,KDM1A,MAF1,MLST8,MTA1,MTA2,MTOR,PHC3,PTEN,RBBP4,RBBP7,RCOR1,REST,RHEB,RPTOR,SUZ12,TP53	0.433333	2.19881
reactome_signaling_by_fgfr1_in_disease	2.6e-05	0.00011	4341	32	17	22027	CPSF6,CUX1,ERLIN2,FGFR1OP2,GRB2,HRAS,KRAS,LRRFIP1,MYO18A,NRAS,SOS1,STAT1,STAT3,STAT5A,STAT5B,TRIM24,ZMYM2	0.53125	2.69566
reactome_tnf_signaling	2.6e-05	0.00011	4341	44	21	22027	ADAM17,BIRC2,BIRC3,CHUK,MADD,MAP3K7,OTUD7B,OTULIN,RACK1,RBCK1,RPS27A,SPPL2A,TAB2,TAB3,TAX1BP1,TNFRSF1A,TRAF2,UBA52,UBB,UBC,XIAP	0.477273	2.42177
reactome_interleukin_3_interleukin_5_and_gm_csf_signaling	2.7e-05	0.00012	4341	41	20	22027	CBL,CRK,CRKL,FYN,GRB2,INPPL1,LYN,PIK3CB,PIK3R3,PTPN11,RPS27A,SOS1,STAT5A,STAT5B,UBA52,UBB,UBC,VAV1,YES1,YWHAZ	0.487805	2.47521
reactome_ovarian_tumor_domain_proteases	2.7e-05	0.00012	4341	38	19	22027	APC,CDK1,MAVS,OTUD3,OTUD7B,PTEN,RHOA,RPS27A,TNIP1,TP53,TRAF3,TRIM25,UBA52,UBB,UBC,VCP,VCPIP1,YOD1,ZRANB1	0.5	2.53709
reactome_ercc6_csb_and_ehmt2_g9a_positively_regulate_rrna_expression	2.8e-05	0.00012	4341	16	11	22027	CBX3,CHD3,ERCC6,GATAD2A,GATAD2B,HDAC1,HDAC2,MTA1,MTA2,RBBP4,RBBP7	0.6875	3.4885
reactome_signaling_by_fgfr	3e-05	0.00013	4341	74	30	22027	BRAF,CBL,FGFRL1,GRB2,GTF2F1,GTF2F2,HNRNPF,HNRNPH1,HNRNPM,HRAS,KRAS,NCBP1,NCBP2,NRAS,POLR2A,POLR2B,POLR2D,POLR2F,POLR2H,PPP2CB,PTPN11,RBFOX2,RPS27A,SOS1,SPRED1,SPRED2,TIAL1,UBA52,UBB,UBC	0.405405	2.0571
reactome_transcriptional_activation_of_mitochondrial_biogenesis	3.1e-05	0.00013	4341	54	24	22027	ALAS1,ATP5F1B,CALM1,CREBBP,CRTC3,CYCS,ESRRA,GABPA,GABPB1,GLUD1,HCFC1,MED1,MEF2D,NCOA2,NCOR1,NRF1,POLRMT,RXRA,SOD2,SSBP1,TBL1X,TBL1XR1,TFAM,TFB2M	0.444444	2.25519
reactome_rhod_gtpase_cycle	3.4e-05	0.00015	4341	51	23	22027	ADD3,ARHGAP12,ARHGAP21,ARHGAP35,ARHGAP5,DIAPH1,DIAPH3,ESYT1,LBR,LMAN1,LMNB1,MOSPD2,PGRMC2,RAB7A,RACGAP1,SLC4A7,STEAP3,TMPO,TOR1AIP1,VAMP3,VANGL1,VAPB,VRK2	0.45098	2.28835
reactome_metabolism_of_nucleotides	3.5e-05	0.00015	4341	92	35	22027	ADAL,AK2,AK6,ATIC,CAD,CMPK1,CTPS1,CTPS2,DNPH1,DUT,ENTPD4,ENTPD7,GART,GDA,GMPR2,GMPS,GSR,GUK1,HPRT1,IMPDH1,IMPDH2,NME1,NT5C,NT5C2,NT5C3A,NUDT16,PAICS,PUDP,RRM1,RRM2,TXN,TXNRD1,TYMS,UCK2,UMPS	0.380435	1.93039
reactome_slc_transporter_disorders	3.5e-05	0.00015	4341	71	29	22027	BSG,NDC1,NUP107,NUP133,NUP153,NUP155,NUP160,NUP205,NUP210,NUP214,NUP43,NUP50,NUP93,NUP98,POM121,POM121C,RANBP2,SEC13,SLC11A2,SLC12A6,SLC16A1,SLC1A3,SLC26A2,SLC27A4,SLC35A2,SLC35C1,SLC3A2,SLC9A6,TPR	0.408451	2.07255
reactome_tp53_regulates_transcription_of_dna_repair_genes	3.6e-05	0.00015	4341	61	26	22027	ATM,ATR,BRCA1,CCNT1,CDK12,CDK13,CDK7,CDK9,ELL,ELOA,FANCI,GTF2F1,GTF2F2,GTF2H1,GTF2H3,MSH2,POLR2A,POLR2B,POLR2D,POLR2F,POLR2H,SSRP1,SUPT16H,SUPT5H,TCEA1,TP53	0.42623	2.16276
reactome_signaling_by_csf3_g_csf	3.9e-05	0.00017	4341	27	15	22027	CUL5,GRB2,KRAS,LYN,PTPN11,RPS27A,STAT1,STAT3,STAT5A,STAT5B,UBA52,UBB,UBC,UBE2D2,UBE2D3	0.555556	2.81899
reactome_transcription_of_the_hiv_genome	3.9e-05	0.00017	4341	68	28	22027	CCNT1,CDK7,CDK9,ELL,ELOA,GTF2A1,GTF2F1,GTF2F2,GTF2H1,GTF2H3,NCBP1,NCBP2,POLR2A,POLR2B,POLR2D,POLR2F,POLR2H,RNMT,SSRP1,SUPT16H,SUPT5H,TAF1,TAF11,TAF12,TAF15,TAF2,TBP,TCEA1	0.411765	2.08937
reactome_regulation_of_lipid_metabolism_by_pparalpha	4e-05	0.00017	4341	107	39	22027	ACADM,ACOX1,ALAS1,ARNT,CLOCK,CPT1A,CREBBP,ESRRA,FADS1,HMGCS1,ME1,MED1,MED13,MED13L,MED14,MED18,MED20,MED21,MED28,MED8,MED9,NCOA2,NCOA3,NCOR1,NCOR2,NFYA,NFYB,NR1H2,NRF1,PEX11A,RXRA,SIN3A,SP1,SREBF2,TBL1X,TBL1XR1,THRAP3,TRIB3,TXNRD1	0.364486	1.84947
reactome_hiv_transcription_elongation	4.2e-05	0.00017	4341	42	20	22027	CCNT1,CDK7,CDK9,ELL,ELOA,GTF2F1,GTF2F2,GTF2H1,GTF2H3,NCBP1,NCBP2,POLR2A,POLR2B,POLR2D,POLR2F,POLR2H,SSRP1,SUPT16H,SUPT5H,TCEA1	0.47619	2.41627
reactome_initiation_of_nuclear_envelope_ne_reformation	4.2e-05	0.00017	4341	19	12	22027	ANKLE2,BANF1,CCNB1,CDK1,KPNB1,LBR,LEMD2,LMNA,LMNB1,TMPO,VRK1,VRK2	0.631579	3.20474
reactome_negative_regulation_of_mapk_pathway	4.2e-05	0.00017	4341	42	20	22027	BRAF,DUSP16,DUSP4,HRAS,KRAS,MAP2K1,MARK3,NRAS,PEBP1,PPP2CB,PPP2R1B,PPP2R5C,PPP2R5D,PPP2R5E,RAF1,RPS27A,UBA52,UBB,UBC,YWHAB	0.47619	2.41627
reactome_rnd2_gtpase_cycle	4.2e-05	0.00017	4341	42	20	22027	ALDH3A2,ARHGAP35,ARHGAP5,CKAP4,DLG5,DST,EPHA2,FNBP1,GOLGA3,KIDINS220,KTN1,NUDC,PKP4,PLXND1,RBMX,SCRIB,TFRC,UHRF1BP1L,VANGL1,WDR6	0.47619	2.41627
reactome_signaling_by_flt3_fusion_proteins	4.2e-05	0.00017	4341	19	12	22027	ETV6,GOLGB1,GRB2,HRAS,KRAS,MYO18A,NRAS,SOS1,SPTBN1,STAT5A,STAT5B,ZMYM2	0.631579	3.20474
reactome_signaling_by_moderate_kinase_activity_braf_mutants	4.2e-05	0.00017	4341	42	20	22027	ACTB,ACTG1,ARRB1,BRAF,CALM1,CAMK2D,HRAS,IQGAP1,KRAS,MAP2K1,MARK3,NRAS,PEBP1,PHB,RAF1,RAP1A,RAP1B,TLN1,VCL,YWHAB	0.47619	2.41627
reactome_signaling_by_pdgfr_in_disease	4.2e-05	0.00017	4341	19	12	22027	ETV6,GOLGA4,GRB2,HRAS,KANK1,KRAS,NRAS,PIK3CB,SOS1,STAT1,STAT3,STRN	0.631579	3.20474
reactome_regulation_of_mecp2_expression_and_activity	4.3e-05	0.00018	4341	30	16	22027	AGO1,AGO2,AGO3,CALM1,CAMK2D,HDAC1,HDAC2,LBR,MECP2,NCOR1,NCOR2,SIN3A,TBL1X,TBL1XR1,TNRC6A,TNRC6B	0.533333	2.70623
reactome_synthesis_of_active_ubiquitin_roles_of_e1_and_e2_enzymes	4.3e-05	0.00018	4341	30	16	22027	CDC34,OTULIN,RPS27A,UBA52,UBB,UBC,UBE2A,UBE2D2,UBE2G1,UBE2G2,UBE2H,UBE2K,UBE2R2,UBE2Z,USP5,USP7	0.533333	2.70623
reactome_tnfr1_induced_nfkappab_signaling_pathway	4.3e-05	0.00018	4341	30	16	22027	BIRC2,BIRC3,CHUK,MAP3K7,OTUD7B,RACK1,RBCK1,RPS27A,TAB2,TAB3,TNFRSF1A,TRAF2,UBA52,UBB,UBC,XIAP	0.533333	2.70623
reactome_rnd1_gtpase_cycle	4.4e-05	0.00018	4341	39	19	22027	ALDH3A2,ARHGAP35,ARHGAP5,CCDC88A,CPD,DLG5,DSP,DST,EPHA2,FLOT2,KIDINS220,PKP4,RASAL2,RBMX,RRAS2,STIP1,TFRC,VANGL1,WDR6	0.487179	2.47203
reactome_translesion_synthesis_by_y_family_dna_polymerases_bypasses_lesions_on_dna_template	4.4e-05	0.00018	4341	39	19	22027	NPLOC4,PCNA,POLD3,POLE3,POLI,REV1,REV3L,RFC1,RFC3,RFC4,RFC5,RPA1,RPA2,RPS27A,TRIM25,UBA52,UBB,UBC,VCP	0.487179	2.47203
reactome_rho_gtpases_activate_wasps_and_waves	4.5e-05	0.00018	4341	36	18	22027	ABI2,ABL1,ACTB,ACTG1,ACTR2,ACTR3,ARPC2,ARPC5,BRK1,CDC42,GRB2,NCK1,PTK2,RAC1,WASF1,WASF2,WASL,WIPF2	0.5	2.53709
reactome_chromosome_maintenance	5.3e-05	0.00021	4341	90	34	22027	ANKRD28,ATRX,CDK2,CENPA,CENPK,CENPN,DAXX,DKC1,DSCC1,FEN1,GAR1,LIG1,NPM1,PCNA,POLA1,POLD3,POLR2A,POLR2B,POLR2D,POLR2F,POLR2H,PRIM1,RBBP4,RBBP7,RFC1,RFC3,RFC4,RFC5,RPA1,RPA2,RSF1,RUVBL1,SMARCA5,TERF2IP	0.377778	1.91691
reactome_activated_tak1_mediates_p38_mapk_activation	5.5e-05	0.00022	4341	22	13	22027	IRAK1,MAP2K6,MAP3K7,MAPK14,MAPKAPK2,MAPKAPK3,RPS27A,TAB2,TAB3,UBA52,UBB,UBC,UBE2N	0.590909	2.99838
reactome_hdms_demethylate_histones	5.5e-05	0.00022	4341	22	13	22027	ARID5B,JMJD6,KDM1A,KDM2A,KDM3B,KDM4B,KDM5A,KDM5B,KDM5C,KDM7A,PHF2,PHF8,RIOX2	0.590909	2.99838
reactome_infection_with_mycobacterium_tuberculosis	5.5e-05	0.00022	4341	22	13	22027	B2M,DUSP16,ENO1,GSK3A,KPNB1,PGK1,RAB7A,RPS27A,SFPQ,TRIM27,UBA52,UBB,UBC	0.590909	2.99838
reactome_mitochondrial_calcium_ion_transport	5.5e-05	0.00022	4341	22	13	22027	AFG3L2,AKAP1,MCU,MICU1,PHB,PHB2,PMPCB,SMDT1,SPG7,VDAC1,VDAC2,VDAC3,YME1L1	0.590909	2.99838
reactome_anchoring_of_the_basal_body_to_the_plasma_membrane	5.9e-05	0.00023	4341	94	35	22027	ACTR1A,AHI1,AKAP9,CDK1,CDK5RAP2,CEP131,CEP192,CEP250,CEP57,CEP72,CEP97,CKAP5,CSNK1D,CSNK1E,DCTN1,DCTN2,DYNC1H1,DYNC1I2,DYNLL1,HAUS2,HAUS4,HAUS6,HSP90AA1,MAPRE1,MARK4,NEK2,PAFAH1B1,PCM1,PCNT,RAB11A,SDCCAG8,TTBK2,TUBB,YWHAE,YWHAG	0.37234	1.88932
reactome_mitochondrial_translation	5.9e-05	0.00023	4341	94	35	22027	DAP3,GADD45GIP1,GFM2,MRPL11,MRPL16,MRPL18,MRPL19,MRPL20,MRPL21,MRPL24,MRPL27,MRPL33,MRPL37,MRPL39,MRPL45,MRPL47,MRPL51,MRPL58,MRPS10,MRPS15,MRPS16,MRPS18B,MRPS21,MRPS23,MRPS25,MRPS27,MRPS30,MRPS33,MRPS34,MRPS35,MRPS5,MRPS9,MTIF2,PTCD3,TUFM	0.37234	1.88932
reactome_integration_of_energy_metabolism	6.2e-05	0.00025	4341	87	33	22027	ACACA,ACLY,ACSL3,ACSL4,ADCY6,ADCY9,ADIPOR1,ADIPOR2,AHCYL1,GNA11,GNAI1,GNAQ,GNAS,GNB1,GNB4,IQGAP1,ITPR1,ITPR2,ITPR3,MARCKS,PPP2CB,PPP2R1B,PPP2R5D,PRKAA2,PRKAB2,PRKACB,PRKAR1A,PRKAR2A,PRKCA,RAP1A,STXBP1,TALDO1,TKT	0.37931	1.92469
reactome_ephb_mediated_forward_signaling	6.8e-05	0.00027	4341	40	19	22027	ACTB,ACTG1,ACTR2,ACTR3,ARPC2,ARPC5,CDC42,CFL1,EPHB4,FYN,HRAS,LYN,PTK2,RAC1,RHOA,ROCK1,ROCK2,WASL,YES1	0.475	2.41023
reactome_cohesin_loading_onto_chromatin	6.9e-05	0.00027	4341	10	8	22027	NIPBL,PDS5A,RAD21,SMC1A,SMC3,STAG1,STAG2,WAPL	0.8	4.05934
reactome_met_activates_rap1_and_rac1	6.9e-05	0.00027	4341	10	8	22027	CRK,CRKL,DOCK7,GRB2,MET,RAC1,RAP1A,RAP1B	0.8	4.05934
reactome_processing_and_activation_of_sumo	6.9e-05	0.00027	4341	10	8	22027	SAE1,SENP2,SENP5,SUMO1,SUMO2,SUMO3,UBA2,UBE2I	0.8	4.05934
reactome_telomere_maintenance	7e-05	0.00028	4341	63	26	22027	ANKRD28,ATRX,CDK2,DAXX,DKC1,DSCC1,FEN1,GAR1,LIG1,PCNA,POLA1,POLD3,POLR2A,POLR2B,POLR2D,POLR2F,POLR2H,PRIM1,RFC1,RFC3,RFC4,RFC5,RPA1,RPA2,RUVBL1,TERF2IP	0.412698	2.0941
reactome_cd28_co_stimulation	7.2e-05	0.00028	4341	31	16	22027	AKT1,AKT2,CDC42,FYN,GRB2,LYN,MLST8,MTOR,PAK2,PDPK1,PIK3R3,RAC1,RICTOR,TRIB3,VAV1,YES1	0.516129	2.61893
reactome_signaling_by_pdgf	7.2e-05	0.00028	4341	53	23	22027	COL4A1,COL4A5,COL5A1,COL5A2,CRK,CRKL,FURIN,GRB2,HRAS,KRAS,NCK1,NRAS,PDGFA,PDGFB,PIK3CB,PTPN11,PTPN12,SOS1,STAT1,STAT3,STAT5A,STAT5B,THBS1	0.433962	2.202
reactome_smad2_smad3_smad4_heterotrimer_regulates_transcription	7.2e-05	0.00028	4341	31	16	22027	CCNT1,CDK9,CDKN2B,HDAC1,MYC,RPS27A,SMAD2,SMAD3,SP1,TFDP1,TFDP2,TGIF2,UBA52,UBB,UBC,WWTR1	0.516129	2.61893
reactome_signaling_by_notch1	7.3e-05	0.00029	4341	70	28	22027	ADAM10,ADAM17,ARRB1,CREBBP,CUL1,DTX4,FBXW7,HDAC1,HDAC2,HIF1A,ITCH,MAML1,MIB1,MYC,NCOR1,NCOR2,NUMB,PSEN1,RBPJ,RPS27A,SKP1,TBL1X,TBL1XR1,TLE2,TLE3,UBA52,UBB,UBC	0.4	2.02967
reactome_egfr_transactivation_by_gastrin	7.6e-05	0.0003	4341	8	7	22027	EGFR,GRB2,HRAS,KRAS,NRAS,PRKCA,SOS1	0.875	4.4399
reactome_interferon_signaling	8.5e-05	0.00033	4341	156	51	22027	ADAR,ARIH1,B2M,BST2,CAMK2D,CD44,EIF2AK2,EIF4A2,EIF4E2,EIF4G1,EIF4G2,FLNA,FLNB,ICAM1,IFNAR1,IFNAR2,KPNA4,KPNB1,MID1,NDC1,NEDD4,NUP107,NUP133,NUP153,NUP155,NUP160,NUP205,NUP210,NUP214,NUP43,NUP50,NUP93,NUP98,OAS3,POM121,POM121C,PTPN11,RANBP2,RPS27A,SEC13,STAT1,SUMO1,TPR,TRIM25,TRIM26,TRIM35,TRIM8,UBA52,UBB,UBC,UBE2N	0.326923	1.65887
reactome_opioid_signalling	8.5e-05	0.00033	4341	74	29	22027	ADCY6,ADCY9,AHCYL1,CALM1,CAMK2D,CAMKK1,CAMKK2,GNA11,GNAI1,GNAI3,GNAQ,GNB1,GNB4,ITPR1,ITPR2,ITPR3,PDE1A,PDE4D,PLA2G4A,PPP2CB,PPP2R1B,PPP2R5D,PPP3CA,PPP3CB,PRKACB,PRKAR1A,PRKAR2A,PRKCA,PRKX	0.391892	1.98853
reactome_lagging_strand_synthesis	8.7e-05	0.00033	4341	20	12	22027	FEN1,LIG1,PCNA,POLA1,POLD3,PRIM1,RFC1,RFC3,RFC4,RFC5,RPA1,RPA2	0.6	3.04451
reactome_negative_regulation_of_met_activity	8.7e-05	0.00033	4341	20	12	22027	CBL,EPS15,GRB2,MET,PTPRJ,RPS27A,SH3GL1,SH3KBP1,UBA52,UBB,UBC,USP8	0.6	3.04451
reactome_response_of_mtb_to_phagocytosis	8.7e-05	0.00033	4341	20	12	22027	DUSP16,ENO1,GSK3A,KPNB1,PGK1,RAB7A,RPS27A,SFPQ,TRIM27,UBA52,UBB,UBC	0.6	3.04451
reactome_rho_gtpases_activate_paks	8.7e-05	0.00033	4341	20	12	22027	CALM1,CDC42,CTTN,FLNA,MYH9,MYL12B,MYL6,NF2,PAK2,PPP1CB,PPP1R12A,RAC1	0.6	3.04451
reactome_cell_cell_communication	8.8e-05	0.00034	4341	103	37	22027	ACTB,ACTG1,ACTN4,CASK,CD151,CD2AP,CD47,CTNNA1,CTNNB1,CTNND1,DST,F11R,FLNA,FYN,GRB2,IQGAP1,ITGA6,ITGB1,KIRREL1,LAMA3,LAMB3,NCK1,PARD3,PARVA,PATJ,PIK3CB,PLEC,PRKCI,PTK2,PTPN11,PVR,PXN,SKAP2,SPTAN1,SPTBN1,VASP,WASL	0.359223	1.82276
reactome_l1cam_interactions	8.8e-05	0.00034	4341	103	37	22027	ACTB,ACTG1,AP2A2,AP2B1,AP2M1,CLTA,CLTC,CSNK2A1,CSNK2A2,DLG1,DLG3,DLG4,DPYSL2,EGFR,EZR,HSPA8,ITGA1,ITGAV,ITGB1,LAMA1,LAMB1,LAMC1,MAP2K1,MSN,NRP1,NRP2,NUMB,RAC1,RANBP9,RDX,RPS6KA3,SHTN1,SPTAN1,SPTBN1,TUBA1B,TUBA1C,VAV2	0.359223	1.82276
reactome_tp53_regulates_transcription_of_cell_cycle_genes	8.8e-05	0.00034	4341	47	21	22027	AURKA,CCNB1,CDK1,CDK2,CDKN1B,CNOT1,CNOT11,CNOT3,CNOT4,CNOT6,CNOT7,CNOT8,E2F1,GADD45A,NPM1,PCNA,RBL2,TFDP1,TFDP2,TNKS1BP1,TP53	0.446809	2.26719
reactome_signaling_by_ntrks	9.5e-05	0.00036	4341	122	42	22027	AP2A2,AP2B1,AP2M1,ATF1,BRAF,CLTA,CLTC,CRK,CRKL,DUSP3,DUSP4,FURIN,FYN,GRB2,HRAS,IRS2,JUND,KIDINS220,KRAS,MAP2K1,MAPK14,MAPKAPK2,MAPKAPK3,MEF2D,NAB1,NRAS,PIK3CB,PPP2CB,PPP2R1B,PPP2R5D,PTPN11,PTPRS,RAC1,RALB,RAP1A,REST,RHOA,RPS6KA3,SGK1,SOS1,STAT3,YWHAB	0.344262	1.74685
reactome_foxo_mediated_transcription_of_cell_death_genes	9.9e-05	0.00037	4341	15	10	22027	BBC3,BCL6,CITED2,CREBBP,DDIT3,FOXO3,FOXO4,NFYA,NFYB,PINK1	0.666667	3.38278
reactome_inlb_mediated_entry_of_listeria_monocytogenes_into_host_cell	9.9e-05	0.00037	4341	15	10	22027	CBL,EPS15,GRB2,MET,RPS27A,SH3GL1,SH3KBP1,UBA52,UBB,UBC	0.666667	3.38278
reactome_transcription_of_e2f_targets_under_negative_control_by_p107_rbl1_and_p130_rbl2_in_complex_with_hdac1	9.9e-05	0.00037	4341	15	10	22027	CDK1,E2F1,HDAC1,LIN52,LIN54,MYBL2,RBBP4,RBL2,TFDP1,TFDP2	0.666667	3.38278
reactome_dual_incision_in_gg_ner	0.0001	0.00039	4341	41	19	22027	CUL4A,CUL4B,DDB1,GTF2H1,GTF2H3,PARP1,PCNA,POLD3,POLE3,RFC1,RFC3,RFC4,RFC5,RPA1,RPA2,RPS27A,UBA52,UBB,UBC	0.463415	2.35145
reactome_costimulation_by_the_cd28_family	0.00011	0.00043	4341	51	22	22027	AKT1,AKT2,CDC42,FYN,GRB2,LYN,MLST8,MTOR,PAK2,PDPK1,PIK3R3,PPP2CB,PPP2R1B,PPP2R5C,PPP2R5D,PPP2R5E,PTPN11,RAC1,RICTOR,TRIB3,VAV1,YES1	0.431373	2.18886
reactome_fatty_acid_metabolism	0.00011	0.00042	4341	142	47	22027	ABCC1,ACACA,ACAD11,ACADM,ACADVL,ACBD5,ACBD6,ACLY,ACOT9,ACOX1,ACSL3,ACSL4,ALDH3A2,CPT1A,CYP1B1,DBI,ECHS1,ECI2,ELOVL3,ELOVL5,FADS1,FADS2,GPX4,HACD2,HADHA,HADHB,HSD17B4,LTA4H,MAPKAPK2,MID1IP1,MMUT,NDUFAB1,NUDT19,PCCB,PLA2G4A,PON2,PPT1,PRKAA2,PRKAB2,PTGES3,PTGR1,PTGR2,RXRA,SCD,SLC25A1,SLC25A20,SLC27A2	0.330986	1.67948
reactome_fgfr2_alternative_splicing	0.00011	0.00042	4341	26	14	22027	GTF2F1,GTF2F2,HNRNPF,HNRNPH1,HNRNPM,NCBP1,NCBP2,POLR2A,POLR2B,POLR2D,POLR2F,POLR2H,RBFOX2,TIAL1	0.538462	2.73225
reactome_hsf1_activation	0.00011	0.00042	4341	26	14	22027	EEF1A1,FKBP4,HSBP1,HSF1,HSP90AA1,HSP90AB1,MRPL18,PTGES3,RPA1,RPA2,SERPINH1,UBB,VCP,YWHAE	0.538462	2.73225
reactome_activation_of_the_pre_replicative_complex	0.00012	0.00044	4341	32	16	22027	CDC6,CDC7,CDK2,CDT1,MCM2,MCM3,MCM4,MCM5,MCM6,MCM7,ORC2,POLA1,POLE3,PRIM1,RPA1,RPA2	0.5	2.53709
reactome_nod1_2_signaling_pathway	0.00012	0.00043	4341	35	17	22027	AAMP,BIRC2,BIRC3,CASP2,CHUK,IRAK1,ITCH,MAP2K6,MAP3K7,MAPK14,RPS27A,TAB2,TAB3,UBA52,UBB,UBC,UBE2N	0.485714	2.4646
reactome_nonhomologous_end_joining_nhej	0.00012	0.00043	4341	35	17	22027	ATM,BABAM1,BRCA1,BRCC3,HERC2,MRE11,NSD2,PRKDC,RIF1,RNF168,SUMO1,TDP2,UBE2N,UBE2V2,UIMC1,XRCC5,XRCC6	0.485714	2.4646
reactome_regulation_of_tnfr1_signaling	0.00012	0.00043	4341	35	17	22027	BIRC2,BIRC3,CHUK,MADD,OTUD7B,OTULIN,RACK1,RBCK1,RPS27A,SPPL2A,TAX1BP1,TNFRSF1A,TRAF2,UBA52,UBB,UBC,XIAP	0.485714	2.4646
reactome_termination_of_translesion_dna_synthesis	0.00012	0.00044	4341	32	16	22027	PCNA,POLD3,POLE3,POLI,REV1,RFC1,RFC3,RFC4,RFC5,RPA1,RPA2,RPS27A,TRIM25,UBA52,UBB,UBC	0.5	2.53709
reactome_vegfr2_mediated_cell_proliferation	0.00014	0.00051	4341	18	11	22027	AHCYL1,CALM1,HRAS,ITPR1,ITPR2,ITPR3,KRAS,NRAS,PDPK1,PRKCA,VEGFA	0.611111	3.10089
reactome_early_phase_of_hiv_life_cycle	0.00015	0.00054	4341	13	9	22027	BANF1,CXCR4,FEN1,HMGA1,LIG1,PPIA,PSIP1,XRCC5,XRCC6	0.692308	3.51289
reactome_homologous_dna_pairing_and_strand_exchange	0.00015	0.00056	4341	42	19	22027	ATM,ATR,BRCA1,EXO1,MRE11,PALB2,RAD17,RAD51AP1,RAD51C,RBBP8,RFC3,RFC4,RFC5,RHNO1,RMI2,RPA1,RPA2,TOP3A,TOPBP1	0.452381	2.29546
reactome_tp53_regulates_transcription_of_cell_death_genes	0.00015	0.00056	4341	42	19	22027	ATM,BBC3,BCL6,BIRC5,CASP2,CRADD,CREBBP,IGFBP3,NDRG1,PERP,PMAIP1,PRELID1,STEAP3,TNFRSF10A,TNFRSF10B,TNFRSF10D,TP53,TP53BP2,TRIAP1	0.452381	2.29546
reactome_copi_dependent_golgi_to_er_retrograde_traffic	0.00016	0.00057	4341	87	32	22027	ARCN1,ARF1,ARF5,ARFGAP1,ARFGAP3,COPA,COPB1,COPB2,COPG1,COPZ1,KIF1B,KIF1C,KIF21A,KIF26A,KIF2A,KIF2C,KIF3B,KIF5B,KIFAP3,KLC1,NAPB,NBAS,RAB1A,RACGAP1,SURF4,TMED10,TMED2,TMED3,TMED9,TUBA1B,TUBA1C,USE1	0.367816	1.86636
reactome_pcna_dependent_long_patch_base_excision_repair	0.00017	0.0006	4341	21	12	22027	APEX1,FEN1,LIG1,PCNA,POLD3,POLE3,RFC1,RFC3,RFC4,RFC5,RPA1,RPA2	0.571429	2.89953
reactome_toll_like_receptor_tlr1_tlr2_cascade	0.00017	0.00061	4341	91	33	22027	APP,ATF1,BTRC,CHUK,CUL1,DUSP3,DUSP4,FBXW11,HMGB1,IRAK1,MAP2K1,MAP2K6,MAP2K7,MAP3K7,MAPK14,MAPKAPK2,MAPKAPK3,NFKB2,NFKBIA,NFKBIB,NKIRAS2,PPP2CB,PPP2R1B,PPP2R5D,RPS27A,RPS6KA3,SKP1,TAB2,TAB3,UBA52,UBB,UBC,UBE2N	0.362637	1.84009
reactome_apc_c_cdc20_mediated_degradation_of_cyclin_b	0.00018	0.00066	4341	24	13	22027	ANAPC1,ANAPC11,ANAPC7,CCNB1,CDC16,CDC23,CDC26,CDC27,CDK1,RPS27A,UBA52,UBB,UBC	0.541667	2.74851
reactome_cilium_assembly	0.00018	0.00064	4341	176	55	22027	ACTR1A,AHI1,AKAP9,ASAP1,BBS2,CCT2,CCT3,CCT4,CCT5,CCT8,CDK1,CDK5RAP2,CEP131,CEP192,CEP250,CEP57,CEP72,CEP97,CKAP5,CSNK1D,CSNK1E,DCTN1,DCTN2,DYNC1H1,DYNC1I2,DYNLL1,DYNLL2,EXOC3,EXOC4,EXOC5,HAUS2,HAUS4,HAUS6,HSP90AA1,KIF3B,KIFAP3,MAPRE1,MARK4,NEK2,PAFAH1B1,PCM1,PCNT,PKD1,PKD2,RAB11A,SDCCAG8,TCP1,TNPO1,TTBK2,TUBA1B,TUBA1C,TUBB,UNC119B,YWHAE,YWHAG	0.3125	1.58568
reactome_cooperation_of_prefoldin_and_tric_cct_in_actin_and_tubulin_folding	0.00018	0.00066	4341	24	13	22027	ACTB,CCT2,CCT3,CCT4,CCT5,CCT6A,CCT7,CCT8,PFDN2,PFDN5,TCP1,TUBA1B,TUBA1C	0.541667	2.74851
reactome_g_protein_mediated_events	0.00018	0.00066	4341	49	21	22027	ADCY6,ADCY9,AHCYL1,CALM1,CAMK2D,CAMKK1,CAMKK2,GNA11,GNAI1,GNAI3,GNAQ,ITPR1,ITPR2,ITPR3,PDE1A,PLA2G4A,PRKACB,PRKAR1A,PRKAR2A,PRKCA,PRKX	0.428571	2.17465
reactome_resolution_of_ap_sites_via_the_multiple_nucleotide_patch_replacement_pathway	0.00018	0.00066	4341	24	13	22027	APEX1,FEN1,LIG1,PARP1,PCNA,POLD3,POLE3,RFC1,RFC3,RFC4,RFC5,RPA1,RPA2	0.541667	2.74851
reactome_rmts_methylate_histone_arginines	0.00019	0.00069	4341	30	15	22027	ACTL6A,ARID1B,ARID2,CCND1,CDK4,COPRS,PRMT5,RBBP7,RPS2,SMARCA2,SMARCA4,SMARCC1,SMARCD1,SMARCD2,WDR5	0.5	2.53709
reactome_transcriptional_regulation_by_the_ap_2_tfap2_family_of_transcription_factors	0.00019	0.00067	4341	33	16	22027	ATAD2,CITED2,CREBBP,DEK,EGFR,HSPD1,KCTD15,KDM5B,MYBL2,MYC,NPM1,SUMO1,TFAP2A,UBE2I,VEGFA,YY1	0.484848	2.46021
reactome_notch1_intracellular_domain_regulates_transcription	0.0002	0.00072	4341	46	20	22027	CREBBP,CUL1,FBXW7,HDAC1,HDAC2,HIF1A,MAML1,MYC,NCOR1,NCOR2,RBPJ,RPS27A,SKP1,TBL1X,TBL1XR1,TLE2,TLE3,UBA52,UBB,UBC	0.434783	2.20616
reactome_alpha_protein_kinase_1_signaling_pathway	0.00021	0.00074	4341	11	8	22027	MAP3K7,RPS27A,TAB2,TAB3,TIFA,UBA52,UBB,UBC	0.727273	3.69031
reactome_condensation_of_prometaphase_chromosomes	0.00021	0.00074	4341	11	8	22027	CCNB1,CDK1,CSNK2A1,CSNK2A2,NCAPD2,NCAPH,SMC2,SMC4	0.727273	3.69031
reactome_josephin_domain_dubs	0.00021	0.00074	4341	11	8	22027	JOSD1,RAD23A,RAD23B,RPS27A,UBA52,UBB,UBC,VCP	0.727273	3.69031
reactome_regulation_of_bach1_activity	0.00021	0.00074	4341	11	8	22027	BACH1,CUL1,RPS27A,SKP1,SKP2,UBA52,UBB,UBC	0.727273	3.69031
reactome_formation_of_tc_ner_pre_incision_complex	0.00022	0.00079	4341	53	22	22027	AQR,CDK7,COPS6,CUL4A,CUL4B,DDB1,ERCC6,GTF2H1,GTF2H3,HMGN1,POLR2A,POLR2B,POLR2D,POLR2F,POLR2H,PRPF19,RPS27A,TCEA1,UBA52,UBB,UBC,USP7	0.415094	2.10626
reactome_map3k8_tpl2_dependent_mapk1_3_activation	0.00022	0.00076	4341	16	10	22027	BTRC,CHUK,CUL1,FBXW11,MAP2K1,RPS27A,SKP1,UBA52,UBB,UBC	0.625	3.17136
reactome_sphingolipid_de_novo_biosynthesis	0.00023	0.00079	4341	43	19	22027	ALDH3A2,ALDH3B1,CERS2,CSNK1G2,DEGS1,KDSR,ORMDL1,ORMDL3,OSBP,PPM1L,PRKD3,SAMD8,SGMS1,SGMS2,SGPL1,SGPP1,SPTLC1,SPTLC2,VAPB	0.44186	2.24208
reactome_pi_metabolism	0.00025	0.00088	4341	78	29	22027	ARF1,GDE1,INPPL1,MTMR1,MTMR12,MTMR2,MTMR3,MTMR4,OCRL,PI4KB,PIK3C2A,PIK3C2B,PIK3C3,PIK3CB,PIK3R3,PIKFYVE,PIP4K2A,PIP4K2B,PIP5K1B,PITPNB,PLEKHA3,PLEKHA8,PNPLA6,PTEN,RAB14,RAB4A,RUFY1,SBF1,SBF2	0.371795	1.88655
reactome_hdr_through_single_strand_annealing_ssa	0.00027	0.00093	4341	37	17	22027	ABL1,ATM,ATR,BRCA1,EXO1,MRE11,RAD17,RBBP8,RFC3,RFC4,RFC5,RHNO1,RMI2,RPA1,RPA2,TOP3A,TOPBP1	0.459459	2.33138
reactome_map2k_and_mapk_activation	0.00027	0.00093	4341	37	17	22027	ACTB,ACTG1,ARRB1,BRAF,HRAS,IQGAP1,KRAS,MAP2K1,MARK3,NRAS,PEBP1,RAF1,RAP1A,RAP1B,TLN1,VCL,YWHAB	0.459459	2.33138
reactome_nephrin_family_interactions	0.00027	0.00093	4341	19	11	22027	ACTN4,CASK,CD2AP,FYN,IQGAP1,KIRREL1,NCK1,PIK3CB,SPTAN1,SPTBN1,WASL	0.578947	2.93768
reactome_regulation_of_fzd_by_ubiquitination	0.00027	0.00093	4341	19	11	22027	FZD4,FZD6,LGR4,LRP5,LRP6,RPS27A,UBA52,UBB,UBC,USP8,ZNRF3	0.578947	2.93768
reactome_resolution_of_abasic_sites_ap_sites	0.00027	0.00093	4341	37	17	22027	APEX1,FEN1,LIG1,LIG3,NEIL2,PARP1,PCNA,POLD3,POLE3,RFC1,RFC3,RFC4,RFC5,RPA1,RPA2,TDG,UNG	0.459459	2.33138
reactome_sphingolipid_metabolism	0.00027	0.00095	4341	82	30	22027	ALDH3A2,ALDH3B1,ASAH1,CERK,CERS2,CSNK1G2,DEGS1,ESYT1,ESYT2,HEXB,KDSR,NEU3,ORMDL1,ORMDL3,OSBP,PPM1L,PRKD3,PSAP,SAMD8,SGMS1,SGMS2,SGPL1,SGPP1,SPTLC1,SPTLC2,STS,SUMF1,SUMF2,UGCG,VAPB	0.365854	1.85641
reactome_sumoylation_of_transcription_factors	0.00027	0.00093	4341	19	11	22027	MDM2,MITF,MTA1,PIAS2,SP3,SUMO1,SUMO2,SUMO3,TFAP2A,TP53,UBE2I	0.578947	2.93768
reactome_downregulation_of_erbb4_signaling	0.00028	0.00097	4341	9	7	22027	ITCH,NEDD4,RPS27A,UBA52,UBB,UBC,WWP1	0.777778	3.94658
reactome_inla_mediated_entry_of_listeria_monocytogenes_into_host_cells	0.00028	0.00097	4341	9	7	22027	CBLL1,CTNNB1,CTNND1,RPS27A,UBA52,UBB,UBC	0.777778	3.94658
reactome_ptk6_regulates_rtks_and_their_effectors_akt1_and_dok1	0.00028	0.00097	4341	9	7	22027	AKT1,CBL,DOK1,RPS27A,UBA52,UBB,UBC	0.777778	3.94658
reactome_signalling_to_erks	0.00029	0.00099	4341	34	16	22027	BRAF,CRK,CRKL,GRB2,HRAS,KIDINS220,KRAS,MAP2K1,MAPK14,MAPKAPK2,MAPKAPK3,NRAS,RALB,RAP1A,SOS1,YWHAB	0.470588	2.38785
reactome_activation_of_noxa_and_translocation_to_mitochondria	0.0003	0.001	4341	5	5	22027	E2F1,PMAIP1,TFDP1,TFDP2,TP53	1	5.07418
reactome_inactivation_of_csf3_g_csf_signaling	0.0003	0.001	4341	22	12	22027	CUL5,LYN,RPS27A,STAT1,STAT3,STAT5A,STAT5B,UBA52,UBB,UBC,UBE2D2,UBE2D3	0.545455	2.76773
reactome_sumo_is_conjugated_to_e1_uba2_sae1	0.0003	0.001	4341	5	5	22027	SAE1,SUMO1,SUMO2,SUMO3,UBA2	1	5.07418
reactome_atf4_activates_genes_in_response_to_endoplasmic_reticulum_stress	0.00031	0.0011	4341	25	13	22027	ATF4,ATF6,CEBPG,DCP2,DDIT3,DIS3,EXOSC2,EXOSC7,HERPUD1,KHSRP,NFYA,NFYB,PARN	0.52	2.63857
reactome_cooperation_of_pdcl_phlp1_and_tric_cct_in_g_protein_beta_folding	0.00031	0.001	4341	31	15	22027	CCT2,CCT3,CCT4,CCT5,CCT6A,CCT7,CCT8,CSNK2A1,CSNK2A2,GNA11,GNAQ,GNB1,GNB4,PDCL,TCP1	0.483871	2.45525
reactome_cristae_formation	0.00031	0.001	4341	31	15	22027	APOOL,ATP5F1A,ATP5F1B,ATP5F1C,ATP5F1E,ATP5MC2,ATP5ME,ATP5PB,ATP5PD,CHCHD3,DNAJC11,HSPA9,IMMT,MICOS10,SAMM50	0.483871	2.45525
reactome_egr2_and_sox10_mediated_initiation_of_schwann_cell_myelination	0.00031	0.0011	4341	25	13	22027	ADGRG6,CYP51A1,DAG1,HDAC2,LAMB1,LAMC1,MBP,NAB1,SMARCA4,SREBF2,TEAD1,WWTR1,YAP1	0.52	2.63857
reactome_fgfr1_mutant_receptor_activation	0.00031	0.0011	4341	25	13	22027	CPSF6,CUX1,ERLIN2,FGFR1OP2,GRB2,LRRFIP1,MYO18A,STAT1,STAT3,STAT5A,STAT5B,TRIM24,ZMYM2	0.52	2.63857
reactome_laminin_interactions	0.00031	0.0011	4341	28	14	22027	COL4A1,COL4A5,HSPG2,ITGA1,ITGA3,ITGA6,ITGAV,ITGB1,LAMA1,LAMA3,LAMB1,LAMB2,LAMB3,LAMC1	0.5	2.53709
reactome_processing_of_capped_intronless_pre_mrna	0.00031	0.0011	4341	28	14	22027	CPSF2,CPSF3,CPSF4,CPSF7,NCBP1,NCBP2,NUDT21,PAPOLA,PCF11,SNRPB,SNRPE,SNRPF,SNRPG,ZNF473	0.5	2.53709
reactome_signaling_by_egfr_in_cancer	0.00031	0.0011	4341	25	13	22027	CBL,CDC37,EGFR,GRB2,HRAS,HSP90AA1,KRAS,NRAS,RPS27A,SOS1,UBA52,UBB,UBC	0.52	2.63857
reactome_erythropoietin_activates_ras	0.00034	0.0011	4341	14	9	22027	CRKL,GRB2,HRAS,IRS2,KRAS,LYN,NRAS,SOS1,VAV1	0.642857	3.26197
reactome_ptk6_regulates_rho_gtpases_ras_gtpase_and_map_kinases	0.00034	0.0011	4341	14	9	22027	ARHGAP35,CRK,DOCK1,HRAS,KRAS,NRAS,PXN,RAC1,RHOA	0.642857	3.26197
reactome_ras_signaling_downstream_of_nf1_loss_of_function_variants	0.00034	0.0011	4341	7	6	22027	HRAS,KRAS,NF1,NRAS,SPRED1,SPRED2	0.857143	4.34929
reactome_sos_mediated_signalling	0.00034	0.0011	4341	7	6	22027	GRB2,HRAS,IRS2,KRAS,NRAS,SOS1	0.857143	4.34929
reactome_sumo_is_transferred_from_e1_to_e2_ube2i_ubc9	0.00034	0.0011	4341	7	6	22027	SAE1,SUMO1,SUMO2,SUMO3,UBA2,UBE2I	0.857143	4.34929
reactome_ca2_pathway	0.00035	0.0012	4341	51	21	22027	AGO1,AGO2,AGO3,CALM1,CTNNB1,FZD4,FZD6,GNB1,GNB4,ITPR1,ITPR2,ITPR3,KRAS,MAP3K7,MYC,NLK,PPP3CA,PPP3CB,PRKCA,TNRC6A,TNRC6B	0.411765	2.08937
reactome_rab_gefs_exchange_gtp_for_gdp_on_rabs	0.00035	0.0012	4341	83	30	22027	AKT1,AKT2,DENND1A,DENND5A,DENND5B,GDI1,GDI2,HPS4,MADD,MON1B,RAB10,RAB12,RAB14,RAB1A,RAB21,RAB27A,RAB31,RAB3GAP1,RAB3GAP2,RAB6A,RAB7A,RGP1,RIC1,SBF1,SBF2,TRAPPC3,TRAPPC6B,TRAPPC9,ULK1,YWHAE	0.361446	1.83404
reactome_signaling_by_erbb4	0.00035	0.0012	4341	51	21	22027	ADAM17,DLG4,EGFR,GRB2,HRAS,ITCH,KRAS,NCOR1,NEDD4,NRAS,PSEN1,RPS27A,SOS1,STAT5A,STMN1,TAB2,UBA52,UBB,UBC,WWP1,YAP1	0.411765	2.08937
reactome_senescence_associated_secretory_phenotype_sasp	0.0004	0.0013	4341	48	20	22027	ANAPC1,ANAPC11,ANAPC7,CDC16,CDC23,CDC26,CDC27,CDK2,CDK4,CDK6,CDKN1B,CDKN2B,CDKN2C,CDKN2D,RPS27A,RPS6KA3,STAT3,UBA52,UBB,UBC	0.416667	2.11424
reactome_aberrant_regulation_of_mitotic_g1_s_transition_in_cancer_due_to_rb1_defects	0.00043	0.0014	4341	17	10	22027	CCND1,CDK2,CDK4,CDK6,CDKN1B,E2F1,E2F2,E2F3,TFDP1,TFDP2	0.588235	2.98481
reactome_formation_of_tubulin_folding_intermediates_by_cct_tric	0.00043	0.0014	4341	17	10	22027	CCT2,CCT3,CCT4,CCT5,CCT6A,CCT7,CCT8,TCP1,TUBA1B,TUBA1C	0.588235	2.98481
reactome_cdc42_gtpase_cycle	0.00046	0.0015	4341	142	45	22027	ARFGAP3,ARHGAP21,ARHGAP35,ARHGAP5,ARHGEF12,CDC42,CDC42BPA,CDC42BPB,CDC42EP4,CDC42SE2,DIAPH3,DNMBP,DOCK7,ECT2,FAM13B,FARP1,FMNL2,FNBP1,GNA13,IQGAP1,KCTD3,KTN1,LBR,MYO9B,OPHN1,PAK2,PAK4,RAB7A,RACGAP1,RALBP1,SCRIB,SH3PXD2A,SRGAP1,SRGAP2,STEAP3,STOM,TFRC,TMPO,TRIO,VAMP3,VANGL1,VAV2,WASL,WIPF2,YKT6	0.316901	1.60801
reactome_glycerophospholipid_biosynthesis	0.00046	0.0015	4341	103	35	22027	AGPAT3,AGPAT5,CDS2,CEPT1,CHKA,CHPT1,CPNE1,CPNE3,CSNK2A1,CSNK2A2,DDHD2,ETNK1,GNPAT,GPAT4,GPD2,HADHA,HADHB,LPCAT1,LPGAT1,LPIN2,MIGA1,OSBPL5,OSBPL8,PCYT1A,PITPNB,PITPNM3,PLA2G12A,PLA2G4A,PLAAT3,PNPLA8,PTDSS1,SELENOI,SLC44A1,SLC44A2,STARD7	0.339806	1.72423
reactome_hiv_elongation_arrest_and_recovery	0.00047	0.0015	4341	32	15	22027	CCNT1,CDK9,ELL,ELOA,GTF2F1,GTF2F2,POLR2A,POLR2B,POLR2D,POLR2F,POLR2H,SSRP1,SUPT16H,SUPT5H,TCEA1	0.46875	2.37852
reactome_signaling_by_wnt_in_cancer	0.00047	0.0015	4341	32	15	22027	APC,AXIN1,CTBP1,CTNNB1,FZD4,FZD6,GSK3B,LRP5,LRP6,PPP2CB,PPP2R1B,PPP2R5C,PPP2R5D,PPP2R5E,TNKS2	0.46875	2.37852
reactome_ctla4_inhibitory_signaling	0.00049	0.0016	4341	20	11	22027	AKT1,AKT2,FYN,LYN,PPP2CB,PPP2R1B,PPP2R5C,PPP2R5D,PPP2R5E,PTPN11,YES1	0.55	2.7908
reactome_metal_ion_slc_transporters	0.00049	0.0016	4341	20	11	22027	SLC11A2,SLC30A1,SLC30A6,SLC30A7,SLC31A1,SLC39A10,SLC39A14,SLC39A6,SLC39A7,SLC39A8,SLC41A1	0.55	2.7908
reactome_semaphorin_interactions	0.00049	0.0016	4341	59	23	22027	ARHGAP35,ARHGEF12,CFL1,DPYSL2,FYN,GSK3B,HSP90AA1,HSP90AB1,ITGA1,ITGB1,MET,MYH9,MYL12B,MYL6,NRP1,PAK2,PLXND1,RAC1,RHOA,RHOC,ROCK1,ROCK2,TLN1	0.389831	1.97807
reactome_signaling_by_hippo	0.00049	0.0016	4341	20	11	22027	AMOTL1,LATS1,MOB1A,MOB1B,SAV1,STK4,TJP1,WWTR1,YAP1,YWHAB,YWHAE	0.55	2.7908
reactome_interconversion_of_nucleotide_di_and_triphosphates	0.0005	0.0016	4341	29	14	22027	AK2,AK6,CMPK1,CTPS1,CTPS2,DUT,GSR,GUK1,NME1,RRM1,RRM2,TXN,TXNRD1,TYMS	0.482759	2.4496
reactome_mrna_capping	0.0005	0.0016	4341	29	14	22027	CDK7,GTF2F1,GTF2F2,GTF2H1,GTF2H3,NCBP1,NCBP2,POLR2A,POLR2B,POLR2D,POLR2F,POLR2H,RNMT,SUPT5H	0.482759	2.4496
reactome_cyclin_a_b1_b2_associated_events_during_g2_m_transition	0.00051	0.0016	4341	23	12	22027	CCNB1,CDC25A,CDC25B,CDK1,CDK2,CDK7,FOXM1,LCMT1,PPP2CB,PPP2R1B,WEE1,XPO1	0.521739	2.6474
reactome_ras_processing	0.00051	0.0016	4341	23	12	22027	ABHD17C,BCL2L1,CALM1,HRAS,ICMT,KRAS,LYPLA1,NRAS,RPS27A,UBA52,UBB,UBC	0.521739	2.6474
reactome_activation_of_gene_expression_by_srebf_srebp	0.00052	0.0016	4341	42	18	22027	ACACA,CREBBP,CYP51A1,FDPS,HMGCS1,LSS,MED1,NCOA2,NFYA,NFYB,PMVK,RXRA,SC5D,SCD,SP1,SREBF2,TBL1X,TBL1XR1	0.428571	2.17465
reactome_amino_acid_transport_across_the_plasma_membrane	0.00052	0.0016	4341	26	13	22027	SLC1A4,SLC1A5,SLC36A4,SLC38A1,SLC38A2,SLC38A5,SLC3A2,SLC6A6,SLC7A1,SLC7A11,SLC7A2,SLC7A5,SLC7A6	0.5	2.53709
reactome_constitutive_signaling_by_akt1_e17k_in_cancer	0.00052	0.0016	4341	26	13	22027	AKT1,AKT2,CDKN1B,CHUK,FOXO3,FOXO4,GSK3A,GSK3B,MDM2,MLST8,MTOR,PDPK1,RICTOR	0.5	2.53709
reactome_mitotic_telophase_cytokinesis	0.00052	0.0016	4341	12	8	22027	NIPBL,PDS5A,RAD21,SMC1A,SMC3,STAG1,STAG2,WAPL	0.666667	3.38278
reactome_nucleotide_biosynthesis	0.00052	0.0016	4341	12	8	22027	ATIC,CAD,GART,GMPS,IMPDH1,IMPDH2,PAICS,UMPS	0.666667	3.38278
reactome_pyruvate_metabolism	0.00052	0.0016	4341	26	13	22027	BSG,DLD,GLO1,LDHA,ME1,PDHA1,PDHX,PDK4,PDPR,RXRA,SLC16A1,SLC16A3,VDAC1	0.5	2.53709
reactome_regulation_of_innate_immune_responses_to_cytosolic_dna	0.00052	0.0016	4341	12	8	22027	DTX4,RPS27A,TBK1,TRIM32,TRIM56,UBA52,UBB,UBC	0.666667	3.38278
reactome_regulation_of_localization_of_foxo_transcription_factors	0.00052	0.0016	4341	12	8	22027	AKT1,AKT2,FOXO3,FOXO4,YWHAB,YWHAG,YWHAQ,YWHAZ	0.666667	3.38278
reactome_reproduction	0.00052	0.0016	4341	70	26	22027	ATM,ATR,B4GALT1,BRCA1,CDK2,CDK4,DIDO1,LMNA,LMNB1,MND1,MRE11,PSMC3IP,RAD21,RAD51C,RBBP8,RPA1,RPA2,SMC1A,SMC3,STAG1,STAG2,SUN2,SYNE2,TERF2IP,TOP3A,UBE2I	0.371429	1.88469
reactome_signaling_by_pdgfra_transmembrane_juxtamembrane_and_kinase_domain_mutants	0.00052	0.0016	4341	12	8	22027	GRB2,HRAS,KRAS,NRAS,PIK3CB,SOS1,STAT1,STAT3	0.666667	3.38278
reactome_vldlr_internalisation_and_degradation	0.00052	0.0016	4341	12	8	22027	AP2A2,AP2B1,AP2M1,CLTA,CLTC,NR1H2,PCSK9,VLDLR	0.666667	3.38278
reactome_activation_of_anterior_hox_genes_in_hindbrain_development_during_early_embryogenesis	0.00056	0.0018	4341	56	22	22027	CNOT6,CREBBP,CTCF,EZH2,KMT2C,NCOA3,NCOR1,PBX1,PIAS2,PKNOX1,POLR2A,POLR2B,POLR2D,POLR2F,POLR2H,RBBP4,RBBP5,RBBP7,RXRA,SUZ12,WDR5,YY1	0.392857	1.99343
reactome_dag_and_ip3_signaling	0.00064	0.002	4341	36	16	22027	ADCY6,ADCY9,AHCYL1,CALM1,CAMK2D,CAMKK1,CAMKK2,ITPR1,ITPR2,ITPR3,PDE1A,PRKACB,PRKAR1A,PRKAR2A,PRKCA,PRKX	0.444444	2.25519
reactome_metabolism_of_steroids	0.00064	0.002	4341	132	42	22027	ACACA,ACAT2,AKR1B1,CREBBP,CYP51A1,DHCR24,FDPS,HMGCS1,HSD17B4,INSIG1,INSIG2,KPNB1,LBR,LGMN,LSS,MBTPS1,MBTPS2,MED1,NCOA2,NFYA,NFYB,OSBP,OSBPL1A,OSBPL3,OSBPL9,PMVK,RAN,RXRA,SAR1B,SC5D,SCD,SEC24C,SLC27A2,SP1,SRD5A1,SREBF2,STARD3NL,SUMO2,TBL1X,TBL1XR1,UBE2I,VDR	0.318182	1.61451
reactome_constitutive_signaling_by_egfrviii	0.0007	0.0021	4341	15	9	22027	CBL,CDC37,EGFR,GRB2,HRAS,HSP90AA1,KRAS,NRAS,SOS1	0.6	3.04451
reactome_depolymerisation_of_the_nuclear_lamina	0.0007	0.0021	4341	15	9	22027	CCNB1,CDK1,CTDNEP1,LEMD2,LMNA,LMNB1,LPIN2,PRKCA,TMPO	0.6	3.04451
reactome_platelet_sensitization_by_ldl	0.0007	0.0021	4341	15	9	22027	LRP8,MAPK14,PLA2G4A,PPP2CB,PPP2R1B,PPP2R5C,PPP2R5D,PPP2R5E,PTPN11	0.6	3.04451
reactome_processing_of_smdt1	0.0007	0.0021	4341	15	9	22027	AFG3L2,MCU,MICU1,PHB,PHB2,PMPCB,SMDT1,SPG7,YME1L1	0.6	3.04451
reactome_signaling_by_ctnnb1_phospho_site_mutants	0.0007	0.0021	4341	15	9	22027	APC,AXIN1,CTNNB1,GSK3B,PPP2CB,PPP2R1B,PPP2R5C,PPP2R5D,PPP2R5E	0.6	3.04451
reactome_hsf1_dependent_transactivation	0.00071	0.0022	4341	33	15	22027	CAMK2D,CREBBP,FKBP4,HSBP1,HSF1,HSP90AA1,HSP90AB1,HSPA8,MLST8,MRPL18,MTOR,PTGES3,RPTOR,SERPINH1,UBB	0.454545	2.30644
reactome_base_excision_repair	0.00073	0.0022	4341	43	18	22027	APEX1,FEN1,LIG1,LIG3,NEIL2,PARP1,PCNA,POLD3,POLE3,RFC1,RFC3,RFC4,RFC5,RPA1,RPA2,TDG,TERF2IP,UNG	0.418605	2.12407
reactome_synthesis_of_pips_at_the_plasma_membrane	0.00076	0.0023	4341	50	20	22027	ARF1,INPPL1,MTMR1,MTMR2,MTMR3,OCRL,PIK3C2A,PIK3C2B,PIK3CB,PIK3R3,PIP4K2A,PIP4K2B,PIP5K1B,PLEKHA3,PLEKHA8,PTEN,RAB14,RAB4A,RUFY1,SBF2	0.4	2.02967
reactome_meiotic_synapsis	0.00077	0.0023	4341	30	14	22027	ATR,BRCA1,DIDO1,LMNA,LMNB1,RAD21,SMC1A,SMC3,STAG1,STAG2,SUN2,SYNE2,TERF2IP,UBE2I	0.466667	2.36795
reactome_advanced_glycosylation_endproduct_receptor_signaling	0.00078	0.0024	4341	10	7	22027	APP,CAPZA1,CAPZA2,DDOST,HMGB1,LGALS3,PRKCSH	0.7	3.55192
reactome_collagen_formation	0.00078	0.0024	4341	79	28	22027	CD151,COL12A1,COL4A1,COL4A5,COL5A1,COL5A2,COLGALT1,CRTAP,CTSB,CTSL,DST,ITGA6,LAMA3,LAMB3,LOX,LOXL2,P3H2,P4HA1,P4HA2,P4HB,PCOLCE2,PLEC,PLOD2,PLOD3,PPIB,PXDN,SERPINH1,TLL1	0.35443	1.79844
reactome_irak2_mediated_activation_of_tak1_complex	0.00078	0.0024	4341	10	7	22027	MAP3K7,RPS27A,TAB2,TAB3,UBA52,UBB,UBC	0.7	3.55192
reactome_met_activates_ras_signaling	0.00078	0.0024	4341	10	7	22027	GRB2,HRAS,KRAS,MET,NRAS,RANBP9,SOS1	0.7	3.55192
reactome_prolactin_receptor_signaling	0.00078	0.0024	4341	10	7	22027	BTRC,CUL1,PTPN11,SH2B1,SKP1,STAT5A,STAT5B	0.7	3.55192
reactome_rho_gtpases_activate_cit	0.0008	0.0024	4341	18	10	22027	CDKN1B,DLG4,MYH9,MYL12B,MYL6,PPP1CB,PPP1R12A,RAC1,RHOA,RHOC	0.555556	2.81899
reactome_rho_gtpases_activate_rocks	0.0008	0.0024	4341	18	10	22027	CFL1,MYH9,MYL12B,MYL6,PPP1CB,PPP1R12A,RHOA,RHOC,ROCK1,ROCK2	0.555556	2.81899
reactome_ticam1_rip1_mediated_ikk_complex_recruitment	0.0008	0.0024	4341	18	10	22027	BIRC2,BIRC3,CHUK,RPS27A,UBA52,UBB,UBC,UBE2D2,UBE2D3,UBE2N	0.555556	2.81899
reactome_mtor_signalling	0.00082	0.0025	4341	40	17	22027	AKT1,AKT2,CAB39,EIF4B,EIF4G1,MLST8,MTOR,PPM1A,PRKAA2,PRKAB2,PRKAG1,RHEB,RPS6,RPS6KB1,RPTOR,TSC1,YWHAB	0.425	2.15652
reactome_epha_mediated_growth_cone_collapse	0.00085	0.0025	4341	24	12	22027	EFNA1,EFNA5,EPHA2,FYN,LYN,MYH9,MYL12B,MYL6,RHOA,ROCK1,ROCK2,YES1	0.5	2.53709
reactome_microrna_mirna_biogenesis	0.00085	0.0025	4341	24	12	22027	AGO1,AGO2,AGO3,DGCR8,DROSHA,POLR2A,POLR2B,POLR2D,POLR2F,POLR2H,RAN,XPO5	0.5	2.53709
reactome_signaling_by_erythropoietin	0.00085	0.0025	4341	24	12	22027	CRKL,GRB2,HRAS,IRS2,KRAS,LYN,NRAS,PIK3CB,SOS1,STAT5A,STAT5B,VAV1	0.5	2.53709
reactome_runx1_interacts_with_co_factors_whose_precise_effect_on_runx1_targets_is_not_known	0.00093	0.0028	4341	37	16	22027	ACTL6A,ARID1B,ARID2,BMI1,CBFB,CBX4,CBX6,CSNK2A1,CSNK2A2,PHC3,SMARCA2,SMARCA4,SMARCC1,SMARCD1,SMARCD2,YAF2	0.432432	2.19424
reactome_activation_of_puma_and_translocation_to_mitochondria	0.0011	0.0033	4341	8	6	22027	BBC3,E2F1,TFDP1,TFDP2,TP53,TP53BP2	0.75	3.80563
reactome_chk1_chk2_cds1_mediated_inactivation_of_cyclin_b_cdk1_complex	0.0011	0.0033	4341	13	8	22027	CCNB1,CDK1,WEE1,YWHAB,YWHAE,YWHAG,YWHAQ,YWHAZ	0.615385	3.12257
reactome_downregulation_of_erbb2_erbb3_signaling	0.0011	0.0033	4341	13	8	22027	AKT1,AKT2,RNF41,RPS27A,UBA52,UBB,UBC,USP8	0.615385	3.12257
reactome_egfr_downregulation	0.0011	0.0034	4341	31	14	22027	CBL,CDC42,EGFR,EPN1,EPS15,GRB2,PTPN12,PTPRK,RPS27A,SH3GL1,SH3KBP1,UBA52,UBB,UBC	0.451613	2.29156
reactome_loss_of_function_of_mecp2_in_rett_syndrome	0.0011	0.0033	4341	13	8	22027	CALM1,HDAC1,MECP2,NCOR1,NCOR2,SIN3A,TBL1X,TBL1XR1	0.615385	3.12257
reactome_p75_ntr_receptor_mediated_signalling	0.0011	0.0033	4341	92	31	22027	AATF,ADAM17,AKAP13,ARHGEF12,ARHGEF2,BEX3,CASP2,ECT2,GNA13,HDAC1,HDAC2,IRAK1,NET1,NFKBIA,OBSCN,PRKCI,PSEN1,RAC1,RHOA,RPS27A,RTN4,SOS1,SOS2,SQSTM1,TRIO,UBA52,UBB,UBC,VAV1,VAV2,YWHAE	0.336957	1.70978
reactome_serine_biosynthesis	0.0011	0.0033	4341	8	6	22027	PHGDH,PSAT1,PSPH,SERINC1,SERINC3,SERINC5	0.75	3.80563
reactome_zinc_transporters	0.0011	0.0033	4341	13	8	22027	SLC30A1,SLC30A6,SLC30A7,SLC39A10,SLC39A14,SLC39A6,SLC39A7,SLC39A8	0.615385	3.12257
reactome_disassembly_of_the_destruction_complex_and_recruitment_of_axin_to_the_membrane	0.0012	0.0037	4341	28	13	22027	APC,AXIN1,CSNK1G2,CTNNB1,DVL1,GSK3B,LRP5,LRP6,PPP2CB,PPP2R1B,PPP2R5C,PPP2R5D,PPP2R5E	0.464286	2.35587
reactome_rna_polymerase_i_promoter_escape	0.0012	0.0037	4341	28	13	22027	CBX3,CDK7,GTF2H1,GTF2H3,POLR1A,POLR1B,POLR1E,POLR2F,POLR2H,RRN3,TAF1D,TBP,UBTF	0.464286	2.35587
reactome_antigen_presentation_folding_assembly_and_peptide_loading_of_class_i_mhc	0.0013	0.0038	4341	25	12	22027	B2M,BCAP31,CALR,CANX,HSPA5,PDIA3,SAR1B,SEC13,SEC24C,SEC31A,TAP1,TAPBP	0.48	2.4356
reactome_dna_damage_recognition_in_gg_ner	0.0013	0.0038	4341	38	16	22027	ACTB,ACTL6A,COPS6,CUL4A,CUL4B,DDB1,INO80,PARP1,RAD23A,RAD23B,RPS27A,RUVBL1,UBA52,UBB,UBC,YY1	0.421053	2.1365
reactome_inflammasomes	0.0013	0.0038	4341	16	9	22027	APP,BCL2,BCL2L1,HSP90AB1,NFKB2,PANX1,SUGT1,TXN,TXNIP	0.5625	2.85422
reactome_meiotic_recombination	0.0013	0.0038	4341	25	12	22027	ATM,BRCA1,CDK2,CDK4,MND1,MRE11,PSMC3IP,RAD51C,RBBP8,RPA1,RPA2,TOP3A	0.48	2.4356
reactome_polo_like_kinase_mediated_events	0.0013	0.0038	4341	16	9	22027	CCNB1,CDC25A,CENPF,FOXM1,LIN52,LIN54,MYBL2,RBBP4,WEE1	0.5625	2.85422
reactome_signaling_by_erbb2_ecd_mutants	0.0013	0.0038	4341	16	9	22027	CDC37,EGFR,ERBIN,GRB2,HRAS,HSP90AA1,KRAS,NRAS,SOS1	0.5625	2.85422
reactome_signaling_by_flt3_itd_and_tkd_mutants	0.0013	0.0038	4341	16	9	22027	BCL2L1,GRB2,HRAS,KRAS,NRAS,PTPN11,SOS1,STAT5A,STAT5B	0.5625	2.85422
reactome_spry_regulation_of_fgf_signaling	0.0013	0.0038	4341	16	9	22027	BRAF,CBL,GRB2,PPP2CB,PTPN11,RPS27A,UBA52,UBB,UBC	0.5625	2.85422
reactome_syndecan_interactions	0.0013	0.0038	4341	25	12	22027	CASK,COL5A1,COL5A2,ITGA6,ITGAV,ITGB1,ITGB5,PRKCA,SDC1,SDC3,SDC4,THBS1	0.48	2.4356
reactome_tgf_beta_receptor_signaling_in_emt_epithelial_to_mesenchymal_transition	0.0013	0.0038	4341	16	9	22027	F11R,PARD3,RHOA,RPS27A,TGFBR1,TGFBR2,UBA52,UBB,UBC	0.5625	2.85422
reactome_transcriptional_regulation_of_granulopoiesis	0.0013	0.0038	4341	25	12	22027	CBFB,CDK2,CDK4,DEK,E2F1,GATA2,KLF5,MYC,RXRA,STAT3,TFDP1,TFDP2	0.48	2.4356
reactome_citric_acid_cycle_tca_cycle	0.0014	0.004	4341	22	11	22027	CS,DLD,FH,IDH3B,MDH2,ME2,NNT,OGDH,SDHC,SUCLA2,SUCLG1	0.5	2.53709
reactome_interleukin_37_signaling	0.0014	0.004	4341	19	10	22027	PTPN11,PTPN12,PTPN14,PTPN18,PTPN23,PTPN4,PTPN9,SMAD3,STAT3,TBK1	0.526316	2.67062
reactome_negative_regulation_of_the_pi3k_akt_network	0.0014	0.0039	4341	93	31	22027	AKT1,AKT2,EGFR,FYN,GRB2,IER3,IL1RAP,INSR,IRAK1,IRS2,KITLG,MET,PDGFA,PDGFB,PHLPP2,PIK3CB,PIK3R3,PIP4K2A,PIP4K2B,PIP5K1B,PPP2CB,PPP2R1B,PPP2R5C,PPP2R5D,PPP2R5E,PTEN,PTPN11,RAC1,STRN,TRIB3,VAV1	0.333333	1.69139
reactome_rho_gtpases_activate_iqgaps	0.0014	0.004	4341	22	11	22027	ACTB,ACTG1,CALM1,CDC42,CLIP1,CTNNA1,CTNNB1,IQGAP1,RAC1,TUBA1B,TUBA1C	0.5	2.53709
reactome_apobec3g_mediated_resistance_to_hiv_1_infection	0.0015	0.0043	4341	4	4	22027	BANF1,HMGA1,PPIA,PSIP1	1	5.07418
reactome_modulation_by_mtb_of_host_immune_system	0.0015	0.0042	4341	6	5	22027	B2M,RPS27A,UBA52,UBB,UBC	0.833333	4.22848
reactome_negative_regulators_of_ddx58_ifih1_signaling	0.0015	0.0042	4341	35	15	22027	ATG5,ITCH,MAVS,PCBP2,RPS27A,TAX1BP1,TBK1,TRAF3,TRIM25,UBA52,UBB,UBC,UBE2D2,UBE2D3,UBE2K	0.428571	2.17465
reactome_signaling_by_notch1_pest_domain_mutants_in_cancer	0.0015	0.0043	4341	56	21	22027	ADAM10,ADAM17,CREBBP,CUL1,FBXW7,HDAC1,HDAC2,MAML1,MIB1,MYC,NCOR1,NCOR2,PSEN1,RBPJ,RPS27A,SKP1,TBL1X,TBL1XR1,UBA52,UBB,UBC	0.375	1.90282
reactome_sumo_is_proteolytically_processed	0.0015	0.0042	4341	6	5	22027	SENP2,SENP5,SUMO1,SUMO2,SUMO3	0.833333	4.22848
reactome_extension_of_telomeres	0.0016	0.0044	4341	49	19	22027	ANKRD28,CDK2,DKC1,DSCC1,FEN1,GAR1,LIG1,PCNA,POLA1,POLD3,PRIM1,RFC1,RFC3,RFC4,RFC5,RPA1,RPA2,RUVBL1,TERF2IP	0.387755	1.96754
reactome_fcgr3a_mediated_il10_synthesis	0.0017	0.0047	4341	32	14	22027	ADCY6,ADCY9,AHCYL1,CALM1,FYN,ITPR1,ITPR2,ITPR3,LYN,PRKACB,PRKAR1A,PRKAR2A,PRKX,YES1	0.4375	2.21995
reactome_clec7a_dectin_1_induces_nfat_activation	0.0018	0.005	4341	11	7	22027	AHCYL1,CALM1,ITPR1,ITPR2,ITPR3,PPP3CA,PPP3CB	0.636364	3.22902
reactome_eph_ephrin_mediated_repulsion_of_cells	0.0018	0.0051	4341	46	18	22027	ACTB,ACTG1,ADAM10,AP2A2,AP2B1,AP2M1,CLTA,CLTC,EFNA1,EFNA5,EPHA2,EPHB4,FYN,LYN,PSEN1,RAC1,VAV2,YES1	0.391304	1.98555
reactome_recycling_pathway_of_l1	0.0018	0.0051	4341	39	16	22027	ACTB,ACTG1,AP2A2,AP2B1,AP2M1,CLTA,CLTC,DPYSL2,EZR,MSN,NUMB,RDX,RPS6KA3,SHTN1,TUBA1B,TUBA1C	0.410256	2.08171
reactome_rhou_gtpase_cycle	0.0018	0.0051	4341	39	16	22027	CDC42,CLTC,DLG5,DST,EPHA2,GRB2,IQGAP1,NCK1,PAK2,PAK4,RHOU,SPTAN1,SPTBN1,SRGAP2,VANGL1,WDR6	0.410256	2.08171
reactome_signaling_by_leptin	0.0018	0.005	4341	11	7	22027	IRS2,LEPR,PTPN11,SH2B1,STAT3,STAT5A,STAT5B	0.636364	3.22902
reactome_slbp_dependent_processing_of_replication_dependent_histone_pre_mrnas	0.0018	0.005	4341	11	7	22027	NCBP1,NCBP2,SNRPB,SNRPE,SNRPF,SNRPG,ZNF473	0.636364	3.22902
reactome_ticam1_traf6_dependent_induction_of_tak1_complex	0.0018	0.005	4341	11	7	22027	MAP3K7,RPS27A,TAB2,TAB3,UBA52,UBB,UBC	0.636364	3.22902
reactome_uptake_and_function_of_anthrax_toxins	0.0018	0.005	4341	11	7	22027	ANTXR1,CALM1,FURIN,MAP2K1,MAP2K6,MAP2K7,PDCD6IP	0.636364	3.22902
reactome_complex_i_biogenesis	0.002	0.0054	4341	57	21	22027	NDUFA1,NDUFA10,NDUFA6,NDUFA9,NDUFAB1,NDUFB1,NDUFB10,NDUFB11,NDUFB3,NDUFB9,NDUFS1,NDUFS2,NDUFS3,NDUFS4,NDUFS5,NDUFS6,NDUFV1,NDUFV3,NUBPL,TIMMDC1,TMEM186	0.368421	1.86943
reactome_muscle_contraction	0.002	0.0054	4341	143	43	22027	AHCYL1,AKAP9,ANXA2,ANXA6,ASPH,ATP1A1,ATP1B1,ATP1B3,ATP2A2,ATP2B1,ATP2B4,CALD1,CALM1,CAMK2D,DMD,DMPK,GUCY1A2,HIPK1,ITGA1,ITGB5,ITPR1,ITPR2,ITPR3,KCNK1,KCNK5,MYL12A,MYL12B,MYL6,MYL6B,NPR1,PAK2,PXN,SORBS3,TLN1,TMOD3,TNNT1,TPM1,TPM2,TPM3,TPM4,VCL,VIM,WWTR1	0.300699	1.5258
reactome_plasma_lipoprotein_clearance	0.002	0.0056	4341	26	12	22027	AP2A2,AP2B1,AP2M1,CLTA,CLTC,HDLBP,LDLR,NCEH1,NR1H2,PCSK9,SOAT1,VLDLR	0.461538	2.34193
reactome_metabolism_of_vitamins_and_cofactors	0.0021	0.0059	4341	160	47	22027	AASDHPPT,ABCC1,ABCD4,ACACA,AKT1,ALDH1L2,CALM1,COASY,COQ5,COQ9,DHFR,HSP90AA1,HSPG2,IDH1,LDLR,LRP1,LRP10,LRP8,MCCC2,MMADHC,MMUT,MOCOS,MOCS2,MTHFD1,MTHFD1L,MTHFD2,MTR,MTRR,NADK2,NAMPT,NAXD,PANK2,PANK3,PC,PCCB,PDXK,RETSAT,RFK,SDC1,SDC3,SDC4,SHMT2,SLC19A1,SLC19A2,SLC2A3,SLC46A1,VKORC1L1	0.29375	1.49054
reactome_akt_phosphorylates_targets_in_the_cytosol	0.0022	0.0059	4341	14	8	22027	AKT1,AKT2,CDKN1B,CHUK,GSK3A,GSK3B,MDM2,MKRN1	0.571429	2.89953
reactome_attenuation_phase	0.0022	0.006	4341	23	11	22027	CREBBP,FKBP4,HSBP1,HSF1,HSP90AA1,HSP90AB1,HSPA8,MRPL18,PTGES3,SERPINH1,UBB	0.478261	2.42678
reactome_dcc_mediated_attractive_signaling	0.0022	0.0059	4341	14	8	22027	CDC42,DOCK1,FYN,NCK1,PTK2,RAC1,TRIO,WASL	0.571429	2.89953
reactome_polymerase_switching	0.0022	0.0059	4341	14	8	22027	PCNA,POLA1,POLD3,PRIM1,RFC1,RFC3,RFC4,RFC5	0.571429	2.89953
reactome_sema4d_in_semaphorin_signaling	0.0022	0.006	4341	23	11	22027	ARHGAP35,ARHGEF12,MET,MYH9,MYL12B,MYL6,RAC1,RHOA,RHOC,ROCK1,ROCK2	0.478261	2.42678
reactome_beta_catenin_phosphorylation_cascade	0.0023	0.0063	4341	17	9	22027	APC,AXIN1,CTNNB1,GSK3B,PPP2CB,PPP2R1B,PPP2R5C,PPP2R5D,PPP2R5E	0.529412	2.68633
reactome_ksrp_khsrp_binds_and_destabilizes_mrna	0.0023	0.0063	4341	17	9	22027	AKT1,DCP2,DIS3,EXOSC2,EXOSC7,KHSRP,MAPK14,PARN,YWHAZ	0.529412	2.68633
reactome_ldl_clearance	0.0023	0.0063	4341	17	9	22027	AP2A2,AP2B1,AP2M1,CLTA,CLTC,LDLR,NCEH1,PCSK9,SOAT1	0.529412	2.68633
reactome_regulation_of_runx1_expression_and_activity	0.0023	0.0063	4341	17	9	22027	AGO1,AGO2,AGO3,CBFB,CCND1,CDK6,PTPN11,TNRC6A,TNRC6B	0.529412	2.68633
reactome_tp53_regulates_transcription_of_additional_cell_cycle_genes_whose_exact_role_in_the_p53_pathway_remain_uncertain	0.0023	0.0063	4341	20	10	22027	CNOT1,CNOT11,CNOT3,CNOT4,CNOT6,CNOT7,CNOT8,NPM1,TNKS1BP1,TP53	0.5	2.53709
reactome_cargo_recognition_for_clathrin_mediated_endocytosis	0.0024	0.0064	4341	96	31	22027	AP2A2,AP2B1,AP2M1,ARRB1,CBL,CLTA,CLTC,COPS6,EGFR,EPN1,EPS15,FZD4,GRB2,IGF2R,LDLR,M6PR,PICALM,RPS27A,SCARB2,SH3GL1,SH3KBP1,TFRC,TGOLN2,TOR1B,UBA52,UBB,UBC,UBQLN1,VAMP3,VAMP4,VAMP8	0.322917	1.63854
reactome_telomere_c_strand_lagging_strand_synthesis	0.0024	0.0064	4341	33	14	22027	DSCC1,FEN1,LIG1,PCNA,POLA1,POLD3,PRIM1,RFC1,RFC3,RFC4,RFC5,RPA1,RPA2,TERF2IP	0.424242	2.15268
reactome_peroxisomal_protein_import	0.0025	0.0067	4341	58	21	22027	ACOX1,AGPS,ECI2,GNPAT,HSD17B4,IDE,IDH1,LONP2,NUDT19,PEX13,PEX26,PEX5,RPS27A,SLC27A2,TYSND1,UBA52,UBB,UBC,UBE2D2,UBE2D3,ZFAND6	0.362069	1.8372
reactome_extra_nuclear_estrogen_signaling	0.0028	0.0076	4341	66	23	22027	AKT1,AKT2,BCL2,CALM1,CCND1,CDKN1B,EGFR,FOXO3,GNAI1,GNAI3,GNB1,GNB4,HRAS,HSP90AA1,KRAS,NRAS,PDPK1,PIK3R3,PTK2,STRN,UHMK1,XPO1,ZDHHC7	0.348485	1.76827
reactome_integration_of_provirus	0.0028	0.0076	4341	9	6	22027	BANF1,HMGA1,PPIA,PSIP1,XRCC5,XRCC6	0.666667	3.38278
reactome_met_receptor_recycling	0.0028	0.0076	4341	9	6	22027	ARF6,CRK,CRKL,GRB2,MET,RAB4A	0.666667	3.38278
reactome_purine_ribonucleoside_monophosphate_biosynthesis	0.0028	0.0076	4341	9	6	22027	ATIC,GART,GMPS,IMPDH1,IMPDH2,PAICS	0.666667	3.38278
reactome_regulation_of_pten_mrna_translation	0.0028	0.0076	4341	9	6	22027	AGO1,AGO2,AGO3,PTEN,TNRC6A,TNRC6B	0.666667	3.38278
reactome_type_i_hemidesmosome_assembly	0.0028	0.0076	4341	9	6	22027	CD151,DST,ITGA6,LAMA3,LAMB3,PLEC	0.666667	3.38278
reactome_the_role_of_nef_in_hiv_1_replication_and_disease_pathogenesis	0.003	0.0081	4341	27	12	22027	AP1B1,AP1G1,AP1S1,AP2A2,AP2B1,AP2M1,ARF1,B2M,FYN,PACS1,PAK2,RAC1	0.444444	2.25519
reactome_myogenesis	0.0033	0.0089	4341	24	11	22027	ABL1,BNIP2,CDC42,CDON,CTNNA1,CTNNB1,MAP2K6,MAPK14,MEF2D,SPAG9,TCF3	0.458333	2.32566
reactome_runx1_regulates_genes_involved_in_megakaryocyte_differentiation_and_platelet_function	0.0033	0.0088	4341	34	14	22027	AGO1,AGO3,CBFB,HDAC1,KMT2B,KMT2C,KMT2E,NR4A3,RBBP5,SIN3A,THBS1,TNRC6A,TNRC6B,WDR5	0.411765	2.08937
reactome_synthesis_of_pc	0.0033	0.0089	4341	24	11	22027	CEPT1,CHKA,CHPT1,CSNK2A1,CSNK2A2,LPCAT1,LPIN2,PCYT1A,SLC44A1,SLC44A2,STARD7	0.458333	2.32566
reactome_signaling_by_insulin_receptor	0.0034	0.0089	4341	63	22	22027	AKT2,ATP6AP1,ATP6V0A2,ATP6V0E1,ATP6V1A,ATP6V1B2,ATP6V1C1,ATP6V1E1,ATP6V1G1,GRB10,GRB2,HRAS,INSR,IRS2,KRAS,NRAS,PDPK1,PIK3C3,PIK3CB,PTPN11,SOS1,TRIB3	0.349206	1.77193
reactome_alk_mutants_bind_tkis	0.0036	0.0093	4341	12	7	22027	BIRC6,CLTC,EIF2AK3,HIP1,NPM1,PRKAR1A,STRN	0.583333	2.95994
reactome_darpp_32_events	0.0036	0.0094	4341	21	10	22027	CALM1,PDE4D,PPP2CB,PPP2R1B,PPP2R5D,PPP3CA,PPP3CB,PRKACB,PRKAR1A,PRKAR2A	0.47619	2.41627
reactome_e2f_mediated_regulation_of_dna_replication	0.0036	0.0094	4341	21	10	22027	CCNB1,CDK1,E2F1,ORC2,POLA1,PPP2CB,PPP2R1B,PRIM1,TFDP1,TFDP2	0.47619	2.41627
reactome_inhibition_of_replication_initiation_of_damaged_dna_by_rb1_e2f1	0.0036	0.0093	4341	12	7	22027	E2F1,POLA1,PPP2CB,PPP2R1B,PRIM1,TFDP1,TFDP2	0.583333	2.95994
reactome_inhibition_of_the_proteolytic_activity_of_apc_c_required_for_the_onset_of_anaphase_by_mitotic_spindle_checkpoint_components	0.0036	0.0094	4341	21	10	22027	ANAPC1,ANAPC11,ANAPC7,BUB1B,BUB3,CDC16,CDC23,CDC26,CDC27,MAD2L1	0.47619	2.41627
reactome_jnk_c_jun_kinases_phosphorylation_and_activation_mediated_by_activated_human_tak1	0.0036	0.0094	4341	21	10	22027	IRAK1,MAP2K7,MAP3K7,RPS27A,TAB2,TAB3,UBA52,UBB,UBC,UBE2N	0.47619	2.41627
reactome_methylation	0.0036	0.0093	4341	12	7	22027	AHCY,COMT,MAT2A,MAT2B,MTR,MTRR,TRMT112	0.583333	2.95994
reactome_p75ntr_recruits_signalling_complexes	0.0036	0.0093	4341	12	7	22027	IRAK1,PRKCI,RPS27A,SQSTM1,UBA52,UBB,UBC	0.583333	2.95994
reactome_the_nlrp3_inflammasome	0.0036	0.0093	4341	12	7	22027	APP,HSP90AB1,NFKB2,PANX1,SUGT1,TXN,TXNIP	0.583333	2.95994
reactome_unwinding_of_dna	0.0036	0.0093	4341	12	7	22027	GINS1,MCM2,MCM3,MCM4,MCM5,MCM6,MCM7	0.583333	2.95994
reactome_activation_of_bad_and_translocation_to_mitochondria	0.0038	0.0098	4341	15	8	22027	AKT1,AKT2,BCL2,YWHAB,YWHAE,YWHAG,YWHAQ,YWHAZ	0.533333	2.70623
reactome_cargo_concentration_in_the_er	0.0038	0.0098	4341	31	13	22027	CNIH1,CTSC,CTSZ,LMAN1,LMAN2,MCFD2,MIA2,MIA3,PREB,SAR1B,SEC24C,TMED10,TMED2	0.419355	2.12788
reactome_foxo_mediated_transcription_of_cell_cycle_genes	0.0038	0.0098	4341	15	8	22027	BTG1,CDKN1B,FOXO3,FOXO4,GADD45A,RBL2,SMAD2,SMAD3	0.533333	2.70623
reactome_gastrin_creb_signalling_pathway_via_pkc_and_mapk	0.0038	0.0098	4341	15	8	22027	EGFR,GRB2,HRAS,KRAS,NRAS,PRKCA,RPS6KA3,SOS1	0.533333	2.70623
reactome_late_endosomal_microautophagy	0.0038	0.0098	4341	31	13	22027	CHMP2A,CHMP3,CHMP4B,HSPA8,MVB12A,PARK7,PCNT,RPS27A,UBA52,UBAP1,UBB,UBC,VIM	0.419355	2.12788
reactome_mismatch_repair	0.0038	0.0098	4341	15	8	22027	EXO1,LIG1,MSH2,MSH6,PCNA,POLD3,RPA1,RPA2	0.533333	2.70623
reactome_nuclear_events_stimulated_by_alk_signaling_in_cancer	0.0038	0.0098	4341	18	9	22027	CLTC,CUL1,KIF5B,MECP2,NPM1,RPS6,SKP1,STAT3,STAT5A	0.5	2.53709
reactome_p75ntr_signals_via_nf_kb	0.0038	0.0098	4341	15	8	22027	IRAK1,NFKBIA,PRKCI,RPS27A,SQSTM1,UBA52,UBB,UBC	0.533333	2.70623
reactome_processive_synthesis_on_the_lagging_strand	0.0038	0.0098	4341	15	8	22027	FEN1,LIG1,PCNA,POLA1,POLD3,PRIM1,RPA1,RPA2	0.533333	2.70623
reactome_regulation_of_kit_signaling	0.0038	0.0098	4341	15	8	22027	CBL,FYN,GRB2,KITLG,LYN,PRKCA,SOS1,YES1	0.533333	2.70623
reactome_synaptic_adhesion_like_molecules	0.0038	0.0098	4341	18	9	22027	DLG1,DLG3,DLG4,FLOT1,FLOT2,LRFN4,PTPRF,PTPRS,RTN3	0.5	2.53709
reactome_tp53_regulates_transcription_of_genes_involved_in_g2_cell_cycle_arrest	0.0038	0.0098	4341	18	9	22027	AURKA,CCNB1,CDK1,GADD45A,PCNA,RBL2,TFDP1,TFDP2,TP53	0.5	2.53709
reactome_tbc_rabgaps	0.0039	0.01	4341	38	15	22027	ARF6,GABARAPL2,GGA2,MAP1LC3B,OPTN,RAB11A,RAB4A,RAB6A,RAB7A,RABEP1,TBC1D14,TBC1D16,TBC1D24,TSC1,ULK1	0.394737	2.00296
reactome_regulation_of_insulin_secretion	0.004	0.01	4341	60	21	22027	ACSL3,ACSL4,ADCY6,AHCYL1,GNA11,GNAI1,GNAQ,GNAS,GNB1,GNB4,IQGAP1,ITPR1,ITPR2,ITPR3,MARCKS,PRKACB,PRKAR1A,PRKAR2A,PRKCA,RAP1A,STXBP1	0.35	1.77596
reactome_2_ltr_circle_formation	0.0044	0.011	4341	7	5	22027	BANF1,HMGA1,PSIP1,XRCC5,XRCC6	0.714286	3.62441
reactome_antigen_activates_b_cell_receptor_bcr_leading_to_generation_of_second_messengers	0.0044	0.011	4341	28	12	22027	AHCYL1,CALM1,FYN,GRB2,ITPR1,ITPR2,ITPR3,LYN,NCK1,SH3KBP1,SOS1,VAV1	0.428571	2.17465
reactome_arms_mediated_activation	0.0044	0.011	4341	7	5	22027	BRAF,CRK,KIDINS220,RAP1A,YWHAB	0.714286	3.62441
reactome_budding_and_maturation_of_hiv_virion	0.0044	0.011	4341	28	12	22027	CHMP2A,CHMP3,CHMP4B,CHMP5,MVB12A,PDCD6IP,PPIA,RPS27A,UBA52,UBAP1,UBB,UBC	0.428571	2.17465
reactome_flt3_signaling_by_cbl_mutants	0.0044	0.011	4341	7	5	22027	CBL,RPS27A,UBA52,UBB,UBC	0.714286	3.62441
reactome_formation_of_the_beta_catenin_tcf_transactivating_complex	0.0044	0.011	4341	28	12	22027	CDC73,CREBBP,CTNNB1,HDAC1,LEO1,MYC,RBBP5,RUVBL1,SMARCA4,TLE2,TLE3,TRRAP	0.428571	2.17465
reactome_loss_of_function_of_smad2_3_in_cancer	0.0044	0.011	4341	7	5	22027	SMAD2,SMAD3,TGFBR1,TGFBR2,ZFYVE9	0.714286	3.62441
reactome_loss_of_mecp2_binding_ability_to_the_ncor_smrt_complex	0.0044	0.011	4341	7	5	22027	MECP2,NCOR1,NCOR2,TBL1X,TBL1XR1	0.714286	3.62441
reactome_met_activates_ptk2_signaling	0.0044	0.011	4341	28	12	22027	COL5A1,COL5A2,ITGA3,ITGB1,LAMA1,LAMA3,LAMB1,LAMB2,LAMB3,LAMC1,MET,PTK2	0.428571	2.17465
reactome_rna_polymerase_i_transcription_termination	0.0044	0.011	4341	28	12	22027	CAVIN1,CDK7,GTF2H1,GTF2H3,POLR1A,POLR1B,POLR1E,POLR2F,POLR2H,TAF1D,TBP,UBTF	0.428571	2.17465
reactome_signaling_by_fgfr1	0.0044	0.011	4341	42	16	22027	BRAF,CBL,FGFRL1,GRB2,HRAS,KRAS,NRAS,PPP2CB,PTPN11,RPS27A,SOS1,SPRED1,SPRED2,UBA52,UBB,UBC	0.380952	1.93302
reactome_signaling_by_fgfr2_in_disease	0.0045	0.011	4341	35	14	22027	GRB2,GTF2F1,GTF2F2,HRAS,KRAS,NCBP1,NCBP2,NRAS,POLR2A,POLR2B,POLR2D,POLR2F,POLR2H,SOS1	0.4	2.02967
reactome_activation_of_nmda_receptors_and_postsynaptic_events	0.0046	0.011	4341	76	25	22027	CALM1,CAMK2D,CAMKK1,CAMKK2,CASK,DLG1,DLG3,DLG4,HRAS,KRAS,LIN7C,NRAS,PDPK1,PPM1F,PRKAA2,PRKAB2,PRKACB,PRKAG1,PRKAR1A,PRKAR2A,PRKX,RAC1,RPS6KA3,TUBA1B,TUBA1C	0.328947	1.66914
reactome_dna_damage_telomere_stress_induced_senescence	0.0049	0.012	4341	25	11	22027	ATM,CDK2,CDKN1B,EP400,HIRA,HMGA1,LMNB1,MRE11,TERF2IP,TP53,UBN1	0.44	2.23264
reactome_hiv_transcription_initiation	0.0049	0.012	4341	46	17	22027	CDK7,GTF2A1,GTF2F1,GTF2F2,GTF2H1,GTF2H3,POLR2A,POLR2B,POLR2D,POLR2F,POLR2H,TAF1,TAF11,TAF12,TAF15,TAF2,TBP	0.369565	1.87524
reactome_ca_dependent_events	0.0053	0.013	4341	32	13	22027	ADCY6,ADCY9,CALM1,CAMK2D,CAMKK1,CAMKK2,PDE1A,PLA2G4A,PRKACB,PRKAR1A,PRKAR2A,PRKCA,PRKX	0.40625	2.06138
reactome_plasma_lipoprotein_assembly_remodeling_and_clearance	0.0053	0.013	4341	50	18	22027	AP2A2,AP2B1,AP2M1,CLTA,CLTC,FURIN,HDLBP,LDLR,MBTPS1,MBTPS2,NCEH1,NR1H2,P4HB,PCSK9,PRKACB,SAR1B,SOAT1,VLDLR	0.36	1.8267
reactome_ikk_complex_recruitment_mediated_by_rip1	0.0055	0.014	4341	22	10	22027	BIRC2,BIRC3,CHUK,RPS27A,UBA52,UBB,UBC,UBE2D2,UBE2D3,UBE2N	0.454545	2.30644
reactome_traf6_mediated_nf_kb_activation	0.0055	0.014	4341	22	10	22027	APP,CHUK,HMGB1,MAVS,NFKB2,NFKBIA,NFKBIB,NKIRAS2,TRAF2,TRIM25	0.454545	2.30644
reactome_pi3k_akt_signaling_in_cancer	0.0057	0.014	4341	89	28	22027	AKT1,AKT2,CDKN1B,CHUK,EGFR,FOXO3,FOXO4,FYN,GRB2,GSK3A,GSK3B,IRS2,KITLG,MDM2,MET,MLST8,MTOR,PDGFA,PDGFB,PDPK1,PIK3CB,PIK3R3,PTEN,PTPN11,RAC1,RICTOR,STRN,VAV1	0.314607	1.59637
reactome_activated_ntrk2_signals_through_frs2_and_frs3	0.0059	0.014	4341	10	6	22027	GRB2,HRAS,KRAS,NRAS,PTPN11,SOS1	0.6	3.04451
reactome_cd28_dependent_vav1_pathway	0.0059	0.014	4341	10	6	22027	CDC42,FYN,GRB2,PAK2,RAC1,VAV1	0.6	3.04451
reactome_enos_activation	0.0059	0.014	4341	10	6	22027	AKT1,CALM1,DDAH1,DDAH2,HSP90AA1,LYPLA1	0.6	3.04451
reactome_formation_of_senescence_associated_heterochromatin_foci_sahf	0.0059	0.014	4341	10	6	22027	EP400,HIRA,HMGA1,LMNB1,TP53,UBN1	0.6	3.04451
reactome_hdr_through_mmej_alt_nhej	0.0059	0.014	4341	10	6	22027	FEN1,LIG3,MRE11,PARP1,POLQ,RBBP8	0.6	3.04451
reactome_mastl_facilitates_mitotic_progression	0.0059	0.014	4341	10	6	22027	ARPP19,CCNB1,CDK1,ENSA,PPP2CB,PPP2R1B	0.6	3.04451
reactome_regulation_of_foxo_transcriptional_activity_by_acetylation	0.0059	0.014	4341	10	6	22027	CREBBP,FOXO3,FOXO4,SIRT1,TXN,TXNIP	0.6	3.04451
reactome_regulation_of_glycolysis_by_fructose_2_6_bisphosphate_metabolism	0.0059	0.014	4341	10	6	22027	PFKFB2,PFKFB3,PPP2CB,PPP2R1B,PPP2R5D,PRKACB	0.6	3.04451
reactome_traf6_mediated_irf7_activation_in_tlr7_8_or_9_signaling	0.0059	0.014	4341	10	6	22027	IRAK1,RPS27A,UBA52,UBB,UBC,UBE2N	0.6	3.04451
reactome_cd209_dc_sign_signaling	0.006	0.014	4341	19	9	22027	CREBBP,FYN,HRAS,KRAS,LYN,NRAS,PAK2,PRKACB,RAF1	0.473684	2.40356
reactome_metalloprotease_dubs	0.006	0.014	4341	19	9	22027	BABAM1,BRCA1,BRCC3,PSMD14,RPS27A,UBA52,UBB,UBC,UIMC1	0.473684	2.40356
reactome_processing_of_intronless_pre_mrnas	0.006	0.014	4341	19	9	22027	CPSF2,CPSF3,CPSF4,CPSF7,NCBP1,NCBP2,NUDT21,PAPOLA,PCF11	0.473684	2.40356
reactome_regulation_of_tp53_activity_through_methylation	0.006	0.014	4341	19	9	22027	ATM,MDM2,MDM4,PRMT5,RPS27A,TP53,UBA52,UBB,UBC	0.473684	2.40356
reactome_signaling_by_fgfr2_iiia_tm	0.006	0.014	4341	19	9	22027	GTF2F1,GTF2F2,NCBP1,NCBP2,POLR2A,POLR2B,POLR2D,POLR2F,POLR2H	0.473684	2.40356
reactome_tp53_regulates_transcription_of_genes_involved_in_cytochrome_c_release	0.006	0.014	4341	19	9	22027	ATM,BBC3,CREBBP,PMAIP1,PRELID1,STEAP3,TP53,TP53BP2,TRIAP1	0.473684	2.40356
reactome_activated_notch1_transmits_signal_to_the_nucleus	0.0061	0.015	4341	29	12	22027	ADAM10,ADAM17,ARRB1,DTX4,ITCH,MIB1,NUMB,PSEN1,RPS27A,UBA52,UBB,UBC	0.413793	2.09966
reactome_beta_oxidation_of_octanoyl_coa_to_hexanoyl_coa	0.0063	0.015	4341	5	4	22027	ACADM,ECHS1,HADHA,HADHB	0.8	4.05934
reactome_maturation_of_sars_cov_1_spike_protein	0.0063	0.015	4341	5	4	22027	CANX,GANAB,MOGS,PRKCSH	0.8	4.05934
reactome_reelin_signalling_pathway	0.0063	0.015	4341	5	4	22027	DAB1,FYN,SH3KBP1,VLDLR	0.8	4.05934
reactome_tfap2a_acts_as_a_transcriptional_repressor_during_retinoic_acid_induced_cell_differentiation	0.0063	0.015	4341	5	4	22027	HSPD1,MYBL2,NPM1,TFAP2A	0.8	4.05934
reactome_activation_of_rac1	0.0064	0.015	4341	13	7	22027	NCK1,PAK2,PAK4,RAC1,ROBO1,SOS1,SOS2	0.538462	2.73225
reactome_assembly_of_the_hiv_virion	0.0064	0.015	4341	16	8	22027	FURIN,MVB12A,PPIA,RPS27A,UBA52,UBAP1,UBB,UBC	0.5	2.53709
reactome_carnitine_metabolism	0.0064	0.015	4341	13	7	22027	ACACA,CPT1A,MID1IP1,PRKAA2,PRKAB2,RXRA,SLC25A20	0.538462	2.73225
reactome_condensation_of_prophase_chromosomes	0.0064	0.015	4341	13	7	22027	CCNB1,CDK1,NCAPG2,PHF8,SET,SMC2,SMC4	0.538462	2.73225
reactome_metabolism_of_folate_and_pterines	0.0064	0.015	4341	16	8	22027	ALDH1L2,DHFR,MTHFD1,MTHFD1L,MTHFD2,SHMT2,SLC19A1,SLC46A1	0.5	2.53709
reactome_metabolism_of_nitric_oxide_nos3_activation_and_regulation	0.0064	0.015	4341	13	7	22027	AKT1,CALM1,DDAH1,DDAH2,HSP90AA1,LYPLA1,WASL	0.538462	2.73225
reactome_n_glycan_antennae_elongation	0.0064	0.015	4341	13	7	22027	B4GALT1,B4GALT4,B4GALT5,MGAT4B,MGAT5,ST3GAL4,ST6GAL1	0.538462	2.73225
reactome_nf_kb_is_activated_and_signals_survival	0.0064	0.015	4341	13	7	22027	IRAK1,NFKBIA,RPS27A,SQSTM1,UBA52,UBB,UBC	0.538462	2.73225
reactome_p38mapk_events	0.0064	0.015	4341	13	7	22027	HRAS,KRAS,MAPK14,MAPKAPK2,MAPKAPK3,NRAS,RALB	0.538462	2.73225
reactome_rap1_signalling	0.0064	0.015	4341	13	7	22027	PRKACB,RAF1,RAP1A,RAP1B,RAP1GAP2,YWHAB,YWHAZ	0.538462	2.73225
reactome_translation_of_replicase_and_assembly_of_the_replication_transcription_complex	0.0064	0.015	4341	13	7	22027	BECN1,CHMP2A,CHMP3,CHMP4B,MAP1LC3B,PIK3C3,UVRAG	0.538462	2.73225
reactome_wnt5a_dependent_internalization_of_fzd2_fzd5_and_ror2	0.0064	0.015	4341	13	7	22027	AP2A2,AP2B1,AP2M1,CLTA,CLTC,ROR1,ROR2	0.538462	2.73225
reactome_intra_golgi_traffic	0.0068	0.016	4341	40	15	22027	ARF1,COG8,CUX1,CYTH3,GOLIM4,MAN1A2,MAN2A1,MAN2A2,NAPB,RGP1,RIC1,STX16,STX6,VTI1A,YKT6	0.375	1.90282
reactome_formation_of_the_early_elongation_complex	0.0072	0.017	4341	33	13	22027	CDK7,GTF2F1,GTF2F2,GTF2H1,GTF2H3,NCBP1,NCBP2,POLR2A,POLR2B,POLR2D,POLR2F,POLR2H,SUPT5H	0.393939	1.99892
reactome_abacavir_metabolism	0.0077	0.018	4341	3	3	22027	ADAL,GUK1,NT5C2	1	5.07418
reactome_attachment_and_entry	0.0077	0.018	4341	3	3	22027	CTSL,FURIN,VCP	1	5.07418
reactome_abortive_elongation_of_hiv_1_transcript_in_the_absence_of_tat	0.008	0.019	4341	23	10	22027	GTF2F1,GTF2F2,NCBP1,NCBP2,POLR2A,POLR2B,POLR2D,POLR2F,POLR2H,SUPT5H	0.434783	2.20616
reactome_miscellaneous_transport_and_binding_events	0.008	0.019	4341	23	10	22027	ADD3,ANKH,LRRC8A,LRRC8D,MAGT1,MMGT1,MRS2,NIPA1,NIPA2,NIPAL3	0.434783	2.20616
reactome_vasopressin_regulates_renal_water_homeostasis_via_aquaporins	0.0084	0.02	4341	30	12	22027	ADCY6,ADCY9,AQP3,GNAS,GNB1,GNB4,MYO5B,PRKACB,PRKAR1A,PRKAR2A,RAB11A,RAB11FIP2	0.4	2.02967
reactome_cd28_dependent_pi3k_akt_signaling	0.009	0.021	4341	20	9	22027	AKT1,AKT2,FYN,MLST8,MTOR,PDPK1,PIK3R3,RICTOR,TRIB3	0.45	2.28338
reactome_defects_in_vitamin_and_cofactor_metabolism	0.009	0.021	4341	20	9	22027	ABCD4,ACACA,MCCC2,MMADHC,MMUT,MTR,MTRR,PC,PCCB	0.45	2.28338
reactome_nef_mediates_down_modulation_of_cell_surface_receptors_by_recruiting_them_to_clathrin_adapters	0.009	0.021	4341	20	9	22027	AP1B1,AP1G1,AP1S1,AP2A2,AP2B1,AP2M1,ARF1,B2M,PACS1	0.45	2.28338
reactome_phosphorylation_of_the_apc_c	0.009	0.021	4341	20	9	22027	ANAPC1,ANAPC11,ANAPC7,CCNB1,CDC16,CDC23,CDC26,CDC27,CDK1	0.45	2.28338
reactome_signalling_to_ras	0.009	0.021	4341	20	9	22027	GRB2,HRAS,KRAS,MAPK14,MAPKAPK2,MAPKAPK3,NRAS,RALB,SOS1	0.45	2.28338
reactome_platelet_homeostasis	0.0093	0.022	4341	68	22	22027	ATP2A2,ATP2B1,ATP2B4,CALM1,GNAS,GNB1,GNB4,GUCY1A2,ITPR1,ITPR2,ITPR3,LRP8,MAPK14,PDE1A,PDE9A,PLA2G4A,PPP2CB,PPP2R1B,PPP2R5C,PPP2R5D,PPP2R5E,PTPN11	0.323529	1.64165
reactome_signaling_by_fgfr3	0.0095	0.022	4341	34	13	22027	BRAF,CBL,GRB2,HRAS,KRAS,NRAS,PPP2CB,PTPN11,RPS27A,SOS1,UBA52,UBB,UBC	0.382353	1.94013
reactome_signaling_by_fgfr4	0.0095	0.022	4341	34	13	22027	BRAF,CBL,GRB2,HRAS,KRAS,NRAS,PPP2CB,PTPN11,RPS27A,SOS1,UBA52,UBB,UBC	0.382353	1.94013
reactome_activated_ntrk2_signals_through_ras	0.0097	0.022	4341	8	5	22027	GRB2,HRAS,KRAS,NRAS,SOS1	0.625	3.17136
reactome_activated_ntrk3_signals_through_ras	0.0097	0.022	4341	8	5	22027	GRB2,HRAS,KRAS,NRAS,SOS1	0.625	3.17136
reactome_competing_endogenous_rnas_cernas_regulate_pten_translation	0.0097	0.022	4341	8	5	22027	AGO1,AGO2,AGO3,TNRC6A,TNRC6B	0.625	3.17136
reactome_hur_elavl1_binds_and_stabilizes_mrna	0.0097	0.022	4341	8	5	22027	ANP32A,NUP214,PRKCA,SET,XPO1	0.625	3.17136
reactome_inactivation_of_cdc42_and_rac1	0.0097	0.022	4341	8	5	22027	CDC42,RAC1,ROBO1,SRGAP1,SRGAP2	0.625	3.17136
reactome_myoclonic_epilepsy_of_lafora	0.0097	0.022	4341	8	5	22027	PPP1R3C,RPS27A,UBA52,UBB,UBC	0.625	3.17136
reactome_prevention_of_phagosomal_lysosomal_fusion	0.0097	0.022	4341	8	5	22027	RAB7A,RPS27A,UBA52,UBB,UBC	0.625	3.17136
reactome_shc_related_events_triggered_by_igf1r	0.0097	0.022	4341	8	5	22027	GRB2,HRAS,KRAS,NRAS,SOS1	0.625	3.17136
reactome_signaling_by_mras_complex_mutants	0.0097	0.022	4341	8	5	22027	BRAF,PPP1CB,PPP1CC,RAF1,YWHAB	0.625	3.17136
reactome_signaling_by_tgf_beta_receptor_complex_in_cancer	0.0097	0.022	4341	8	5	22027	SMAD2,SMAD3,TGFBR1,TGFBR2,ZFYVE9	0.625	3.17136
reactome_wnt_mediated_activation_of_dvl	0.0097	0.022	4341	8	5	22027	CSNK1E,CSNK2A1,CSNK2A2,DVL1,PIP5K1B	0.625	3.17136
reactome_zinc_influx_into_cells_by_the_slc39_gene_family	0.0097	0.022	4341	8	5	22027	SLC39A10,SLC39A14,SLC39A6,SLC39A7,SLC39A8	0.625	3.17136
reactome_butyrate_response_factor_1_brf1_binds_and_destabilizes_mrna	0.01	0.022	4341	17	8	22027	AKT1,DCP1A,DCP2,DIS3,EXOSC2,EXOSC7,MAPKAPK2,YWHAB	0.470588	2.38785
reactome_mecp2_regulates_neuronal_receptors_and_channels	0.01	0.022	4341	17	8	22027	FKBP5,HDAC1,HDAC2,MECP2,MET,PTPN4,SIN3A,SLC2A3	0.470588	2.38785
reactome_ras_activation_upon_ca2_influx_through_nmda_receptor	0.01	0.022	4341	17	8	22027	CALM1,CAMK2D,DLG1,DLG3,DLG4,HRAS,KRAS,NRAS	0.470588	2.38785
reactome_tristetraprolin_ttp_zfp36_binds_and_destabilizes_mrna	0.01	0.022	4341	17	8	22027	DCP1A,DCP2,DIS3,EXOSC2,EXOSC7,MAPKAPK2,TNPO1,YWHAB	0.470588	2.38785
reactome_zbp1_dai_mediated_induction_of_type_i_ifns	0.01	0.022	4341	17	8	22027	CHUK,DHX9,DTX4,NFKB2,NFKBIA,NFKBIB,NKIRAS2,TBK1	0.470588	2.38785
reactome_estrogen_dependent_nuclear_events_downstream_of_esr_membrane_signaling	0.011	0.025	4341	24	10	22027	AKT1,AKT2,BCL2,CCND1,CDKN1B,EGFR,FOXO3,PTK2,UHMK1,XPO1	0.416667	2.11424
reactome_glucagon_like_peptide_1_glp1_regulates_insulin_secretion	0.011	0.025	4341	31	12	22027	ADCY6,GNAS,GNB1,GNB4,IQGAP1,ITPR1,ITPR2,ITPR3,PRKACB,PRKAR1A,PRKAR2A,RAP1A	0.387097	1.9642
reactome_golgi_cisternae_pericentriolar_stack_reorganization	0.011	0.024	4341	14	7	22027	CCNB1,CDK1,GOLGA2,GORASP2,RAB1A,RAB2A,USO1	0.5	2.53709
reactome_irak1_recruits_ikk_complex	0.011	0.024	4341	14	7	22027	CHUK,IRAK1,RPS27A,UBA52,UBB,UBC,UBE2N	0.5	2.53709
reactome_irf3_mediated_induction_of_type_i_ifn	0.011	0.024	4341	11	6	22027	DTX4,MRE11,PRKDC,TBK1,XRCC5,XRCC6	0.545455	2.76773
reactome_mrna_decay_by_5_to_3_exoribonuclease	0.011	0.024	4341	14	7	22027	DCP1A,DCP2,DDX6,EDC3,LSM4,LSM5,PATL1	0.5	2.53709
reactome_negative_regulation_of_flt3	0.011	0.024	4341	14	7	22027	ABL2,CBL,PTPRJ,RPS27A,UBA52,UBB,UBC	0.5	2.53709
reactome_pentose_phosphate_pathway	0.011	0.024	4341	14	7	22027	PGD,PRPS1,PRPS2,RPE,RPIA,TALDO1,TKT	0.5	2.53709
reactome_prolonged_erk_activation_events	0.011	0.024	4341	14	7	22027	BRAF,CRK,CRKL,KIDINS220,MAP2K1,RAP1A,YWHAB	0.5	2.53709
reactome_receptor_mediated_mitophagy	0.011	0.024	4341	11	6	22027	ATG5,CSNK2A1,CSNK2A2,MAP1LC3B,PGAM5,ULK1	0.545455	2.76773
reactome_regulation_of_gene_expression_by_hypoxia_inducible_factor	0.011	0.024	4341	11	6	22027	ARNT,CITED2,CREBBP,EPAS1,HIF1A,VEGFA	0.545455	2.76773
reactome_rho_gtpases_activate_ktn1	0.011	0.024	4341	11	6	22027	CDC42,KIF5B,KLC1,KTN1,RAC1,RHOA	0.545455	2.76773
reactome_ticam1_dependent_activation_of_irf3_irf7	0.011	0.024	4341	11	6	22027	RPS27A,TBK1,TRAF3,UBA52,UBB,UBC	0.545455	2.76773
reactome_tp53_regulates_transcription_of_death_receptors_and_ligands	0.011	0.024	4341	11	6	22027	IGFBP3,TNFRSF10A,TNFRSF10B,TNFRSF10D,TP53,TP53BP2	0.545455	2.76773
reactome_wnt5a_dependent_internalization_of_fzd4	0.011	0.024	4341	14	7	22027	AP2A2,AP2B1,AP2M1,CLTA,CLTC,FZD4,PRKCA	0.5	2.53709
reactome_metabolism_of_water_soluble_vitamins_and_cofactors	0.012	0.026	4341	106	31	22027	AASDHPPT,ABCC1,ABCD4,ACACA,ALDH1L2,COASY,DHFR,MCCC2,MMADHC,MMUT,MOCOS,MOCS2,MTHFD1,MTHFD1L,MTHFD2,MTR,MTRR,NADK2,NAMPT,NAXD,PANK2,PANK3,PC,PCCB,PDXK,RFK,SHMT2,SLC19A1,SLC19A2,SLC2A3,SLC46A1	0.292453	1.48396
reactome_cell_death_signalling_via_nrage_nrif_and_nade	0.013	0.029	4341	74	23	22027	AATF,AKAP13,ARHGEF12,ARHGEF2,BEX3,CASP2,ECT2,GNA13,NET1,OBSCN,PSEN1,RAC1,RPS27A,SOS1,SOS2,SQSTM1,TRIO,UBA52,UBB,UBC,VAV1,VAV2,YWHAE	0.310811	1.57711
reactome_foxo_mediated_transcription_of_oxidative_stress_metabolic_and_neuronal_genes	0.013	0.029	4341	21	9	22027	FOXO3,FOXO4,HDAC1,HDAC2,NR3C1,SIN3A,SMAD2,SMAD3,SOD2	0.428571	2.17465
reactome_gpvi_mediated_activation_cascade	0.013	0.029	4341	28	11	22027	CDC42,FYN,LYN,PDPK1,PIK3CB,PIK3R3,PTPN11,RAC1,RHOA,VAV1,VAV2	0.392857	1.99343
reactome_n_glycan_antennae_elongation_in_the_medial_trans_golgi	0.013	0.029	4341	21	9	22027	B4GALT1,B4GALT4,B4GALT5,MAN2A1,MAN2A2,MGAT4B,MGAT5,ST3GAL4,ST6GAL1	0.428571	2.17465
reactome_signal_transduction_by_l1	0.013	0.029	4341	21	9	22027	CSNK2A1,CSNK2A2,EGFR,ITGAV,ITGB1,MAP2K1,NRP1,RAC1,VAV2	0.428571	2.17465
reactome_transcriptional_regulation_by_ventx	0.013	0.029	4341	39	14	22027	AGO1,AGO3,ANAPC1,ANAPC11,ANAPC7,CCND1,CDC16,CDC23,CDC26,CDC27,CTNNB1,TNRC6A,TNRC6B,TP53	0.358974	1.8215
reactome_uptake_and_actions_of_bacterial_toxins	0.013	0.029	4341	28	11	22027	ANTXR1,CALM1,EEF2,FURIN,HSP90AA1,HSP90AB1,MAP2K1,MAP2K6,MAP2K7,PDCD6IP,TXNRD1	0.392857	1.99343
reactome_fceri_mediated_ca_2_mobilization	0.015	0.032	4341	32	12	22027	AHCYL1,CALM1,GRB2,ITPR1,ITPR2,ITPR3,LYN,PPP3CA,PPP3CB,SOS1,VAV1,VAV2	0.375	1.90282
reactome_formation_of_atp_by_chemiosmotic_coupling	0.015	0.032	4341	18	8	22027	ATP5F1A,ATP5F1B,ATP5F1C,ATP5F1E,ATP5MC2,ATP5ME,ATP5PB,ATP5PD	0.444444	2.25519
reactome_growth_hormone_receptor_signaling	0.015	0.032	4341	18	8	22027	ADAM17,IRS2,LYN,SH2B1,STAT1,STAT3,STAT5A,STAT5B	0.444444	2.25519
reactome_nr1h3_nr1h2_regulate_gene_expression_linked_to_cholesterol_transport_and_efflux	0.015	0.032	4341	32	12	22027	AGO1,AGO2,AGO3,KDM1A,NCOR1,NCOR2,NR1H2,RXRA,TBL1X,TBL1XR1,TNRC6A,TNRC6B	0.375	1.90282
reactome_pre_notch_processing_in_golgi	0.015	0.032	4341	18	8	22027	ATP2A2,B4GALT1,FURIN,NOTCH2,RAB6A,SEL1L,ST3GAL4,TMED2	0.444444	2.25519
reactome_activation_of_rac1_downstream_of_nmdars	0.016	0.034	4341	6	4	22027	CALM1,CAMKK1,CAMKK2,RAC1	0.666667	3.38278
reactome_beta_oxidation_of_decanoyl_coa_to_octanoyl_coa_coa	0.016	0.034	4341	6	4	22027	ACADM,ECHS1,HADHA,HADHB	0.666667	3.38278
reactome_bmal1_clock_npas2_activates_circadian_gene_expression	0.016	0.034	4341	25	10	22027	BHLHE40,BHLHE41,CLOCK,CREBBP,MED1,NAMPT,NCOA2,RXRA,TBL1X,TBL1XR1	0.4	2.02967
reactome_creb1_phosphorylation_through_nmda_receptor_mediated_activation_of_ras_signaling	0.016	0.034	4341	25	10	22027	CALM1,CAMK2D,DLG1,DLG3,DLG4,HRAS,KRAS,NRAS,PDPK1,RPS6KA3	0.4	2.02967
reactome_estrogen_stimulated_signaling_through_prkcz	0.016	0.034	4341	6	4	22027	HRAS,KRAS,NRAS,PDPK1	0.666667	3.38278
reactome_interleukin_4_and_interleukin_13_signaling	0.016	0.034	4341	75	23	22027	AKT1,BCL2,BCL2L1,BCL6,BIRC5,CCND1,FOXO3,HIF1A,HSP90AA1,HSP90B1,HSPA8,ICAM1,IL13RA1,ITGB1,MCL1,MYC,POU2F1,RHOU,STAT1,STAT3,TP53,VEGFA,VIM	0.306667	1.55608
reactome_nrcam_interactions	0.016	0.034	4341	6	4	22027	DLG1,DLG3,DLG4,NRP2	0.666667	3.38278
reactome_polymerase_switching_on_the_c_strand_of_the_telomere	0.016	0.034	4341	25	10	22027	DSCC1,PCNA,POLA1,POLD3,PRIM1,RFC1,RFC3,RFC4,RFC5,TERF2IP	0.4	2.02967
reactome_ptk6_regulates_cell_cycle	0.016	0.034	4341	6	4	22027	CCND1,CDK2,CDK4,CDKN1B	0.666667	3.38278
reactome_signal_amplification	0.016	0.034	4341	25	10	22027	AAMP,GNA11,GNA13,GNAI1,GNAI3,GNAQ,GNB1,GNB4,MAPK14,PLA2G4A	0.4	2.02967
reactome_transcriptional_regulation_of_white_adipocyte_differentiation	0.016	0.034	4341	79	24	22027	CDK4,CREBBP,KLF5,MED1,MED13,MED13L,MED14,MED18,MED20,MED21,MED28,MED8,MED9,NCOA2,NCOA3,NCOR1,NCOR2,NR2F2,RXRA,SREBF2,TBL1X,TBL1XR1,THRAP3,ZNF638	0.303797	1.54152
reactome_uptake_and_function_of_diphtheria_toxin	0.016	0.034	4341	6	4	22027	EEF2,HSP90AA1,HSP90AB1,TXNRD1	0.666667	3.38278
reactome_glycogen_synthesis	0.017	0.035	4341	15	7	22027	PGM1,PPP1R3C,RPS27A,UBA52,UBB,UBC,UGP2	0.466667	2.36795
reactome_signaling_by_notch1_hd_domain_mutants_in_cancer	0.017	0.035	4341	15	7	22027	ADAM10,ADAM17,MIB1,RPS27A,UBA52,UBB,UBC	0.466667	2.36795
reactome_tie2_signaling	0.017	0.035	4341	15	7	22027	GRB2,HRAS,KRAS,NRAS,PIK3CB,PTPN11,SOS1	0.466667	2.36795
reactome_alpha_linolenic_omega3_and_linoleic_omega6_acid_metabolism	0.018	0.038	4341	12	6	22027	ACOX1,ELOVL3,ELOVL5,FADS1,FADS2,HSD17B4	0.5	2.53709
reactome_bh3_only_proteins_associate_with_and_inactivate_anti_apoptotic_bcl_2_members	0.018	0.038	4341	9	5	22027	BBC3,BCL2,BCL2L1,PMAIP1,STAT3	0.555556	2.81899
reactome_cargo_trafficking_to_the_periciliary_membrane	0.018	0.038	4341	44	15	22027	ASAP1,BBS2,CCT2,CCT3,CCT4,CCT5,CCT8,EXOC3,EXOC4,EXOC5,PKD1,PKD2,RAB11A,TCP1,UNC119B	0.340909	1.72983
reactome_gluconeogenesis	0.018	0.037	4341	29	11	22027	ENO1,GAPDH,GOT2,GPI,MDH1,MDH2,PC,PCK2,PGK1,SLC25A1,TPI1	0.37931	1.92469
reactome_grb2_sos_provides_linkage_to_mapk_signaling_for_integrins	0.018	0.038	4341	12	6	22027	GRB2,PTK2,RAP1A,RAP1B,SOS1,TLN1	0.5	2.53709
reactome_insulin_receptor_recycling	0.018	0.038	4341	22	9	22027	ATP6AP1,ATP6V0A2,ATP6V0E1,ATP6V1A,ATP6V1B2,ATP6V1C1,ATP6V1E1,ATP6V1G1,INSR	0.409091	2.0758
reactome_integrin_signaling	0.018	0.038	4341	22	9	22027	AKT1,CRK,GRB2,PDPK1,PTK2,RAP1A,RAP1B,SOS1,TLN1	0.409091	2.0758
reactome_interleukin_27_signaling	0.018	0.038	4341	9	5	22027	CANX,IL27RA,IL6ST,STAT1,STAT3	0.555556	2.81899
reactome_interleukin_35_signalling	0.018	0.038	4341	9	5	22027	CANX,IL27RA,IL6ST,STAT1,STAT3	0.555556	2.81899
reactome_repression_of_wnt_target_genes	0.018	0.038	4341	12	6	22027	CTBP1,HDAC1,MYC,TLE2,TLE3,TLE5	0.5	2.53709
reactome_signal_attenuation	0.018	0.038	4341	9	5	22027	GRB10,GRB2,INSR,IRS2,SOS1	0.555556	2.81899
reactome_small_interfering_rna_sirna_biogenesis	0.018	0.038	4341	9	5	22027	AGO1,AGO2,AGO3,TSN,TSNAX	0.555556	2.81899
reactome_suppression_of_phagosomal_maturation	0.018	0.038	4341	12	6	22027	KPNB1,RAB7A,RPS27A,UBA52,UBB,UBC	0.5	2.53709
reactome_tryptophan_catabolism	0.018	0.038	4341	9	5	22027	KYAT3,KYNU,SLC36A4,SLC3A2,SLC7A5	0.555556	2.81899
reactome_aquaporin_mediated_transport	0.019	0.04	4341	33	12	22027	ADCY6,ADCY9,AQP3,GNAS,GNB1,GNB4,MYO5B,PRKACB,PRKAR1A,PRKAR2A,RAB11A,RAB11FIP2	0.363636	1.84516
reactome_assembly_of_collagen_fibrils_and_other_multimeric_structures	0.019	0.039	4341	52	17	22027	CD151,COL12A1,COL4A1,COL4A5,COL5A1,COL5A2,CTSB,CTSL,DST,ITGA6,LAMA3,LAMB3,LOX,LOXL2,PLEC,PXDN,TLL1	0.326923	1.65887
reactome_resolution_of_d_loop_structures	0.019	0.04	4341	33	12	22027	ATM,BRCA1,EXO1,MRE11,MUS81,PALB2,RAD51AP1,RAD51C,RBBP8,RMI2,SPIDR,TOP3A	0.363636	1.84516
reactome_apoptotic_factor_mediated_response	0.021	0.044	4341	19	8	22027	APIP,C1QBP,CASP7,CYCS,DIABLO,GSDME,UACA,XIAP	0.421053	2.1365
reactome_inhibition_of_dna_recombination_at_telomere	0.021	0.044	4341	19	8	22027	ATRX,DAXX,POLR2A,POLR2B,POLR2D,POLR2F,POLR2H,TERF2IP	0.421053	2.1365
reactome_resolution_of_d_loop_structures_through_synthesis_dependent_strand_annealing_sdsa	0.021	0.043	4341	26	10	22027	ATM,BRCA1,EXO1,MRE11,PALB2,RAD51AP1,RAD51C,RBBP8,RMI2,TOP3A	0.384615	1.95161
reactome_rna_polymerase_iii_transcription	0.021	0.044	4341	41	14	22027	BDP1,GTF3C4,NFIA,NFIB,NFIC,POLR2F,POLR2H,POLR3A,POLR3GL,POLR3K,POU2F1,SNAPC3,SNAPC5,TBP	0.341463	1.73265
reactome_sema4d_induced_cell_migration_and_growth_cone_collapse	0.021	0.044	4341	19	8	22027	ARHGEF12,MYH9,MYL12B,MYL6,RHOA,RHOC,ROCK1,ROCK2	0.421053	2.1365
reactome_signaling_by_erbb2_in_cancer	0.021	0.043	4341	26	10	22027	CDC37,EGFR,ERBIN,GRB2,HRAS,HSP90AA1,KRAS,NRAS,PTPN12,SOS1	0.384615	1.95161
reactome_signaling_by_notch3	0.022	0.045	4341	45	15	22027	ADAM10,CREBBP,EGFR,MAML1,MIB1,PBX1,PLXND1,PSEN1,RBPJ,RPS27A,STAT1,UBA52,UBB,UBC,YBX1	0.333333	1.69139
reactome_slc_mediated_transmembrane_transport	0.024	0.049	4341	190	49	22027	AHCYL2,BSG,CALM1,SLC11A2,SLC12A2,SLC12A4,SLC12A6,SLC16A1,SLC16A3,SLC1A3,SLC1A4,SLC1A5,SLC20A1,SLC25A26,SLC25A5,SLC26A2,SLC27A4,SLC2A3,SLC30A1,SLC30A6,SLC30A7,SLC31A1,SLC35A2,SLC35B4,SLC35C1,SLC35D1,SLC36A4,SLC38A1,SLC38A2,SLC38A5,SLC39A10,SLC39A14,SLC39A6,SLC39A7,SLC39A8,SLC3A2,SLC41A1,SLC44A1,SLC44A2,SLC4A2,SLC4A7,SLC6A6,SLC7A1,SLC7A11,SLC7A2,SLC7A5,SLC7A6,SLC9A6,SLCO4A1	0.257895	1.3086
reactome_activation_of_irf3_irf7_mediated_by_tbk1_ikk_epsilon	0.025	0.05	4341	16	7	22027	PTPN11,RPS27A,TBK1,TRAF3,UBA52,UBB,UBC	0.4375	2.21995
reactome_diseases_of_dna_repair	0.025	0.05	4341	34	12	22027	ATM,BRCA1,EXO1,MRE11,MSH2,MSH6,PALB2,RAD51AP1,RAD51C,RBBP8,RMI2,TOP3A	0.352941	1.79089
reactome_mitochondrial_fatty_acid_beta_oxidation	0.025	0.05	4341	34	12	22027	ACAD11,ACADM,ACADVL,ACBD6,ACOT9,DBI,ECHS1,HADHA,HADHB,MMUT,NDUFAB1,PCCB	0.352941	1.79089
reactome_platelet_aggregation_plug_formation	0.025	0.051	4341	23	9	22027	AKT1,CRK,GRB2,PDPK1,PTK2,RAP1A,RAP1B,SOS1,TLN1	0.391304	1.98555
reactome_sema3a_pak_dependent_axon_repulsion	0.025	0.05	4341	16	7	22027	CFL1,FYN,HSP90AA1,HSP90AB1,NRP1,PAK2,RAC1	0.4375	2.21995
reactome_traf6_mediated_induction_of_tak1_complex_within_tlr4_complex	0.025	0.05	4341	16	7	22027	MAP3K7,RPS27A,TAB2,TAB3,UBA52,UBB,UBC	0.4375	2.21995
reactome_activation_of_ras_in_b_cells	0.026	0.053	4341	4	3	22027	HRAS,KRAS,NRAS	0.75	3.80563
reactome_beta_oxidation_of_lauroyl_coa_to_decanoyl_coa_coa	0.026	0.053	4341	4	3	22027	ECHS1,HADHA,HADHB	0.75	3.80563
reactome_fanconi_anemia_pathway	0.026	0.052	4341	38	13	22027	ATR,DCLRE1B,FANCI,FANCL,MUS81,POLN,RPA1,RPA2,RPS27A,UBA52,UBB,UBC,USP1	0.342105	1.7359
reactome_g2_phase	0.026	0.053	4341	4	3	22027	CDK2,E2F1,E2F3	0.75	3.80563
reactome_heme_signaling	0.026	0.053	4341	42	14	22027	BACH1,CLOCK,CREBBP,CRTC3,MED1,MEF2D,NCOA2,NCOR1,RXRA,SIRT1,SLC46A1,TBL1X,TBL1XR1,XPO1	0.333333	1.69139
reactome_insulin_receptor_signalling_cascade	0.026	0.053	4341	42	14	22027	AKT2,GRB10,GRB2,HRAS,INSR,IRS2,KRAS,NRAS,PDPK1,PIK3C3,PIK3CB,PTPN11,SOS1,TRIB3	0.333333	1.69139
reactome_irs_activation	0.026	0.053	4341	4	3	22027	GRB10,INSR,IRS2	0.75	3.80563
reactome_met_activates_ptpn11	0.026	0.053	4341	4	3	22027	GRB2,MET,PTPN11	0.75	3.80563
reactome_met_interacts_with_tns_proteins	0.026	0.053	4341	4	3	22027	ITGB1,MET,TNS3	0.75	3.80563
reactome_proton_coupled_monocarboxylate_transport	0.026	0.053	4341	4	3	22027	BSG,SLC16A1,SLC16A3	0.75	3.80563
reactome_signaling_by_membrane_tethered_fusions_of_pdgfra_or_pdgfrb	0.026	0.053	4341	4	3	22027	ETV6,GOLGA4,KANK1	0.75	3.80563
reactome_transport_of_inorganic_cations_anions_and_amino_acids_oligopeptides	0.027	0.055	4341	87	25	22027	AHCYL2,CALM1,SLC12A2,SLC12A4,SLC12A6,SLC1A3,SLC1A4,SLC1A5,SLC20A1,SLC25A26,SLC26A2,SLC36A4,SLC38A1,SLC38A2,SLC38A5,SLC3A2,SLC4A2,SLC4A7,SLC6A6,SLC7A1,SLC7A11,SLC7A2,SLC7A5,SLC7A6,SLC9A6	0.287356	1.4581
reactome_cytochrome_c_mediated_apoptotic_response	0.028	0.056	4341	13	6	22027	APIP,CASP7,CYCS,DIABLO,UACA,XIAP	0.461538	2.34193
reactome_dap12_signaling	0.028	0.055	4341	27	10	22027	B2M,FYN,GRB2,HRAS,KRAS,NRAS,PIK3CB,RAC1,SOS1,VAV2	0.37037	1.87932
reactome_glutamate_and_glutamine_metabolism	0.028	0.056	4341	13	6	22027	ALDH18A1,GLS,GLUD1,GLUL,GOT2,PYCR1	0.461538	2.34193
reactome_prc2_methylates_histones_and_dna	0.028	0.056	4341	13	6	22027	AEBP2,DNMT1,EZH2,RBBP4,RBBP7,SUZ12	0.461538	2.34193
reactome_tp53_regulates_transcription_of_several_additional_cell_death_genes_whose_specific_roles_in_p53_dependent_apoptosis_remain_uncertain	0.028	0.056	4341	13	6	22027	BCL6,BIRC5,NDRG1,PERP,TP53,TP53BP2	0.461538	2.34193
reactome_traf3_dependent_irf_activation_pathway	0.028	0.056	4341	13	6	22027	CREBBP,MAVS,SIKE1,TBK1,TRAF3,TRIM25	0.461538	2.34193
reactome_transferrin_endocytosis_and_recycling	0.028	0.055	4341	27	10	22027	ATP6AP1,ATP6V0A2,ATP6V0E1,ATP6V1A,ATP6V1B2,ATP6V1C1,ATP6V1E1,ATP6V1G1,STEAP3,TFRC	0.37037	1.87932
reactome_aberrant_regulation_of_mitotic_exit_in_cancer_due_to_rb1_defects	0.03	0.059	4341	20	8	22027	ANAPC1,ANAPC11,ANAPC7,CDC16,CDC23,CDC26,CDC27,SKP2	0.4	2.02967
reactome_endosomal_sorting_complex_required_for_transport_escrt	0.03	0.059	4341	31	11	22027	CHMP2A,CHMP3,CHMP4B,CHMP5,MVB12A,RPS27A,SNF8,UBA52,UBAP1,UBB,UBC	0.354839	1.80051
reactome_diseases_associated_with_glycosaminoglycan_metabolism	0.031	0.061	4341	35	12	22027	B4GALT1,CHST3,CHSY1,CSPG4,EXT2,HEXB,HSPG2,PAPSS2,SDC1,SDC3,SDC4,SLC26A2	0.342857	1.73972
reactome_mitochondrial_fatty_acid_beta_oxidation_of_saturated_fatty_acids	0.031	0.061	4341	10	5	22027	ACADM,ACADVL,ECHS1,HADHA,HADHB	0.5	2.53709
reactome_nef_mediated_downregulation_of_mhc_class_i_complex_cell_surface_expression	0.031	0.061	4341	10	5	22027	AP1B1,AP1G1,AP1S1,B2M,PACS1	0.5	2.53709
reactome_signaling_by_fgfr3_fusions_in_cancer	0.031	0.061	4341	10	5	22027	GRB2,HRAS,KRAS,NRAS,SOS1	0.5	2.53709
reactome_stat3_nuclear_events_downstream_of_alk_signaling	0.031	0.061	4341	10	5	22027	HDAC1,HDAC2,HIF1A,SIN3A,STAT3	0.5	2.53709
reactome_stat5_activation_downstream_of_flt3_itd_mutants	0.031	0.061	4341	10	5	22027	BCL2L1,GRB2,PTPN11,STAT5A,STAT5B	0.5	2.53709
reactome_synthesis_of_pips_at_the_late_endosome_membrane	0.031	0.061	4341	10	5	22027	MTMR2,MTMR4,PIK3C2A,PIK3C3,PIKFYVE	0.5	2.53709
reactome_ampk_inhibits_chrebp_transcriptional_activation_activity	0.032	0.061	4341	7	4	22027	ADIPOR1,ADIPOR2,PRKAA2,PRKAB2	0.571429	2.89953
reactome_apoptosis_induced_dna_fragmentation	0.032	0.061	4341	7	4	22027	DFFA,HMGB1,HMGB2,KPNB1	0.571429	2.89953
reactome_cd163_mediating_an_anti_inflammatory_response	0.032	0.061	4341	7	4	22027	ADAM17,FURIN,MAPK14,MYH9	0.571429	2.89953
reactome_erythropoietin_activates_stat5	0.032	0.061	4341	7	4	22027	IRS2,LYN,STAT5A,STAT5B	0.571429	2.89953
reactome_interleukin_9_signaling	0.032	0.061	4341	7	4	22027	STAT1,STAT3,STAT5A,STAT5B	0.571429	2.89953
reactome_ion_homeostasis	0.032	0.062	4341	43	14	22027	AHCYL1,ASPH,ATP1A1,ATP1B1,ATP1B3,ATP2A2,ATP2B1,ATP2B4,CALM1,CAMK2D,DMPK,ITPR1,ITPR2,ITPR3	0.325581	1.65206
reactome_linoleic_acid_la_metabolism	0.032	0.061	4341	7	4	22027	ELOVL3,ELOVL5,FADS1,FADS2	0.571429	2.89953
reactome_netrin_1_signaling	0.032	0.063	4341	47	15	22027	CDC42,DOCK1,EZR,FYN,MAPK14,MYO10,NCK1,NTN4,PTK2,PTPN11,RAC1,ROBO1,TRIO,UNC5B,WASL	0.319149	1.61942
reactome_polb_dependent_long_patch_base_excision_repair	0.032	0.061	4341	7	4	22027	APEX1,FEN1,LIG1,PARP1	0.571429	2.89953
reactome_robo_receptors_bind_akap5	0.032	0.061	4341	7	4	22027	PPP3CB,PRKACB,PRKAR2A,PRKCA	0.571429	2.89953
reactome_signaling_by_rnf43_mutants	0.032	0.061	4341	7	4	22027	FZD4,FZD6,LRP5,LRP6	0.571429	2.89953
reactome_smac_xiap_regulated_apoptotic_response	0.032	0.061	4341	7	4	22027	CASP7,CYCS,DIABLO,XIAP	0.571429	2.89953
reactome_stat5_activation	0.032	0.061	4341	7	4	22027	GRB2,PTPN11,STAT5A,STAT5B	0.571429	2.89953
reactome_tysnd1_cleaves_peroxisomal_proteins	0.032	0.061	4341	7	4	22027	ACOX1,AGPS,HSD17B4,TYSND1	0.571429	2.89953
reactome_cholesterol_biosynthesis	0.033	0.064	4341	24	9	22027	ACAT2,CYP51A1,DHCR24,FDPS,HMGCS1,LBR,LSS,PMVK,SC5D	0.375	1.90282
reactome_mtorc1_mediated_signalling	0.033	0.064	4341	24	9	22027	EIF4B,EIF4G1,MLST8,MTOR,RHEB,RPS6,RPS6KB1,RPTOR,YWHAB	0.375	1.90282
reactome_negative_regulation_of_fgfr3_signaling	0.033	0.064	4341	24	9	22027	BRAF,CBL,GRB2,PPP2CB,PTPN11,RPS27A,UBA52,UBB,UBC	0.375	1.90282
reactome_negative_regulation_of_fgfr4_signaling	0.033	0.064	4341	24	9	22027	BRAF,CBL,GRB2,PPP2CB,PTPN11,RPS27A,UBA52,UBB,UBC	0.375	1.90282
reactome_cell_extracellular_matrix_interactions	0.035	0.067	4341	17	7	22027	ACTB,ACTG1,FLNA,ITGB1,PARVA,PXN,VASP	0.411765	2.08937
reactome_pka_mediated_phosphorylation_of_creb	0.035	0.067	4341	17	7	22027	ADCY6,ADCY9,CALM1,PRKACB,PRKAR1A,PRKAR2A,PRKX	0.411765	2.08937
reactome_protein_methylation	0.035	0.067	4341	17	7	22027	CALM1,EEF1A1,EEF2,ETFB,HSPA8,RPS2,VCP	0.411765	2.08937
reactome_diseases_of_metabolism	0.036	0.068	4341	208	52	22027	ABCD4,ACACA,ADAMTS1,ADAMTSL4,AHCY,ALG11,B4GALT1,B4GAT1,CHST3,CHSY1,CSPG4,CYP1B1,CYP26B1,DAG1,DPM1,EXT2,GFPT1,GNE,GNS,GUSB,HEXB,HGSNAT,HSPG2,IDH1,MAN1B1,MCCC2,MMADHC,MMUT,MOGS,MTR,MTRR,NOTCH2,NUS1,PAPSS2,PC,PCCB,PGM1,PMM2,PPP1R3C,RPIA,RPS27A,SDC1,SDC3,SDC4,SLC26A2,SLC35D1,TALDO1,THBS1,THSD1,UBA52,UBB,UBC	0.25	1.26854
reactome_energy_dependent_regulation_of_mtor_by_lkb1_ampk	0.036	0.068	4341	28	10	22027	CAB39,MLST8,MTOR,PPM1A,PRKAA2,PRKAB2,PRKAG1,RHEB,RPTOR,TSC1	0.357143	1.81221
reactome_notch_hlh_transcription_pathway	0.036	0.068	4341	28	10	22027	CREBBP,HDAC1,HDAC2,MAML1,NCOR1,NCOR2,NOTCH2,RBPJ,TBL1X,TBL1XR1	0.357143	1.81221
reactome_rna_polymerase_iii_transcription_initiation_from_type_3_promoter	0.036	0.068	4341	28	10	22027	BDP1,POLR2F,POLR2H,POLR3A,POLR3GL,POLR3K,POU2F1,SNAPC3,SNAPC5,TBP	0.357143	1.81221
reactome_nr1h2_and_nr1h3_mediated_signaling	0.039	0.074	4341	40	13	22027	AGO1,AGO2,AGO3,KDM1A,NCOR1,NCOR2,NR1H2,RXRA,SCD,TBL1X,TBL1XR1,TNRC6A,TNRC6B	0.325	1.64911
reactome_anti_inflammatory_response_favouring_leishmania_parasite_infection	0.04	0.077	4341	90	25	22027	ADAM17,ADCY6,ADCY9,ADM,AHCYL1,CALM1,FURIN,FYN,GLP2R,GNAI1,GNAI3,GNAS,GNB1,GNB4,ITPR1,ITPR2,ITPR3,LYN,MAPK14,MYH9,PRKACB,PRKAR1A,PRKAR2A,PRKX,YES1	0.277778	1.40949
reactome_branched_chain_amino_acid_catabolism	0.04	0.076	4341	21	8	22027	ACAT1,DBT,DLD,ECHS1,HIBADH,HSD17B10,MCCC2,SLC25A44	0.380952	1.93302
reactome_interleukin_15_signaling	0.041	0.078	4341	14	6	22027	GRB2,SOS1,SOS2,STAT3,STAT5A,STAT5B	0.428571	2.17465
reactome_maturation_of_sars_cov_2_nucleoprotein	0.041	0.078	4341	14	6	22027	GSK3A,GSK3B,SRPK1,SRPK2,SUMO1,UBE2I	0.428571	2.17465
reactome_pka_activation_in_glucagon_signalling	0.041	0.078	4341	14	6	22027	ADCY6,ADCY9,GNAS,PRKACB,PRKAR1A,PRKAR2A	0.428571	2.17465
reactome_rip_mediated_nfkb_activation_via_zbp1	0.041	0.078	4341	14	6	22027	CHUK,DHX9,NFKB2,NFKBIA,NFKBIB,NKIRAS2	0.428571	2.17465
reactome_shc1_events_in_egfr_signaling	0.041	0.078	4341	14	6	22027	EGFR,GRB2,HRAS,KRAS,NRAS,SOS1	0.428571	2.17465
reactome_sting_mediated_induction_of_host_immune_responses	0.041	0.078	4341	14	6	22027	DTX4,MRE11,PRKDC,TBK1,XRCC5,XRCC6	0.428571	2.17465
reactome_fgfr2_mutant_receptor_activation	0.043	0.081	4341	25	9	22027	GTF2F1,GTF2F2,NCBP1,NCBP2,POLR2A,POLR2B,POLR2D,POLR2F,POLR2H	0.36	1.8267
reactome_negative_regulation_of_fgfr1_signaling	0.043	0.081	4341	25	9	22027	BRAF,CBL,GRB2,PPP2CB,PTPN11,RPS27A,UBA52,UBB,UBC	0.36	1.8267
reactome_notch3_activation_and_transmission_of_signal_to_the_nucleus	0.043	0.081	4341	25	9	22027	ADAM10,EGFR,MIB1,PSEN1,RPS27A,UBA52,UBB,UBC,YBX1	0.36	1.8267
reactome_transport_of_bile_salts_and_organic_acids_metal_ions_and_amine_compounds	0.044	0.084	4341	57	17	22027	BSG,SLC11A2,SLC16A1,SLC16A3,SLC30A1,SLC30A6,SLC30A7,SLC31A1,SLC39A10,SLC39A14,SLC39A6,SLC39A7,SLC39A8,SLC41A1,SLC44A1,SLC44A2,SLC6A6	0.298246	1.51335
reactome_rab_geranylgeranylation	0.045	0.085	4341	53	16	22027	RAB10,RAB11A,RAB12,RAB14,RAB17,RAB1A,RAB20,RAB21,RAB22A,RAB27A,RAB2A,RAB31,RAB34,RAB4A,RAB6A,RAB7A	0.301887	1.53183
reactome_sumoylation_of_intracellular_receptors	0.045	0.084	4341	29	10	22027	NR1H2,NR3C1,PIAS2,RXRA,SUMO1,SUMO2,SUMO3,THRA,UBE2I,VDR	0.344828	1.74972
reactome_synthesis_of_pa	0.045	0.084	4341	29	10	22027	AGPAT3,AGPAT5,DDHD2,GNPAT,GPAT4,GPD2,LPCAT1,MIGA1,PLA2G12A,PLA2G4A	0.344828	1.74972
reactome_cell_junction_organization	0.046	0.086	4341	74	21	22027	ACTB,ACTG1,CD151,CTNNA1,CTNNB1,CTNND1,DST,F11R,FLNA,ITGA6,ITGB1,LAMA3,LAMB3,PARD3,PARVA,PATJ,PLEC,PRKCI,PVR,PXN,VASP	0.283784	1.43997
reactome_fceri_mediated_mapk_activation	0.046	0.086	4341	33	11	22027	GRB2,HRAS,KRAS,LYN,MAP2K7,NRAS,PAK2,RAC1,SOS1,VAV1,VAV2	0.333333	1.69139
reactome_formation_of_the_cornified_envelope	0.047	0.087	4341	37	12	22027	DSC2,DSG2,DSP,EVPL,FURIN,KRT18,KRT7,KRT8,KRT80,PERP,PKP3,PKP4	0.324324	1.64568
reactome_irs_mediated_signalling	0.047	0.087	4341	37	12	22027	AKT2,GRB2,HRAS,IRS2,KRAS,NRAS,PDPK1,PIK3C3,PIK3CB,PTPN11,SOS1,TRIB3	0.324324	1.64568
reactome_activation_of_ampk_downstream_of_nmdars	0.048	0.087	4341	18	7	22027	CALM1,CAMKK2,PRKAA2,PRKAB2,PRKAG1,TUBA1B,TUBA1C	0.388889	1.97329
reactome_cdc6_association_with_the_orc_origin_complex	0.048	0.087	4341	11	5	22027	CDC6,E2F1,E2F2,E2F3,ORC2	0.454545	2.30644
reactome_creb1_phosphorylation_through_the_activation_of_adenylate_cyclase	0.048	0.087	4341	11	5	22027	CALM1,PRKACB,PRKAR1A,PRKAR2A,PRKX	0.454545	2.30644
reactome_formation_of_apoptosome	0.048	0.087	4341	11	5	22027	APIP,CYCS,DIABLO,UACA,XIAP	0.454545	2.30644
reactome_gap_junction_degradation	0.048	0.087	4341	11	5	22027	ACTB,ACTG1,AP2M1,CLTA,CLTC	0.454545	2.30644
reactome_interleukin_6_signaling	0.048	0.087	4341	11	5	22027	CBL,IL6ST,PTPN11,STAT1,STAT3	0.454545	2.30644
reactome_interleukin_7_signaling	0.048	0.087	4341	18	7	22027	BRWD1,IRS2,PIK3R3,SMARCA4,STAT3,STAT5A,STAT5B	0.388889	1.97329
reactome_processive_synthesis_on_the_c_strand_of_the_telomere	0.048	0.087	4341	18	7	22027	FEN1,LIG1,PCNA,POLD3,RPA1,RPA2,TERF2IP	0.388889	1.97329
reactome_regulation_of_tp53_activity_through_association_with_co_factors	0.048	0.087	4341	11	5	22027	AKT1,AKT2,PHF20,TP53,TP53BP2	0.454545	2.30644
reactome_rora_activates_gene_expression	0.048	0.087	4341	18	7	22027	CPT1A,CREBBP,MED1,NCOA2,RXRA,TBL1X,TBL1XR1	0.388889	1.97329
reactome_signal_regulatory_protein_family_interactions	0.048	0.087	4341	11	5	22027	CD47,GRB2,PTK2,PTPN11,SKAP2	0.454545	2.30644
reactome_signaling_by_fgfr4_in_disease	0.048	0.087	4341	11	5	22027	GRB2,HRAS,KRAS,NRAS,SOS1	0.454545	2.30644
reactome_sumoylation_of_immune_response_proteins	0.048	0.087	4341	11	5	22027	NFKB2,NFKBIA,SUMO1,SUMO3,UBE2I	0.454545	2.30644
reactome_tfap2_ap_2_family_regulates_transcription_of_growth_factors_and_their_receptors	0.048	0.087	4341	11	5	22027	ATAD2,EGFR,TFAP2A,VEGFA,YY1	0.454545	2.30644
reactome_trafficking_and_processing_of_endosomal_tlr	0.048	0.087	4341	11	5	22027	CNPY3,CTSB,CTSL,HSP90B1,LGMN	0.454545	2.30644
reactome_vxpx_cargo_targeting_to_cilium	0.048	0.087	4341	18	7	22027	ASAP1,EXOC3,EXOC4,EXOC5,PKD1,PKD2,RAB11A	0.388889	1.97329
reactome_glycosaminoglycan_metabolism	0.049	0.089	4341	109	29	22027	B4GALT1,B4GALT4,B4GALT5,B4GAT1,CD44,CHP1,CHST11,CHST3,CHSY1,CSGALNACT1,CSGALNACT2,CSPG4,DSEL,EXT2,GLCE,GNS,GUSB,HEXB,HGSNAT,HS2ST1,HSPG2,PAPSS2,SDC1,SDC3,SDC4,SLC26A2,ST3GAL1,ST3GAL4,UST	0.266055	1.35001
reactome_notch2_activation_and_transmission_of_signal_to_the_nucleus	0.052	0.095	4341	22	8	22027	ADAM10,MIB1,NOTCH2,PSEN1,RPS27A,UBA52,UBB,UBC	0.363636	1.84516
reactome_sealing_of_the_nuclear_envelope_ne_by_escrt_iii	0.052	0.095	4341	22	8	22027	CHMP2A,CHMP3,CHMP4B,IST1,LEMD2,SPAST,TUBA1B,TUBA1C	0.363636	1.84516
reactome_shc1_events_in_erbb2_signaling	0.052	0.095	4341	22	8	22027	EGFR,GRB2,HRAS,KRAS,NRAS,PRKCA,PTPN12,SOS1	0.363636	1.84516
reactome_abacavir_transport_and_metabolism	0.054	0.097	4341	8	4	22027	ABCG2,ADAL,GUK1,NT5C2	0.5	2.53709
reactome_chl1_interactions	0.054	0.097	4341	8	4	22027	HSPA8,ITGA1,ITGB1,NRP1	0.5	2.53709
reactome_defects_in_biotin_btn_metabolism	0.054	0.097	4341	8	4	22027	ACACA,MCCC2,PC,PCCB	0.5	2.53709
reactome_dna_damage_reversal	0.054	0.097	4341	8	4	22027	ALKBH2,ALKBH5,ASCC1,ASCC3	0.5	2.53709
reactome_lipophagy	0.054	0.097	4341	8	4	22027	HSPA8,PRKAA2,PRKAB2,PRKAG1	0.5	2.53709
reactome_maturation_of_protein_3a	0.054	0.097	4341	8	4	22027	GALNT1,ST3GAL1,ST3GAL4,ST6GAL1	0.5	2.53709
reactome_miro_gtpase_cycle	0.054	0.097	4341	8	4	22027	MFN1,MFN2,RAP1GDS1,TRAK2	0.5	2.53709
reactome_sema4d_mediated_inhibition_of_cell_attachment_and_migration	0.054	0.097	4341	8	4	22027	ARHGAP35,MET,RAC1,RHOA	0.5	2.53709
reactome_sirt1_negatively_regulates_rrna_expression	0.054	0.097	4341	8	4	22027	SIRT1,SUV39H1,TAF1D,TBP	0.5	2.53709
reactome_synthesis_of_pyrophosphates_in_the_cytosol	0.054	0.097	4341	8	4	22027	ITPK1,NUDT3,NUDT4,PPIP5K2	0.5	2.53709
reactome_trna_modification_in_the_mitochondrion	0.054	0.097	4341	8	4	22027	HSD17B10,MTO1,PUS1,TRIT1	0.5	2.53709
reactome_glycogen_metabolism	0.055	0.098	4341	26	9	22027	CALM1,PGM1,PHKB,PPP1R3C,RPS27A,UBA52,UBB,UBC,UGP2	0.346154	1.75645
reactome_negative_regulation_of_fgfr2_signaling	0.055	0.098	4341	26	9	22027	BRAF,CBL,GRB2,PPP2CB,PTPN11,RPS27A,UBA52,UBB,UBC	0.346154	1.75645
reactome_activated_pkn1_stimulates_transcription_of_ar_androgen_receptor_regulated_genes_klk2_and_klk3	0.056	0.099	4341	5	3	22027	KDM1A,NCOA2,PKN1	0.6	3.04451
reactome_acyl_chain_remodeling_of_cl	0.056	0.099	4341	5	3	22027	HADHA,HADHB,PLA2G4A	0.6	3.04451
reactome_amyloid_fiber_formation	0.056	0.1	4341	34	11	22027	ADAM10,APP,B2M,FURIN,GGA2,HSPG2,RPS27A,TSPAN14,UBA52,UBB,UBC	0.323529	1.64165
reactome_beta_oxidation_of_hexanoyl_coa_to_butanoyl_coa	0.056	0.099	4341	5	3	22027	ECHS1,HADHA,HADHB	0.6	3.04451
reactome_dap12_interactions	0.056	0.099	4341	30	10	22027	B2M,FYN,GRB2,HRAS,KRAS,NRAS,PIK3CB,RAC1,SOS1,VAV2	0.333333	1.69139
reactome_dex_h_box_helicases_activate_type_i_ifn_and_inflammatory_cytokines_production	0.056	0.099	4341	5	3	22027	DHX36,DHX9,NFKB2	0.6	3.04451
reactome_fbxw7_mutants_and_notch1_in_cancer	0.056	0.099	4341	5	3	22027	CUL1,FBXW7,SKP1	0.6	3.04451
reactome_g2_m_dna_replication_checkpoint	0.056	0.099	4341	5	3	22027	CCNB1,CDK1,WEE1	0.6	3.04451
reactome_keratinization	0.056	0.1	4341	38	12	22027	DSC2,DSG2,DSP,EVPL,FURIN,KRT18,KRT7,KRT8,KRT80,PERP,PKP3,PKP4	0.315789	1.60237
reactome_lrr_flii_interacting_protein_1_lrrfip1_activates_type_i_ifn_production	0.056	0.099	4341	5	3	22027	CREBBP,CTNNB1,LRRFIP1	0.6	3.04451
reactome_mitochondrial_fatty_acid_beta_oxidation_of_unsaturated_fatty_acids	0.056	0.099	4341	5	3	22027	ACADM,HADHA,HADHB	0.6	3.04451
reactome_ptk6_expression	0.056	0.099	4341	5	3	22027	EPAS1,HIF1A,NR3C1	0.6	3.04451
reactome_scavenging_by_class_f_receptors	0.056	0.099	4341	5	3	22027	CALR,HSP90AA1,HYOU1	0.6	3.04451
reactome_signaling_by_notch2	0.056	0.099	4341	30	10	22027	ADAM10,MAML1,MIB1,NOTCH2,PSEN1,RBPJ,RPS27A,UBA52,UBB,UBC	0.333333	1.69139
reactome_suppression_of_apoptosis	0.056	0.099	4341	5	3	22027	GSK3A,SFPQ,TRIM27	0.6	3.04451
reactome_tfap2_ap_2_family_regulates_transcription_of_cell_cycle_factors	0.056	0.099	4341	5	3	22027	KDM5B,MYC,TFAP2A	0.6	3.04451
reactome_zinc_efflux_and_compartmentalization_by_the_slc30_family	0.056	0.099	4341	5	3	22027	SLC30A1,SLC30A6,SLC30A7	0.6	3.04451
reactome_crosslinking_of_collagen_fibrils	0.057	0.1	4341	15	6	22027	COL4A1,COL4A5,LOX,LOXL2,PXDN,TLL1	0.4	2.02967
reactome_frs_mediated_fgfr1_signaling	0.057	0.1	4341	15	6	22027	GRB2,HRAS,KRAS,NRAS,PTPN11,SOS1	0.4	2.02967
reactome_frs_mediated_fgfr3_signaling	0.057	0.1	4341	15	6	22027	GRB2,HRAS,KRAS,NRAS,PTPN11,SOS1	0.4	2.02967
reactome_frs_mediated_fgfr4_signaling	0.057	0.1	4341	15	6	22027	GRB2,HRAS,KRAS,NRAS,PTPN11,SOS1	0.4	2.02967
reactome_regulation_of_pyruvate_dehydrogenase_pdh_complex	0.057	0.1	4341	15	6	22027	DLD,PDHA1,PDHX,PDK4,PDPR,RXRA	0.4	2.02967
reactome_traf6_mediated_irf7_activation	0.057	0.1	4341	15	6	22027	CREBBP,MAVS,SIKE1,TBK1,TRAF2,TRIM25	0.4	2.02967
reactome_metabolism_of_cofactors	0.063	0.11	4341	19	7	22027	AKT1,CALM1,COQ5,COQ9,DHFR,HSP90AA1,IDH1	0.368421	1.86943
reactome_purinergic_signaling_in_leishmaniasis_infection	0.063	0.11	4341	19	7	22027	APP,C3,HSP90AB1,NFKB2,SUGT1,TXN,TXNIP	0.368421	1.86943
reactome_insulin_processing	0.066	0.12	4341	23	8	22027	ERO1A,EXOC3,EXOC4,EXOC5,KIF5B,RAB27A,SLC30A6,SLC30A7	0.347826	1.76493
reactome_rna_polymerase_iii_transcription_termination	0.066	0.12	4341	23	8	22027	NFIA,NFIB,NFIC,POLR2F,POLR2H,POLR3A,POLR3GL,POLR3K	0.347826	1.76493
reactome_elastic_fibre_formation	0.068	0.12	4341	35	11	22027	BMP2,EFEMP1,FBLN1,FBN1,FURIN,ITGAV,ITGB1,ITGB5,LOX,LOXL2,LTBP1	0.314286	1.59474
reactome_gamma_carboxylation_hypusine_formation_and_arylsulfatase_activation	0.068	0.12	4341	35	11	22027	DNAJC24,DPH5,EEF2,EIF5A,FN3KRP,FURIN,GGCX,ICMT,STS,SUMF1,SUMF2	0.314286	1.59474
reactome_trafficking_of_ampa_receptors	0.068	0.12	4341	27	9	22027	AP2A2,AP2B1,AP2M1,CAMK2D,DLG1,DLG4,EPB41L1,MDM2,PRKCA	0.333333	1.69139
reactome_defects_in_cobalamin_b12_metabolism	0.069	0.12	4341	12	5	22027	ABCD4,MMADHC,MMUT,MTR,MTRR	0.416667	2.11424
reactome_diseases_of_carbohydrate_metabolism	0.069	0.12	4341	31	10	22027	GNS,GUSB,HGSNAT,PPP1R3C,RPIA,RPS27A,TALDO1,UBA52,UBB,UBC	0.322581	1.63683
reactome_fatty_acyl_coa_biosynthesis	0.069	0.12	4341	31	10	22027	ACACA,ACLY,ACSL3,ACSL4,ELOVL3,ELOVL5,HACD2,PPT1,SCD,SLC25A1	0.322581	1.63683
reactome_heme_biosynthesis	0.069	0.12	4341	12	5	22027	ABCG2,ALAD,ALAS1,UROD,UROS	0.416667	2.11424
reactome_p130cas_linkage_to_mapk_signaling_for_integrins	0.069	0.12	4341	12	5	22027	CRK,PTK2,RAP1A,RAP1B,TLN1	0.416667	2.11424
reactome_pecam1_interactions	0.069	0.12	4341	12	5	22027	FYN,ITGAV,LYN,PTPN11,YES1	0.416667	2.11424
reactome_synthesis_of_pe	0.069	0.12	4341	12	5	22027	CEPT1,CHKA,ETNK1,LPIN2,SELENOI	0.416667	2.11424
reactome_peptide_hormone_metabolism	0.071	0.12	4341	56	16	22027	CTNNB1,CTSZ,ERO1A,EXOC3,EXOC4,EXOC5,GNB1,INHBE,KIF5B,MME,RAB27A,SEC11A,SEC11C,SLC30A6,SLC30A7,SPCS2	0.285714	1.44976
reactome_synthesis_of_substrates_in_n_glycan_biosythesis	0.071	0.12	4341	56	16	22027	ALG5,CMAS,DPM1,GFPT1,GNE,GNPNAT1,NANP,NANS,NEU3,NUS1,PMM2,SLC35C1,ST3GAL1,ST3GAL4,ST6GAL1,UAP1	0.285714	1.44976
reactome_integrin_cell_surface_interactions	0.076	0.13	4341	65	18	22027	BSG,CD44,CD47,COL4A1,COL4A5,COL5A1,COL5A2,F11R,FBN1,HSPG2,ICAM1,ITGA1,ITGA3,ITGA6,ITGAV,ITGB1,ITGB5,THBS1	0.276923	1.40516
reactome_cobalamin_cbl_vitamin_b12_transport_and_metabolism	0.077	0.13	4341	16	6	22027	ABCC1,ABCD4,MMADHC,MMUT,MTR,MTRR	0.375	1.90282
reactome_grb2_events_in_erbb2_signaling	0.077	0.13	4341	16	6	22027	EGFR,GRB2,HRAS,KRAS,NRAS,SOS1	0.375	1.90282
reactome_negative_regulation_of_nmda_receptor_mediated_neuronal_transmission	0.077	0.13	4341	16	6	22027	CALM1,CAMK2D,DLG1,DLG3,DLG4,PPM1F	0.375	1.90282
reactome_nrif_signals_cell_death_from_the_nucleus	0.077	0.13	4341	16	6	22027	PSEN1,RPS27A,SQSTM1,UBA52,UBB,UBC	0.375	1.90282
reactome_signaling_by_nodal	0.077	0.13	4341	16	6	22027	ACVR2B,DRAP1,FOXO3,FURIN,SMAD2,SMAD3	0.375	1.90282
reactome_sumoylation_of_dna_methylation_proteins	0.077	0.13	4341	16	6	22027	BMI1,CBX4,DNMT1,PHC3,SUMO1,UBE2I	0.375	1.90282
reactome_synthesis_of_pips_at_the_early_endosome_membrane	0.077	0.13	4341	16	6	22027	MTMR12,MTMR2,MTMR4,PIK3C2A,PIK3C3,PIKFYVE	0.375	1.90282
reactome_chondroitin_sulfate_dermatan_sulfate_metabolism	0.078	0.13	4341	44	13	22027	CHST11,CHST3,CHSY1,CSGALNACT1,CSGALNACT2,CSPG4,DSEL,HEXB,HSPG2,SDC1,SDC3,SDC4,UST	0.295455	1.49919
reactome_collagen_biosynthesis_and_modifying_enzymes	0.078	0.13	4341	61	17	22027	COL12A1,COL4A1,COL4A5,COL5A1,COL5A2,COLGALT1,CRTAP,P3H2,P4HA1,P4HA2,P4HB,PCOLCE2,PLOD2,PLOD3,PPIB,SERPINH1,TLL1	0.278689	1.41411
reactome_signaling_by_type_1_insulin_like_growth_factor_1_receptor_igf1r	0.08	0.14	4341	40	12	22027	AKT2,GRB2,HRAS,IRS2,KRAS,NRAS,PDPK1,PIK3C3,PIK3CB,PTPN11,SOS1,TRIB3	0.3	1.52225
reactome_bbsome_mediated_cargo_targeting_to_cilium	0.081	0.14	4341	20	7	22027	BBS2,CCT2,CCT3,CCT4,CCT5,CCT8,TCP1	0.35	1.77596
reactome_class_i_peroxisomal_membrane_protein_import	0.081	0.14	4341	20	7	22027	ACBD5,ALDH3A2,ATAD1,FIS1,PEX11B,PEX13,PEX26	0.35	1.77596
reactome_conversion_from_apc_c_cdc20_to_apc_c_cdh1_in_late_anaphase	0.081	0.14	4341	20	7	22027	ANAPC1,ANAPC11,ANAPC7,CDC16,CDC23,CDC26,CDC27	0.35	1.77596
reactome_insertion_of_tail_anchored_proteins_into_the_endoplasmic_reticulum_membrane	0.081	0.14	4341	20	7	22027	ALDH3A2,APP,CAMLG,PRNP,SEC61G,SERP1,UBL4A	0.35	1.77596
reactome_activation_of_ppargc1a_pgc_1alpha_by_phosphorylation	0.082	0.14	4341	9	4	22027	MAPK14,PRKAA2,PRKAB2,PRKAG1	0.444444	2.25519
reactome_apoptotic_cleavage_of_cell_adhesion_proteins	0.082	0.14	4341	9	4	22027	CTNNB1,DSG2,DSP,TJP1	0.444444	2.25519
reactome_calcineurin_activates_nfat	0.082	0.14	4341	9	4	22027	CALM1,PPIA,PPP3CA,PPP3CB	0.444444	2.25519
reactome_ionotropic_activity_of_kainate_receptors	0.082	0.14	4341	9	4	22027	CALM1,DLG1,DLG3,DLG4	0.444444	2.25519
reactome_nef_mediated_cd4_down_regulation	0.082	0.14	4341	9	4	22027	AP2A2,AP2B1,AP2M1,ARF1	0.444444	2.25519
reactome_negative_regulation_of_activity_of_tfap2_ap_2_family_transcription_factors	0.082	0.14	4341	9	4	22027	KCTD15,SUMO1,TFAP2A,UBE2I	0.444444	2.25519
reactome_nr1h2_nr1h3_regulate_gene_expression_to_control_bile_acid_homeostasis	0.082	0.14	4341	9	4	22027	NCOR1,NCOR2,NR1H2,RXRA	0.444444	2.25519
reactome_pi5p_regulates_tp53_acetylation	0.082	0.14	4341	9	4	22027	MAP2K6,PIP4K2A,PIP4K2B,TP53	0.444444	2.25519
reactome_rrna_processing_in_the_mitochondrion	0.082	0.14	4341	9	4	22027	ELAC2,HSD17B10,MRM1,NSUN4	0.444444	2.25519
reactome_transport_of_nucleotide_sugars	0.082	0.14	4341	9	4	22027	SLC35A2,SLC35B4,SLC35C1,SLC35D1	0.444444	2.25519
reactome_deposition_of_new_cenpa_containing_nucleosomes_at_the_centromere	0.083	0.14	4341	28	9	22027	CENPA,CENPK,CENPN,NPM1,RBBP4,RBBP7,RSF1,RUVBL1,SMARCA5	0.321429	1.63099
reactome_gap_junction_trafficking_and_regulation	0.083	0.14	4341	28	9	22027	ACTB,ACTG1,AP2M1,CLTA,CLTC,GJC1,TJP1,TUBA1B,TUBA1C	0.321429	1.63099
reactome_glucagon_signaling_in_metabolic_regulation	0.083	0.14	4341	24	8	22027	ADCY6,ADCY9,GNAS,GNB1,GNB4,PRKACB,PRKAR1A,PRKAR2A	0.333333	1.69139
reactome_glyoxylate_metabolism_and_glycine_degradation	0.083	0.14	4341	28	9	22027	DBT,DHTKD1,DLD,GOT2,GRHPR,NDUFAB1,OGDH,PDHA1,PDHX	0.321429	1.63099
reactome_ion_channel_transport	0.083	0.14	4341	146	36	22027	ANO6,ASPH,ATP11A,ATP11C,ATP1A1,ATP1B1,ATP1B3,ATP2A2,ATP2B1,ATP2B4,ATP2C1,ATP6AP1,ATP6V0A2,ATP6V0E1,ATP6V1A,ATP6V1B2,ATP6V1C1,ATP6V1E1,ATP6V1G1,ATP9A,CALM1,CAMK2D,CLCN3,CUTC,OSTM1,RAF1,RPS27A,SGK1,STOM,TRPM7,TSC22D3,UBA52,UBB,UBC,WNK1,WWP1	0.246575	1.25117
reactome_signaling_by_ntrk2_trkb	0.083	0.14	4341	24	8	22027	FYN,GRB2,HRAS,KRAS,NRAS,PTPN11,RAC1,SOS1	0.333333	1.69139
reactome_striated_muscle_contraction	0.083	0.14	4341	24	8	22027	DMD,TMOD3,TNNT1,TPM1,TPM2,TPM3,TPM4,VIM	0.333333	1.69139
reactome_trna_aminoacylation	0.083	0.14	4341	24	8	22027	AARS2,AIMP1,CARS2,EARS2,HARS2,IARS2,PPA1,PPA2	0.333333	1.69139
reactome_degradation_of_the_extracellular_matrix	0.088	0.15	4341	106	27	22027	ADAM10,ADAM15,ADAM17,ADAM9,ADAMTS1,BSG,CAPN2,CAST,CD44,COL12A1,COL4A1,COL4A5,COL5A1,COL5A2,CTSB,CTSL,FBN1,FURIN,HSPG2,LAMA3,LAMB1,LAMB3,LAMC1,MMP15,PSEN1,TIMP2,TLL1	0.254717	1.29248
reactome_ion_transport_by_p_type_atpases	0.09	0.15	4341	45	13	22027	ATP11A,ATP11C,ATP1A1,ATP1B1,ATP1B3,ATP2A2,ATP2B1,ATP2B4,ATP2C1,ATP9A,CALM1,CAMK2D,CUTC	0.288889	1.46587
reactome_acyl_chain_remodelling_of_ps	0.094	0.16	4341	13	5	22027	OSBPL5,OSBPL8,PLA2G12A,PLA2G4A,PLAAT3	0.384615	1.95161
reactome_defective_ext2_causes_exostoses_2	0.094	0.16	4341	13	5	22027	EXT2,HSPG2,SDC1,SDC3,SDC4	0.384615	1.95161
reactome_erks_are_inactivated	0.094	0.16	4341	13	5	22027	DUSP3,DUSP4,PPP2CB,PPP2R1B,PPP2R5D	0.384615	1.95161
reactome_protein_protein_interactions_at_synapses	0.094	0.16	4341	80	21	22027	CASK,DLG1,DLG3,DLG4,EPB41L1,EPB41L2,FLOT1,FLOT2,IL1RAP,LIN7C,LRFN4,NLGN2,NLGN4X,PDLIM5,PPFIA1,PPFIBP1,PTPRF,PTPRS,RTN3,STXBP1,SYT12	0.2625	1.33197
reactome_shc_mediated_cascade_fgfr1	0.094	0.16	4341	13	5	22027	GRB2,HRAS,KRAS,NRAS,SOS1	0.384615	1.95161
reactome_shc_mediated_cascade_fgfr3	0.094	0.16	4341	13	5	22027	GRB2,HRAS,KRAS,NRAS,SOS1	0.384615	1.95161
reactome_shc_mediated_cascade_fgfr4	0.094	0.16	4341	13	5	22027	GRB2,HRAS,KRAS,NRAS,SOS1	0.384615	1.95161
reactome_activation_of_caspases_through_apoptosome_mediated_cleavage	0.095	0.16	4341	6	3	22027	CASP7,CYCS,XIAP	0.5	2.53709
reactome_cation_coupled_chloride_cotransporters	0.095	0.16	4341	6	3	22027	SLC12A2,SLC12A4,SLC12A6	0.5	2.53709
reactome_cross_presentation_of_particulate_exogenous_antigens_phagosomes	0.095	0.16	4341	6	3	22027	CYBA,ITGAV,ITGB5	0.5	2.53709
reactome_mecp2_regulates_transcription_of_neuronal_ligands	0.095	0.16	4341	6	3	22027	HDAC1,MECP2,SIN3A	0.5	2.53709
reactome_methionine_salvage_pathway	0.095	0.16	4341	6	3	22027	ADI1,APIP,ENOPH1	0.5	2.53709
reactome_nade_modulates_death_signalling	0.095	0.16	4341	6	3	22027	BEX3,CASP2,YWHAE	0.5	2.53709
reactome_negative_feedback_regulation_of_mapk_pathway	0.095	0.16	4341	6	3	22027	BRAF,MAP2K1,RAF1	0.5	2.53709
reactome_pp2a_mediated_dephosphorylation_of_key_metabolic_factors	0.095	0.16	4341	6	3	22027	PPP2CB,PPP2R1B,PPP2R5D	0.5	2.53709
reactome_pre_notch_processing_in_the_endoplasmic_reticulum	0.095	0.16	4341	6	3	22027	NOTCH2,POFUT1,POGLUT1	0.5	2.53709
reactome_protein_repair	0.095	0.16	4341	6	3	22027	MSRB3,PCMT1,TXN	0.5	2.53709
reactome_release_of_apoptotic_factors_from_the_mitochondria	0.095	0.16	4341	6	3	22027	CYCS,DIABLO,GSDME	0.5	2.53709
reactome_runx1_regulates_transcription_of_genes_involved_in_differentiation_of_myeloid_cells	0.095	0.16	4341	6	3	22027	CBFB,CREBBP,LGALS3	0.5	2.53709
reactome_wax_and_plasmalogen_biosynthesis	0.095	0.16	4341	6	3	22027	AGPS,FAR1,GNPAT	0.5	2.53709
reactome_biosynthesis_of_epa_derived_spms	0.1	0.16	4341	3	2	22027	GPX4,LTA4H	0.666667	3.38278
reactome_chondroitin_sulfate_biosynthesis	0.1	0.16	4341	17	6	22027	CHST11,CHST3,CHSY1,CSGALNACT1,CSGALNACT2,CSPG4	0.352941	1.79089
reactome_chylomicron_assembly	0.1	0.16	4341	3	2	22027	P4HB,SAR1B	0.666667	3.38278
reactome_electric_transmission_across_gap_junctions	0.1	0.16	4341	3	2	22027	GJC1,PANX1	0.666667	3.38278
reactome_frs_mediated_fgfr2_signaling	0.1	0.16	4341	17	6	22027	GRB2,HRAS,KRAS,NRAS,PTPN11,SOS1	0.352941	1.79089
reactome_g_beta_gamma_signalling_through_pi3kgamma	0.1	0.16	4341	17	6	22027	AKT1,AKT2,GNB1,GNB4,PDPK1,RHOA	0.352941	1.79089
reactome_interleukin_6_family_signaling	0.1	0.16	4341	21	7	22027	CBL,IL6ST,LIFR,OSMR,PTPN11,STAT1,STAT3	0.333333	1.69139
reactome_irf3_mediated_activation_of_type_1_ifn	0.1	0.16	4341	3	2	22027	DTX4,TBK1	0.666667	3.38278
reactome_role_of_lat2_ntal_lab_on_calcium_mobilization	0.1	0.16	4341	17	6	22027	FYN,GRB2,LYN,PDPK1,PIK3CB,SOS1	0.352941	1.79089
reactome_runx1_regulates_expression_of_components_of_tight_junctions	0.1	0.16	4341	3	2	22027	CBFB,TJP1	0.666667	3.38278
reactome_signaling_by_ntrk3_trkc	0.1	0.16	4341	17	6	22027	GRB2,HRAS,KRAS,NRAS,PTPRS,SOS1	0.352941	1.79089
reactome_sulfur_amino_acid_metabolism	0.1	0.16	4341	25	8	22027	ADI1,AHCY,APIP,ENOPH1,GOT2,MTR,MTRR,TXN2	0.32	1.62374
reactome_acetylcholine_regulates_insulin_secretion	0.12	0.18	4341	10	4	22027	GNA11,GNAQ,MARCKS,PRKCA	0.4	2.02967
reactome_acyl_chain_remodelling_of_pg	0.12	0.18	4341	10	4	22027	LPCAT1,LPGAT1,PLA2G12A,PLA2G4A	0.4	2.02967
reactome_akt_phosphorylates_targets_in_the_nucleus	0.12	0.18	4341	10	4	22027	AKT1,AKT2,FOXO3,FOXO4	0.4	2.02967
reactome_anchoring_fibril_formation	0.12	0.2	4341	14	5	22027	COL4A1,COL4A5,LAMA3,LAMB3,TLL1	0.357143	1.81221
reactome_camk_iv_mediated_phosphorylation_of_creb	0.12	0.18	4341	10	4	22027	CALM1,CAMK2D,CAMKK1,CAMKK2	0.4	2.02967
reactome_free_fatty_acids_regulate_insulin_secretion	0.12	0.18	4341	10	4	22027	ACSL3,ACSL4,GNA11,GNAQ	0.4	2.02967
reactome_glycogen_storage_diseases	0.12	0.2	4341	14	5	22027	PPP1R3C,RPS27A,UBA52,UBB,UBC	0.357143	1.81221
reactome_interleukin_21_signaling	0.12	0.18	4341	10	4	22027	STAT1,STAT3,STAT5A,STAT5B	0.4	2.02967
reactome_mapk3_erk1_activation	0.12	0.18	4341	10	4	22027	CDK1,IL6ST,MAP2K1,PTPN11	0.4	2.02967
reactome_maturation_of_sars_cov_1_nucleoprotein	0.12	0.18	4341	10	4	22027	GSK3A,GSK3B,SUMO1,UBE2I	0.4	2.02967
reactome_platelet_adhesion_to_exposed_collagen	0.12	0.18	4341	10	4	22027	FYN,ITGA1,ITGB1,LYN	0.4	2.02967
reactome_retrograde_neurotrophin_signalling	0.12	0.2	4341	14	5	22027	AP2A2,AP2B1,AP2M1,CLTA,CLTC	0.357143	1.81221
reactome_runx3_regulates_p14_arf	0.12	0.18	4341	10	4	22027	BRD2,CBFB,CCND1,KRAS	0.4	2.02967
reactome_shc1_events_in_erbb4_signaling	0.12	0.2	4341	14	5	22027	GRB2,HRAS,KRAS,NRAS,SOS1	0.357143	1.81221
reactome_signaling_by_activin	0.12	0.2	4341	14	5	22027	ACVR2B,DRAP1,FSTL3,SMAD2,SMAD3	0.357143	1.81221
reactome_synthesis_of_leukotrienes_lt_and_eoxins_ex	0.12	0.18	4341	10	4	22027	ABCC1,LTA4H,MAPKAPK2,PTGR1	0.4	2.02967
reactome_synthesis_secretion_and_inactivation_of_glucagon_like_peptide_1_glp_1	0.12	0.2	4341	14	5	22027	CTNNB1,GNB1,SEC11A,SEC11C,SPCS2	0.357143	1.81221
reactome_tetrahydrobiopterin_bh4_synthesis_recycling_salvage_and_regulation	0.12	0.18	4341	10	4	22027	AKT1,CALM1,DHFR,HSP90AA1	0.4	2.02967
reactome_tp53_regulates_transcription_of_caspase_activators_and_caspases	0.12	0.18	4341	10	4	22027	ATM,CASP2,CRADD,TP53	0.4	2.02967
reactome_adp_signalling_through_p2y_purinoceptor_1	0.13	0.2	4341	18	6	22027	GNA11,GNAQ,GNB1,GNB4,MAPK14,PLA2G4A	0.333333	1.69139
reactome_diseases_associated_with_glycosylation_precursor_biosynthesis	0.13	0.2	4341	18	6	22027	DPM1,GFPT1,GNE,NUS1,PGM1,PMM2	0.333333	1.69139
reactome_erk_mapk_targets	0.13	0.2	4341	22	7	22027	DUSP3,DUSP4,MAPK14,PPP2CB,PPP2R1B,PPP2R5D,RPS6KA3	0.318182	1.61451
reactome_glycosphingolipid_metabolism	0.13	0.2	4341	39	11	22027	ASAH1,CERK,ESYT1,ESYT2,HEXB,NEU3,PSAP,STS,SUMF1,SUMF2,UGCG	0.282051	1.43118
reactome_mitochondrial_trna_aminoacylation	0.13	0.2	4341	18	6	22027	AARS2,CARS2,EARS2,HARS2,IARS2,PPA2	0.333333	1.69139
reactome_neurotransmitter_receptors_and_postsynaptic_signal_transmission	0.13	0.21	4341	157	37	22027	ADCY6,ADCY9,AP2A2,AP2B1,AP2M1,CALM1,CAMK2D,CAMKK1,CAMKK2,CASK,DLG1,DLG3,DLG4,EPB41L1,GNAI1,GNAI3,GNB1,GNB4,HRAS,KRAS,LIN7C,MDM2,NRAS,PDPK1,PPM1F,PRKAA2,PRKAB2,PRKACB,PRKAG1,PRKAR1A,PRKAR2A,PRKCA,PRKX,RAC1,RPS6KA3,TUBA1B,TUBA1C	0.235669	1.19583
reactome_nuclear_events_kinase_and_transcription_factor_activation	0.13	0.2	4341	52	14	22027	ATF1,DUSP3,DUSP4,JUND,MAPK14,MAPKAPK2,MEF2D,NAB1,PPP2CB,PPP2R1B,PPP2R5D,REST,RPS6KA3,SGK1	0.269231	1.36612
reactome_synthesis_of_pips_at_the_golgi_membrane	0.13	0.2	4341	18	6	22027	ARF1,OCRL,PI4KB,PIK3C2A,PIK3C3,PIKFYVE	0.333333	1.69139
reactome_thromboxane_signalling_through_tp_receptor	0.13	0.2	4341	18	6	22027	AAMP,GNA11,GNA13,GNAQ,GNB1,GNB4	0.333333	1.69139
reactome_activation_of_nima_kinases_nek9_nek6_nek7	0.14	0.22	4341	7	3	22027	CCNB1,CDK1,NEK9	0.428571	2.17465
reactome_aryl_hydrocarbon_receptor_signalling	0.14	0.22	4341	7	3	22027	ARNT,HSP90AB1,PTGES3	0.428571	2.17465
reactome_attachment_of_gpi_anchor_to_upar	0.14	0.22	4341	7	3	22027	PGAP1,PIGK,PIGT	0.428571	2.17465
reactome_creb_phosphorylation	0.14	0.22	4341	7	3	22027	ATF1,MAPKAPK2,RPS6KA3	0.428571	2.17465
reactome_creb3_factors_activate_genes	0.14	0.22	4341	7	3	22027	CREB3L2,MBTPS1,MBTPS2	0.428571	2.17465
reactome_gp1b_ix_v_activation_signalling	0.14	0.22	4341	7	3	22027	FLNA,RAF1,YWHAZ	0.428571	2.17465
reactome_ikba_variant_leads_to_eda_id	0.14	0.22	4341	7	3	22027	CHUK,NFKB2,NFKBIA	0.428571	2.17465
reactome_interleukin_2_family_signaling	0.14	0.21	4341	35	10	22027	GRB2,INPPL1,PIK3CB,PIK3R3,SOS1,SOS2,STAT1,STAT3,STAT5A,STAT5B	0.285714	1.44976
reactome_mapk_targets_nuclear_events_mediated_by_map_kinases	0.14	0.22	4341	31	9	22027	ATF1,DUSP3,DUSP4,MAPK14,MAPKAPK2,PPP2CB,PPP2R1B,PPP2R5D,RPS6KA3	0.290323	1.47315
reactome_nef_mediated_cd8_down_regulation	0.14	0.22	4341	7	3	22027	AP2A2,AP2B1,AP2M1	0.428571	2.17465
reactome_physiological_factors	0.14	0.22	4341	7	3	22027	HIPK1,NPR1,WWTR1	0.428571	2.17465
reactome_ret_signaling	0.14	0.21	4341	35	10	22027	DOK1,GRB10,GRB2,IRS2,PIK3CB,PIK3R3,PRKACB,PRKCA,PTPN11,SOS1	0.285714	1.44976
reactome_runx3_regulates_cdkn1a_transcription	0.14	0.22	4341	7	3	22027	SMAD3,TP53,ZFHX3	0.428571	2.17465
reactome_runx3_regulates_wnt_signaling	0.14	0.22	4341	7	3	22027	CCND1,CTNNB1,MYC	0.428571	2.17465
reactome_urea_cycle	0.14	0.22	4341	7	3	22027	ASS1,CPS1,NMRAL1	0.428571	2.17465
reactome_biotin_transport_and_metabolism	0.15	0.24	4341	11	4	22027	ACACA,MCCC2,PC,PCCB	0.363636	1.84516
reactome_dissolution_of_fibrin_clot	0.15	0.24	4341	11	4	22027	ANXA2,S100A10,SERPINB6,SERPINE2	0.363636	1.84516
reactome_effects_of_pip2_hydrolysis	0.15	0.23	4341	23	7	22027	DAGLB,DGKD,DGKE,DGKH,ITPR1,ITPR2,ITPR3	0.304348	1.54431
reactome_g_alpha_12_13_signalling_events	0.15	0.23	4341	71	18	22027	AKAP13,ARHGEF12,ARHGEF2,ECT2,GNA13,GNB1,GNB4,NET1,OBSCN,RHOA,RHOC,ROCK1,ROCK2,SOS1,SOS2,TRIO,VAV1,VAV2	0.253521	1.28641
reactome_interleukin_20_family_signaling	0.15	0.24	4341	19	6	22027	IL20RB,PTPN11,STAT1,STAT3,STAT5A,STAT5B	0.315789	1.60237
reactome_kinesins	0.15	0.23	4341	49	13	22027	KIF1B,KIF1C,KIF21A,KIF26A,KIF2A,KIF2C,KIF3B,KIF5B,KIFAP3,KLC1,RACGAP1,TUBA1B,TUBA1C	0.265306	1.34621
reactome_raf_independent_mapk1_3_activation	0.15	0.23	4341	23	7	22027	CDK1,DUSP16,DUSP4,IL6ST,MAP2K1,PEA15,PTPN11	0.304348	1.54431
reactome_regulation_of_ifna_signaling	0.15	0.24	4341	11	4	22027	IFNAR1,IFNAR2,PTPN11,STAT1	0.363636	1.84516
reactome_sialic_acid_metabolism	0.15	0.22	4341	27	8	22027	CMAS,GNE,NANP,NANS,NEU3,ST3GAL1,ST3GAL4,ST6GAL1	0.296296	1.50346
reactome_signaling_by_bmp	0.15	0.23	4341	23	7	22027	ACVR2B,BMP2,BMPR2,SKI,SMAD5,SMURF2,UBE2D3	0.304348	1.54431
reactome_vitamin_d_calciferol_metabolism	0.15	0.24	4341	11	4	22027	LGMN,SUMO2,UBE2I,VDR	0.363636	1.84516
reactome_yap1_and_wwtr1_taz_stimulated_gene_expression	0.15	0.24	4341	11	4	22027	HIPK1,TEAD1,WWTR1,YAP1	0.363636	1.84516
reactome_incretin_synthesis_secretion_and_inactivation	0.16	0.24	4341	15	5	22027	CTNNB1,GNB1,SEC11A,SEC11C,SPCS2	0.333333	1.69139
reactome_metabolism_of_fat_soluble_vitamins	0.16	0.24	4341	36	10	22027	HSPG2,LDLR,LRP1,LRP10,LRP8,RETSAT,SDC1,SDC3,SDC4,VKORC1L1	0.277778	1.40949
reactome_rna_polymerase_iii_transcription_initiation_from_type_1_promoter	0.17	0.26	4341	28	8	22027	BDP1,GTF3C4,POLR2F,POLR2H,POLR3A,POLR3GL,POLR3K,TBP	0.285714	1.44976
reactome_arachidonic_acid_metabolism	0.18	0.27	4341	37	10	22027	ABCC1,CYP1B1,GPX4,LTA4H,MAPKAPK2,PLA2G4A,PON2,PTGES3,PTGR1,PTGR2	0.27027	1.3714
reactome_choline_catabolism	0.18	0.27	4341	4	2	22027	ALDH7A1,SLC44A1	0.5	2.53709
reactome_ecm_proteoglycans	0.18	0.27	4341	64	16	22027	APP,COL4A1,COL4A5,COL5A1,COL5A2,DAG1,HSPG2,ITGAV,ITGB1,ITGB5,LAMA1,LAMA3,LAMB1,LAMB2,LAMC1,PTPRS	0.25	1.26854
reactome_g_protein_beta_gamma_signalling	0.18	0.27	4341	24	7	22027	AKT1,AKT2,CDC42,GNB1,GNB4,PDPK1,RHOA	0.291667	1.47997
reactome_met_receptor_activation	0.18	0.27	4341	4	2	22027	MET,SPINT2	0.5	2.53709
reactome_platelet_calcium_homeostasis	0.18	0.27	4341	24	7	22027	ATP2A2,ATP2B1,ATP2B4,CALM1,ITPR1,ITPR2,ITPR3	0.291667	1.47997
reactome_runx1_regulates_transcription_of_genes_involved_in_interleukin_signaling	0.18	0.27	4341	4	2	22027	CBFB,LIFR	0.5	2.53709
reactome_transmission_across_chemical_synapses	0.18	0.27	4341	209	47	22027	ADCY6,ADCY9,AP2A2,AP2B1,AP2M1,CALM1,CAMK2D,CAMKK1,CAMKK2,CASK,COMT,DLG1,DLG3,DLG4,DNAJC5,EPB41L1,GLS,GLUL,GNAI1,GNAI3,GNB1,GNB4,HRAS,HSPA8,KRAS,LIN7C,MDM2,NRAS,PDPK1,PPFIA1,PPM1F,PRKAA2,PRKAB2,PRKACB,PRKAG1,PRKAR1A,PRKAR2A,PRKCA,PRKX,RAC1,RPS6KA3,SLC1A3,SLC38A1,SLC38A2,STXBP1,TUBA1B,TUBA1C	0.22488	1.14108
reactome_trna_processing_in_the_mitochondrion	0.18	0.27	4341	4	2	22027	ELAC2,HSD17B10	0.5	2.53709
reactome_downstream_signaling_of_activated_fgfr3	0.19	0.28	4341	20	6	22027	GRB2,HRAS,KRAS,NRAS,PTPN11,SOS1	0.3	1.52225
reactome_downstream_signaling_of_activated_fgfr4	0.19	0.28	4341	20	6	22027	GRB2,HRAS,KRAS,NRAS,PTPN11,SOS1	0.3	1.52225
reactome_inositol_phosphate_metabolism	0.19	0.29	4341	42	11	22027	CALM1,IMPA2,INPP5A,INPP5B,INPPL1,ITPK1,NUDT3,NUDT4,OCRL,PPIP5K2,PTEN	0.261905	1.32895
reactome_mrna_decay_by_3_to_5_exoribonuclease	0.19	0.29	4341	16	5	22027	DIS3,EXOSC2,EXOSC7,HBS1L,TTC37	0.3125	1.58568
reactome_purine_catabolism	0.19	0.29	4341	16	5	22027	DNPH1,GDA,NT5C,NT5C2,NUDT16	0.3125	1.58568
reactome_acyl_chain_remodelling_of_pi	0.2	0.29	4341	8	3	22027	PLA2G12A,PLA2G4A,PLAAT3	0.375	1.90282
reactome_adenylate_cyclase_inhibitory_pathway	0.2	0.29	4341	12	4	22027	ADCY6,ADCY9,GNAI1,GNAI3	0.333333	1.69139
reactome_bicarbonate_transporters	0.2	0.29	4341	8	3	22027	AHCYL2,SLC4A2,SLC4A7	0.375	1.90282
reactome_caspase_mediated_cleavage_of_cytoskeletal_proteins	0.2	0.29	4341	12	4	22027	CASP7,PLEC,SPTAN1,VIM	0.333333	1.69139
reactome_coenzyme_a_biosynthesis	0.2	0.29	4341	8	3	22027	COASY,PANK2,PANK3	0.375	1.90282
reactome_creb1_phosphorylation_through_the_activation_of_camkii_camkk_camkiv_cascasde	0.2	0.29	4341	8	3	22027	CALM1,CAMKK1,CAMKK2	0.375	1.90282
reactome_dna_replication_initiation	0.2	0.29	4341	8	3	22027	POLA1,POLE3,PRIM1	0.375	1.90282
reactome_fgfrl1_modulation_of_fgfr1_signaling	0.2	0.29	4341	8	3	22027	FGFRL1,SPRED1,SPRED2	0.375	1.90282
reactome_hyaluronan_uptake_and_degradation	0.2	0.29	4341	12	4	22027	CD44,CHP1,GUSB,HEXB	0.333333	1.69139
reactome_keratan_sulfate_keratin_metabolism	0.2	0.29	4341	29	8	22027	B4GALT1,B4GALT4,B4GALT5,B4GAT1,GNS,HEXB,ST3GAL1,ST3GAL4	0.275862	1.39977
reactome_nef_and_signal_transduction	0.2	0.29	4341	8	3	22027	FYN,PAK2,RAC1	0.375	1.90282
reactome_nr1h2_nr1h3_regulate_gene_expression_linked_to_lipogenesis	0.2	0.29	4341	8	3	22027	NR1H2,RXRA,SCD	0.375	1.90282
reactome_recycling_of_eif2_gdp	0.2	0.29	4341	8	3	22027	EIF2S1,EIF2S2,EIF2S3	0.375	1.90282
reactome_reduction_of_cytosolic_ca_levels	0.2	0.29	4341	12	4	22027	ATP2A2,ATP2B1,ATP2B4,CALM1	0.333333	1.69139
reactome_rhobtb3_atpase_cycle	0.2	0.29	4341	8	3	22027	CUL3,RHOBTB3,VHL	0.375	1.90282
reactome_role_of_abl_in_robo_slit_signaling	0.2	0.29	4341	8	3	22027	ABL1,ABL2,ROBO1	0.375	1.90282
reactome_ros_and_rns_production_in_phagocytes	0.2	0.29	4341	29	8	22027	ATP6V0A2,ATP6V0E1,ATP6V1A,ATP6V1B2,ATP6V1C1,ATP6V1E1,ATP6V1G1,CYBA	0.275862	1.39977
reactome_runx2_regulates_genes_involved_in_cell_migration	0.2	0.29	4341	8	3	22027	AKT1,AKT2,CBFB	0.375	1.90282
reactome_runx3_regulates_yap1_mediated_transcription	0.2	0.29	4341	8	3	22027	TEAD1,WWTR1,YAP1	0.375	1.90282
reactome_synthesis_of_bile_acids_and_bile_salts	0.2	0.29	4341	29	8	22027	HSD17B4,NCOA2,OSBP,OSBPL1A,OSBPL3,OSBPL9,RXRA,SLC27A2	0.275862	1.39977
reactome_synthesis_of_diphthamide_eef2	0.2	0.29	4341	8	3	22027	DNAJC24,DPH5,EEF2	0.375	1.90282
reactome_synthesis_of_ip2_ip_and_ins_in_the_cytosol	0.2	0.29	4341	12	4	22027	IMPA2,INPP5A,INPP5B,OCRL	0.333333	1.69139
reactome_synthesis_of_udp_n_acetyl_glucosamine	0.2	0.29	4341	8	3	22027	GFPT1,GNPNAT1,UAP1	0.375	1.90282
reactome_tnf_receptor_superfamily_tnfsf_members_mediating_non_canonical_nf_kb_pathway	0.2	0.29	4341	12	4	22027	BIRC2,BIRC3,TRAF2,TRAF3	0.333333	1.69139
reactome_trail_signaling	0.2	0.29	4341	8	3	22027	TNFRSF10A,TNFRSF10B,TNFRSF10D	0.375	1.90282
reactome_vldl_assembly	0.2	0.29	4341	1	1	22027	P4HB	1	5.07418
reactome_pyroptosis	0.21	0.31	4341	25	7	22027	CHMP2A,CHMP3,CHMP4B,CYCS,GSDME,HMGB1,TP53	0.28	1.42077
reactome_biosynthesis_of_the_n_glycan_precursor_dolichol_lipid_linked_oligosaccharide_llo_and_transfer_to_a_nascent_protein	0.22	0.32	4341	71	17	22027	ALG11,ALG5,CMAS,DPM1,GFPT1,GNE,GNPNAT1,NANP,NANS,NEU3,NUS1,PMM2,SLC35C1,ST3GAL1,ST3GAL4,ST6GAL1,UAP1	0.239437	1.21494
reactome_collagen_degradation	0.22	0.33	4341	48	12	22027	ADAM10,ADAM17,ADAM9,COL12A1,COL4A1,COL4A5,COL5A1,COL5A2,CTSB,CTSL,FURIN,MMP15	0.25	1.26854
reactome_hs_gag_degradation	0.22	0.32	4341	21	6	22027	GUSB,HGSNAT,HSPG2,SDC1,SDC3,SDC4	0.285714	1.44976
reactome_notch3_intracellular_domain_regulates_transcription	0.22	0.32	4341	21	6	22027	CREBBP,MAML1,PBX1,PLXND1,RBPJ,STAT1	0.285714	1.44976
reactome_nrage_signals_death_through_jnk	0.22	0.32	4341	57	14	22027	AATF,AKAP13,ARHGEF12,ARHGEF2,ECT2,GNA13,NET1,OBSCN,RAC1,SOS1,SOS2,TRIO,VAV1,VAV2	0.245614	1.24629
reactome_nuclear_receptor_transcription_pathway	0.22	0.33	4341	48	12	22027	ESRRA,MED1,NCOR1,NCOR2,NR1D2,NR1H2,NR3C1,NR4A3,NRBP1,RXRA,THRA,VDR	0.25	1.26854
reactome_telomere_extension_by_telomerase	0.22	0.32	4341	21	6	22027	ANKRD28,CDK2,DKC1,GAR1,RUVBL1,TERF2IP	0.285714	1.44976
reactome_defective_b4galt7_causes_eds_progeroid_type	0.23	0.34	4341	17	5	22027	CSPG4,HSPG2,SDC1,SDC3,SDC4	0.294118	1.4924
reactome_molecules_associated_with_elastic_fibres	0.23	0.33	4341	30	8	22027	BMP2,EFEMP1,FBLN1,FBN1,ITGAV,ITGB1,ITGB5,LTBP1	0.266667	1.35311
reactome_unblocking_of_nmda_receptors_glutamate_binding_and_activation	0.23	0.34	4341	17	5	22027	CALM1,CAMK2D,DLG1,DLG3,DLG4	0.294118	1.4924
reactome_activation_of_smo	0.24	0.35	4341	13	4	22027	ARRB1,CDON,GAS8,IQCE	0.307692	1.56129
reactome_diseases_of_glycosylation	0.24	0.35	4341	124	28	22027	ADAMTS1,ADAMTSL4,ALG11,B4GALT1,B4GAT1,CHST3,CHSY1,CSPG4,DAG1,DPM1,EXT2,GFPT1,GNE,HEXB,HSPG2,MAN1B1,MOGS,NOTCH2,NUS1,PAPSS2,PGM1,PMM2,SDC1,SDC3,SDC4,SLC26A2,THBS1,THSD1	0.225806	1.14578
reactome_ncam_signaling_for_neurite_out_growth	0.24	0.35	4341	58	14	22027	COL4A1,COL4A5,COL5A1,COL5A2,FYN,GRB2,HRAS,KRAS,NRAS,PRNP,PTK2,SOS1,SPTAN1,SPTBN1	0.241379	1.2248
reactome_peroxisomal_lipid_metabolism	0.24	0.35	4341	26	7	22027	ACBD5,ACOX1,ALDH3A2,ECI2,HSD17B4,NUDT19,SLC27A2	0.269231	1.36612
reactome_piwi_interacting_rna_pirna_biogenesis	0.24	0.35	4341	26	7	22027	HENMT1,HSP90AA1,POLR2A,POLR2B,POLR2D,POLR2F,POLR2H	0.269231	1.36612
reactome_signaling_by_alk	0.24	0.35	4341	26	7	22027	HDAC1,HDAC2,HIF1A,MYC,PIK3CB,SIN3A,STAT3	0.269231	1.36612
reactome_tp53_regulates_transcription_of_genes_involved_in_g1_cell_cycle_arrest	0.24	0.35	4341	13	4	22027	CDK2,CDKN1B,E2F1,TP53	0.307692	1.56129
reactome_assembly_of_the_orc_complex_at_the_origin_of_replication	0.25	0.36	4341	9	3	22027	KPNA6,KPNB1,ORC2	0.333333	1.69139
reactome_dermatan_sulfate_biosynthesis	0.25	0.36	4341	9	3	22027	CSPG4,DSEL,UST	0.333333	1.69139
reactome_displacement_of_dna_glycosylase_by_apex1	0.25	0.36	4341	9	3	22027	APEX1,TDG,UNG	0.333333	1.69139
reactome_e2f_enabled_inhibition_of_pre_replication_complex_formation	0.25	0.36	4341	9	3	22027	CCNB1,CDK1,ORC2	0.333333	1.69139
reactome_ketone_body_metabolism	0.25	0.36	4341	9	3	22027	AACS,ACAT1,OXCT1	0.333333	1.69139
reactome_lysine_catabolism	0.25	0.36	4341	9	3	22027	ALDH7A1,DLD,OGDH	0.333333	1.69139
reactome_notch2_intracellular_domain_regulates_transcription	0.25	0.36	4341	9	3	22027	MAML1,NOTCH2,RBPJ	0.333333	1.69139
reactome_pi3k_akt_activation	0.25	0.36	4341	9	3	22027	IRS2,PIK3CB,RHOA	0.333333	1.69139
reactome_plasma_lipoprotein_assembly	0.25	0.36	4341	9	3	22027	P4HB,PRKACB,SAR1B	0.333333	1.69139
reactome_sensory_processing_of_sound_by_outer_hair_cells_of_the_cochlea	0.25	0.36	4341	49	12	22027	ACTB,ACTG1,CASK,EPB41L1,EZR,MSN,MYH9,MYO1C,RDX,SPTAN1,SPTBN1,TWF1	0.244898	1.24266
reactome_synthesis_secretion_and_inactivation_of_glucose_dependent_insulinotropic_polypeptide_gip	0.25	0.36	4341	9	3	22027	SEC11A,SEC11C,SPCS2	0.333333	1.69139
reactome_assembly_and_cell_surface_presentation_of_nmda_receptors	0.26	0.36	4341	31	8	22027	CAMK2D,CASK,DLG1,DLG3,DLG4,LIN7C,TUBA1B,TUBA1C	0.258065	1.30946
reactome_diseases_of_mismatch_repair_mmr	0.26	0.36	4341	5	2	22027	MSH2,MSH6	0.4	2.02967
reactome_downstream_signaling_of_activated_fgfr2	0.26	0.36	4341	22	6	22027	GRB2,HRAS,KRAS,NRAS,PTPN11,SOS1	0.272727	1.38387
reactome_met_activates_pi3k_akt_signaling	0.26	0.36	4341	5	2	22027	GRB2,MET	0.4	2.02967
reactome_metabolism_of_porphyrins	0.26	0.36	4341	22	6	22027	ABCC1,ABCG2,ALAD,ALAS1,UROD,UROS	0.272727	1.38387
reactome_molybdenum_cofactor_biosynthesis	0.26	0.36	4341	5	2	22027	MOCOS,MOCS2	0.4	2.02967
reactome_nr1h2_nr1h3_regulate_gene_expression_linked_to_triglyceride_lipolysis_in_adipose	0.26	0.36	4341	5	2	22027	NR1H2,RXRA	0.4	2.02967
reactome_nr1h2_nr1h3_regulate_gene_expression_to_limit_cholesterol_uptake	0.26	0.36	4341	5	2	22027	NR1H2,RXRA	0.4	2.02967
reactome_ntrk2_activates_rac1	0.26	0.36	4341	5	2	22027	FYN,RAC1	0.4	2.02967
reactome_propionyl_coa_catabolism	0.26	0.36	4341	5	2	22027	MMUT,PCCB	0.4	2.02967
reactome_ptk6_regulates_proteins_involved_in_rna_processing	0.26	0.36	4341	5	2	22027	KHDRBS1,SFPQ	0.4	2.02967
reactome_rhot1_gtpase_cycle	0.26	0.36	4341	5	2	22027	RAP1GDS1,TRAK2	0.4	2.02967
reactome_runx3_regulates_bcl2l11_bim_transcription	0.26	0.36	4341	5	2	22027	FOXO3,SMAD3	0.4	2.02967
reactome_synthesis_of_5_eicosatetraenoic_acids	0.26	0.36	4341	5	2	22027	GPX4,PON2	0.4	2.02967
reactome_synthesis_of_pips_at_the_er_membrane	0.26	0.36	4341	5	2	22027	MTMR2,SBF1	0.4	2.02967
reactome_acyl_chain_remodelling_of_pc	0.27	0.38	4341	18	5	22027	LPCAT1,PLA2G12A,PLA2G4A,PLAAT3,PNPLA8	0.277778	1.40949
reactome_ephrin_signaling	0.27	0.38	4341	18	5	22027	EPHB4,FYN,MYL12A,PAK2,RAC1	0.277778	1.40949
reactome_formation_of_fibrin_clot_clotting_cascade	0.27	0.38	4341	18	5	22027	C1QBP,PRCP,PROCR,SERPINE2,TFPI	0.277778	1.40949
reactome_hs_gag_biosynthesis	0.27	0.38	4341	27	7	22027	EXT2,GLCE,HS2ST1,HSPG2,SDC1,SDC3,SDC4	0.259259	1.31553
reactome_nuclear_signaling_by_erbb4	0.27	0.38	4341	27	7	22027	ADAM17,NCOR1,PSEN1,STAT5A,STMN1,TAB2,YAP1	0.259259	1.31553
reactome_receptor_type_tyrosine_protein_phosphatases	0.27	0.38	4341	18	5	22027	IL1RAP,PPFIA1,PPFIBP1,PTPRF,PTPRS	0.277778	1.40949
reactome_rho_gtpases_activate_nadph_oxidases	0.27	0.38	4341	18	5	22027	CYBA,MAPK14,PIK3C3,PRKCA,RAC1	0.277778	1.40949
reactome_rna_polymerase_iii_chain_elongation	0.27	0.38	4341	18	5	22027	POLR2F,POLR2H,POLR3A,POLR3GL,POLR3K	0.277778	1.40949
reactome_synthesis_of_very_long_chain_fatty_acyl_coas	0.27	0.38	4341	18	5	22027	ACSL3,ACSL4,ELOVL3,ELOVL5,HACD2	0.277778	1.40949
reactome_sensory_processing_of_sound	0.28	0.38	4341	69	16	22027	ACTB,ACTG1,ATP2B1,CAPZA1,CAPZA2,CASK,DNAJC5,EPB41L1,EZR,MSN,MYH9,MYO1C,RDX,SPTAN1,SPTBN1,TWF1	0.231884	1.17662
reactome_activation_of_kainate_receptors_upon_glutamate_binding	0.29	0.41	4341	23	6	22027	CALM1,DLG1,DLG3,DLG4,GNB1,GNB4	0.26087	1.3237
reactome_downstream_signaling_of_activated_fgfr1	0.29	0.41	4341	23	6	22027	GRB2,HRAS,KRAS,NRAS,PTPN11,SOS1	0.26087	1.3237
reactome_g_alpha_i_signalling_events	0.29	0.41	4341	176	38	22027	ADCY6,ADCY9,AHCYL1,APP,C3,CALM1,CAMK2D,CAMKK1,CAMKK2,CXCL2,CXCR4,GNA11,GNAI1,GNAI3,GNAQ,GNAS,GNB1,GNB4,GPR37,GPSM2,ITPR1,ITPR2,ITPR3,OPN3,PDE1A,PDE4D,PLA2G4A,PPP2CB,PPP2R1B,PPP2R5D,PPP3CA,PPP3CB,PRKACB,PRKAR1A,PRKAR2A,PRKCA,PRKX,PSAP	0.215909	1.09556
reactome_keratan_sulfate_biosynthesis	0.29	0.41	4341	23	6	22027	B4GALT1,B4GALT4,B4GALT5,B4GAT1,ST3GAL1,ST3GAL4	0.26087	1.3237
reactome_post_translational_modification_synthesis_of_gpi_anchored_proteins	0.29	0.4	4341	60	14	22027	CD109,CPM,DPM1,LY6K,MELTF,MSLN,NEGR1,PGAP1,PIGC,PIGK,PIGT,PIGX,PRSS21,RECK	0.233333	1.18397
reactome_sema3a_plexin_repulsion_signaling_by_inhibiting_integrin_adhesion	0.29	0.41	4341	14	4	22027	FYN,NRP1,RAC1,TLN1	0.285714	1.44976
reactome_trafficking_of_glur2_containing_ampa_receptors	0.29	0.41	4341	14	4	22027	AP2A2,AP2B1,AP2M1,PRKCA	0.285714	1.44976
reactome_vitamin_b5_pantothenate_metabolism	0.29	0.41	4341	14	4	22027	AASDHPPT,COASY,PANK2,PANK3	0.285714	1.44976
reactome_amino_acids_regulate_mtorc1	0.3	0.41	4341	51	12	22027	ATP6V0E1,ATP6V1A,ATP6V1B2,ATP6V1C1,ATP6V1E1,ATP6V1G1,MIOS,MLST8,MTOR,RHEB,RPTOR,SEC13	0.235294	1.19392
reactome_beta_oxidation_of_very_long_chain_fatty_acids	0.31	0.43	4341	10	3	22027	ACOX1,ECI2,HSD17B4	0.3	1.52225
reactome_binding_and_uptake_of_ligands_by_scavenger_receptors	0.31	0.43	4341	28	7	22027	CALR,COL4A1,FTH1,HSP90AA1,HSP90B1,HYOU1,LRP1	0.25	1.26854
reactome_fcgr_activation	0.31	0.43	4341	10	3	22027	FYN,LYN,YES1	0.3	1.52225
reactome_notch4_intracellular_domain_regulates_transcription	0.31	0.43	4341	19	5	22027	CREBBP,MAML1,NOTCH2,RBPJ,SMAD3	0.263158	1.33531
reactome_regulation_by_c_flip	0.31	0.43	4341	10	3	22027	TNFRSF10A,TNFRSF10B,TRAF2	0.3	1.52225
reactome_the_activation_of_arylsulfatases	0.31	0.43	4341	10	3	22027	STS,SUMF1,SUMF2	0.3	1.52225
reactome_transcriptional_regulation_of_pluripotent_stem_cells	0.31	0.43	4341	19	5	22027	EPAS1,PBX1,SMAD2,STAT3,TSC22D1	0.263158	1.33531
reactome_nucleotide_catabolism	0.32	0.44	4341	33	8	22027	DNPH1,ENTPD4,ENTPD7,GDA,NT5C,NT5C2,NT5C3A,NUDT16	0.242424	1.2301
reactome_constitutive_signaling_by_aberrant_pi3k_in_cancer	0.33	0.46	4341	62	14	22027	EGFR,FYN,GRB2,IRS2,KITLG,MET,PDGFA,PDGFB,PIK3CB,PIK3R3,PTPN11,RAC1,STRN,VAV1	0.225806	1.14578
reactome_synthesis_of_ip3_and_ip4_in_the_cytosol	0.33	0.45	4341	24	6	22027	CALM1,INPP5B,INPPL1,ITPK1,OCRL,PTEN	0.25	1.26854
reactome_thrombin_signalling_through_proteinase_activated_receptors_pars	0.33	0.45	4341	24	6	22027	ARRB1,GNA11,GNA13,GNAQ,GNB1,GNB4	0.25	1.26854
reactome_adp_signalling_through_p2y_purinoceptor_12	0.34	0.46	4341	15	4	22027	GNAI1,GNAI3,GNB1,GNB4	0.266667	1.35311
reactome_alpha_oxidation_of_phytanate	0.34	0.46	4341	6	2	22027	ALDH3A2,SLC27A2	0.333333	1.69139
reactome_binding_of_tcf_lef_ctnnb1_to_target_gene_promoters	0.34	0.46	4341	6	2	22027	CTNNB1,MYC	0.333333	1.69139
reactome_crmps_in_sema3a_signaling	0.34	0.46	4341	15	4	22027	DPYSL2,FYN,GSK3B,NRP1	0.266667	1.35311
reactome_cytosolic_trna_aminoacylation	0.34	0.46	4341	6	2	22027	AIMP1,PPA1	0.333333	1.69139
reactome_defective_chst3_causes_sedcjd	0.34	0.46	4341	6	2	22027	CHST3,CSPG4	0.333333	1.69139
reactome_defective_chsy1_causes_tpbs	0.34	0.46	4341	6	2	22027	CHSY1,CSPG4	0.333333	1.69139
reactome_g_protein_activation	0.34	0.46	4341	15	4	22027	GNA11,GNAQ,GNB1,GNB4	0.266667	1.35311
reactome_glycerophospholipid_catabolism	0.34	0.46	4341	6	2	22027	GDE1,PNPLA6	0.333333	1.69139
reactome_p75ntr_negatively_regulates_cell_cycle_via_sc1	0.34	0.46	4341	6	2	22027	HDAC1,HDAC2	0.333333	1.69139
reactome_phosphorylation_of_emi1	0.34	0.46	4341	6	2	22027	CCNB1,CDK1	0.333333	1.69139
reactome_ptk6_promotes_hif1a_stabilization	0.34	0.46	4341	6	2	22027	EGFR,HIF1A	0.333333	1.69139
reactome_rrna_modification_in_the_mitochondrion	0.34	0.46	4341	6	2	22027	MRM1,NSUN4	0.333333	1.69139
reactome_runx1_regulates_estrogen_receptor_mediated_transcription	0.34	0.46	4341	6	2	22027	AXIN1,CBFB	0.333333	1.69139
reactome_runx1_regulates_transcription_of_genes_involved_in_wnt_signaling	0.34	0.46	4341	6	2	22027	AXIN1,CBFB	0.333333	1.69139
reactome_scavenging_by_class_a_receptors	0.34	0.46	4341	15	4	22027	CALR,COL4A1,FTH1,HSP90B1	0.266667	1.35311
reactome_sensing_of_dna_double_strand_breaks	0.34	0.46	4341	6	2	22027	ATM,MRE11	0.333333	1.69139
reactome_synthesis_of_wybutosine_at_g37_of_trna_phe	0.34	0.46	4341	6	2	22027	TYW3,TYW5	0.333333	1.69139
reactome_tnfr1_mediated_ceramide_production	0.34	0.46	4341	6	2	22027	RACK1,TNFRSF1A	0.333333	1.69139
reactome_transport_and_synthesis_of_paps	0.34	0.46	4341	6	2	22027	PAPSS2,SLC26A2	0.333333	1.69139
reactome_triglyceride_catabolism	0.34	0.46	4341	15	4	22027	GPD2,PPP1CB,PPP1CC,PRKACB	0.266667	1.35311
reactome_g_alpha_z_signalling_events	0.35	0.47	4341	34	8	22027	ADCY6,ADCY9,GNAI1,GNAI3,GNAS,GNB1,GNB4,PRKCA	0.235294	1.19392
reactome_endogenous_sterols	0.36	0.48	4341	20	5	22027	ARNT,CYP1B1,CYP51A1,NCOA2,RXRA	0.25	1.26854
reactome_interleukin_36_pathway	0.36	0.48	4341	2	1	22027	IL1RAP	0.5	2.53709
reactome_interleukin_receptor_shc_signaling	0.36	0.48	4341	20	5	22027	GRB2,INPPL1,PIK3CB,PIK3R3,SOS1	0.25	1.26854
reactome_ldl_remodeling	0.36	0.48	4341	2	1	22027	P4HB	0.5	2.53709
reactome_long_term_potentiation	0.36	0.48	4341	20	5	22027	CALM1,CAMK2D,DLG1,DLG3,DLG4	0.25	1.26854
reactome_activation_of_the_tfap2_ap_2_family_of_transcription_factors	0.37	0.5	4341	11	3	22027	CITED2,CREBBP,TFAP2A	0.272727	1.38387
reactome_assembly_of_active_lpl_and_lipc_lipase_complexes	0.37	0.5	4341	11	3	22027	FURIN,MBTPS1,MBTPS2	0.272727	1.38387
reactome_endosomal_vacuolar_pathway	0.37	0.5	4341	11	3	22027	B2M,CTSL,LNPEP	0.272727	1.38387
reactome_erythropoietin_activates_phosphoinositide_3_kinase_pi3k	0.37	0.5	4341	11	3	22027	IRS2,LYN,PIK3CB	0.272727	1.38387
reactome_intrinsic_pathway_of_fibrin_clot_formation	0.37	0.5	4341	11	3	22027	C1QBP,PRCP,SERPINE2	0.272727	1.38387
reactome_killing_mechanisms	0.37	0.5	4341	11	3	22027	CYBA,DVL1,RAC1	0.272727	1.38387
reactome_mucopolysaccharidoses	0.37	0.5	4341	11	3	22027	GNS,GUSB,HGSNAT	0.272727	1.38387
reactome_notch4_activation_and_transmission_of_signal_to_the_nucleus	0.37	0.5	4341	11	3	22027	ADAM10,PSEN1,YWHAZ	0.272727	1.38387
reactome_bile_acid_and_bile_salt_metabolism	0.38	0.51	4341	35	8	22027	HSD17B4,NCOA2,OSBP,OSBPL1A,OSBPL3,OSBPL9,RXRA,SLC27A2	0.228571	1.15981
reactome_base_excision_repair_ap_site_formation	0.39	0.52	4341	16	4	22027	NEIL2,TDG,TERF2IP,UNG	0.25	1.26854
reactome_cardiac_conduction	0.39	0.52	4341	94	20	22027	AHCYL1,AKAP9,ASPH,ATP1A1,ATP1B1,ATP1B3,ATP2A2,ATP2B1,ATP2B4,CALM1,CAMK2D,DMPK,HIPK1,ITPR1,ITPR2,ITPR3,KCNK1,KCNK5,NPR1,WWTR1	0.212766	1.07961
reactome_hyaluronan_metabolism	0.39	0.52	4341	16	4	22027	CD44,CHP1,GUSB,HEXB	0.25	1.26854
reactome_nitric_oxide_stimulates_guanylate_cyclase	0.39	0.52	4341	16	4	22027	GUCY1A2,ITPR1,PDE1A,PDE9A	0.25	1.26854
reactome_a_tetrasaccharide_linker_sequence_is_required_for_gag_synthesis	0.4	0.53	4341	21	5	22027	CSPG4,HSPG2,SDC1,SDC3,SDC4	0.238095	1.20814
reactome_glutamate_neurotransmitter_release_cycle	0.4	0.53	4341	21	5	22027	GLS,PPFIA1,SLC1A3,SLC38A2,STXBP1	0.238095	1.20814
reactome_phase_ii_conjugation_of_compounds	0.4	0.54	4341	70	15	22027	AHCY,COMT,GGCT,GSTM3,MAT2A,MAT2B,MTR,MTRR,PAPSS2,PODXL2,SLC26A2,SLC35D1,TRMT112,UGDH,UGP2	0.214286	1.08732
reactome_runx2_regulates_osteoblast_differentiation	0.4	0.53	4341	21	5	22027	ABL1,CBFB,WWTR1,YAP1,YES1	0.238095	1.20814
reactome_activated_ntrk2_signals_through_fyn	0.42	0.54	4341	7	2	22027	FYN,RAC1	0.285714	1.44976
reactome_apex1_independent_resolution_of_ap_sites_via_the_single_nucleotide_replacement_pathway	0.42	0.54	4341	7	2	22027	LIG3,NEIL2	0.285714	1.44976
reactome_aspartate_and_asparagine_metabolism	0.42	0.54	4341	7	2	22027	GOT2,NAT8L	0.285714	1.44976
reactome_complement_cascade	0.42	0.54	4341	36	8	22027	C1S,C3,C4BPA,C4BPB,C9,CD46,CD55,CLU	0.222222	1.12759
reactome_erythropoietin_activates_phospholipase_c_gamma_plcg	0.42	0.54	4341	7	2	22027	IRS2,LYN	0.285714	1.44976
reactome_ethanol_oxidation	0.42	0.54	4341	7	2	22027	ADH5,ALDH1B1	0.285714	1.44976
reactome_fatty_acids_bound_to_gpr40_ffar1_regulate_insulin_secretion	0.42	0.54	4341	7	2	22027	GNA11,GNAQ	0.285714	1.44976
reactome_gamma_carboxylation_transport_and_amino_terminal_cleavage_of_proteins	0.42	0.54	4341	7	2	22027	FURIN,GGCX	0.285714	1.44976
reactome_interleukin_23_signaling	0.42	0.54	4341	7	2	22027	P4HB,STAT3	0.285714	1.44976
reactome_neurotransmitter_release_cycle	0.42	0.55	4341	41	9	22027	CASK,DNAJC5,GLS,HSPA8,LIN7C,PPFIA1,SLC1A3,SLC38A2,STXBP1	0.219512	1.11384
reactome_phosphate_bond_hydrolysis_by_ntpdase_proteins	0.42	0.54	4341	7	2	22027	ENTPD4,ENTPD7	0.285714	1.44976
reactome_reactions_specific_to_the_complex_n_glycan_synthesis_pathway	0.42	0.54	4341	7	2	22027	MAN2A1,MAN2A2	0.285714	1.44976
reactome_rsk_activation	0.42	0.54	4341	7	2	22027	PDPK1,RPS6KA3	0.285714	1.44976
reactome_signaling_by_notch1_t_7_9_notch1_m1580_k2555_translocation_mutant	0.42	0.54	4341	7	2	22027	ADAM10,ADAM17	0.285714	1.44976
reactome_synthesis_of_ketone_bodies	0.42	0.54	4341	7	2	22027	AACS,ACAT1	0.285714	1.44976
reactome_terminal_pathway_of_complement	0.42	0.54	4341	7	2	22027	C9,CLU	0.285714	1.44976
reactome_trna_modification_in_the_nucleus_and_cytosol	0.42	0.55	4341	41	9	22027	NSUN2,PUS1,PUS7,QTRT2,THG1L,TRIT1,TRMT112,TYW3,TYW5	0.219512	1.11384
reactome_cgmp_effects	0.43	0.56	4341	12	3	22027	ITPR1,PDE1A,PDE9A	0.25	1.26854
reactome_elevation_of_cytosolic_ca2_levels	0.43	0.56	4341	12	3	22027	ITPR1,ITPR2,ITPR3	0.25	1.26854
reactome_phase_i_functionalization_of_compounds	0.43	0.56	4341	66	14	22027	ADH5,ALDH1B1,ARNT,BPHL,CMBL,CYB5B,CYP1B1,CYP26B1,CYP51A1,HSP90AB1,NCOA2,NQO2,PTGES3,RXRA	0.212121	1.07634
reactome_purine_salvage	0.43	0.56	4341	12	3	22027	ADAL,GMPR2,HPRT1	0.25	1.26854
reactome_regulation_of_ifng_signaling	0.43	0.56	4341	12	3	22027	PTPN11,STAT1,SUMO1	0.25	1.26854
reactome_synthesis_secretion_and_deacylation_of_ghrelin	0.43	0.56	4341	12	3	22027	SEC11A,SEC11C,SPCS2	0.25	1.26854
reactome_telomere_c_strand_synthesis_initiation	0.43	0.56	4341	12	3	22027	POLA1,PRIM1,TERF2IP	0.25	1.26854
reactome_acyl_chain_remodelling_of_pe	0.44	0.57	4341	17	4	22027	PLA2G12A,PLA2G4A,PLAAT3,PNPLA8	0.235294	1.19392
reactome_diseases_associated_with_n_glycosylation_of_proteins	0.44	0.57	4341	17	4	22027	ALG11,B4GALT1,MAN1B1,MOGS	0.235294	1.19392
reactome_gab1_signalosome	0.44	0.57	4341	17	4	22027	EGFR,GRB2,PTPN11,PXN	0.235294	1.19392
reactome_glucagon_type_ligand_receptors	0.44	0.57	4341	17	4	22027	GLP2R,GNAS,GNB1,GNB4	0.235294	1.19392
reactome_nucleotide_salvage	0.44	0.57	4341	22	5	22027	ADAL,GMPR2,HPRT1,PUDP,UCK2	0.227273	1.15322
reactome_biological_oxidations	0.45	0.58	4341	142	29	22027	ADH5,AHCY,ALDH1B1,ARNT,BPHL,CMBL,COMT,CYB5B,CYP1B1,CYP26B1,CYP51A1,GGCT,GSTM3,HSP90AB1,MAT2A,MAT2B,MTR,MTRR,NCOA2,NQO2,PAPSS2,PODXL2,PTGES3,RXRA,SLC26A2,SLC35D1,TRMT112,UGDH,UGP2	0.204225	1.03628
reactome_heparan_sulfate_heparin_hs_gag_metabolism	0.45	0.58	4341	47	10	22027	CSPG4,EXT2,GLCE,GUSB,HGSNAT,HS2ST1,HSPG2,SDC1,SDC3,SDC4	0.212766	1.07961
reactome_neuronal_system	0.46	0.59	4341	314	63	22027	ADCY6,ADCY9,AP2A2,AP2B1,AP2M1,CALM1,CAMK2D,CAMKK1,CAMKK2,CASK,COMT,DLG1,DLG3,DLG4,DNAJC5,EPB41L1,EPB41L2,FLOT1,FLOT2,GJC1,GLS,GLUL,GNAI1,GNAI3,GNB1,GNB4,HRAS,HSPA8,IL1RAP,KCNK1,KRAS,LIN7C,LRFN4,MDM2,NLGN2,NLGN4X,NRAS,PANX1,PDLIM5,PDPK1,PPFIA1,PPFIBP1,PPM1F,PRKAA2,PRKAB2,PRKACB,PRKAG1,PRKAR1A,PRKAR2A,PRKCA,PRKX,PTPRF,PTPRS,RAC1,RPS6KA3,RTN3,SLC1A3,SLC38A1,SLC38A2,STXBP1,SYT12,TUBA1B,TUBA1C	0.200637	1.01807
reactome_visual_phototransduction	0.47	0.61	4341	73	15	22027	CALM1,GNB1,HSPG2,LDLR,LRP1,LRP10,LRP8,METAP1,METAP2,PRKCA,RDH10,RETSAT,SDC1,SDC3,SDC4	0.205479	1.04264
reactome_chylomicron_clearance	0.48	0.61	4341	3	1	22027	LDLR	0.333333	1.69139
reactome_defective_factor_ix_causes_hemophilia_b	0.48	0.61	4341	3	1	22027	GGCX	0.333333	1.69139
reactome_extrinsic_pathway_of_fibrin_clot_formation	0.48	0.61	4341	3	1	22027	TFPI	0.333333	1.69139
reactome_fibronectin_matrix_formation	0.48	0.61	4341	3	1	22027	ITGB1	0.333333	1.69139
reactome_formyl_peptide_receptors_bind_formyl_peptides_and_many_other_ligands	0.48	0.61	4341	3	1	22027	APP	0.333333	1.69139
reactome_hdl_clearance	0.48	0.61	4341	3	1	22027	HDLBP	0.333333	1.69139
reactome_neurexins_and_neuroligins	0.48	0.61	4341	53	11	22027	CASK,DLG3,DLG4,EPB41L1,EPB41L2,LIN7C,NLGN2,NLGN4X,PDLIM5,STXBP1,SYT12	0.207547	1.05313
reactome_opsins	0.48	0.61	4341	3	1	22027	OPN3	0.333333	1.69139
reactome_pka_mediated_phosphorylation_of_key_metabolic_factors	0.48	0.61	4341	3	1	22027	PRKACB	0.333333	1.69139
reactome_runx3_regulates_immune_response_and_cell_migration	0.48	0.61	4341	3	1	22027	CBFB	0.333333	1.69139
reactome_signaling_by_retinoic_acid	0.48	0.61	4341	38	8	22027	CPT1A,CYP26B1,DLD,PDHA1,PDHX,PDK4,RDH10,RXRA	0.210526	1.06825
reactome_sodium_coupled_phosphate_cotransporters	0.48	0.61	4341	3	1	22027	SLC20A1	0.333333	1.69139
reactome_synthesis_of_12_eicosatetraenoic_acid_derivatives	0.48	0.61	4341	3	1	22027	GPX4	0.333333	1.69139
reactome_synthesis_of_15_eicosatetraenoic_acid_derivatives	0.48	0.61	4341	3	1	22027	GPX4	0.333333	1.69139
reactome_vldl_clearance	0.48	0.61	4341	3	1	22027	VLDLR	0.333333	1.69139
reactome_adenylate_cyclase_activating_pathway	0.49	0.61	4341	8	2	22027	ADCY6,ADCY9	0.25	1.26854
reactome_biosynthesis_of_specialized_proresolving_mediators_spms	0.49	0.61	4341	13	3	22027	GPX4,LTA4H,PTGR1	0.230769	1.17096
reactome_chrebp_activates_metabolic_gene_expression	0.49	0.61	4341	8	2	22027	ACACA,ACLY	0.25	1.26854
reactome_cytosolic_iron_sulfur_cluster_assembly	0.49	0.61	4341	13	3	22027	ABCB7,CIAO1,NDOR1	0.230769	1.17096
reactome_netrin_mediated_repulsion_signals	0.49	0.61	4341	8	2	22027	PTPN11,UNC5B	0.25	1.26854
reactome_nf_kb_activation_through_fadd_rip_1_pathway_mediated_by_caspase_8_and_10	0.49	0.61	4341	13	3	22027	CHUK,MAVS,TRIM25	0.230769	1.17096
reactome_noncanonical_activation_of_notch3	0.49	0.61	4341	8	2	22027	PSEN1,YBX1	0.25	1.26854
reactome_oas_antiviral_response	0.49	0.61	4341	8	2	22027	FLNA,OAS3	0.25	1.26854
reactome_p75ntr_regulates_axonogenesis	0.49	0.61	4341	8	2	22027	RHOA,RTN4	0.25	1.26854
reactome_plasma_lipoprotein_remodeling	0.49	0.61	4341	18	4	22027	FURIN,MBTPS1,MBTPS2,P4HB	0.222222	1.12759
reactome_prostacyclin_signalling_through_prostacyclin_receptor	0.49	0.61	4341	13	3	22027	GNAS,GNB1,GNB4	0.230769	1.17096
reactome_regulation_of_cytoskeletal_remodeling_and_cell_spreading_by_ipp_complex_components	0.49	0.61	4341	8	2	22027	PARVA,PXN	0.25	1.26854
reactome_regulation_of_gene_expression_in_late_stage_branching_morphogenesis_pancreatic_bud_precursor_cells	0.49	0.61	4341	13	3	22027	CREBBP,MAML1,RBPJ	0.230769	1.17096
reactome_rho_gtpases_activate_rhotekin_and_rhophilins	0.49	0.61	4341	8	2	22027	RHOA,RHOC	0.25	1.26854
reactome_role_of_phospholipids_in_phagocytosis	0.49	0.61	4341	23	5	22027	AHCYL1,ITPR1,ITPR2,ITPR3,PIK3CB	0.217391	1.10308
reactome_runx1_regulates_transcription_of_genes_involved_in_differentiation_of_keratinocytes	0.49	0.61	4341	8	2	22027	CBFB,CTSL	0.25	1.26854
reactome_tight_junction_interactions	0.49	0.61	4341	18	4	22027	F11R,PARD3,PATJ,PRKCI	0.222222	1.12759
reactome_tnfr1_induced_proapoptotic_signaling	0.49	0.61	4341	13	3	22027	OTUD7B,TNFRSF1A,TRAF2	0.230769	1.17096
reactome_triglyceride_metabolism	0.49	0.61	4341	23	5	22027	GPD2,LPIN2,PPP1CB,PPP1CC,PRKACB	0.217391	1.10308
reactome_ubiquinol_biosynthesis	0.49	0.61	4341	8	2	22027	COQ5,COQ9	0.25	1.26854
reactome_wnt_ligand_biogenesis_and_trafficking	0.49	0.61	4341	18	4	22027	SNX3,TMED5,VPS26A,VPS35	0.222222	1.12759
reactome_adora2b_mediated_anti_inflammatory_cytokines_production	0.5	0.63	4341	64	13	22027	ADCY6,ADCY9,ADM,GLP2R,GNAI1,GNAI3,GNAS,GNB1,GNB4,PRKACB,PRKAR1A,PRKAR2A,PRKX	0.203125	1.03069
reactome_interferon_gamma_signaling	0.5	0.63	4341	64	13	22027	B2M,CAMK2D,CD44,ICAM1,MID1,OAS3,PTPN11,STAT1,SUMO1,TRIM25,TRIM26,TRIM35,TRIM8	0.203125	1.03069
reactome_transport_of_vitamins_nucleosides_and_related_molecules	0.52	0.65	4341	34	7	22027	SLC25A5,SLC27A4,SLC35A2,SLC35B4,SLC35C1,SLC35D1,SLCO4A1	0.205882	1.04468
reactome_adrenaline_noradrenaline_inhibits_insulin_secretion	0.53	0.66	4341	19	4	22027	ADCY6,GNAI1,GNB1,GNB4	0.210526	1.06825
reactome_signaling_by_gpcr	0.53	0.66	4341	402	79	22027	ADCY6,ADCY9,ADGRE5,ADM,AHCYL1,AKAP13,AKT1,AKT2,APP,ARHGEF12,ARHGEF2,ARRB1,C3,CALM1,CAMK2D,CAMKK1,CAMKK2,CD55,CDC42,CXCL2,CXCR4,DAGLB,DGKD,DGKE,DGKH,ECT2,EGFR,FZD4,FZD6,GLP2R,GNA11,GNA13,GNAI1,GNAI3,GNAQ,GNAS,GNB1,GNB4,GPR37,GPSM2,GRB2,HRAS,ITPR1,ITPR2,ITPR3,KRAS,NET1,NLN,NRAS,OBSCN,OPN3,PDE1A,PDE3A,PDE4D,PDE7B,PDPK1,PIK3R3,PLA2G4A,PPP2CB,PPP2R1B,PPP2R5D,PPP3CA,PPP3CB,PRKACB,PRKAR1A,PRKAR2A,PRKCA,…	0.196517	0.997164
reactome_cell_cell_junction_organization	0.54	0.67	4341	50	10	22027	ACTB,ACTG1,CTNNA1,CTNNB1,CTNND1,F11R,PARD3,PATJ,PRKCI,PVR	0.2	1.01484
reactome_g_beta_gamma_signalling_through_cdc42	0.54	0.67	4341	14	3	22027	CDC42,GNB1,GNB4	0.214286	1.08732
reactome_il_6_type_cytokine_receptor_ligand_interactions	0.54	0.67	4341	14	3	22027	IL6ST,LIFR,OSMR	0.214286	1.08732
reactome_post_chaperonin_tubulin_folding_pathway	0.54	0.67	4341	14	3	22027	TBCA,TUBA1B,TUBA1C	0.214286	1.08732
reactome_runx3_regulates_notch_signaling	0.54	0.67	4341	14	3	22027	CREBBP,MAML1,RBPJ	0.214286	1.08732
reactome_mapk1_erk2_activation	0.55	0.69	4341	9	2	22027	IL6ST,PTPN11	0.222222	1.12759
reactome_metabolism_of_angiotensinogen_to_angiotensins	0.55	0.69	4341	9	2	22027	CTSZ,MME	0.222222	1.12759
reactome_pregnenolone_biosynthesis	0.55	0.69	4341	9	2	22027	AKR1B1,STARD3NL	0.222222	1.12759
reactome_transport_of_connexons_to_the_plasma_membrane	0.55	0.69	4341	9	2	22027	TUBA1B,TUBA1C	0.222222	1.12759
reactome_adherens_junctions_interactions	0.56	0.69	4341	30	6	22027	ACTB,ACTG1,CTNNA1,CTNNB1,CTNND1,PVR	0.2	1.01484
reactome_diseases_of_immune_system	0.56	0.7	4341	25	5	22027	CHUK,HMGB1,NFKB2,NFKBIA,TRAF3	0.2	1.01484
reactome_ngf_stimulated_transcription	0.56	0.69	4341	30	6	22027	ATF1,JUND,MEF2D,NAB1,REST,SGK1	0.2	1.01484
reactome_stimuli_sensing_channels	0.56	0.7	4341	82	16	22027	ANO6,ASPH,CALM1,CLCN3,OSTM1,RAF1,RPS27A,SGK1,STOM,TRPM7,TSC22D3,UBA52,UBB,UBC,WNK1,WWP1	0.195122	0.990083
reactome_calcitonin_like_ligand_receptors	0.58	0.71	4341	4	1	22027	ADM	0.25	1.26854
reactome_disinhibition_of_snare_formation	0.58	0.71	4341	4	1	22027	PRKCA	0.25	1.26854
reactome_dopamine_clearance_from_the_synaptic_cleft	0.58	0.71	4341	4	1	22027	COMT	0.25	1.26854
reactome_negative_regulation_of_tcf_dependent_signaling_by_dvl_interacting_proteins	0.58	0.71	4341	4	1	22027	DVL1	0.25	1.26854
reactome_nostrin_mediated_enos_trafficking	0.58	0.71	4341	4	1	22027	WASL	0.25	1.26854
reactome_nr1h2_nr1h3_regulate_gene_expression_linked_to_gluconeogenesis	0.58	0.71	4341	4	1	22027	RXRA	0.25	1.26854
reactome_runx2_regulates_chondrocyte_maturation	0.58	0.71	4341	4	1	22027	CBFB	0.25	1.26854
reactome_scavenging_of_heme_from_plasma	0.58	0.71	4341	4	1	22027	LRP1	0.25	1.26854
reactome_synthesis_of_lipoxins_lx	0.58	0.71	4341	4	1	22027	PTGR1	0.25	1.26854
reactome_synthesis_of_pi	0.58	0.71	4341	4	1	22027	PITPNM3	0.25	1.26854
reactome_trafficking_of_myristoylated_proteins_to_the_cilium	0.58	0.71	4341	4	1	22027	UNC119B	0.25	1.26854
reactome_tyrosine_catabolism	0.58	0.71	4341	4	1	22027	HPD	0.25	1.26854
reactome_vegf_ligand_receptor_interactions	0.58	0.71	4341	4	1	22027	VEGFA	0.25	1.26854
reactome_vitamin_b2_riboflavin_metabolism	0.58	0.71	4341	4	1	22027	RFK	0.25	1.26854
reactome_caspase_activation_via_death_receptors_in_the_presence_of_ligand	0.59	0.72	4341	15	3	22027	TNFRSF10A,TNFRSF10B,TRAF2	0.2	1.01484
reactome_erbb2_regulates_cell_motility	0.59	0.72	4341	15	3	22027	DIAPH1,EGFR,RHOA	0.2	1.01484
reactome_gap_junction_assembly	0.59	0.72	4341	15	3	22027	GJC1,TUBA1B,TUBA1C	0.2	1.01484
reactome_glucuronidation	0.59	0.72	4341	15	3	22027	SLC35D1,UGDH,UGP2	0.2	1.01484
reactome_regulation_of_beta_cell_development	0.6	0.73	4341	26	5	22027	AKT1,AKT2,CREBBP,MAML1,RBPJ	0.192308	0.975803
reactome_g_alpha_s_signalling_events	0.61	0.75	4341	74	14	22027	ADCY6,ADCY9,ADM,ARRB1,GLP2R,GNAI1,GNAI3,GNAS,GNB1,GNB4,PDE1A,PDE3A,PDE4D,PDE7B	0.189189	0.959979
reactome_carboxyterminal_post_translational_modifications_of_tubulin	0.62	0.76	4341	32	6	22027	AGTPBP1,TTL,TTLL12,TTLL4,TUBA1B,TUBA1C	0.1875	0.951408
reactome_common_pathway_of_fibrin_clot_formation	0.62	0.75	4341	10	2	22027	PROCR,SERPINE2	0.2	1.01484
reactome_dopamine_neurotransmitter_release_cycle	0.62	0.75	4341	21	4	22027	CASK,LIN7C,PPFIA1,STXBP1	0.190476	0.96651
reactome_generation_of_second_messenger_molecules	0.62	0.75	4341	21	4	22027	ENAH,NCK1,PAK2,VASP	0.190476	0.96651
reactome_interleukin_10_signaling	0.62	0.75	4341	21	4	22027	CXCL2,ICAM1,STAT3,TNFRSF1A	0.190476	0.96651
reactome_keratan_sulfate_degradation	0.62	0.75	4341	10	2	22027	GNS,HEXB	0.2	1.01484
reactome_negative_regulation_of_tcf_dependent_signaling_by_wnt_ligand_antagonists	0.62	0.75	4341	10	2	22027	LRP5,LRP6	0.2	1.01484
reactome_synthesis_of_bile_acids_and_bile_salts_via_7alpha_hydroxycholesterol	0.62	0.75	4341	21	4	22027	HSD17B4,NCOA2,RXRA,SLC27A2	0.190476	0.96651
reactome_cytosolic_sulfonation_of_small_molecules	0.64	0.77	4341	16	3	22027	PAPSS2,PODXL2,SLC26A2	0.1875	0.951408
reactome_gaba_synthesis_release_reuptake_and_degradation	0.64	0.77	4341	16	3	22027	DNAJC5,HSPA8,STXBP1	0.1875	0.951408
reactome_other_semaphorin_interactions	0.64	0.77	4341	16	3	22027	ITGA1,ITGB1,PLXND1	0.1875	0.951408
reactome_runx2_regulates_bone_development	0.64	0.77	4341	27	5	22027	ABL1,CBFB,WWTR1,YAP1,YES1	0.185185	0.939662
reactome_termination_of_o_glycan_biosynthesis	0.64	0.77	4341	16	3	22027	ST3GAL1,ST3GAL4,ST6GAL1	0.1875	0.951408
reactome_the_phototransduction_cascade	0.64	0.77	4341	27	5	22027	CALM1,GNB1,METAP1,METAP2,PRKCA	0.185185	0.939662
reactome_o_linked_glycosylation_of_mucins	0.65	0.78	4341	49	9	22027	B4GALT5,GALNT1,GALNT11,GALNT2,GALNT6,GALNT7,ST3GAL1,ST3GAL4,ST6GAL1	0.183673	0.931992
reactome_gaba_b_receptor_activation	0.66	0.78	4341	33	6	22027	ADCY6,ADCY9,GNAI1,GNAI3,GNB1,GNB4	0.181818	0.922578
reactome_abacavir_transmembrane_transport	0.67	0.78	4341	5	1	22027	ABCG2	0.2	1.01484
reactome_alternative_complement_activation	0.67	0.78	4341	5	1	22027	C3	0.2	1.01484
reactome_arachidonate_production_from_dag	0.67	0.78	4341	5	1	22027	DAGLB	0.2	1.01484
reactome_beta_oxidation_of_butanoyl_coa_to_acetyl_coa	0.67	0.78	4341	5	1	22027	ECHS1	0.2	1.01484
reactome_cd22_mediated_bcr_regulation	0.67	0.78	4341	5	1	22027	LYN	0.2	1.01484
reactome_class_b_2_secretin_family_receptors	0.67	0.79	4341	50	9	22027	ADGRE5,ADM,CD55,FZD4,FZD6,GLP2R,GNAS,GNB1,GNB4	0.18	0.913352
reactome_clec7a_inflammasome_pathway	0.67	0.78	4341	5	1	22027	MALT1	0.2	1.01484
reactome_defective_b4galt1_causes_b4galt1_cdg_cdg_2d	0.67	0.78	4341	5	1	22027	B4GALT1	0.2	1.01484
reactome_defective_lfng_causes_scdo3	0.67	0.78	4341	5	1	22027	NOTCH2	0.2	1.01484
reactome_defective_ripk1_mediated_regulated_necrosis	0.67	0.78	4341	5	1	22027	TRAF2	0.2	1.01484
reactome_dna_methylation	0.67	0.78	4341	5	1	22027	DNMT1	0.2	1.01484
reactome_dscam_interactions	0.67	0.78	4341	11	2	22027	MAPK14,RAC1	0.181818	0.922578
reactome_erythrocytes_take_up_carbon_dioxide_and_release_oxygen	0.67	0.78	4341	5	1	22027	CYB5R1	0.2	1.01484
reactome_gdp_fucose_biosynthesis	0.67	0.78	4341	5	1	22027	SLC35C1	0.2	1.01484
reactome_heme_degradation	0.67	0.78	4341	11	2	22027	ABCC1,ABCG2	0.181818	0.922578
reactome_interleukin_2_signaling	0.67	0.78	4341	11	2	22027	STAT5A,STAT5B	0.181818	0.922578
reactome_ligand_receptor_interactions	0.67	0.78	4341	5	1	22027	CDON	0.2	1.01484
reactome_mecp2_regulates_transcription_factors	0.67	0.78	4341	5	1	22027	MECP2	0.2	1.01484
reactome_n_glycan_trimming_and_elongation_in_the_cis_golgi	0.67	0.78	4341	5	1	22027	MAN1A2	0.2	1.01484
reactome_passive_transport_by_aquaporins	0.67	0.78	4341	5	1	22027	AQP3	0.2	1.01484
reactome_phase_3_rapid_repolarisation	0.67	0.78	4341	5	1	22027	AKAP9	0.2	1.01484
reactome_phase_4_resting_membrane_potential	0.67	0.78	4341	11	2	22027	KCNK1,KCNK5	0.181818	0.922578
reactome_pou5f1_oct4_sox2_nanog_activate_genes_related_to_proliferation	0.67	0.78	4341	5	1	22027	STAT3	0.2	1.01484
reactome_pou5f1_oct4_sox2_nanog_repress_genes_related_to_differentiation	0.67	0.78	4341	5	1	22027	TSC22D1	0.2	1.01484
reactome_pyrimidine_catabolism	0.67	0.78	4341	11	2	22027	NT5C,NT5C3A	0.181818	0.922578
reactome_pyrimidine_salvage	0.67	0.78	4341	11	2	22027	PUDP,UCK2	0.181818	0.922578
reactome_regulated_proteolysis_of_p75ntr	0.67	0.78	4341	11	2	22027	ADAM17,PSEN1	0.181818	0.922578
reactome_release_of_hh_np_from_the_secreting_cell	0.67	0.78	4341	5	1	22027	ADAM17	0.2	1.01484
reactome_response_to_metal_ions	0.67	0.78	4341	5	1	22027	CSRP1	0.2	1.01484
reactome_runx1_regulates_transcription_of_genes_involved_in_bcr_signaling	0.67	0.78	4341	5	1	22027	CBFB	0.2	1.01484
reactome_signaling_by_lrp5_mutants	0.67	0.78	4341	5	1	22027	LRP5	0.2	1.01484
reactome_signaling_by_mst1	0.67	0.78	4341	5	1	22027	SPINT2	0.2	1.01484
reactome_signalling_to_p38_via_rit_and_rin	0.67	0.78	4341	5	1	22027	BRAF	0.2	1.01484
reactome_synthesis_of_16_20_hydroxyeicosatetraenoic_acids_hete	0.67	0.78	4341	5	1	22027	CYP1B1	0.2	1.01484
reactome_synthesis_of_epoxy_eet_and_dihydroxyeicosatrienoic_acids_dhet	0.67	0.78	4341	5	1	22027	CYP1B1	0.2	1.01484
reactome_synthesis_of_gdp_mannose	0.67	0.78	4341	5	1	22027	PMM2	0.2	1.01484
reactome_vitamin_b1_thiamin_metabolism	0.67	0.78	4341	5	1	22027	SLC19A2	0.2	1.01484
reactome_vitamins	0.67	0.78	4341	5	1	22027	CYP26B1	0.2	1.01484
reactome_activation_of_matrix_metalloproteinases	0.68	0.79	4341	17	3	22027	FURIN,MMP15,TIMP2	0.176471	0.895443
reactome_sensory_perception	0.71	0.83	4341	175	32	22027	ACTB,ACTG1,ATP2B1,CALM1,CAPZA1,CAPZA2,CASK,DNAJC5,EPB41L1,EZR,GNB1,HSPG2,ITPR3,LDLR,LRP1,LRP10,LRP8,METAP1,METAP2,MSN,MYH9,MYO1C,PRKCA,RDH10,RDX,RETSAT,SDC1,SDC3,SDC4,SPTAN1,SPTBN1,TWF1	0.182857	0.927849
reactome_cs_ds_degradation	0.72	0.83	4341	12	2	22027	CSPG4,HEXB	0.166667	0.845696
reactome_intraflagellar_transport	0.72	0.84	4341	41	7	22027	DYNLL1,DYNLL2,KIF3B,KIFAP3,TNPO1,TUBA1B,TUBA1C	0.170732	0.866323
reactome_recycling_of_bile_acids_and_salts	0.72	0.83	4341	12	2	22027	NCOA2,RXRA	0.166667	0.845696
reactome_regulation_of_gene_expression_in_beta_cells	0.72	0.83	4341	12	2	22027	AKT1,AKT2	0.166667	0.845696
reactome_synthesis_of_prostaglandins_pg_and_thromboxanes_tx	0.72	0.83	4341	12	2	22027	PTGES3,PTGR2	0.166667	0.845696
reactome_activated_ntrk2_signals_through_cdk5	0.73	0.84	4341	6	1	22027	RAC1	0.166667	0.845696
reactome_activated_ntrk2_signals_through_pi3k	0.73	0.84	4341	6	1	22027	GRB2	0.166667	0.845696
reactome_activation_of_c3_and_c5	0.73	0.84	4341	6	1	22027	C3	0.166667	0.845696
reactome_creation_of_c4_and_c2_activators	0.73	0.84	4341	6	1	22027	C1S	0.166667	0.845696
reactome_defective_chst14_causes_eds_musculocontractural_type	0.73	0.84	4341	6	1	22027	CSPG4	0.166667	0.845696
reactome_flt3_signaling_through_src_family_kinases	0.73	0.84	4341	6	1	22027	FYN	0.166667	0.845696
reactome_hdl_assembly	0.73	0.84	4341	6	1	22027	PRKACB	0.166667	0.845696
reactome_hydrolysis_of_lpc	0.73	0.84	4341	6	1	22027	PLA2G4A	0.166667	0.845696
reactome_interaction_with_cumulus_cells_and_the_zona_pellucida	0.73	0.84	4341	6	1	22027	B4GALT1	0.166667	0.845696
reactome_metabolism_of_ingested_semet_sec_mesec_into_h2se	0.73	0.84	4341	6	1	22027	AHCY	0.166667	0.845696
reactome_peptide_hormone_biosynthesis	0.73	0.84	4341	6	1	22027	INHBE	0.166667	0.845696
reactome_regulation_of_signaling_by_nodal	0.73	0.84	4341	6	1	22027	ACVR2B	0.166667	0.845696
reactome_removal_of_aminoterminal_propeptides_from_gamma_carboxylated_proteins	0.73	0.84	4341	6	1	22027	FURIN	0.166667	0.845696
reactome_synthesis_of_dolichyl_phosphate	0.73	0.84	4341	6	1	22027	NUS1	0.166667	0.845696
reactome_tandem_pore_domain_potassium_channels	0.73	0.84	4341	6	1	22027	KCNK1	0.166667	0.845696
reactome_thyroxine_biosynthesis	0.73	0.84	4341	6	1	22027	DIO2	0.166667	0.845696
reactome_transport_of_fatty_acids	0.73	0.84	4341	6	1	22027	SLC27A4	0.166667	0.845696
reactome_g_alpha_q_signalling_events	0.74	0.85	4341	124	22	22027	APP,DAGLB,DGKD,DGKE,DGKH,EGFR,GNA11,GNAQ,GNB1,GNB4,GRB2,HRAS,ITPR1,ITPR2,ITPR3,KRAS,NRAS,PIK3R3,PRKCA,RPS6KA3,SOS1,TRIO	0.177419	0.900257
reactome_o_linked_glycosylation	0.75	0.86	4341	92	16	22027	ADAMTS1,ADAMTSL4,B3GALNT2,B4GALT5,B4GAT1,DAG1,GALNT1,GALNT11,GALNT2,GALNT6,GALNT7,ST3GAL1,ST3GAL4,ST6GAL1,THBS1,THSD1	0.173913	0.882465
reactome_acetylcholine_neurotransmitter_release_cycle	0.76	0.87	4341	13	2	22027	PPFIA1,STXBP1	0.153846	0.780643
reactome_blood_group_systems_biosynthesis	0.76	0.87	4341	13	2	22027	FUT10,ST3GAL4	0.153846	0.780643
reactome_caspase_activation_via_extrinsic_apoptotic_signalling_pathway	0.76	0.87	4341	25	4	22027	TNFRSF10A,TNFRSF10B,TRAF2,UNC5B	0.16	0.811868
reactome_degradation_of_cysteine_and_homocysteine	0.76	0.87	4341	13	2	22027	GOT2,TXN2	0.153846	0.780643
reactome_initial_triggering_of_complement	0.76	0.87	4341	13	2	22027	C1S,C3	0.153846	0.780643
reactome_pi_3k_cascade_fgfr1	0.76	0.87	4341	13	2	22027	GRB2,PTPN11	0.153846	0.780643
reactome_pi_3k_cascade_fgfr3	0.76	0.87	4341	13	2	22027	GRB2,PTPN11	0.153846	0.780643
reactome_pi_3k_cascade_fgfr4	0.76	0.87	4341	13	2	22027	GRB2,PTPN11	0.153846	0.780643
reactome_synthesis_of_bile_acids_and_bile_salts_via_27_hydroxycholesterol	0.76	0.87	4341	13	2	22027	NCOA2,RXRA	0.153846	0.780643
reactome_activation_of_the_phototransduction_cascade	0.78	0.89	4341	7	1	22027	GNB1	0.142857	0.724882
reactome_fructose_metabolism	0.78	0.89	4341	7	1	22027	AKR1B1	0.142857	0.724882
reactome_interaction_between_l1_and_ankyrins	0.78	0.89	4341	26	4	22027	ACTB,ACTG1,SPTAN1,SPTBN1	0.153846	0.780643
reactome_interleukin_1_processing	0.78	0.89	4341	7	1	22027	NFKB2	0.142857	0.724882
reactome_mrna_editing	0.78	0.89	4341	7	1	22027	ADAR	0.142857	0.724882
reactome_nectin_necl_trans_heterodimerization	0.78	0.89	4341	7	1	22027	PVR	0.142857	0.724882
reactome_phosphate_bond_hydrolysis_by_nudt_proteins	0.78	0.89	4341	7	1	22027	NUDT16	0.142857	0.724882
reactome_signaling_by_mapk_mutants	0.78	0.89	4341	7	1	22027	DUSP16	0.142857	0.724882
reactome_synthesis_of_pg	0.78	0.89	4341	7	1	22027	CDS2	0.142857	0.724882
reactome_regulation_of_tlr_by_endogenous_ligand	0.79	0.9	4341	14	2	22027	GSDME,HMGB1	0.142857	0.724882
reactome_androgen_biosynthesis	0.83	0.93	4341	8	1	22027	SRD5A1	0.125	0.634272
reactome_beta_oxidation_of_pristanoyl_coa	0.83	0.93	4341	8	1	22027	HSD17B4	0.125	0.634272
reactome_cytochrome_p450_arranged_by_substrate_type	0.83	0.93	4341	40	6	22027	ARNT,CYP1B1,CYP26B1,CYP51A1,NCOA2,RXRA	0.15	0.761126
reactome_defects_of_contact_activation_system_cas_and_kallikrein_kinin_system_kks	0.83	0.93	4341	8	1	22027	GGCX	0.125	0.634272
reactome_glycogen_breakdown_glycogenolysis	0.83	0.93	4341	15	2	22027	CALM1,PHKB	0.133333	0.676557
reactome_metabolic_disorders_of_biological_oxidation_enzymes	0.83	0.93	4341	28	4	22027	AHCY,CYP1B1,CYP26B1,SLC35D1	0.142857	0.724882
reactome_metabolism_of_amine_derived_hormones	0.83	0.93	4341	8	1	22027	DIO2	0.125	0.634272
reactome_multifunctional_anion_exchangers	0.83	0.93	4341	8	1	22027	SLC26A2	0.125	0.634272
reactome_pi_3k_cascade_fgfr2	0.83	0.93	4341	15	2	22027	GRB2,PTPN11	0.133333	0.676557
reactome_presynaptic_function_of_kainate_receptors	0.83	0.93	4341	15	2	22027	GNB1,GNB4	0.133333	0.676557
reactome_runx1_and_foxp3_control_the_development_of_regulatory_t_lymphocytes_tregs	0.83	0.93	4341	8	1	22027	CBFB	0.125	0.634272
reactome_sodium_proton_exchangers	0.83	0.93	4341	8	1	22027	SLC9A6	0.125	0.634272
reactome_transport_of_nucleosides_and_free_purine_and_pyrimidine_bases_across_the_plasma_membrane	0.83	0.93	4341	8	1	22027	SLC25A5	0.125	0.634272
reactome_transport_of_organic_anions	0.83	0.93	4341	8	1	22027	SLCO4A1	0.125	0.634272
reactome_triglyceride_biosynthesis	0.83	0.93	4341	8	1	22027	LPIN2	0.125	0.634272
reactome_vitamin_c_ascorbate_metabolism	0.83	0.93	4341	8	1	22027	SLC2A3	0.125	0.634272
reactome_nicotinamide_salvaging	0.85	0.95	4341	16	2	22027	NAMPT,NAXD	0.125	0.634272
reactome_norepinephrine_neurotransmitter_release_cycle	0.85	0.95	4341	16	2	22027	PPFIA1,STXBP1	0.125	0.634272
reactome_pi3k_events_in_erbb2_signaling	0.85	0.95	4341	16	2	22027	EGFR,GRB2	0.125	0.634272
reactome_serotonin_neurotransmitter_release_cycle	0.85	0.95	4341	16	2	22027	PPFIA1,STXBP1	0.125	0.634272
reactome_egfr_interacts_with_phospholipase_c_gamma	0.86	0.96	4341	9	1	22027	EGFR	0.111111	0.563797
reactome_interferon_alpha_beta_signaling	0.86	0.96	4341	48	7	22027	ADAR,BST2,IFNAR1,IFNAR2,OAS3,PTPN11,STAT1	0.145833	0.739984
reactome_na_cl_dependent_neurotransmitter_transporters	0.86	0.96	4341	9	1	22027	SLC6A6	0.111111	0.563797
reactome_neurotransmitter_clearance	0.86	0.96	4341	9	1	22027	COMT	0.111111	0.563797
reactome_olfactory_signaling_pathway	0.86	0.96	4341	9	1	22027	GNB1	0.111111	0.563797
reactome_pd_1_signaling	0.86	0.96	4341	9	1	22027	PTPN11	0.111111	0.563797
reactome_recognition_and_association_of_dna_glycosylase_with_site_containing_an_affected_purine	0.86	0.96	4341	9	1	22027	TERF2IP	0.111111	0.563797
reactome_regulation_of_commissural_axon_pathfinding_by_slit_and_robo	0.86	0.96	4341	9	1	22027	ROBO1	0.111111	0.563797
reactome_chemokine_receptors_bind_chemokines	0.88	0.97	4341	17	2	22027	CXCL2,CXCR4	0.117647	0.596962
reactome_dectin_2_family	0.88	0.97	4341	17	2	22027	FYN,LYN	0.117647	0.596962
reactome_ncam1_interactions	0.88	0.97	4341	37	5	22027	COL4A1,COL4A5,COL5A1,COL5A2,PRNP	0.135135	0.6857
reactome_surfactant_metabolism	0.88	0.97	4341	17	2	22027	CCDC59,CKAP4	0.117647	0.596962
reactome_tnfs_bind_their_physiological_receptors	0.88	0.97	4341	17	2	22027	TNFRSF1A,TNFSF9	0.117647	0.596962
reactome_activation_of_the_ap_1_family_of_transcription_factors	0.89	0.98	4341	10	1	22027	MAPK14	0.1	0.507418
reactome_butyrophilin_btn_family_interactions	0.89	0.98	4341	10	1	22027	BTN3A2	0.1	0.507418
reactome_caspase_activation_via_dependence_receptors_in_the_absence_of_ligand	0.89	0.98	4341	10	1	22027	UNC5B	0.1	0.507418
reactome_glutathione_synthesis_and_recycling	0.89	0.98	4341	10	1	22027	GGCT	0.1	0.507418
reactome_phase_2_plateau_phase	0.89	0.98	4341	10	1	22027	AKAP9	0.1	0.507418
reactome_phenylalanine_and_tyrosine_metabolism	0.89	0.98	4341	10	1	22027	HPD	0.1	0.507418
reactome_gaba_receptor_activation	0.9	0.99	4341	45	6	22027	ADCY6,ADCY9,GNAI1,GNAI3,GNB1,GNB4	0.133333	0.676557
reactome_metabolism_of_steroid_hormones	0.9	0.99	4341	25	3	22027	AKR1B1,SRD5A1,STARD3NL	0.12	0.608901
reactome_synthesis_of_glycosylphosphatidylinositol_gpi	0.9	0.99	4341	18	2	22027	PIGC,PIGX	0.111111	0.563797
reactome_digestion	0.91	1	4341	11	1	22027	PIR	0.0909091	0.461289
reactome_lgi_adam_interactions	0.91	1	4341	11	1	22027	DLG4	0.0909091	0.461289
reactome_nicotinate_metabolism	0.91	1	4341	26	3	22027	NADK2,NAMPT,NAXD	0.115385	0.585482
reactome_o_glycosylation_of_tsr_domain_containing_proteins	0.91	1	4341	33	4	22027	ADAMTS1,ADAMTSL4,THBS1,THSD1	0.121212	0.615052
reactome_other_interleukin_signaling	0.91	1	4341	19	2	22027	SDC1,TXLNA	0.105263	0.534124
reactome_ra_biosynthesis_pathway	0.91	1	4341	19	2	22027	CYP26B1,RDH10	0.105263	0.534124
reactome_sodium_calcium_exchangers	0.91	1	4341	11	1	22027	CALM1	0.0909091	0.461289
reactome_collagen_chain_trimerization	0.92	1	4341	40	5	22027	COL12A1,COL4A1,COL4A5,COL5A1,COL5A2	0.125	0.634272
reactome_irak4_deficiency_tlr2_4	0.93	1	4341	12	1	22027	HMGB1	0.0833333	0.422848
reactome_diseases_associated_with_o_glycosylation_of_proteins	0.94	1	4341	55	7	22027	ADAMTS1,ADAMTSL4,B4GAT1,DAG1,NOTCH2,THBS1,THSD1	0.127273	0.645804
reactome_erbb2_activates_ptk6_signaling	0.94	1	4341	13	1	22027	EGFR	0.0769231	0.390321
reactome_mitochondrial_iron_sulfur_cluster_biogenesis	0.94	1	4341	13	1	22027	ISCU	0.0769231	0.390321
reactome_synthesis_of_bile_acids_and_bile_salts_via_24_hydroxycholesterol	0.94	1	4341	13	1	22027	SLC27A2	0.0769231	0.390321
reactome_the_canonical_retinoid_cycle_in_rods_twilight_vision	0.95	1	4341	14	1	22027	RDH10	0.0714286	0.362441
reactome_xenobiotics	0.95	1	4341	14	1	22027	ARNT	0.0714286	0.362441
reactome_cellular_hexose_transport	0.96	1	4341	15	1	22027	SLC2A3	0.0666667	0.338278
reactome_digestion_and_absorption	0.96	1	4341	15	1	22027	PIR	0.0666667	0.338278
reactome_glutathione_conjugation	0.96	1	4341	24	2	22027	GGCT,GSTM3	0.0833333	0.422848
reactome_inwardly_rectifying_k_channels	0.96	1	4341	24	2	22027	GNB1,GNB4	0.0833333	0.422848
reactome_fertilization	0.97	1	4341	16	1	22027	B4GALT1	0.0625	0.317136
reactome_phase_0_rapid_depolarisation	0.98	1	4341	26	2	22027	CALM1,CAMK2D	0.0769231	0.390321
reactome_sensory_perception_of_taste	0.98	1	4341	28	2	22027	GNB1,ITPR3	0.0714286	0.362441
reactome_trp_channels	0.98	1	4341	17	1	22027	TRPM7	0.0588235	0.298481
reactome_antimicrobial_peptides	0.99	1	4341	20	1	22027	CLU	0.05	0.253709
reactome_immunoregulatory_interactions_between_a_lymphoid_and_a_non_lymphoid_cell	0.99	1	4341	58	5	22027	B2M,C3,ICAM1,ITGB1,PVR	0.0862069	0.437429
reactome_peptide_ligand_binding_receptors	0.99	1	4341	71	7	22027	APP,C3,CXCL2,CXCR4,GPR37,NLN,PSAP	0.0985915	0.500271
reactome_abc_transporters_in_lipid_homeostasis	1	1	4341	14	0	22027		0	0
reactome_acetylcholine_binding_and_downstream_events	1	1	4341	7	0	22027		0	0
reactome_acetylcholine_inhibits_contraction_of_outer_hair_cells	1	1	4341	4	0	22027		0	0
reactome_acrosome_reaction_and_sperm_oocyte_membrane_binding	1	1	4341	2	0	22027		0	0
reactome_activated_ntrk3_signals_through_pi3k	1	1	4341	6	0	22027		0	0
reactome_activation_of_trka_receptors	1	1	4341	4	0	22027		0	0
reactome_acyl_chain_remodeling_of_dag_and_tag	1	1	4341	7	0	22027		0	0
reactome_adrenoceptors	1	1	4341	4	0	22027		0	0
reactome_aflatoxin_activation_and_detoxification	1	1	4341	12	0	22027		0	0
reactome_alpha_defensins	1	1	4341	3	0	22027		0	0
reactome_amine_ligand_binding_receptors	1	1	4341	19	0	22027		0	0
reactome_amino_acid_conjugation	1	1	4341	3	0	22027		0	0
reactome_beta_defensins	1	1	4341	4	0	22027		0	0
reactome_biosynthesis_of_maresin_like_spms	1	1	4341	3	0	22027		0	0
reactome_biosynthesis_of_maresins	1	1	4341	4	0	22027		0	0
reactome_ca2_activated_k_channels	1	1	4341	8	0	22027		0	0
reactome_chylomicron_remodeling	1	1	4341	2	0	22027		0	0
reactome_class_a_1_rhodopsin_like_receptors	1	1	4341	133	8	22027	APP,C3,CXCL2,CXCR4,GPR37,NLN,OPN3,PSAP	0.0601504	0.305214
reactome_class_c_3_metabotropic_glutamate_pheromone_receptors	1	1	4341	23	0	22027		0	0
reactome_conjugation_of_benzoate_with_glycine	1	1	4341	3	0	22027		0	0
reactome_creatine_metabolism	1	1	4341	8	0	22027		0	0
reactome_cyp2e1_reactions	1	1	4341	6	0	22027		0	0
reactome_defective_c1galt1c1_causes_tnps	1	1	4341	11	0	22027		0	0
reactome_defective_chst6_causes_mcdc1	1	1	4341	5	0	22027		0	0
reactome_defective_csf2rb_causes_smdp5	1	1	4341	3	0	22027		0	0
reactome_defective_f9_activation	1	1	4341	0	0	22027		#N/A	#DIV/0!
reactome_defective_factor_viii_causes_hemophilia_a	1	1	4341	5	0	22027		0	0
reactome_defective_galnt3_causes_hftc	1	1	4341	9	0	22027		0	0
reactome_defective_st3gal3_causes_mct12_and_eiee15	1	1	4341	5	0	22027		0	0
reactome_defensins	1	1	4341	7	0	22027		0	0
reactome_digestion_of_dietary_carbohydrate	1	1	4341	5	0	22027		0	0
reactome_digestion_of_dietary_lipid	1	1	4341	3	0	22027		0	0
reactome_diseases_associated_with_surfactant_metabolism	1	1	4341	4	0	22027		0	0
reactome_diseases_of_base_excision_repair	1	1	4341	5	0	22027		0	0
reactome_dopamine_receptors	1	1	4341	3	0	22027		0	0
reactome_eicosanoid_ligand_binding_receptors	1	1	4341	9	0	22027		0	0
reactome_eicosanoids	1	1	4341	4	0	22027		0	0
reactome_erythrocytes_take_up_oxygen_and_release_carbon_dioxide	1	1	4341	2	0	22027		0	0
reactome_estrogen_biosynthesis	1	1	4341	6	0	22027		0	0
reactome_fasl_cd95l_signaling	1	1	4341	4	0	22027		0	0
reactome_fatty_acids	1	1	4341	4	0	22027		0	0
reactome_fgfr1_ligand_binding_and_activation	1	1	4341	8	0	22027		0	0
reactome_fgfr1b_ligand_binding_and_activation	1	1	4341	4	0	22027		0	0
reactome_fgfr1c_ligand_binding_and_activation	1	1	4341	7	0	22027		0	0
reactome_fgfr2_ligand_binding_and_activation	1	1	4341	11	0	22027		0	0
reactome_fgfr2b_ligand_binding_and_activation	1	1	4341	7	0	22027		0	0
reactome_fgfr2c_ligand_binding_and_activation	1	1	4341	7	0	22027		0	0
reactome_fgfr3_ligand_binding_and_activation	1	1	4341	7	0	22027		0	0
reactome_fgfr3b_ligand_binding_and_activation	1	1	4341	5	0	22027		0	0
reactome_ficolins_bind_to_repetitive_carbohydrate_structures_on_the_target_cell_surface	1	1	4341	1	0	22027		0	0
reactome_formation_of_xylulose_5_phosphate	1	1	4341	5	0	22027		0	0
reactome_free_fatty_acid_receptors	1	1	4341	2	0	22027		0	0
reactome_fructose_catabolism	1	1	4341	5	0	22027		0	0
reactome_galactose_catabolism	1	1	4341	5	0	22027		0	0
reactome_gli_proteins_bind_promoters_of_hh_responsive_genes_to_promote_transcription	1	1	4341	7	0	22027		0	0
reactome_glucocorticoid_biosynthesis	1	1	4341	4	0	22027		0	0
reactome_gpcr_ligand_binding	1	1	4341	205	17	22027	ADGRE5,ADM,APP,C3,CD55,CXCL2,CXCR4,FZD4,FZD6,GLP2R,GNAS,GNB1,GNB4,GPR37,NLN,OPN3,PSAP	0.0829268	0.420785
reactome_grb7_events_in_erbb2_signaling	1	1	4341	5	0	22027		0	0
reactome_hdl_remodeling	1	1	4341	5	0	22027		0	0
reactome_highly_calcium_permeable_nicotinic_acetylcholine_receptors	1	1	4341	3	0	22027		0	0
reactome_highly_calcium_permeable_postsynaptic_nicotinic_acetylcholine_receptors	1	1	4341	5	0	22027		0	0
reactome_highly_sodium_permeable_postsynaptic_acetylcholine_nicotinic_receptors	1	1	4341	3	0	22027		0	0
reactome_histidine_catabolism	1	1	4341	4	0	22027		0	0
reactome_hormone_ligand_binding_receptors	1	1	4341	3	0	22027		0	0
reactome_hyaluronan_biosynthesis_and_export	1	1	4341	4	0	22027		0	0
reactome_interleukin_18_signaling	1	1	4341	4	0	22027		0	0
reactome_intestinal_absorption	1	1	4341	4	0	22027		0	0
reactome_lectin_pathway_of_complement_activation	1	1	4341	2	0	22027		0	0
reactome_leukotriene_receptors	1	1	4341	3	0	22027		0	0
reactome_lipid_particle_organization	1	1	4341	4	0	22027		0	0
reactome_ltc4_cysltr_mediated_il4_production	1	1	4341	4	0	22027		0	0
reactome_lysosphingolipid_and_lpa_receptors	1	1	4341	9	0	22027		0	0
reactome_melanin_biosynthesis	1	1	4341	2	0	22027		0	0
reactome_metal_sequestration_by_antimicrobial_proteins	1	1	4341	2	0	22027		0	0
reactome_metallothioneins_bind_metals	1	1	4341	2	0	22027		0	0
reactome_mineralocorticoid_biosynthesis	1	1	4341	2	0	22027		0	0
reactome_miscellaneous_substrates	1	1	4341	4	0	22027		0	0
reactome_mitochondrial_uncoupling	1	1	4341	4	0	22027		0	0
reactome_mrna_editing_c_to_u_conversion	1	1	4341	5	0	22027		0	0
reactome_muscarinic_acetylcholine_receptors	1	1	4341	5	0	22027		0	0
reactome_neurofascin_interactions	1	1	4341	5	0	22027		0	0
reactome_neurotoxicity_of_clostridium_toxins	1	1	4341	10	0	22027		0	0
reactome_ngf_independant_trka_activation	1	1	4341	3	0	22027		0	0
reactome_nucleotide_like_purinergic_receptors	1	1	4341	9	0	22027		0	0
reactome_orexin_and_neuropeptides_ff_and_qrfp_bind_to_their_respective_receptors	1	1	4341	3	0	22027		0	0
reactome_organic_anion_transport	1	1	4341	2	0	22027		0	0
reactome_organic_anion_transporters	1	1	4341	7	0	22027		0	0
reactome_organic_cation_anion_zwitterion_transport	1	1	4341	12	0	22027		0	0
reactome_organic_cation_transport	1	1	4341	10	0	22027		0	0
reactome_p2y_receptors	1	1	4341	6	0	22027		0	0
reactome_phase_1_inactivation_of_fast_na_channels	1	1	4341	7	0	22027		0	0
reactome_phenylalanine_metabolism	1	1	4341	6	0	22027		0	0
reactome_phospholipase_c_mediated_cascade_fgfr2	1	1	4341	10	0	22027		0	0
reactome_phospholipase_c_mediated_cascade_fgfr4	1	1	4341	8	0	22027		0	0
reactome_pi3k_events_in_erbb4_signaling	1	1	4341	10	0	22027		0	0
reactome_potassium_channels	1	1	4341	66	3	22027	GNB1,GNB4,KCNK1	0.0454545	0.230644
reactome_presynaptic_depolarization_and_calcium_channel_opening	1	1	4341	9	0	22027		0	0
reactome_presynaptic_nicotinic_acetylcholine_receptors	1	1	4341	5	0	22027		0	0
reactome_prostanoid_ligand_receptors	1	1	4341	6	0	22027		0	0
reactome_regulation_of_gene_expression_in_early_pancreatic_precursor_cells	1	1	4341	2	0	22027		0	0
reactome_regulation_of_gene_expression_in_endocrine_committed_neurog3_progenitor_cells	1	1	4341	1	0	22027		0	0
reactome_relaxin_receptors	1	1	4341	2	0	22027		0	0
reactome_retinoid_cycle_disease_events	1	1	4341	6	0	22027		0	0
reactome_reversible_hydration_of_carbon_dioxide	1	1	4341	5	0	22027		0	0
reactome_role_of_second_messengers_in_netrin_1_signaling	1	1	4341	9	0	22027		0	0
reactome_scavenging_by_class_b_receptors	1	1	4341	3	0	22027		0	0
reactome_sensory_perception_of_salty_taste	1	1	4341	3	0	22027		0	0
reactome_serotonin_and_melatonin_biosynthesis	1	1	4341	2	0	22027		0	0
reactome_serotonin_receptors	1	1	4341	6	0	22027		0	0
reactome_sodium_coupled_sulphate_di_and_tri_carboxylate_transporters	1	1	4341	3	0	22027		0	0
reactome_sperm_motility_and_taxes	1	1	4341	8	0	22027		0	0
reactome_sulfide_oxidation_to_sulfate	1	1	4341	6	0	22027		0	0
reactome_tachykinin_receptors_bind_tachykinins	1	1	4341	2	0	22027		0	0
reactome_the_fatty_acid_cycling_model	1	1	4341	4	0	22027		0	0
reactome_the_retinoid_cycle_in_cones_daylight_vision	1	1	4341	2	0	22027		0	0
reactome_tlr3_mediated_ticam1_dependent_programmed_cell_death	1	1	4341	5	0	22027		0	0
reactome_toxicity_of_botulinum_toxin_type_d_botd	1	1	4341	5	0	22027		0	0
reactome_transcriptional_regulation_of_testis_differentiation	1	1	4341	6	0	22027		0	0
reactome_trif_mediated_programmed_cell_death	1	1	4341	8	0	22027		0	0
reactome_vasopressin_like_receptors	1	1	4341	1	0	22027		0	0
reactome_voltage_gated_potassium_channels	1	1	4341	24	0	22027		0	0

## Sheet: GO - Cellular Compartments
Term	pval	fdr	signature	geneset	overlap	background	hits	gene ratio	enrichment
gocc_ribonucleoprotein_complex	8.6e-99	8.7e-96	4341	668	374	22027	AAR2,ACTB,ACTN4,ADAR,AGO1,AGO2,AGO3,ALYREF,AQR,ARFGEF1,ATXN2,BMS1,BOP1,BRCA1,BTF3,BUD31,C9orf78,CALR,CASC3,CBX5,CD2BP2,CDC40,CDC5L,CELF1,CIRBP,CLNS1A,CPEB4,CPSF6,CWC27,DAP3,DAZAP1,DCP2,DDX1,DDX17,DDX23,DDX39B,DDX5,DDX6,DHX15,DHX32,DHX8,DHX9,DKC1,DRG1,DYRK1A,DYRK2,EBNA1BP2,EEF2,EFL1,EFTUD2,EIF1,EIF2A,EIF2AK4,EIF2S1,EIF3A,EIF3B,EIF3C,EIF3D,EIF3E,EIF3F,EIF3G,EIF3H,EIF3I,EIF3J,EIF3K,EIF3L,EIF3M,EIF4G…	0.55988	2.84093
gocc_catalytic_complex	1.1e-78	5.5e-76	4341	1328	550	22027	ACTB,ACTL6A,ACVR2B,AEBP2,AFG3L2,AGO1,AGO2,AGO3,ALYREF,AMFR,ANAPC1,ANAPC11,ANAPC13,ANAPC7,ANKIB1,ANKRD9,ANP32E,AQR,ARID1B,ARID2,ARIH1,ARIH2,ASB1,ATG101,ATG14,ATG3,ATG5,ATXN7L3,AUP1,BAZ1A,BAZ1B,BCCIP,BCOR,BECN1,BMI1,BOD1,BOD1L1,BPTF,BRCA1,BRCC3,BRD8,BRD9,BRMS1,BRPF1,BRPF3,BTRC,BUB1B,BUD31,CAB39,CACYBP,CALM1,CALM3,CAND1,CAPN2,CASC3,CASP2,CBLL1,CBX4,CBX5,CCNB1,CCND1,CCNF,CCNG1,CCNI,CCNT1,CCNY,CDC16,C…	0.414157	2.1015
gocc_nuclear_protein_containing_complex	1.8e-77	6.2e-75	4341	1152	496	22027	AAR2,ACTB,ACTL6A,ADAR,ADNP,AEBP2,AFF1,AFF4,ALYREF,ANAPC1,ANAPC11,ANAPC13,ANAPC7,ANP32E,AQR,ARFGEF1,ARID1B,ARID2,ARNT,ASCC3,ATF1,ATF4,ATF5,ATF6,ATR,ATXN7L3,BABAM1,BACH1,BAZ1A,BAZ1B,BAZ2A,BCCIP,BCLAF1,BCOR,BICD2,BIRC5,BMI1,BOD1,BOD1L1,BOP1,BPTF,BRCA1,BRCC3,BRD8,BRD9,BRMS1,BRPF1,BRPF3,BUB1B,BUB3,BUD31,C9orf78,CASC3,CBFB,CBX3,CBX4,CBX5,CBX6,CCNT1,CD2BP2,CDC16,CDC23,CDC26,CDC27,CDC40,CDC5L,CDC73,CDK12…	0.430556	2.18471
gocc_envelope	5.4e-62	1.4e-59	4341	1117	455	22027	ABCB10,ABCB7,ABCG2,ABL1,ACAD11,ACADM,ACADVL,ACSL3,ACSL4,AEN,AFG3L2,AGPAT3,AGPAT5,AHCTF1,AK2,AKAP1,AKIRIN1,ALDH18A1,ANKRD17,ANXA11,APEH,APOOL,APP,ARMC1,ASS1,ATAD1,ATAD3A,ATF6,ATP5F1A,ATP5F1B,ATP5F1C,ATP5F1E,ATP5MC2,ATP5ME,ATP5PB,ATP5PD,ATPSCKMT,ATRAID,BANF1,BCL2,BCL2L1,BCL2L13,BCL2L2,BECN1,BICD2,BNIP2,BNIP3,BPHL,BRI3BP,CACYBP,CALM3,CALR,CAPN2,CASC3,CBX3,CBX5,CCAR1,CCND1,CCNI,CDK4,CDS2,CENPF,CEPT1,…	0.407341	2.06692
gocc_chromosome	1.3e-60	2.6e-58	4341	1442	543	22027	ACTB,ACTL6A,ACTR2,ACTR3,ADD3,ADNP,AEBP2,AFF4,AGO3,AHCTF1,AKIRIN1,ALYREF,ANKRD17,ANP32E,APC,APEX1,APTX,ARID1B,ARID2,ARNT,ARPC2,ARPC5,ARRB1,ASH1L,ATF1,ATF4,ATF5,ATF6,ATM,ATR,ATRX,BACH1,BANF1,BARX1,BASP1,BAZ1A,BAZ1B,BAZ2A,BBX,BCL6,BHLHE40,BHLHE41,BIRC2,BIRC5,BMS1,BOD1,BOD1L1,BOP1,BPTF,BRCA1,BRD2,BRD3,BRD4,BRD8,BRD9,BRIX1,BRMS1,BRPF1,BUB1,BUB1B,BUB3,BUD31,CAPN2,CBX1,CBX3,CBX5,CBX6,CCDC137,CCNB1,CCNB1…	0.37656	1.91073
gocc_endoplasmic_reticulum	1.3e-57	2.2e-55	4341	1625	585	22027	ABCD4,ABL1,ACSL3,ACSL4,ADAM10,ADAM17,ADAMTSL4,ADGRG6,AGPAT3,AGPAT5,AHCYL1,AHCYL2,AHSA1,AIMP1,ALDH3A2,ALG11,ALG5,AMFR,ANKLE2,ANKRD13C,ANP32A,ANXA7,APEX1,APLP2,APP,ARCN1,ARHGAP5,ASAH1,ASPH,ASS1,ATF6,ATG101,ATG14,ATL2,ATL3,ATP11A,ATP11C,ATP1A1,ATP2A2,ATP2C1,ATP6AP1,AUP1,B2M,B3GALNT2,BACE2,BCAP31,BCL2,BCL2L1,BECN1,BFAR,BNIP3,BSG,C3,CALR,CALU,CAMK2D,CAMLG,CANT1,CANX,CAPN2,CAST,CAVIN1,CCDC88A,CCN1,CDC4…	0.36	1.8267
gocc_mitochondrion	1.4e-48	2e-46	4341	1467	520	22027	AARS2,ABCB10,ABCB7,ABCG2,ABL1,ACAD11,ACADM,ACADVL,ACAT1,ACAT2,ACBD3,ACOT9,ACSL3,ACSL4,ADH5,AFG3L2,AGPAT5,AGPS,AGTPBP1,AK2,AKAP1,AKT1,ALAS1,ALDH18A1,ALDH1B1,ALDH1L2,ALDH7A1,ANXA6,APEX1,APEX2,APOOL,ARMC1,ASS1,ATAD1,ATAD3A,ATP5F1A,ATP5F1B,ATP5F1C,ATP5F1E,ATP5IF1,ATP5MC2,ATP5ME,ATP5PB,ATP5PD,ATPSCKMT,BBC3,BCAP31,BCL2,BCL2L1,BCL2L13,BCL2L2,BECN1,BLOC1S2,BNIP3,BPHL,BRD8,BRI3BP,BSG,C1orf43,C1QBP,CALM3,C…	0.354465	1.79862
gocc_nuclear_body	3.1e-48	3.9e-46	4341	765	324	22027	AAGAB,ABL1,ACIN1,ACTN4,AK6,ALKBH5,ALYREF,APEX1,ARIH1,ARNT,ARRB1,ASCC1,ASCC3,ATF4,ATF7IP,ATMIN,ATR,ATRX,ATXN2L,BABAM1,BASP1,BAZ1B,BAZ2A,BCL6,BCLAF1,BHLHE40,BMI1,BRCA1,BRD2,CALCOCO2,CARMIL1,CASC3,CASP8AP2,CBLL1,CBX4,CBX5,CBY1,CD2BP2,CDC34,CDC40,CDC5L,CDK12,CDK13,CDK2,CDK9,CDT1,CDYL,CHD3,CHTOP,CKAP4,CNOT7,CPSF6,CREBBP,CTAG2,CXXC1,DAXX,DAZAP2,DCAF7,DCLRE1B,DDX1,DDX17,DDX39A,DDX39B,DDX42,DDX46,DGCR8,D…	0.423529	2.14906
gocc_organelle_subcompartment	2.8e-45	3.1e-43	4341	1240	451	22027	ABCD4,ACSL3,ACSL4,ADGRG6,AFTPH,AGPAT3,AGPAT5,AHCYL1,AKAP9,ALDH3A2,ALG11,ALG5,AMFR,ANKLE2,ANKRD13C,ANXA7,AP1B1,AP1G1,AP1S1,AP4E1,APP,ARCN1,ARFGEF1,ARFGEF2,ARFIP1,ARFIP2,ARL1,ARL5B,ASAP2,ASPH,ATF6,ATG101,ATG14,ATL2,ATL3,ATP11A,ATP11C,ATP2A2,ATP2C1,ATP6AP1,ATP9A,ATXN2,AUP1,B2M,B3GALNT2,B4GALT1,B4GALT4,B4GALT5,BACE2,BCAP31,BCL2,BECN1,BFAR,BICD1,BIRC6,BSG,CALR,CALU,CAMK2D,CAMLG,CANT1,CANX,CBY1,CCDC91,…	0.36371	1.84553
gocc_anchoring_junction	3.4e-44	3.5e-42	4341	725	304	22027	ABI2,ACTB,ACTG1,ACTN4,ACTR2,ACTR3,ADAM10,ADAM15,ADAM17,ADAM9,ADD3,ADGRE5,AFAP1,AHI1,AHNAK,AIF1L,AKT1,AMOTL1,ANXA2,ANXA5,ANXA6,APC,APP,AQP3,ARF1,ARF6,ARHGEF2,ARPC2,ARPC5,ARPC5L,ASH1L,ATP1B1,B2M,B4GALT1,BMPR2,BSG,CALR,CAPN2,CASK,CBL,CCND1,CD151,CD2AP,CD44,CD46,CD99L2,CDC42,CDC42BPA,CDC42BPB,CDC42EP4,CDK4,CFL1,CHP1,CLIC4,CLMP,CLTC,CORO1C,CPNE3,CSPG4,CSRP1,CTNNA1,CTNNB1,CTNND1,CTTN,CYBA,CYTH3,DAG1,DC…	0.41931	2.12765
gocc_cell_substrate_junction	1e-43	9.3e-42	4341	398	201	22027	ACTB,ACTG1,ACTN4,ACTR2,ACTR3,ADAM10,ADAM17,ADAM9,ADGRE5,AFAP1,AHNAK,AIF1L,ANXA5,ANXA6,ARF1,ARF6,ARHGEF2,ARPC2,ARPC5,ARPC5L,B2M,BSG,CALR,CAPN2,CASK,CBL,CD151,CD44,CD46,CD99L2,CDC42,CFL1,CHP1,CLTC,CORO1C,CPNE3,CSPG4,CSRP1,CTNNA1,CTNNB1,CTTN,CYBA,DAG1,DCAF6,DDR2,DMD,DOCK7,DST,EGFR,ENAH,EPB41L2,EPHA2,ERBIN,EZR,FAT1,FLII,FLNA,FLNB,FLOT1,FLOT2,G3BP1,GDI2,GNA13,HMGA1,HNRNPK,HSP90B1,HSPA5,HSPA8,HSPA9,HSP…	0.505025	2.56259
gocc_ribosome	1.4e-41	1.2e-39	4341	201	127	22027	APEX1,BTF3,CANX,DAP3,DHX9,DNAJC21,EIF2A,EIF2AK2,EIF2AK4,EIF3H,FXR2,GCN1,HSPA14,LARP1,LARP4B,MRPL11,MRPL16,MRPL18,MRPL19,MRPL20,MRPL21,MRPL24,MRPL27,MRPL33,MRPL37,MRPL39,MRPL45,MRPL47,MRPL51,MRPL58,MRPS10,MRPS15,MRPS16,MRPS18B,MRPS21,MRPS27,MRPS30,MRPS33,MRPS34,MRPS35,MRPS5,MRPS9,NCK1,NSUN4,NUFIP2,PNPT1,RACK1,RPL10,RPL10A,RPL11,RPL12,RPL13,RPL13A,RPL14,RPL15,RPL18,RPL18A,RPL19,RPL21,RPL22L1,RPL23,…	0.631841	3.20607
gocc_nucleolus	7.4e-40	5.7e-38	4341	1139	410	22027	AATF,ABL1,ACACA,ACADVL,ADAR,ADARB2,AEN,AFF4,AGPS,AGTPBP1,AK6,ANAPC11,ANP32B,APEX1,APEX2,APTX,ARFGEF1,ATM,ATXN1L,ATXN7,BAZ1B,BAZ2A,BCL6,BMS1,BOP1,BRIX1,BRWD1,BTBD10,BUD23,C1orf109,C1QBP,C6orf89,CASK,CBX5,CCDC137,CCNT1,CD2AP,CD2BP2,CDC14B,CDC6,CDCA7L,CDK4,CDK7,CHD3,CHTOP,CKAP5,CMPK1,COX7A2L,CPNE3,CPS1,CTCF,CUTC,CYB561A3,DAXX,DDRGK1,DDX17,DDX18,DDX21,DDX23,DDX24,DDX27,DDX46,DDX5,DDX50,DDX51,DDX54,DE…	0.359965	1.82653
gocc_intracellular_protein_containing_complex	1.2e-38	8.5e-37	4341	703	286	22027	ACTB,ACTL6A,AGO2,AMFR,ANAPC1,ANAPC11,ANAPC13,ANAPC7,ANKIB1,ANKRD9,ARIH1,ARIH2,ARNT,ASB1,ATG3,ATXN7L3,AUP1,BCOR,BMI1,BRCA1,BRCC3,BRD8,BRPF1,BRPF3,BTRC,BUB1B,CACYBP,CAMK2D,CAND1,CBLL1,CBX4,CCNF,CDC16,CDC23,CDC26,CDC27,CDC73,CDK7,CDKN1B,CNOT1,CNOT11,CNOT3,CNOT4,CNOT6,CNOT7,CNOT8,CRBN,CREBBP,CSNK2A1,CSNK2A2,CUL1,CUL3,CUL4A,CUL4B,CUL5,DCAF12,DCAF5,DCAF6,DCAF7,DCAF8,DCUN1D1,DCUN1D2,DCUN1D4,DCUN1D5,DDB1…	0.406828	2.06432
gocc_cytosolic_ribosome	1.6e-38	1e-36	4341	94	77	22027	EIF2A,EIF2AK4,FXR2,RPL10,RPL10A,RPL11,RPL12,RPL13,RPL13A,RPL14,RPL15,RPL18,RPL18A,RPL19,RPL21,RPL23,RPL23A,RPL24,RPL27,RPL27A,RPL3,RPL30,RPL31,RPL32,RPL34,RPL35,RPL35A,RPL36,RPL36AL,RPL37,RPL37A,RPL38,RPL39,RPL39L,RPL4,RPL41,RPL5,RPL7,RPL7A,RPL7L1,RPL8,RPL9,RPLP0,RPLP1,RPLP2,RPS11,RPS12,RPS13,RPS14,RPS15,RPS15A,RPS16,RPS17,RPS18,RPS19,RPS2,RPS20,RPS21,RPS23,RPS24,RPS25,RPS26,RPS27A,RPS27L,RPS28,R…	0.819149	4.15651
gocc_transferase_complex	1.6e-38	1e-36	4341	742	297	22027	ACTB,ACTL6A,ACVR2B,AEBP2,AMFR,ANAPC1,ANAPC11,ANAPC13,ANAPC7,ANKIB1,ANKRD9,ARIH1,ARIH2,ASB1,ATG101,ATG14,ATG3,ATG5,ATXN7L3,AUP1,BCCIP,BCOR,BECN1,BMI1,BOD1,BOD1L1,BRCA1,BRCC3,BRD8,BRPF1,BRPF3,BTRC,BUB1B,CAB39,CACYBP,CAND1,CBLL1,CBX4,CBX5,CCNB1,CCND1,CCNF,CCNG1,CCNI,CCNT1,CCNY,CDC16,CDC23,CDC26,CDC27,CDC73,CDK1,CDK12,CDK13,CDK2,CDK4,CDK6,CDK7,CDK9,CDKN1B,CDKN2D,CHD8,CHUK,CLNS1A,CRBN,CREBBP,CUL1,CUL3…	0.40027	2.03104
gocc_nuclear_outer_membrane_endoplasmic_reticulum_membrane_network	1.9e-36	1.1e-34	4341	986	360	22027	ABCD4,ACSL3,ACSL4,ADGRG6,AGPAT3,AGPAT5,AHCYL1,ALDH3A2,ALG11,ALG5,AMFR,ANKLE2,ANKRD13C,ANXA7,ARCN1,ASPH,ATF6,ATG101,ATG14,ATL2,ATL3,ATP11A,ATP11C,ATP2A2,ATP6AP1,AUP1,B2M,B3GALNT2,BCAP31,BCL2,BECN1,BFAR,BICD2,BSG,CALR,CALU,CAMK2D,CAMLG,CANT1,CANX,CDC42,CDK1,CDS2,CEPT1,CERS2,CHPT1,CKAP4,CLSTN1,CNIH1,COPA,COPB1,COPB2,COPG1,COPZ1,CREB3L2,CTDNEP1,CYB5R1,CYBA,CYP1B1,CYP26B1,CYP51A1,DDOST,DDRGK1,DEGS1,DE…	0.365112	1.85264
gocc_golgi_apparatus	8.1e-35	4.5e-33	4341	1337	448	22027	AATF,ACBD3,ACSL3,ADAM10,ADAM17,AFTPH,AGPAT3,AIMP1,AKAP9,ALKBH5,AMFR,AP1AR,AP1B1,AP1G1,AP1S1,AP3D1,AP3M1,AP3M2,AP3S1,AP3S2,AP4E1,APC,APP,ARCN1,ARF1,ARF5,ARF6,ARFGAP1,ARFGAP3,ARFGEF1,ARFGEF2,ARFIP1,ARFIP2,ARHGAP21,ARHGEF2,ARL1,ARL5B,ARRB1,ASAP2,ASH1L,ATF6,ATP11A,ATP11C,ATP1A1,ATP2C1,ATP9A,ATR,ATXN2,B2M,B3GALNT2,B4GALT1,B4GALT4,B4GALT5,B4GAT1,BACE2,BCAP31,BCL6,BECN1,BICD1,BICD2,BIRC6,BSG,BST2,C1orf4…	0.335079	1.70025
gocc_ribosomal_subunit	3.7e-34	2e-32	4341	170	106	22027	DAP3,EIF2A,FXR2,MRPL11,MRPL16,MRPL18,MRPL19,MRPL20,MRPL21,MRPL24,MRPL27,MRPL33,MRPL37,MRPL39,MRPL45,MRPL47,MRPL51,MRPL58,MRPS10,MRPS15,MRPS16,MRPS18B,MRPS21,MRPS27,MRPS30,MRPS33,MRPS34,MRPS35,MRPS5,MRPS9,NSUN4,RACK1,RPL10,RPL10A,RPL11,RPL12,RPL13,RPL13A,RPL14,RPL15,RPL18,RPL18A,RPL19,RPL21,RPL23,RPL23A,RPL24,RPL27,RPL27A,RPL3,RPL30,RPL31,RPL32,RPL34,RPL35,RPL35A,RPL36,RPL36AL,RPL37,RPL37A,RPL38,R…	0.623529	3.1639
gocc_supramolecular_complex	1.5e-33	7.4e-32	4341	1029	364	22027	ACTB,ACTG1,ACTN4,AGO1,AGO2,AGO3,AHCTF1,AHNAK,AIF1L,APC,ARF1,ARFGEF2,ARHGEF2,ATP2B4,ATXN2,ATXN2L,AURKA,BICD1,BIRC5,BOD1,BOD1L1,BTBD1,BUB1,BUB1B,BUB3,CAB39,CALD1,CALM1,CALM3,CAMSAP1,CAMSAP2,CAPRIN1,CARHSP1,CARMIL1,CASC3,CBX5,CCNB1,CCSAP,CCT2,CCT3,CCT4,CCT5,CCT6A,CCT7,CCT8,CD2AP,CDC42,CDK1,CDK5RAP2,CDK9,CDT1,CELF1,CENPA,CENPF,CENPK,CENPN,CEP170,CEP170B,CEP295,CEP57,CFDP1,CHMP2A,CHMP3,CHMP4B,CHMP5,CH…	0.353741	1.79495
gocc_nuclear_envelope	4.5e-33	2.2e-31	4341	436	195	22027	ABL1,AEN,AGPAT3,AGPAT5,AHCTF1,AKIRIN1,ANKRD17,ANXA11,APEH,APP,ATF6,ATRAID,BANF1,BCL2,BCL2L1,BICD2,BNIP2,BNIP3,CACYBP,CALR,CASC3,CBX3,CBX5,CCAR1,CCND1,CCNI,CDK4,CENPF,CEPT1,CHMP2A,CHMP3,CHMP4B,CHMP5,CLIC1,CPNE1,CSE1L,CTDNEP1,CUEDC2,DCTN1,DCTN5,DMPK,DNAJB12,DNAJC1,DPY19L1,DPY19L3,DST,EGFR,EI24,EIF5A,ENO1,ERBIN,ERN1,FAF1,FANCL,FBXW11,GAPDH,GLE1,GNAQ,GPX4,GTPBP4,HAX1,HTATIP2,IGF2R,INSR,IPO11,IPO5,IPO…	0.447248	2.26941
gocc_mitochondrial_envelope	3e-32	1.4e-30	4341	704	272	22027	ABCB10,ABCB7,ABCG2,ACAD11,ACADM,ACADVL,ACSL3,ACSL4,AFG3L2,AGPAT5,AK2,AKAP1,ALDH18A1,APOOL,ARMC1,ASS1,ATAD1,ATAD3A,ATP5F1A,ATP5F1B,ATP5F1C,ATP5F1E,ATP5MC2,ATP5ME,ATP5PB,ATP5PD,ATPSCKMT,BCL2,BCL2L1,BCL2L13,BCL2L2,BECN1,BNIP3,BPHL,BRI3BP,CALM3,CAPN2,CDS2,CHCHD2,CHCHD3,CHCHD4,CHCHD7,CISD1,CLPB,CLPX,CLU,COA4,COA6,COA7,COASY,COQ5,COQ8A,COQ9,COX16,COX17,COX20,COX4I1,COX5A,COX6C,COX7A2L,COX7B,COX7C,CPS1,…	0.386364	1.96048
gocc_microtubule_cytoskeleton	7.3e-32	3.2e-30	4341	1169	396	22027	AAMP,ACTR1A,AHI1,AK6,AKAP9,AKT1,ANAPC7,ANXA11,APC,APEX1,APP,ARFGEF2,ARHGAP35,ARHGEF2,ARL8A,ARL8B,ATF4,ATF5,ATM,ATXN7,AURKA,AXIN1,BBS2,BCCIP,BCL2L1,BICD1,BICD2,BIRC5,BIRC6,BLOC1S2,BLOC1S6,BOD1,BOD1L1,BRCA1,BRCC3,BUB1B,C2CD5,CALM1,CALM3,CAMSAP1,CAMSAP2,CBX1,CBX3,CBY1,CCDC113,CCDC117,CCDC14,CCDC77,CCDC88A,CCNB1,CCNF,CCSAP,CCSER2,CCT2,CCT3,CCT4,CCT5,CCT6A,CCT7,CCT8,CD2AP,CDC14B,CDC16,CDC25B,CDC27,CDC…	0.338751	1.71888
gocc_chromatin	9.6e-32	4e-30	4341	905	326	22027	ACTB,ACTL6A,ADNP,AEBP2,AFF4,AHCTF1,AKIRIN1,ANKRD17,ANP32E,APTX,ARID1B,ARID2,ARNT,ARRB1,ATF1,ATF4,ATF5,ATF6,ATRX,BACH1,BARX1,BASP1,BAZ1A,BAZ1B,BAZ2A,BBX,BHLHE40,BHLHE41,BPTF,BRD2,BRD3,BRD4,BRD8,BRD9,BRMS1,BUD31,CAPN2,CBX1,CBX3,CBX5,CBX6,CDCA5,CDK4,CEBPG,CENPA,CENPF,CFDP1,CHAF1A,CHAF1B,CHD3,CHMP2A,CITED2,CLOCK,COPS9,CPSF6,CREB3L2,CREBBP,CREBL2,CREM,CSNK2A1,CSNK2A2,CTNNB1,CUX1,DDIT3,DDX21,DDX23,DEAF…	0.360221	1.82782
gocc_perinuclear_region_of_cytoplasm	2.2e-31	8.9e-30	4341	609	243	22027	ABL1,ACSL3,ACTN4,ADAM10,AFTPH,AKAP13,AMFR,ANKRD13A,ANKRD13C,ANP32A,ANXA6,AP1G1,APC,APEX1,APP,ARF1,ARF5,ARFGEF1,ARFGEF2,ATN1,ATP6V0A2,ATP9A,ATRAID,ATXN10,ATXN2,AURKA,AXIN1,BCAP31,BICD1,BNIP2,BUB1B,BUD23,CALCOCO2,CALR,CAPN2,CASC3,CBL,CCAR1,CCNF,CCNG1,CD2AP,CDK2AP1,CDK5RAP2,CDK7,CENPF,CEP250,CKAP4,CLIC1,CLIC4,CLINT1,CLU,COPS6,CPEB4,CRBN,CREB3L2,CSNK1D,CTNNB1,CTSB,CYBA,DAB1,DLG1,DNAJA1,DNM1L,DOK1,EGF…	0.399015	2.02467
gocc_nuclear_speck	1.2e-27	4.6e-26	4341	385	169	22027	AAGAB,ACIN1,AK6,ALKBH5,ALYREF,APEX1,ASCC1,ASCC3,ATF4,ATXN2L,BASP1,BAZ2A,BCLAF1,BRD2,CARMIL1,CASC3,CBLL1,CBX4,CBY1,CD2BP2,CDC34,CDC40,CDC5L,CDK12,CDK13,CDYL,CHTOP,CKAP4,CNOT7,CPSF6,CXXC1,DAZAP2,DDX17,DDX39A,DDX39B,DDX42,DDX46,DHX15,DHX36,DNAJC11,DOCK1,DYRK1A,DYRK3,EAF1,EFTUD2,ELL,EP400,EPAS1,ERBIN,FOXO4,FYTTD1,GADD45A,GATAD2A,GATAD2B,HAUS6,HIF1A,HIKESHI,HIPK1,HNRNPU,HP1BP3,IK,ILRUN,INPPL1,JADE1,KA…	0.438961	2.22737
gocc_spliceosomal_complex	3.1e-27	1.1e-25	4341	183	102	22027	AAR2,ADAR,ALYREF,AQR,BUD31,C9orf78,CASC3,CDC40,CDC5L,CIRBP,CLNS1A,CWC27,DDX23,DDX39B,DDX5,DHX15,DHX32,DHX8,EFTUD2,HNRNPA2B1,HNRNPA3,HNRNPC,HNRNPF,HNRNPH1,HNRNPH3,HNRNPK,HNRNPM,HNRNPR,HNRNPU,HSPA8,HTATSF1,IK,IVNS1ABP,LGALS3,LSM4,LSM5,LSM8,LUC7L2,MTREX,NCL,PABPC1,PDCD7,PHF5A,PLRG1,PNN,PPIH,PPP1R8,PPWD1,PRPF19,PRPF3,PRPF31,PRPF38A,PRPF38B,PRPF4B,PRPF6,PRPF8,RALY,RBM17,RBM28,RBM3,RBM8A,RBMX,RHEB,SART…	0.557377	2.82823
gocc_chromosomal_region	9.6e-27	3.4e-25	4341	326	149	22027	AHCTF1,ALYREF,APC,APEX1,ATM,ATR,ATRX,BIRC5,BOD1,BOD1L1,BUB1,BUB1B,BUB3,CBX1,CBX3,CBX5,CCNB1,CDC73,CDCA5,CDK1,CDK2,CDT1,CENPA,CENPF,CENPK,CENPN,CFDP1,CHMP2A,CHMP3,CHMP4B,CHMP5,CKAP5,CLIP1,CTCF,DAXX,DCLRE1B,DCTN1,DCTN2,DCTN5,DDB1,DHX36,DNMT1,DOT1L,DSCC1,DSN1,DYNC1LI2,DYNLL1,DYNLT3,EZH2,FBXW11,FEN1,FMR1,GAR1,GATAD2B,GPATCH11,HAT1,HDAC2,HELLS,HMBOX1,HNRNPA2B1,HNRNPU,HSF1,INCENP,KAT8,KDM1A,KIF2C,MAD2L…	0.457055	2.31918
gocc_polysome	3.9e-26	1.3e-24	4341	60	50	22027	AGO1,AGO2,ATXN2,BTF3,CALR,DHX9,DRG1,EEF2,EIF2AK4,EIF2S1,EIF3H,EIF4G1,FMR1,FXR1,FXR2,GCN1,HDLBP,IMPACT,LARP1,LARP4B,LARP6,MSI2,NUFIP2,PNPT1,RPL10A,RPL11,RPL18,RPL18A,RPL19,RPL24,RPL30,RPL31,RPL32,RPL36,RPL38,RPL39,RPL41,RPL7A,RPL8,RPS21,RPS23,RPS26,RPS28,RPS29,RPS3,RPS4X,RPS6,RWDD1,UPF2,VIM	0.833333	4.22848
gocc_vesicle_membrane	4.4e-25	1.5e-23	4341	980	327	22027	ABCC4,ABHD17C,ACAP2,ADAM10,ADGRE5,AFTPH,ALDH3B1,ANO6,ANTXR1,ANXA2,ANXA6,ANXA7,AP1B1,AP1G1,AP1S1,AP2A2,AP2B1,AP2M1,AP3D1,AP3M1,AP3M2,AP3S1,AP3S2,APLP2,ARCN1,ARF6,ARHGAP21,ARL8A,ARL8B,ARRB1,ATG5,ATP11A,ATP11C,ATP13A3,ATP2B1,ATP6AP1,ATP6V0A2,ATP6V0E1,ATP9A,B2M,B4GALT1,BCL2L1,BECN1,BSG,BST2,C2CD5,CALM3,CALR,CAMK2D,CD109,CD164,CD44,CD46,CD47,CD55,CD63,CDIP1,CHMP2A,CHMP3,CHMP4B,CHMP5,CKAP4,CLCN3,CLIC4,…	0.333673	1.69312
gocc_cytosolic_large_ribosomal_subunit	1.2e-23	3.9e-22	4341	54	45	22027	FXR2,RPL10,RPL10A,RPL11,RPL12,RPL13,RPL13A,RPL14,RPL15,RPL18,RPL18A,RPL19,RPL21,RPL23,RPL23A,RPL24,RPL27,RPL27A,RPL3,RPL30,RPL31,RPL32,RPL34,RPL35,RPL35A,RPL36,RPL36AL,RPL37,RPL37A,RPL38,RPL39,RPL39L,RPL4,RPL41,RPL5,RPL7,RPL7A,RPL7L1,RPL8,RPL9,RPLP0,RPLP1,RPLP2,UBA52,ZCCHC17	0.833333	4.22848
gocc_endosome	1.3e-22	4.2e-21	4341	835	282	22027	ABHD17C,ACAP2,AKT2,ANKRD13A,ANKRD50,ANTXR1,ANXA2,ANXA6,AP1AR,AP1G1,AP2A2,AP2B1,AP2M1,AP3D1,AP4E1,APP,ARF6,ARFGEF2,ARL8A,ARL8B,ARPC2,ARPC5,ARRDC3,ASAH1,ATP11A,ATP11C,ATP13A3,ATP6AP1,ATP6V0A2,ATP6V0E1,ATP6V1E1,ATP9A,B2M,BACE2,BECN1,BIRC6,BLOC1S6,BSG,BST2,CARMIL1,CCDC93,CD164,CD63,CDIP1,CDK2,CDKN1B,CHID1,CHMP2A,CHMP3,CHMP4B,CHMP5,CLCN3,CLINT1,CLIP1,CLSTN1,CLTA,CLTC,CMTM6,CORO1C,CTSB,CTSL,CXCR4,CYB56…	0.337725	1.71367
gocc_secretory_granule	5.8e-22	1.8e-20	4341	619	223	22027	ABCC4,ACLY,ACTN4,ACTR2,ADAM10,ADAM15,ADGRE5,ALAD,ALDH3B1,ANO6,ANXA11,ANXA2,ANXA7,AP2A2,APEH,APLP2,APOOL,APP,ARL8A,ARPC5,ASAH1,ATP11A,ATP6V0A2,ATP6V1A,B2M,B4GALT1,BSG,BST2,C3,CAB39,CALR,CAND1,CANT1,CCT2,CCT8,CD109,CD44,CD46,CD47,CD55,CD63,CDC42,CDK13,CEP131,CKAP4,CLCN3,CLU,CMTM6,COPB1,COTL1,CPNE1,CPNE3,CREG1,CSNK2A2,CTNNA1,CTSB,CTSC,CTSL,CTSZ,CYB561,CYB5R1,CYBA,DDOST,DDX3X,DEGS1,DIAPH1,DLD,DMXL2,D…	0.360258	1.82802
gocc_spindle	1.2e-21	3.6e-20	4341	369	152	22027	AKT1,ANAPC7,ANXA11,APP,ARHGEF2,ARL8A,ARL8B,ATM,AURKA,BCCIP,BIRC5,BIRC6,BOD1,BOD1L1,BRCC3,BUB1B,CALM1,CALM3,CBX1,CBX3,CCDC117,CCNB1,CCSAP,CDC14B,CDC16,CDC25B,CDC27,CDC42,CDC6,CDC7,CDK1,CDK5RAP2,CENPF,CEP128,CEP170,CEP295,CEP350,CHMP2A,CHMP3,CHMP4B,CHMP5,CIAO1,CKAP5,CLTA,CLTC,CSNK1D,CTNNB1,CTTN,CUL3,DCTN1,DCUN1D5,DIAPH1,DIDO1,DYNLL1,DYNLT3,ECT2,EML2,EVI5,GOLGA2,GPSM2,HAUS2,HAUS4,HAUS6,HNRNPU,HSF1,I…	0.411924	2.09018
gocc_vacuole	2.8e-21	8.2e-20	4341	667	234	22027	ABCD4,ACLY,ACTR2,AHNAK,ANXA11,ANXA2,ANXA6,AP1B1,AP1G1,AP1S1,AP2A2,AP2B1,AP2M1,AP3D1,AP3M1,ARL8A,ARL8B,ARRB1,ARRDC3,ASAH1,ASS1,ATG14,ATG5,ATP11A,ATP11C,ATP6V0A2,ATP6V0E1,ATP6V1A,ATP6V1B2,ATP6V1C1,ATP6V1E1,ATP6V1G1,ATRAID,AUP1,B4GALT1,BBC3,BECN1,BST2,C3,CALCOCO2,CALR,CAPN2,CCT2,CCT8,CD164,CD63,CDC42,CDIP1,CHID1,CHMP2A,CHMP3,CHMP4B,CHMP5,CKAP4,CLCN3,CLTA,CLTC,CMTM6,CPNE1,CPNE3,CREG1,CSPG4,CTSB,CTSC,…	0.350825	1.78015
gocc_ribonucleoprotein_granule	4.3e-21	1.2e-19	4341	235	110	22027	ACTB,AGO1,AGO2,AGO3,ATXN2,ATXN2L,BTBD1,CAPRIN1,CARHSP1,CASC3,CDC42,CDK9,CELF1,CHTOP,CIRBP,CKAP4,CLOCK,CNOT1,CNOT3,CNOT7,CNOT8,CSDE1,DCP1A,DCP2,DDX1,DDX3X,DDX6,DHX36,DHX9,DYRK3,EDC3,EID1,EIF2S1,EIF4E2,EIF4G1,FMR1,FXR1,FXR2,G3BP1,G3BP2,GABPB1,GIGYF2,GRSF1,HAX1,HELZ,HENMT1,HNRNPA3,HNRNPAB,HNRNPK,HNRNPU,HSF1,IGF2BP1,IQGAP1,KHNYN,KPNB1,LARP1,LARP4,LARP4B,LIMD1,LSM14A,LSM4,MBNL1,NCL,NSUN2,NUFIP2,OGFOD1…	0.468085	2.37515
gocc_nuclear_membrane	2e-20	5.4e-19	4341	274	121	22027	ABL1,AEN,AHCTF1,AKIRIN1,ANKRD17,APEH,BCL2,BCL2L1,CASC3,CBX3,CCND1,CCNI,CDK4,CEPT1,CLIC1,CPNE1,CTDNEP1,CUEDC2,DCTN5,DMPK,DNAJB12,DNAJC1,DPY19L1,DPY19L3,EGFR,EI24,ENO1,ERBIN,ERN1,GAPDH,GLE1,GNAQ,GTPBP4,HAX1,ITPR1,ITPR3,ITPRIP,JPT1,KPNA4,KPNB1,LBR,LEMD2,LMNA,LMNB1,LMNB2,LRPPRC,LYPLA1,MATR3,MCM3AP,MINDY3,MRPS23,MTDH,MYOF,NDC1,NEMP1,NUP107,NUP133,NUP153,NUP155,NUP205,NUP210,NUP50,NUP93,NUP98,OSBPL3,OS…	0.441606	2.24079
gocc_outer_membrane	9.7e-20	2.6e-18	4341	202	97	22027	ACSL3,ACSL4,AGPAT5,AKAP1,ANKH,APOOL,ARMC1,ASS1,ATAD1,ATP5MC2,BCL2,BCL2L1,BCL2L2,BNIP3,BPHL,BRI3BP,CHCHD3,CISD1,COASY,CPT1A,CYB5B,DMPK,DNAJC11,DNM1L,ENO1,FIS1,FOXO3,FUNDC2,HADHB,HAX1,HK2,HSPA9,IMMT,ITPR3,ITPRIP,KRAS,LETMD1,LRPPRC,MAVS,MCL1,MFF,MFN1,MFN2,MICOS10,MIEF1,MIGA1,MLXIP,MTCH1,MTCH2,MTOR,MTX3,NIPSNAP2,OPA1,PGAM5,PHB2,PI4KB,PINK1,PLEC,PMAIP1,PPP1CC,PPP1R15A,PSEN1,QTRT2,RAF1,RETSAT,RMDN3,RNF…	0.480198	2.43661
gocc_golgi_membrane	2e-19	5.3e-18	4341	548	197	22027	ACBD3,ADAM10,ADAM17,AGPAT3,AP1B1,AP1G1,AP1S1,AP3D1,ARCN1,ARF1,ARFGAP1,ARFGAP3,ARFGEF1,ARFGEF2,ARFIP1,ARHGAP21,ARL1,ARRB1,ATF6,ATP2C1,B2M,B3GALNT2,B4GALT1,B4GALT4,B4GALT5,B4GAT1,BCAP31,BSG,C6orf89,CD55,CDC42,CHP1,CHPT1,CHST11,CHST3,CHSY1,CLCN3,CLSTN1,CNIH1,COG8,COPA,COPB1,COPB2,COPG1,COPZ1,CSGALNACT1,CSGALNACT2,CYTH3,DENND5A,DHCR24,DSEL,EGFR,EMP2,ENTPD4,ERC1,ERGIC1,ERGIC3,EXT2,FAM20B,FKTN,FNDC3A,F…	0.359489	1.82411
gocc_secretory_vesicle	3.1e-19	7.7e-18	4341	743	248	22027	ABCC4,ACLY,ACTN4,ACTR2,ADAM10,ADAM15,ADGRE5,ALAD,ALDH3B1,ANO6,ANXA11,ANXA2,ANXA7,AP2A2,APEH,APLP2,APOOL,APP,ARL8A,ARPC5,ASAH1,ATP11A,ATP2B1,ATP6V0A2,ATP6V1A,B2M,B4GALT1,BCL2L1,BICD1,BSG,BST2,C3,CAB39,CALM3,CALR,CAND1,CANT1,CCT2,CCT8,CD109,CD44,CD46,CD47,CD55,CD63,CDC42,CDK13,CEP131,CKAP4,CLCN3,CLTA,CLU,CMTM6,COPB1,COTL1,CPNE1,CPNE3,CREG1,CSNK2A2,CTNNA1,CTSB,CTSC,CTSL,CTSZ,CYB561,CYB5R1,CYBA,DDOST…	0.333782	1.69367
gocc_chromosome_centromeric_region	3.2e-18	7.8e-17	4341	204	95	22027	AHCTF1,APC,ATRX,BIRC5,BOD1,BOD1L1,BUB1,BUB1B,BUB3,CBX1,CBX3,CBX5,CCNB1,CDCA5,CDT1,CENPA,CENPF,CENPK,CENPN,CFDP1,CHMP2A,CHMP3,CHMP4B,CHMP5,CKAP5,CLIP1,CTCF,DAXX,DCTN1,DCTN2,DCTN5,DNMT1,DSCC1,DSN1,DYNC1LI2,DYNLL1,DYNLT3,EZH2,FBXW11,FMR1,GPATCH11,HELLS,HNRNPU,HSF1,INCENP,KAT8,KIF2C,MAD2L1,MEAF6,MIS12,NCAPD2,NDEL1,NEK2,NSL1,NUDCD2,NUP107,NUP133,NUP160,NUP43,NUP98,ORC2,PAFAH1B1,PDS5A,PHF2,PPP1CC,PPP1R…	0.465686	2.36297
gocc_large_ribosomal_subunit	5.6e-18	1.3e-16	4341	108	62	22027	FXR2,MRPL11,MRPL16,MRPL18,MRPL19,MRPL20,MRPL21,MRPL24,MRPL27,MRPL33,MRPL37,MRPL39,MRPL45,MRPL47,MRPL51,MRPL58,MRPS30,NSUN4,RPL10,RPL10A,RPL11,RPL12,RPL13,RPL13A,RPL14,RPL15,RPL18,RPL18A,RPL19,RPL21,RPL23,RPL23A,RPL24,RPL27,RPL27A,RPL3,RPL30,RPL31,RPL32,RPL34,RPL35,RPL35A,RPL36,RPL36AL,RPL37,RPL37A,RPL38,RPL39,RPL39L,RPL4,RPL41,RPL5,RPL7,RPL7A,RPL7L1,RPL8,RPL9,RPLP0,RPLP1,RPLP2,UBA52,ZCCHC17	0.574074	2.91295
gocc_small_ribosomal_subunit	6.2e-18	1.4e-16	4341	65	45	22027	DAP3,EIF2A,MRPS10,MRPS15,MRPS16,MRPS18B,MRPS21,MRPS27,MRPS33,MRPS34,MRPS35,MRPS5,MRPS9,RACK1,RPS11,RPS12,RPS13,RPS14,RPS15,RPS15A,RPS16,RPS17,RPS18,RPS19,RPS2,RPS20,RPS21,RPS23,RPS24,RPS25,RPS26,RPS27A,RPS27L,RPS28,RPS29,RPS3,RPS3A,RPS4X,RPS5,RPS6,RPS7,RPS8,RPS9,RPSA,UBA52	0.692308	3.51289
gocc_microtubule_organizing_center	1e-17	2.4e-16	4341	750	245	22027	ACTR1A,AHI1,AK6,AKAP9,AKT1,APC,APEX1,ARFGEF2,ARHGAP35,ATF4,ATF5,ATM,AURKA,BBS2,BCCIP,BCL2L1,BICD1,BICD2,BIRC6,BLOC1S2,BLOC1S6,BOD1,BOD1L1,BRCA1,BUB1B,C2CD5,CALM1,CALM3,CAMSAP2,CBY1,CCDC113,CCDC14,CCDC77,CCDC88A,CCNB1,CCNF,CCSAP,CCT4,CCT5,CCT8,CD2AP,CDC14B,CDC16,CDC25B,CDC27,CDC42,CDK1,CDK2,CDK5RAP2,CDK6,CENPF,CEP128,CEP131,CEP170,CEP192,CEP250,CEP295,CEP350,CEP55,CEP57,CEP72,CEP97,CHD3,CKAP5,CLIC…	0.326667	1.65756
gocc_transcription_regulator_complex	2.1e-17	4.6e-16	4341	410	154	22027	AATF,ADNP,APEX1,ARNT,ASCC1,ASCC3,ATF1,ATF4,ATF5,ATF6,ATF7IP,BACH1,BDP1,CBFB,CBX3,CBX5,CCND1,CDK2,CDK4,CDK7,CEBPG,CEBPZ,CHD3,CLOCK,CREBBP,CREG1,CREM,CSNK2A1,CTBP1,CTNNB1,DDIT3,DEPDC1,DR1,DRAP1,E2F1,E2F2,E2F3,EPAS1,ETV3,FOSL2,FOXO3,GATA2,GATAD2A,GATAD2B,GEMIN5,GTF2A1,GTF2F1,GTF2F2,GTF2H1,GTF2H3,GTF3C4,HAX1,HDAC1,HDAC2,HDGF,HIF1A,HMGA1,HMGB1,HNRNPAB,IVNS1ABP,JUND,KDM1A,KLF5,LIMD1,LIN52,MAFF,MAX,MDM2…	0.37561	1.90591
gocc_polysomal_ribosome	2.3e-17	4.9e-16	4341	29	27	22027	BTF3,DHX9,EIF3H,LARP1,LARP4B,NUFIP2,PNPT1,RPL10A,RPL11,RPL18,RPL18A,RPL19,RPL24,RPL30,RPL31,RPL32,RPL36,RPL38,RPL39,RPL41,RPL7A,RPL8,RPS21,RPS23,RPS26,RPS28,RPS29	0.931034	4.72423
gocc_endoplasmic_reticulum_protein_containing_complex	2.9e-17	6.2e-16	4341	119	65	22027	AMFR,AUP1,B2M,CALR,CAMLG,DDOST,DERL1,DERL2,DNAJB11,DNAJC10,EMC1,EMC10,EMC2,EMC7,ERN1,EXT2,FAF1,GANAB,HSP90B1,HSPA5,HYOU1,INSIG1,INSIG2,MAGT1,MLEC,MMGT1,NBAS,NPLOC4,ORMDL1,ORMDL3,OS9,OSTC,P4HA1,P4HB,PDIA3,PDIA6,PIGC,PIGK,PIGT,PPIB,PRKCSH,RPN1,RPN2,SDF2L1,SEC11A,SEC11C,SEC61A1,SEC61G,SEC63,SEL1L,SELENOS,SPCS2,SPTLC1,SPTLC2,SREBF2,SRP9,STT3A,STT3B,SYVN1,TAP1,TAPBP,TRAF2,UBXN1,UBXN7,VCP	0.546218	2.77161
gocc_mitochondrial_protein_containing_complex	5.5e-17	1.1e-15	4341	267	112	22027	AFG3L2,APOOL,ATP5F1A,ATP5F1B,ATP5F1C,ATP5F1E,ATP5MC2,ATP5ME,ATP5PB,ATP5PD,CHCHD3,CLPX,COX4I1,COX5A,COX6C,COX7A2L,COX7B,COX7C,CYC1,DAP3,DBT,DLD,DNAJC11,GRPEL2,HADHA,HADHB,HSD17B10,HSPA9,IDH3B,IMMP2L,IMMT,MCCC2,MCU,MFN1,MICOS10,MICU1,MRPL11,MRPL16,MRPL18,MRPL19,MRPL20,MRPL21,MRPL24,MRPL27,MRPL33,MRPL37,MRPL39,MRPL45,MRPL47,MRPL51,MRPL58,MRPS10,MRPS15,MRPS16,MRPS18B,MRPS21,MRPS27,MRPS30,MRPS33,MRPS3…	0.419476	2.12849
gocc_cytosolic_small_ribosomal_subunit	8.6e-17	1.8e-15	4341	39	32	22027	EIF2A,RPS11,RPS12,RPS13,RPS14,RPS15,RPS15A,RPS16,RPS17,RPS18,RPS19,RPS2,RPS20,RPS21,RPS23,RPS24,RPS25,RPS26,RPS27A,RPS27L,RPS28,RPS29,RPS3,RPS3A,RPS4X,RPS5,RPS6,RPS7,RPS8,RPS9,RPSA,UBA52	0.820513	4.16343
gocc_centrosome	5.4e-16	1.1e-14	4341	577	195	22027	ACTR1A,AHI1,AK6,AKAP9,APC,APEX1,ATF4,ATF5,ATM,AURKA,BCCIP,BCL2L1,BICD1,BICD2,BOD1,BOD1L1,C2CD5,CALM1,CALM3,CAMSAP2,CCDC113,CCDC14,CCDC77,CCDC88A,CCNB1,CCNF,CCSAP,CCT4,CCT5,CCT8,CD2AP,CDC14B,CDC16,CDC25B,CDC27,CDC42,CDK1,CDK2,CDK5RAP2,CDK6,CENPF,CEP131,CEP170,CEP192,CEP250,CEP295,CEP350,CEP55,CEP57,CEP72,CEP97,CHD3,CKAP5,CLIC4,CLIP1,CSNK1D,CTAG2,CTNNB1,CTSC,CUL3,DCAF12,DCLRE1B,DCTN1,DCTN2,DCTN5,DD…	0.337955	1.71484
gocc_pigment_granule	5.5e-16	1.1e-14	4341	99	56	22027	AHCY,ANXA11,ANXA2,ANXA6,ATP1A1,ATP1B3,ATP6V1B2,BSG,CALU,CANX,CCT4,CD63,CLTC,CTSB,DNAJC5,ERP29,FLOT1,GANAB,GGH,GNA13,HPS4,HSP90AA1,HSP90AB1,HSP90B1,HSPA5,HSPA8,ITGB1,LAMP1,MFSD12,NAP1L1,P4HB,PDCD6IP,PDIA3,PDIA4,PDIA6,PPIB,PRDX1,RAB17,RAB1A,RAB27A,RAB2A,RAB7A,RAC1,RAN,RPN1,SLC1A4,SLC1A5,SLC3A2,SND1,STOM,TFRC,TMED10,TMEM33,YWHAB,YWHAE,YWHAZ	0.565657	2.87024
gocc_membrane_protein_complex	6.1e-16	1.2e-14	4341	967	293	22027	ABCD4,ACVR2B,ADAM10,AFG3L2,AFTPH,AHNAK,AKAP9,AMFR,ANO6,ANXA2,AP1G1,AP1S1,AP2A2,AP2B1,AP2M1,AP3D1,AP3M1,AP3M2,AP3S1,AP3S2,AP4E1,APC,APOOL,ARCN1,ATG14,ATP1A1,ATP1B1,ATP1B3,ATP5F1A,ATP5F1B,ATP5F1C,ATP5F1E,ATP5MC2,ATP5ME,ATP5PB,ATP5PD,ATP6AP1,ATP6V0A2,ATP6V0E1,ATP6V1A,ATP6V1B2,ATP6V1C1,ATP6V1E1,ATP6V1G1,AUP1,B2M,BCL2,BECN1,BIRC2,BMP2,C9,CALM1,CALM3,CALR,CBL,CHCHD3,CHMP2A,CHMP3,CHMP4B,CHUK,CLIC1,CLIC4…	0.302999	1.53747
gocc_vacuolar_membrane	6.7e-16	1.3e-14	4341	384	143	22027	ABCD4,AHNAK,ANXA2,ANXA6,AP1B1,AP1G1,AP1S1,AP2A2,AP2B1,AP2M1,AP3D1,AP3M1,ARL8A,ARL8B,ARRB1,ATG14,ATP11A,ATP11C,ATP6V0A2,ATP6V0E1,ATP6V1A,ATP6V1B2,ATP6V1C1,ATP6V1E1,ATP6V1G1,ATRAID,B4GALT1,BST2,CALCOCO2,CD164,CD63,CDIP1,CHMP2A,CHMP3,CHMP4B,CHMP5,CKAP4,CLCN3,CLTA,CLTC,CMTM6,CPNE1,CPNE3,CYB561,CYB561A3,CYBRD1,DAGLB,DDOST,DNAJC13,DNAJC5,DRAM1,DTX3L,EEF1A1,ENTPD4,FLOT1,GABARAPL1,GABARAPL2,GNA11,GNAI1,G…	0.372396	1.8896
gocc_catalytic_step_2_spliceosome	7.5e-16	1.4e-14	4341	86	51	22027	ALYREF,AQR,BUD31,CDC40,CDC5L,CWC27,DDX23,DDX5,DHX8,EFTUD2,HNRNPA2B1,HNRNPA3,HNRNPC,HNRNPF,HNRNPH1,HNRNPK,HNRNPM,HNRNPR,HNRNPU,MTREX,PABPC1,PLRG1,PNN,PPWD1,PRPF19,PRPF4B,PRPF6,PRPF8,RALY,RBM8A,RBMX,SART1,SF3A1,SF3A2,SF3A3,SF3B1,SF3B2,SF3B3,SF3B6,SLU7,SNRNP200,SNRNP40,SNRPA1,SNRPB,SNRPD1,SNRPE,SNRPF,SNRPG,SRRM1,SRRM2,SYF2	0.593023	3.0091
gocc_condensed_chromosome	1.1e-15	2.1e-14	4341	236	100	22027	ADD3,AGO3,AHCTF1,APC,ATRX,BANF1,BAZ1B,BIRC5,BOD1,BOD1L1,BRCA1,BRD4,BUB1,BUB1B,BUB3,CBX3,CBX5,CCNB1,CCNB1IP1,CDK2,CDT1,CENPA,CENPF,CENPK,CENPN,CFDP1,CHMP2A,CHMP3,CHMP4B,CHMP5,CKAP5,CLIP1,CTCF,DCTN1,DCTN2,DCTN5,DSN1,DYNC1LI2,DYNLL1,DYNLT3,FBXW11,GPATCH11,HMGB1,HMGB2,HNRNPU,HSF1,INCENP,KAT8,KIF2C,KIFAP3,LRPPRC,MAD2L1,MEAF6,MIS12,MKI67,NCAPD2,NDEL1,NEK2,NSL1,NSMCE1,NUDCD2,NUP107,NUP133,NUP160,NUP43,N…	0.423729	2.15007
gocc_cytoplasmic_stress_granule	3.2e-15	5.8e-14	4341	75	46	22027	ATXN2,ATXN2L,CAPRIN1,CASC3,CELF1,CIRBP,CSDE1,DDX1,DDX3X,DDX6,DHX36,DYRK3,EIF2S1,EIF4G1,FMR1,G3BP1,G3BP2,GIGYF2,HNRNPK,IGF2BP1,KPNB1,LARP1,LARP4,LARP4B,LSM14A,MBNL1,NUFIP2,OGFOD1,PABPC1,PABPC4,PQBP1,PRKAA2,PRRC2C,PUM1,PUM2,RC3H1,ROCK1,RPTOR,STAU1,TIAL1,TRIM25,UBAP2L,VCP,YBX1,YTHDF2,ZFAND1	0.613333	3.11216
gocc_ficolin_1_rich_granule	4.8e-15	8.4e-14	4341	156	74	22027	ACLY,ACTR2,ALAD,AP2A2,APEH,ARL8A,ARPC5,ASAH1,CAB39,CAND1,CANT1,CCT8,CD55,CDK13,COPB1,COTL1,CTSB,CTSZ,DDX3X,DIAPH1,DSP,DYNLL1,EEF1A1,EEF2,FTH1,GNS,GPI,GUSB,HMGB1,HSP90AA1,HSP90AB1,HSPA8,HUWE1,IDH1,ILF2,IMPDH1,IMPDH2,KCMF1,KPNB1,LAMP1,LAMP2,LGALS3,LTA4H,MAPK14,PAFAH1B2,PDAP1,PGM1,PKM,PPIA,PRCP,PRDX4,PSMA5,PSMB1,PSMB7,PSMC3,PSMD11,PSMD12,PSMD13,PSMD14,PSMD2,PSMD3,PSMD6,PSMD7,RAC1,RHOA,SERPINB6,SLC2A…	0.474359	2.40698
gocc_endosome_membrane	4.9e-15	8.4e-14	4341	455	160	22027	ABHD17C,ACAP2,ANTXR1,ANXA2,ANXA6,AP2A2,AP2B1,AP2M1,AP3D1,ARF6,ARL8A,ARL8B,ATP11C,ATP13A3,ATP6AP1,ATP6V0A2,ATP6V0E1,ATP9A,B2M,BECN1,CD164,CD63,CDIP1,CHMP2A,CHMP3,CHMP4B,CHMP5,CLCN3,CLTA,CLTC,CMTM6,CORO1C,CYB561A3,DNAJC13,DTX3L,EGFR,EHD4,EPS15,FURIN,GGA2,GNPNAT1,GOLIM4,GRIPAP1,IGF2R,INPP5B,INSR,IRAK1,ITCH,ITGB1,KIF13A,LAMP1,LAMP2,LAPTM4A,LAPTM4B,LDLR,LEPROT,LITAF,LRP6,MAP3K7,MICALL1,MMGT1,MR1,MTMR2…	0.351648	1.78433
gocc_organelle_inner_membrane	4.9e-15	8.4e-14	4341	504	173	22027	ABCB10,ABCB7,ACAD11,ACADVL,AFG3L2,ALDH18A1,APOOL,ATAD3A,ATP5F1A,ATP5F1B,ATP5F1C,ATP5F1E,ATP5MC2,ATP5ME,ATP5PB,ATP5PD,ATPSCKMT,BCL2L1,CBX3,CDS2,CHCHD3,CLPX,CLU,COQ5,COQ8A,COQ9,COX16,COX20,COX4I1,COX5A,COX6C,COX7A2L,COX7B,COX7C,CPS1,CYC1,CYCS,DAP3,DHRS13,DNAJC11,DPY19L1,DPY19L3,ERN1,GHITM,GPD2,GRPEL2,GUF1,HADHA,HADHB,HCCS,HSPA9,HSPD1,IMMP2L,IMMT,ITPR1,LBR,LEMD2,LETMD1,LGALS3,LMNB1,LMNB2,LRPPRC,LYN,…	0.343254	1.74173
gocc_sm_like_protein_family_complex	5.3e-15	8.8e-14	4341	100	55	22027	AAR2,ARFGEF1,CD2BP2,CLNS1A,DDX23,DDX39B,EFTUD2,GEMIN5,GEMIN6,HTATSF1,LSM4,LSM5,LSM8,LUC7L2,MEPCE,PHF5A,PPIH,PRPF3,PRPF31,PRPF6,PRPF8,RN7SK,RNU4-1,RNU4-2,RNU5A-1,RNU5B-1,RNU5D-1,RNU5F-1,RNU6-9,RNU6ATAC,RNVU1-15,RNVU1-7,SART1,SF3A1,SF3A2,SF3A3,SF3B1,SF3B2,SF3B3,SF3B6,SLU7,SNRNP200,SNRNP40,SNRNP70,SNRPA1,SNRPB,SNRPC,SNRPD1,SNRPE,SNRPF,SNRPG,SNU13,STRAP,TXNL4A,ZMAT2	0.55	2.7908
gocc_spliceosomal_snrnp_complex	8.6e-15	1.4e-13	4341	79	47	22027	AAR2,CD2BP2,DDX23,DDX39B,EFTUD2,HTATSF1,LSM4,LSM5,LSM8,LUC7L2,PHF5A,PPIH,PRPF3,PRPF31,PRPF6,PRPF8,RNU4-1,RNU4-2,RNU5A-1,RNU5B-1,RNU5D-1,RNU5F-1,RNU6-9,RNU6ATAC,RNVU1-15,RNVU1-7,SART1,SF3A1,SF3A2,SF3A3,SF3B1,SF3B2,SF3B3,SF3B6,SNRNP200,SNRNP40,SNRNP70,SNRPA1,SNRPB,SNRPC,SNRPD1,SNRPE,SNRPF,SNRPG,SNU13,TXNL4A,ZMAT2	0.594937	3.01881
gocc_intrinsic_component_of_organelle_membrane	2e-14	3.2e-13	4341	365	134	22027	ABCB10,AFG3L2,AMFR,ANKLE2,APOOL,ATF6,ATP2B1,ATP2C1,AUP1,B2M,B4GAT1,BCAP31,BFAR,BNIP3,CALR,CAMLG,CANX,CHCHD3,COX16,CPT1A,CSGALNACT1,CSGALNACT2,DERL1,DERL2,DMPK,DNAJB12,DNAJC11,DNAJC5,EDEM1,EIF2AK3,ELOVL3,ELOVL5,EMC1,EMC10,EMC2,EMC7,ENTPD4,ERGIC1,ERGIC3,ERN1,ESYT1,ESYT2,FAR1,FIS1,FKBP8,FKTN,FUNDC2,FURIN,GALNT2,GHITM,HACD2,HSPA5,HSPA9,IMMT,INSIG1,INSIG2,KTN1,LAMP2,LBR,LEMD2,LNPK,LRRC8A,MAL2,MCU,MFF,…	0.367123	1.86285
gocc_ficolin_1_rich_granule_lumen	3.4e-14	5.4e-13	4341	112	58	22027	ACLY,ACTR2,ALAD,APEH,ARPC5,ASAH1,CAB39,CAND1,CANT1,CCT8,CDK13,COTL1,CTSB,CTSZ,DDX3X,EEF1A1,EEF2,FTH1,GNS,GPI,GUSB,HMGB1,HSP90AA1,HSP90AB1,HSPA8,HUWE1,IDH1,ILF2,IMPDH1,IMPDH2,KCMF1,KPNB1,LTA4H,MAPK14,PAFAH1B2,PDAP1,PGM1,PKM,PPIA,PRDX4,PSMA5,PSMB1,PSMB7,PSMC3,PSMD11,PSMD12,PSMD13,PSMD14,PSMD2,PSMD3,PSMD6,PSMD7,SRP14,TIMP2,VCL,VCP,XRCC6,YPEL5	0.517857	2.6277
gocc_cell_cortex	5.4e-14	8.5e-13	4341	255	102	22027	ACTB,ACTN4,ACTR1A,ACTR2,ADD3,AKAP13,AKT2,ANLN,ARF6,ARFIP2,ASPH,AXIN1,C2CD5,CALD1,CAPN2,CAPZA2,CLTA,CORO1C,COTL1,CSNK1G2,CTBP1,CTNNB1,CTNND1,CTSZ,CTTN,DCTN1,DLG4,DMD,DST,DSTN,DYNC1H1,ECT2,EEF1A1,ENO1,EPB41L2,ERC1,EXOC3,EXOC4,EXOC5,EZR,FER,FLNA,FLNB,FLOT1,FLOT2,FNBP1,GNAI1,GPSM2,HAX1,IQGAP1,ITCH,ITPR2,LASP1,MAPRE1,MARCKS,MED28,MELK,MKLN1,MPP7,MTSS2,MYADM,MYH9,MYL12B,MYO10,MYO1E,MYO5B,MYO9B,NCL,NDFI…	0.4	2.02967
gocc_mitochondrial_matrix	8.7e-14	1.3e-12	4341	442	153	22027	ACADM,ACADVL,ACAT1,ACOT9,ALAS1,ALDH1B1,ALDH1L2,ALDH7A1,ATAD3A,ATP5F1A,ATP5F1B,ATP5F1C,ATP5F1E,ATP5PB,BCL2L1,C1QBP,CARS2,CCNB1,CDK1,CLPX,COASY,COQ5,CPS1,CS,DAP3,DBT,DHTKD1,DLD,DNAJA3,EARS2,ECHS1,ELAC2,ETFA,ETFB,FH,FOXO3,GADD45GIP1,GFM2,GLS,GLUD1,GOT2,GPT2,GRPEL2,GRSF1,GSR,GUF1,HADHA,HADHB,HARS2,HIBADH,HSD17B10,HSPA9,HSPD1,HSPE1,IARS2,IDH3B,ISCU,LONP1,LRPPRC,LRRC59,MCCC2,MDH2,ME2,METTL15,MMUT,MRM1,…	0.346154	1.75645
gocc_ubiquitin_ligase_complex	2.9e-13	4.5e-12	4341	282	108	22027	AMFR,ANAPC1,ANAPC11,ANAPC13,ANAPC7,ANKIB1,ANKRD9,ARIH1,ARIH2,ASB1,ATG3,AUP1,BCOR,BMI1,BRCA1,BRCC3,BTRC,BUB1B,CACYBP,CAND1,CBLL1,CBX4,CCNF,CDC16,CDC23,CDC26,CDC27,CDKN1B,CRBN,CUL1,CUL3,CUL4A,CUL4B,CUL5,DCAF12,DCAF5,DCAF6,DCAF7,DCAF8,DCUN1D1,DCUN1D2,DCUN1D4,DCUN1D5,DDB1,DERL1,DERL2,DYRK2,FBH1,FBXL19,FBXL20,FBXL5,FBXO21,FBXO45,FBXO9,FBXW11,FBXW7,FEM1B,FEM1C,GID8,GPR37,KCTD10,KEAP1,KLHDC3,KLHL12,KLHL…	0.382979	1.9433
gocc_condensed_chromosome_centromeric_region	5.7e-13	8.6e-12	4341	152	69	22027	AHCTF1,APC,ATRX,BIRC5,BOD1,BOD1L1,BUB1,BUB1B,BUB3,CBX3,CBX5,CCNB1,CDT1,CENPA,CENPF,CENPK,CENPN,CFDP1,CHMP2A,CHMP3,CHMP4B,CHMP5,CKAP5,CLIP1,DCTN1,DCTN2,DCTN5,DSN1,DYNC1LI2,DYNLL1,DYNLT3,FBXW11,GPATCH11,HNRNPU,HSF1,INCENP,KAT8,KIF2C,MAD2L1,MEAF6,MIS12,NCAPD2,NDEL1,NEK2,NSL1,NUDCD2,NUP107,NUP133,NUP160,NUP43,NUP98,ORC2,PAFAH1B1,PHF2,PPP1CC,PPP1R12A,PSEN1,RANGAP1,SEC13,SIN3A,SKA2,SMC1A,SPC24,SS18L1,S…	0.453947	2.30341
gocc_vesicle_lumen	6.1e-13	9.1e-12	4341	239	95	22027	ACLY,ACTN4,ACTR2,ALAD,ANXA2,APOOL,APP,ARPC5,B2M,C3,CAB39,CAND1,CANT1,CCT2,CCT8,CLU,COTL1,CREG1,CTSC,CTSZ,DDX3X,DNAJC3,DNASE1L1,DSN1,DYNC1H1,EEF1A1,EEF2,EGFR,FUCA2,GDI2,GGH,GNS,GPI,GTPBP2,GUSB,HEXB,HMGB1,HSP90AA1,HSP90AB1,HSPA8,HUWE1,IDH1,ILF2,IMPDH1,IMPDH2,IST1,KPNB1,LGALS3BP,MAN2B1,MAPK14,OLA1,PAFAH1B2,PDGFA,PDGFB,PDXK,PKM,PPIA,PRDX4,PRDX6,PSMA5,PSMB1,PSMB7,PSMC3,PSMD1,PSMD11,PSMD12,PSMD13,PSMD1…	0.39749	2.01693
gocc_transferase_complex_transferring_phosphorus_containing_groups	7e-13	1e-11	4341	236	94	22027	ACVR2B,ATG101,ATG14,BCCIP,BECN1,CAB39,CCNB1,CCND1,CCNF,CCNG1,CCNI,CCNT1,CCNY,CDC73,CDK1,CDK12,CDK13,CDK2,CDK4,CDK6,CDK7,CDK9,CDKN2D,CHUK,ERC1,ERN1,GTF2A1,GTF2F1,GTF2F2,GTF2H1,GTF2H3,INSR,LEO1,MCM3,PARD3,PCNA,PFKM,PFKP,PHKB,PIK3C2A,PIK3C2B,PIK3C3,PIK3CB,PIK3R3,POLA1,POLD3,POLE3,POLR1A,POLR1B,POLR1E,POLR2A,POLR2B,POLR2D,POLR2F,POLR2H,POLR2M,POLR3A,POLR3GL,POLR3K,POLRMT,PRIM1,PRKAA2,PRKAB2,PRKAG1,PR…	0.398305	2.02107
gocc_u2_type_spliceosomal_complex	7.5e-13	1.1e-11	4341	89	48	22027	AQR,BUD31,CASC3,CDC40,CDC5L,CWC27,DHX8,EFTUD2,HTATSF1,IK,LSM4,LSM5,LSM8,LUC7L2,PHF5A,PLRG1,PRPF19,PRPF3,PRPF31,PRPF38A,PRPF6,PRPF8,RBM8A,SART1,SF3A1,SF3A2,SF3A3,SF3B1,SF3B2,SF3B3,SF3B6,SMU1,SNRNP200,SNRNP40,SNRNP70,SNRPA1,SNRPB,SNRPC,SNRPD1,SNRPE,SNRPF,SNRPG,SNU13,SRRM2,SYF2,TXNL4A,U2AF2,ZMAT2	0.539326	2.73663
gocc_chromosome_telomeric_region	8.3e-13	1.2e-11	4341	134	63	22027	ALYREF,APEX1,ATM,ATR,ATRX,CBX1,CBX3,CBX5,CDC73,CDK1,CDK2,DCLRE1B,DDB1,DHX36,DOT1L,EZH2,FEN1,GAR1,GATAD2B,HAT1,HDAC2,HMBOX1,HNRNPA2B1,KDM1A,MCM2,MCM3,MCM4,MCM5,MCM6,MCM7,MRE11,MSH2,MTA2,NABP2,NAT10,ORC2,PARP1,PCNA,POLR2B,PPP1CB,PPP1CC,PRKDC,PTGES3,RAD17,RAD51AP1,RBBP4,RBBP7,RECQL4,RIF1,RPA1,RPA2,SETX,SMC5,SMC6,SMCHD1,TERF2IP,THOC5,TNKS2,WDR82,WRNIP1,XRCC5,XRCC6,ZBTB10	0.470149	2.38562
gocc_supramolecular_polymer	1e-12	1.4e-11	4341	723	221	22027	ACTB,ACTG1,ACTN4,AHNAK,AIF1L,APC,ARF1,ARFGEF2,ARHGEF2,ATP2B4,AURKA,BICD1,BIRC5,BOD1,BOD1L1,CAB39,CALD1,CALM1,CALM3,CAMSAP1,CAMSAP2,CARMIL1,CCSAP,CCT2,CCT3,CCT4,CCT5,CCT6A,CCT7,CCT8,CD2AP,CDK1,CDK5RAP2,CEP170,CEP170B,CEP295,CEP57,CHMP2A,CHMP3,CHMP4B,CHMP5,CKAP5,CLIP1,CLMP,CLTC,COL4A1,COL4A5,COL5A1,COL5A2,CORO1C,COTL1,CSNK1D,CSRP1,CTNNB1,CTTN,CUL3,DAG1,DCTN1,DCTN2,DEK,DLG1,DMD,DNAJA3,DNM1L,DPYSL2,D…	0.305671	1.55103
gocc_cell_cell_junction	1.2e-12	1.6e-11	4341	409	141	22027	ABI2,ACTB,ACTG1,ACTR3,ADAM10,ADAM15,ADAM17,ADD3,AHI1,AHNAK,AKT1,AMOTL1,ANXA2,APC,APP,AQP3,ARHGEF2,ASH1L,ATP1B1,B4GALT1,BMPR2,CASK,CCND1,CD2AP,CD99L2,CDC42,CDC42BPA,CDC42BPB,CDC42EP4,CDK4,CLIC4,CLMP,CTNNA1,CTNNB1,CTNND1,CYTH3,DAG1,DLG1,DLG3,DNMBP,DSC2,DSG2,DSP,ECT2,EFNA5,EIF4G2,EPHA2,EVPL,EZR,F11R,FAT1,FGFRL1,FLNA,FLOT1,FLOT2,FZD4,GJC1,GRB2,HEG1,IQGAP1,ITGB1,KIFC3,KIRREL1,KLHL24,KRT18,LAMA1,LIMD1,…	0.344743	1.74929
gocc_actin_cytoskeleton	1.8e-12	2.5e-11	4341	415	142	22027	ABL1,ABL2,ACACA,ACTB,ACTG1,ACTN4,ACTR1A,ACTR2,ACTR3,ADAM17,AFAP1,AHNAK,AIF1L,AKAP13,ANLN,ARHGAP21,ARHGAP35,ARPC2,ARPC5,ARPC5L,ASAP1,AXL,CALD1,CAPN2,CAPZA1,CAPZA2,CARMIL1,CASK,CD2AP,CDC42BPA,CDC42BPB,CDC42EP4,CFL1,CLIC4,CORO1C,COTL1,CRK,CTNNA1,CTTN,CYBA,DCTN2,DDR2,DGKH,DHX9,DMD,DNAJA3,DSTN,DYNLL2,EEF1A1,EHBP1L1,EPB41L2,EZR,FER,FLII,FLNA,FLNB,FLOT1,FLOT2,FYN,HAX1,HNRNPC,HNRNPK,IQGAP1,KEAP1,KLHL2,LA…	0.342169	1.73622
gocc_golgi_apparatus_subcompartment	1.8e-12	2.5e-11	4341	318	116	22027	AFTPH,AKAP9,AP1B1,AP1G1,AP1S1,AP4E1,APP,ARFGEF1,ARFGEF2,ARFIP1,ARFIP2,ARL1,ARL5B,ASAP2,ATP11A,ATP11C,ATP2C1,ATP9A,ATXN2,B4GALT1,B4GALT4,B4GALT5,BACE2,BCAP31,BECN1,BICD1,BIRC6,CANT1,CBY1,CCDC91,CHID1,CHST3,CHSY1,CLTA,CLTC,COG8,CSGALNACT1,CSGALNACT2,DENND5A,DNMBP,ECPAS,FLNA,FURIN,FUT10,GALNT1,GALNT2,GCC1,GGA2,GOLGA2,GOLGA3,GOLGA4,GOLGB1,GOLIM4,GOLPH3,IGF2R,KIF13A,M6PR,MAN2A1,MBTPS1,MGAT4B,MICALL1,M…	0.36478	1.85096
gocc_polymeric_cytoskeletal_fiber	5.4e-12	7.1e-11	4341	537	172	22027	ACTB,ACTG1,AIF1L,APC,ARFGEF2,ARHGEF2,AURKA,BICD1,BIRC5,BOD1,BOD1L1,CALM1,CALM3,CAMSAP1,CAMSAP2,CARMIL1,CCSAP,CCT2,CCT3,CCT4,CCT5,CCT6A,CCT7,CCT8,CD2AP,CDK1,CDK5RAP2,CEP170,CEP170B,CEP295,CEP57,CHMP2A,CHMP3,CHMP4B,CHMP5,CKAP5,CLIP1,CLMP,CLTC,COTL1,CSNK1D,CTTN,CUL3,DCTN1,DCTN2,DLG1,DNAJA3,DNM1L,DPYSL2,DSP,DST,DVL1,DYNC1H1,DYNC1I2,DYNC1LI2,DYNLL1,DYNLL2,DYNLT3,EHBP1L1,EIF3A,EML2,EVPL,EZR,FBXW11,FKBP…	0.320298	1.62525
gocc_nuclear_chromosome	6.3e-12	8.2e-11	4341	185	77	22027	ACTL6A,ADD3,AGO3,ANP32E,ATRX,BAZ1A,BAZ1B,BIRC5,BRCA1,BRD4,BRD8,BRMS1,CCNB1IP1,CFDP1,CPSF6,CSNK2A1,DHX9,EP400,GINS1,HDAC1,HDAC2,HNRNPU,IK,INCENP,INO80,KIFAP3,LRPPRC,MCM2,MCM3,MCM4,MCM5,MCM6,MCM7,MMS22L,MORF4L1,NCAPD2,NEK2,ORC2,PCNA,POLA1,POLD3,POLE3,PRIM1,PSMC3IP,RAD21,RBBP4,RCC1,REPIN1,RPA1,RPA2,RUVBL1,SETX,SIN3A,SINHCAF,SIRT7,SMARCA5,SMC1A,SMC2,SMC3,SMCHD1,SPIDR,SRCAP,STAG2,SUDS3,SUV39H1,TERF2IP…	0.416216	2.11195
gocc_pml_body	6.5e-12	8.4e-11	4341	96	49	22027	ATR,ATRX,BASP1,CALCOCO2,CASP8AP2,CBX5,CDK9,CHD3,DAXX,EIF3E,ELF4,HIPK1,HIPK3,HIRA,HMBOX1,HSF1,KAT6A,MAX,MRE11,MTOR,PARK7,PATL1,PIAS2,PTEN,RFWD3,RPA1,RPA2,RPAIN,SENP2,SIRT1,SKI,SMC5,SMC6,SP3,SQSTM1,SUMO1,SUMO2,SUMO3,TDG,TDP2,TOP3A,TOPBP1,TP53,TRIM27,TRIM8,UBE2I,UBN1,USP7,ZMYM2	0.510417	2.58994
gocc_precatalytic_spliceosome	6.7e-12	8.5e-11	4341	52	33	22027	CWC27,EFTUD2,IK,LSM4,LSM5,LSM8,PHF5A,PRPF3,PRPF31,PRPF38A,PRPF38B,PRPF6,PRPF8,SART1,SF3A1,SF3A2,SF3A3,SF3B1,SF3B2,SF3B3,SF3B6,SMU1,SNRNP200,SNRPA1,SNRPB,SNRPD1,SNRPE,SNRPF,SNRPG,SNU13,SRRM2,TXNL4A,ZMAT2	0.634615	3.22015
gocc_cell_leading_edge	7e-12	8.7e-11	4341	376	130	22027	ABI2,ABL1,ACAP2,ACTB,ACTR2,ACTR3,ADAM17,AIF1L,AKT1,AKT2,ANTXR1,APC,APP,ARF1,ARF6,ARFIP2,ARHGEF2,ARPC2,ARPC5,ATF4,ATP2B1,ATP6V1B2,BRK1,C2CD5,CAPRIN1,CARMIL1,CCDC88A,CD2AP,CD44,CDC42,CDC42BPA,CDC42BPB,CDK6,CFL1,CLCN3,CLIP1,CORO1C,CSPG4,CTNNA1,CTNNB1,CTNND1,CTTN,CXCR4,CYTH3,DAG1,DDX3X,DIAPH1,DST,EEF1A1,EGFR,ENAH,EPHA2,EZR,FAT1,FER,FLOT1,FLOT2,HAX1,IGF2BP1,INPPL1,INSR,IQGAP1,ITGAV,ITGB1,KANK1,KITLG,K…	0.345745	1.75437
gocc_spliceosomal_tri_snrnp_complex	7.5e-12	9.3e-11	4341	40	28	22027	CD2BP2,DDX23,EFTUD2,LSM4,LSM5,LSM8,PPIH,PRPF3,PRPF31,PRPF6,PRPF8,RNU4-1,RNU4-2,RNU5A-1,RNU5B-1,RNU5D-1,RNU5F-1,RNU6-9,SART1,SNRNP200,SNRPB,SNRPD1,SNRPE,SNRPF,SNRPG,SNU13,TXNL4A,ZMAT2	0.7	3.55192
gocc_mitotic_spindle	1.1e-11	1.4e-10	4341	147	65	22027	AURKA,BCCIP,CCDC117,CCSAP,CDC14B,CDC16,CDC27,CDC42,CDC6,CDC7,CDK1,CDK5RAP2,CEP170,CEP295,CLTC,CTTN,CUL3,DCTN1,DIAPH1,DYNLL1,DYNLT3,ECT2,EML2,GOLGA2,GPSM2,HAUS2,HAUS4,HAUS6,HNRNPU,HSF1,IK,LSM14A,MAD2L1,MAP4,MAPRE1,NCOR1,NEIL2,NIN,NUDC,NUDCD2,NUMA1,PHLPP2,PKD2,PKP4,RACGAP1,RANGAP1,RCC2,RMDN1,RMDN3,RPS3,RTRAF,SMC1A,SMC3,SMC6,STAG1,STAG2,TAF1D,TBL1X,TBL1XR1,TFDP2,TMEM9,TPR,TPX2,WAPL,YPEL5	0.442177	2.24368
gocc_lamellipodium	1.5e-11	1.8e-10	4341	181	75	22027	ABI2,ACTB,ACTR2,ACTR3,AKT1,ANTXR1,APC,APP,ARPC2,ARPC5,BRK1,CAPRIN1,CARMIL1,CCDC88A,CD44,CDC42BPA,CDC42BPB,CFL1,CORO1C,CSPG4,CTNNA1,CTNNB1,CTNND1,CTTN,DAG1,DDX3X,ENAH,EPHA2,FAT1,FER,FLOT1,FLOT2,HAX1,IGF2BP1,INPPL1,ITGAV,ITGB1,KITLG,KLHL2,MTSS2,MYO10,NF2,NHS,NRBP1,P4HB,PABPC1,PALLD,PARVA,PHACTR4,PIEZO1,PKD2,PKN2,PLXND1,PODXL,PPP1R9B,PTPRM,PXN,RAC1,RAPH1,RDX,RHOA,ROCK1,SCRIB,SHTN1,SLC39A6,SNX1,SRGAP…	0.414365	2.10256
gocc_midbody	2e-11	2.3e-10	4341	192	78	22027	ANLN,ANXA11,ANXA2,ARF6,ARL8A,ARL8B,AURKA,BIRC5,BIRC6,C6orf89,CDC42,CDK1,CENPF,CEP55,CHMP2A,CHMP3,CHMP4B,CHMP5,CLIC4,CTNND1,ECT2,ENTR1,ERH,EXOC3,EXOC4,EXOC5,GDI1,GNAI1,GNAI3,GNL3,HNRNPU,HSP90B1,HSPA5,INCENP,IQGAP1,IST1,KEAP1,KIF13A,KIF3B,LATS1,MARK4,MTCL1,NAT10,NEK2,NUDC,PDCD6IP,PIK3C3,PIK3CB,PKN1,PKN2,PKP4,PPP1CC,PSRC1,RACGAP1,RACK1,RALB,RAN,RCC2,RDX,RHOA,SAFB,SCCPDH,SH3GLB1,SHCBP1,SPART,SPAST,SV…	0.40625	2.06138
gocc_coated_vesicle	2.2e-11	2.6e-10	4341	252	95	22027	ADAM10,AFTPH,AP1G1,AP1S1,AP2A2,AP2B1,AP2M1,APP,ARCN1,B2M,BCAP31,CLINT1,CLTA,CLTC,CNIH1,COPA,COPB1,COPB2,COPG1,COPZ1,CTSC,CTSZ,DDHD2,DENND1A,DNAJC5,DVL1,ECPAS,EGFR,EPN1,ERGIC1,ERGIC2,ERGIC3,FURIN,FZD4,GGA2,GOLGA2,GPR107,HAX1,HIP1,HSPA8,HSPD1,IGF2R,KLHL12,LDLR,LMAN1,LMAN2,M6PR,MCFD2,MYO1E,NUMB,OCRL,PACS1,PCSK9,PEF1,PHETA1,PICALM,PIK3C2A,PITPNM3,RAB14,RAB27A,ROR2,SAR1A,SAR1B,SCAMP1,SCARB2,SCYL1,SCYL…	0.376984	1.91288
gocc_endoplasmic_reticulum_lumen	2.4e-11	2.8e-10	4341	238	91	22027	ADAM10,ADAM17,ADAMTSL4,APLP2,APP,B2M,C3,CALR,CALU,CANX,CCN1,CKAP4,CLU,CNPY3,COL12A1,COL4A1,COL4A5,COL5A1,COL5A2,COLGALT1,CRTAP,CTSC,CTSZ,DAG1,DBI,DNAJB11,DNAJC10,DNAJC3,ERO1A,ERP29,FBN1,FKBP10,FSTL3,FUCA2,GANAB,GOLM1,GPX8,HSP90B1,HSPA5,HYOU1,IGFBP3,KTN1,LAMB1,LAMB2,LAMC1,LTBP1,MANF,MBTPS1,MELTF,MIA3,MSLN,MYDGF,NUCB1,OS9,P3H2,P4HA1,P4HA2,P4HB,PCSK9,PDGFA,PDGFB,PDIA3,PDIA4,PDIA6,PLOD3,POGLUT1,POGLU…	0.382353	1.94013
gocc_early_endosome	5.1e-11	5.9e-10	4341	344	119	22027	AKT2,AP1AR,APP,ARF6,ARRDC3,ASAH1,ATP11A,ATP11C,ATP13A3,ATP9A,B2M,CCDC93,CLCN3,CMTM6,CXCR4,DERL1,DERL2,DNAJC13,DTX3L,ECPAS,EGFR,EHD4,ENTR1,EPS15,FLOT1,GGA2,GPR107,GRIPAP1,HSPD1,IGF2R,INPP5B,ITCH,LAPTM4B,LDLR,LITAF,LMTK2,LNPEP,LRP1,LRP6,MAP2K1,MELTF,MICALL1,MME,MMGT1,MR1,MTMR2,MTMR4,NEU3,NF2,NIPA1,NIPA2,NRP1,NUMB,OCRL,PACSIN2,PCSK9,PHB,PHETA1,PICALM,PIKFYVE,PLEKHJ1,PRDX3,PSEN1,PTP4A1,PTPN23,RAB14,R…	0.34593	1.75531
gocc_protein_dna_complex	5.9e-11	6.8e-10	4341	113	53	22027	ACTB,ACTL6A,BRD8,CENPA,CTNNB1,DDIT3,EP400,GINS1,GLYR1,GTF2A1,GTF2F2,GTF2H3,HP1BP3,JUND,KAT6A,KAT6B,KDM5A,MAX,MCM2,MCM3,MCM4,MCM5,MCM6,MCM7,MEAF6,MORF4L1,MORF4L2,MRGBP,NFYA,NFYB,NPM1,NUPR1,PARP1,PCNA,POLA1,POLD3,POLR2H,PRIM1,PRKDC,RPA1,RPA2,RUVBL1,SLF1,SP1,SP3,SUZ12,TBP,TERF2IP,TOP1,TRRAP,VPS72,XRCC5,XRCC6	0.469027	2.37992
gocc_intrinsic_component_of_endoplasmic_reticulum_membrane	7.5e-11	8.4e-10	4341	149	64	22027	AMFR,ANKLE2,ATF6,AUP1,B2M,BCAP31,BFAR,CALR,CAMLG,CANX,DERL1,DERL2,DNAJB12,EDEM1,EIF2AK3,ELOVL3,ELOVL5,EMC1,EMC10,EMC2,EMC7,ERGIC1,ERGIC3,ERN1,ESYT1,ESYT2,FKBP8,HACD2,HSPA5,INSIG1,INSIG2,KTN1,LNPK,MMGT1,PDIA3,PIGK,PIGT,PKD2,PREB,RHBDD1,RRBP1,RTN4,SAMD8,SARAF,SCD,SEC61A1,SEC62,SELENOS,SGMS1,SGMS2,SGPL1,SLC27A2,SLC35B4,SLC37A3,SPPL2A,SREBF2,SYVN1,TAP1,TAPBP,TBL2,TMCO1,TMEM33,TRAM1,ZMPSTE24	0.42953	2.17951
gocc_endoplasmic_reticulum_golgi_intermediate_compartment	8.9e-11	1e-09	4341	114	53	22027	ATP6AP1,BCAP31,CALR,CD55,CHP1,CNIH1,COPB1,COPG1,CSNK1D,CTSC,CTSZ,DDHD2,ECPAS,ERGIC1,ERGIC2,ERGIC3,GALNT1,GNPNAT1,GOLGA2,GOLGB1,HMGB1,HSPA5,INPP5B,IST1,LMAN1,LMAN2,MCFD2,MGAT4B,MYDGF,MYO18A,NUCB1,P4HB,PDIA6,PIEZO1,RAB2A,RER1,ROBO1,SCYL1,SERPINH1,STX17,SURF4,TAP1,TAPBP,TMED10,TMED2,TMED3,TMED4,TMED5,TMED9,UGGT1,VMA21,VMP1,YKT6	0.464912	2.35905
gocc_atpase_complex	2.9e-10	3.2e-09	4341	86	43	22027	ACTL6A,ANP32E,ARID1B,ARID2,BAZ1A,BAZ1B,BPTF,BRD8,BRD9,CFDP1,CHD3,CSNK2A1,DDX21,DEK,EP400,ERCC6,GATAD2A,GATAD2B,HDAC1,HDAC2,HMGXB4,INO80,MTA1,MTA2,PHF10,POLE3,RBBP4,RBBP7,RSF1,RUVBL1,SF3B1,SMARCA2,SMARCA4,SMARCA5,SMARCC1,SMARCD1,SMARCD2,SRCAP,SS18L1,TRRAP,UCHL5,VCP,YY1	0.5	2.53709
gocc_nuclear_periphery	4e-10	4.4e-09	4341	121	54	22027	AHCTF1,ARFGEF1,ATF4,ATN1,ATXN7,BASP1,CAD,CASK,CENPF,CFL1,CLIC4,CXXC1,DAG1,DCAF7,EBNA1BP2,GMCL1,HAT1,HNRNPA2B1,HNRNPM,HNRNPU,KAT8,KRT8,LMNA,LMNB1,MATR3,NCOR2,NONO,NUMA1,NUP107,NUP153,NUP205,NUP93,NUP98,PCNA,PHB2,PHF5A,POLA1,PPIG,RAD21,RUVBL1,SCAF8,SFPQ,SMC1A,SMC3,SRPK1,SRRM1,STAG1,STAG2,SUV39H1,TP53,TPR,VIM,XPOT,YY1	0.446281	2.26451
gocc_organelle_envelope_lumen	4.7e-10	5.1e-09	4341	84	42	22027	AK2,APP,CACYBP,CAPN2,CCAR1,CHCHD2,CHCHD4,CHCHD7,CLPB,COA4,COA6,COA7,COX17,CYCS,DIABLO,FKBP10,GFER,GOLPH3,HAX1,IGF2R,IMMT,LYN,MICU1,NBR1,NDUFS1,NDUFS5,NLN,OPA1,PANK2,PARK7,PINK1,PNPT1,PRELID1,PRELID3B,SOD1,TIMM10,TIMM23,TIMM8B,TRAP1,TRIAP1,TUBB,TXNIP	0.5	2.53709
gocc_fibrillar_center	6.9e-10	7.4e-09	4341	129	56	22027	ACACA,AFF4,APEX2,BTBD10,CCDC137,CD2AP,CD2BP2,CDCA7L,CDK7,DDX46,DEAF1,DKC1,DSN1,EEF1D,EIF3L,ESRRA,EZR,FBL,FOXJ2,GAR1,HERC4,KLF6,LEO1,MALT1,MTDH,NFIB,NFIC,NOLC1,NONO,NOP53,NOP56,PAFAH1B2,PLRG1,POLR1E,POLR2F,RAI14,RNMT,RPAIN,RREB1,SAP30L,SIRT1,SMARCA5,TCOF1,TIMM44,TOP1,TRAF4,TRIM27,TXNRD1,UBE2N,UBTF,URB1,USO1,UTP15,UTP4,WDR43,YY1AP1	0.434109	2.20274
gocc_microtubule	7.2e-10	7.6e-09	4341	392	128	22027	APC,ARFGEF2,ARHGEF2,AURKA,BICD1,BIRC5,BOD1,BOD1L1,CALM1,CALM3,CAMSAP1,CAMSAP2,CCSAP,CCT2,CCT3,CCT4,CCT5,CCT6A,CCT7,CCT8,CDK1,CDK5RAP2,CEP170,CEP170B,CEP295,CEP57,CHMP2A,CHMP3,CHMP4B,CHMP5,CKAP5,CLIP1,CLMP,CLTC,CSNK1D,CUL3,DCTN1,DCTN2,DLG1,DNM1L,DPYSL2,DST,DVL1,DYNC1H1,DYNC1I2,DYNC1LI2,DYNLL1,DYNLL2,DYNLT3,EIF3A,EML2,FBXW11,FKBP4,GABARAPL1,GAS8,GOLGA2,GRAMD2B,HAUS2,HAUS4,HAUS6,HNRNPU,INCENP,INO80,…	0.326531	1.65687
gocc_synapse	7.9e-10	8.3e-09	4341	1053	287	22027	ABHD17C,ABI2,ABL1,ACTB,ACTG1,ACTR2,ADAM10,ADD3,ADGRL1,AKAP9,AKT1,AP2B1,AP2M1,AP3D1,APP,ARF1,ARF6,ARFGAP1,ARFGEF2,ARL8A,ARL8B,ARPC2,ARPC5L,ASAP1,ASCC1,ATAD1,ATP1A1,ATP2A2,ATP2B1,ATP2B4,BCL2L1,BLOC1S6,BMPR2,BNIP3,C1QBP,CAD,CALM3,CANX,CAPRIN1,CASK,CDC42,CLCN3,CLSTN1,CLTA,CLU,COL4A5,CORO1C,CPEB4,CRKL,CTBP1,CTNNB1,CTNND1,CTTN,DAG1,DAGLB,DENND1A,DGKE,DIP2A,DLG1,DLG3,DLG4,DLG5,DMD,DMXL2,DNAJA3,DNAJC5,DN…	0.272555	1.38299
gocc_inner_mitochondrial_membrane_protein_complex	8.8e-10	9.2e-09	4341	143	60	22027	AFG3L2,APOOL,ATP5F1A,ATP5F1B,ATP5F1C,ATP5F1E,ATP5MC2,ATP5ME,ATP5PB,ATP5PD,CHCHD3,COX4I1,COX5A,COX6C,COX7A2L,COX7B,COX7C,CYC1,DNAJC11,GRPEL2,HSPA9,IMMP2L,IMMT,MCU,MICOS10,MICU1,MTX3,NDUFA1,NDUFA10,NDUFA6,NDUFA9,NDUFAB1,NDUFB1,NDUFB10,NDUFB11,NDUFB3,NDUFB9,NDUFS1,NDUFS2,NDUFS3,NDUFS4,NDUFS5,NDUFS6,NDUFV1,NDUFV3,PHB,PHB2,SAMM50,SDHC,SMDT1,SPG7,TIMM10,TIMM17A,TIMM23,UQCRB,UQCRC1,UQCRC2,UQCRFS1,UQCRH,…	0.41958	2.12903
gocc_peptidase_complex	9.8e-10	1e-08	4341	101	47	22027	AFG3L2,ATXN7L3,CAPN2,CASP2,CRADD,ECPAS,PIGK,PIGT,PSMA3,PSMA5,PSMA7,PSMB1,PSMB5,PSMB7,PSMC3,PSMC5,PSMC6,PSMD1,PSMD10,PSMD11,PSMD12,PSMD13,PSMD14,PSMD2,PSMD3,PSMD4,PSMD6,PSMD7,PSMD8,PSME1,PSME3,RAD23A,RAD23B,SEC11A,SEC11C,SPCS2,SPG7,TAF12,TAF5L,TRRAP,UBE3A,UBE3C,UBQLN1,UBR1,UCHL5,USP22,VCP	0.465347	2.36125
gocc_rna_polymerase_ii_transcription_regulator_complex	1e-09	1.1e-08	4341	206	78	22027	ADNP,ARNT,ASCC3,ATF1,ATF4,ATF5,ATF6,BACH1,CBFB,CBX3,CDK7,CEBPG,CEBPZ,CLOCK,CREM,CTNNB1,DDIT3,DR1,DRAP1,E2F1,E2F2,E2F3,FOSL2,GEMIN5,GTF2A1,GTF2F1,GTF2F2,GTF2H1,GTF2H3,HIF1A,HMGA1,HNRNPAB,JUND,MAFF,MAX,MED1,MED14,MED18,MED20,MED21,MED28,MED8,MED9,MXI1,MYC,NFE2L1,NFIL3,NFYA,NFYB,NONO,NR1H2,PBX1,POU2F1,RFX5,RXRA,SFPQ,SMAD2,SMAD3,SMAD5,STAT1,STAT3,TAF1,TAF11,TAF12,TAF2,TAF5L,TAF8,TBP,TCEA1,TCF3,TEAD1,…	0.378641	1.92129
gocc_preribosome	1.2e-09	1.2e-08	4341	74	38	22027	BMS1,BOP1,EBNA1BP2,EMG1,FBL,FTSJ3,IMP3,KRI1,KRR1,MDN1,NIP7,NOP14,NOP56,NOP9,NSA2,PDCD11,PES1,PRKDC,RIOK3,RPS7,RRP15,RRP1B,RRP7A,RSL1D1,SNU13,TSR1,UTP11,UTP14A,UTP18,UTP20,UTP25,UTP4,UTP6,WDR12,WDR3,WDR36,XRCC5,ZNF622	0.513514	2.60566
gocc_proteasome_complex	1.3e-09	1.3e-08	4341	57	32	22027	ECPAS,PSMA3,PSMA5,PSMA7,PSMB1,PSMB5,PSMB7,PSMC3,PSMC5,PSMC6,PSMD1,PSMD10,PSMD11,PSMD12,PSMD13,PSMD14,PSMD2,PSMD3,PSMD4,PSMD6,PSMD7,PSMD8,PSME1,PSME3,RAD23A,RAD23B,UBE3A,UBE3C,UBQLN1,UBR1,UCHL5,VCP	0.561404	2.84866
gocc_secretory_granule_membrane	1.4e-09	1.3e-08	4341	236	86	22027	ABCC4,ADAM10,ADGRE5,ALDH3B1,ANO6,ANXA7,AP2A2,APLP2,ARL8A,ATP11A,B4GALT1,BSG,BST2,CD109,CD44,CD46,CD47,CD55,CD63,CKAP4,CMTM6,COPB1,CPNE1,CPNE3,CYB561,CYB5R1,CYBA,DDOST,DEGS1,DIAPH1,DNAJC13,DNAJC5,DSP,DYNLL1,EXOC3,FLOT2,HGSNAT,IGF2R,IQGAP1,ITGAV,ITPR1,ITPR2,ITPR3,LAMP1,LAMP2,LGALS3,LPCAT1,MAGT1,MLEC,MME,MOSPD2,NRAS,ORMDL3,PAM,PCDH7,PRCP,PSAP,PSEN1,PTPRJ,RAB10,RAB14,RAB27A,RAB31,RAB6A,RAB7A,RAC1,RAP…	0.364407	1.84906
gocc_translation_preinitiation_complex	2.3e-09	2.3e-08	4341	17	15	22027	EIF1,EIF2S1,EIF3A,EIF3B,EIF3C,EIF3D,EIF3E,EIF3F,EIF3G,EIF3H,EIF3I,EIF3J,EIF3K,EIF3L,EIF3M	0.882353	4.47721
gocc_transcription_repressor_complex	3e-09	2.9e-08	4341	70	36	22027	CBX5,CCND1,CTBP1,CTNNB1,DEPDC1,DR1,DRAP1,ETV3,FOXO3,HDAC1,HDGF,HMGB1,JUND,LIN52,MAX,MDM2,MDM4,MIER1,MYC,N4BP2L2,NCOR1,NCOR2,RBBP8,RBPJ,RCOR1,REST,RLIM,SIN3A,SKI,SP1,SP3,SPEN,TBL1X,TBL1XR1,TFAP4,TP53	0.514286	2.60958
gocc_endopeptidase_complex	3.1e-09	3e-08	4341	73	37	22027	CAPN2,CASP2,CRADD,ECPAS,PIGK,PIGT,PSMA3,PSMA5,PSMA7,PSMB1,PSMB5,PSMB7,PSMC3,PSMC5,PSMC6,PSMD1,PSMD10,PSMD11,PSMD12,PSMD13,PSMD14,PSMD2,PSMD3,PSMD4,PSMD6,PSMD7,PSMD8,PSME1,PSME3,RAD23A,RAD23B,UBE3A,UBE3C,UBQLN1,UBR1,UCHL5,VCP	0.506849	2.57184
gocc_neuron_projection	5.7e-09	5.4e-08	4341	1068	286	22027	ABHD17C,ABI2,ABL1,ACADM,ACTB,ACTG1,ACTN4,ADAM10,ADCY6,ADCY9,ADGRL1,ADNP,AGO2,AGTPBP1,AHCYL2,AKAP9,AMFR,AMIGO1,ANKS1A,AP3D1,AP3M1,AP3M2,AP3S1,AP3S2,APP,ARF1,ARFGEF2,ARL8A,ARL8B,ARPC2,ARPC5,ASAP1,ASS1,ATF4,ATG5,ATP1A1,ATP2B1,ATP2B4,ATXN10,ATXN1L,AURKA,BASP1,BBS2,BECN1,BLOC1S2,BLOC1S6,BNIP3,BSG,CAD,CALM3,CAMK2D,CAMKK2,CANX,CAPN2,CAPRIN1,CASC3,CBL,CCNG1,CCSAP,CD2AP,CDC42,CEP250,CLCN3,CLSTN1,CLU,COMT,…	0.26779	1.35882
gocc_eukaryotic_translation_initiation_factor_3_complex	7.6e-09	7.2e-08	4341	14	13	22027	EIF3A,EIF3B,EIF3C,EIF3D,EIF3E,EIF3F,EIF3G,EIF3H,EIF3I,EIF3J,EIF3K,EIF3L,EIF3M	0.928571	4.71174
gocc_azurophil_granule	1e-08	9.6e-08	4341	117	50	22027	ACLY,ACTR2,ANXA11,ANXA2,ARL8A,B4GALT1,BST2,C3,CCT2,CCT8,CD63,CKAP4,CMTM6,CPNE1,CPNE3,CREG1,CTSC,DDOST,DNAJC13,DNAJC3,DNAJC5,DSN1,DYNC1H1,FUCA2,GDI2,GGH,GNS,GUSB,HEXB,IMPDH1,IST1,LAMP1,LAMP2,LPCAT1,MAGT1,MAN2B1,PRCP,PRDX6,PSAP,PSEN1,PSMD1,RAP1B,STOM,SURF4,TMEM30A,TUBB,TXNDC5,VAMP8,VAT1,VCP	0.42735	2.16845
gocc_nucleoid	1e-08	9.6e-08	4341	44	26	22027	ACADVL,ATAD3A,ATP5F1B,CLPX,CPS1,DBT,ELAC2,GRSF1,HADHA,HADHB,HSD17B10,HSPA9,LONP1,LRPPRC,LRRC59,POLRMT,SHMT2,SLC25A5,SOD2,SSBP1,TFAM,TFB2M,TOP1MT,TUFM,VDAC1,VDAC2	0.590909	2.99838
gocc_site_of_dna_damage	1e-08	9.5e-08	4341	91	42	22027	ACTR2,ACTR3,ARPC2,ARPC5,CBX1,CBX3,CBX5,CUL5,DDB1,ELOA,ERCC6,HPF1,INIP,LMNA,MRE11,NABP2,OARD1,PARP1,PRPF19,RAD18,RBBP8,RFWD3,RIF1,RNF138,RNF168,RNF169,RPA1,RPA2,SIRT7,SLF1,SLF2,SMC5,SMC6,SMCHD1,TIMELESS,TP53,UBQLN4,VCP,WDR70,WDR76,XRCC5,ZBTB7A	0.461538	2.34193
gocc_copii_coated_er_to_golgi_transport_vesicle	1.2e-08	1.1e-07	4341	79	38	22027	APP,B2M,CNIH1,CTSC,CTSZ,DDHD2,ECPAS,ERGIC1,ERGIC2,ERGIC3,GOLGA2,KLHL12,LMAN1,LMAN2,MCFD2,PCSK9,PEF1,PITPNM3,SAR1A,SAR1B,SEC13,SEC16A,SEC23B,SEC24C,SEC31A,SREBF2,STX17,TMED10,TMED2,TMED3,TMED4,TMED5,TMED9,USO1,VMA21,VTI1A,VTI1B,YIPF6	0.481013	2.44074
gocc_axon	1.3e-08	1.1e-07	4341	514	154	22027	ABL1,ACADM,ACTB,ACTG1,ADAM10,ADCY9,ADGRL1,ADNP,AGTPBP1,AMFR,AMIGO1,AP3D1,AP3M1,AP3M2,AP3S1,AP3S2,APP,ARL8A,ARL8B,ARPC5,ATG5,ATP1A1,AURKA,BASP1,BLOC1S2,BLOC1S6,BSG,CAD,CALM3,CANX,CBL,CCSAP,CD2AP,CLCN3,COMT,COPA,CPEB4,CTNND1,CTTN,DAG1,DCTN1,DCTN2,DHX36,DIP2B,DLG1,DLG4,DOCK7,DST,DVL1,DYNC1H1,DYRK1A,EIF4G2,EXOC3,EXOC4,FAM168B,FBXW11,FKBP4,FLNA,FMR1,FXR1,FXR2,GDI1,GLUL,GRIPAP1,GSK3A,GSK3B,HIF1A,HSBP1,…	0.299611	1.52028
gocc_late_endosome	1.3e-08	1.1e-07	4341	242	85	22027	ANKRD13A,ANXA2,ANXA6,AP1AR,ARL8A,ARL8B,ATP13A3,BST2,CD63,CDIP1,CHID1,CHMP2A,CHMP3,CHMP4B,CHMP5,CLCN3,CTSL,CXCR4,CYB561A3,DDIT3,DERL1,DERL2,DYNC1LI2,ECPAS,EGFR,HSPA8,IFNAR1,IGF2R,INSR,KIDINS220,LAMP1,LAMP2,LAPTM4A,LAPTM4B,LDLR,LGMN,LITAF,M6PR,MAP2K1,MFSD12,MICALL1,MON1B,MR1,MVB12A,NBR1,NDFIP2,OSBPL11,OSBPL1A,OSBPL9,PCSK9,PIK3C3,PIKFYVE,PRKAR1A,PSAP,RAB11A,RAB14,RAB22A,RAB27A,RAB7A,RAP1A,RUBCN,SCAR…	0.35124	1.78225
gocc_trans_golgi_network	1.3e-08	1.2e-07	4341	220	79	22027	AFTPH,AP1B1,AP1G1,AP1S1,AP4E1,APP,ARFGEF1,ARFGEF2,ARFIP1,ARFIP2,ARL1,ARL5B,ATP11A,ATP11C,ATP2C1,ATP9A,ATXN2,BACE2,BECN1,BICD1,BIRC6,CBY1,CCDC91,CHID1,CHST3,CLTA,CLTC,COG8,DENND5A,ECPAS,FLNA,FURIN,GGA2,GOLGA4,GOLPH3,IGF2R,KIF13A,M6PR,MICALL1,MME,MYO18A,OCRL,OPTN,OSBP,PAM,PHETA1,PIK3C2A,PLEKHA8,PLEKHJ1,PLOD3,PREPL,RAB10,RAB11A,RAB14,RAB21,RAB31,RAB6A,RAC1,RGP1,RHOBTB3,RIC1,SCAMP1,ST3GAL1,STX10,STX1…	0.359091	1.82209
gocc_nuclear_pore	1.7e-08	1.5e-07	4341	86	40	22027	BICD2,CHMP2A,CHMP3,CHMP4B,CHMP5,EIF5A,GLE1,IPO5,IPO7,KPNB1,MAD2L1,MCM3AP,MYO1C,NDC1,NUP107,NUP133,NUP153,NUP155,NUP160,NUP205,NUP210,NUP214,NUP43,NUP93,NUP98,PCID2,POM121,POM121C,RAN,RANBP1,RANBP2,RANBP3,RANGAP1,SEC13,SENP2,SUMO1,TPR,XPO4,XPO7,XPOT	0.465116	2.36008
gocc_chaperone_complex	2e-08	1.7e-07	4341	32	21	22027	CCT2,CCT3,CCT4,CCT5,CCT6A,CCT7,CCT8,CDC37,DNAJB11,DNAJC9,HSF1,HSP90AB1,HSPA8,PSMG1,PTGES3,RUVBL1,SDF2L1,STIP1,STUB1,TCP1,TSC1	0.65625	3.32993
gocc_neuron_projection_cytoplasm	2.8e-08	2.4e-07	4341	84	39	22027	AGTPBP1,AP3D1,AP3M1,AP3M2,AP3S1,AP3S2,ARL8A,ARL8B,BLOC1S2,BLOC1S6,CANX,DLG4,DST,DYNC1H1,FBXW11,FLOT2,FMR1,HIF1A,HNRNPAB,HNRNPU,HSBP1,KIF1B,KIF1C,KIF3B,KIF5B,NDEL1,OPA1,PAFAH1B1,PQBP1,RAB21,RANGAP1,SFPQ,SOD1,SPAST,SPG7,TRAK2,UHMK1,WASF1,ZC3H14	0.464286	2.35587
gocc_endocytic_vesicle	4.6e-08	3.9e-07	4341	271	91	22027	ACTG1,ANXA11,AP2A2,AP2B1,AP2M1,ARF6,ATG14,ATG5,ATP6V0A2,ATP6V0E1,B2M,BECN1,CALR,CAMK2D,CD2AP,CDC42,CDC42EP4,CLCN3,CLTA,CLTC,CTSL,CYBA,DLG4,ECPAS,EGFR,EHD4,ENTPD7,FLNB,FLOT2,FZD4,GOLIM4,HEATR5A,HSP90AA1,HSP90B1,HYOU1,IGF2R,INPP5B,ITGAV,ITGB5,KIF5B,LAMP1,LAMP2,LDLR,LRP1,LYN,M6PR,MDM2,MTOR,MYO1C,MYO1E,OCRL,PDIA3,PICALM,PIK3C3,PIKFYVE,RAB10,RAB11A,RAB11FIP1,RAB14,RAB17,RAB20,RAB22A,RAB31,RAB34,RAB7A,…	0.335793	1.70387
gocc_somatodendritic_compartment	5.8e-08	4.9e-07	4341	659	186	22027	ABHD17C,ABI2,ABL1,ADAM10,ADCY9,ADNP,AGO2,AKAP9,AMFR,AMIGO1,APP,ARFGEF2,ASAP1,ASS1,ATF4,ATP2B1,ATXN10,ATXN1L,AURKA,BECN1,BNIP3,CAD,CANX,CAPN2,CAPRIN1,CASC3,CCNG1,CD2AP,CDC42,CLU,COMT,CPEB4,CTNND1,CTTN,CYBA,DCTN1,DHX36,DIP2A,DIP2B,DLG4,DVL1,DYRK1A,ELOVL5,ERO1A,FARP1,FBXW11,FKBP4,FLNA,FLOT2,FMR1,FXR1,FXR2,FYN,FZD4,G3BP1,GDI1,GIGYF2,GLUL,GRIPAP1,GSK3A,GSK3B,HCFC1,HDAC1,HNRNPAB,HNRNPU,HSP90AA1,HSP90AB…	0.282246	1.43217
gocc_phagocytic_vesicle	6.9e-08	5.8e-07	4341	116	48	22027	ACTG1,ANXA11,ATG14,ATG5,ATP6V0A2,ATP6V0E1,B2M,BECN1,CALR,CDC42,CDC42EP4,CLCN3,CYBA,FLNB,INPP5B,ITGAV,ITGB5,KIF5B,LAMP1,LAMP2,MTOR,MYO1C,OCRL,PDIA3,PIK3C3,PIKFYVE,RAB10,RAB11A,RAB11FIP1,RAB14,RAB20,RAB22A,RAB31,RAB34,RAB7A,SNX3,SRGAP2,STX12,STX6,STXBP1,STXBP4,TAP1,TAPBP,UVRAG,VAMP3,VAMP8,VIM,ZDHHC5	0.413793	2.09966
gocc_membrane_coat	7e-08	5.9e-07	4341	80	37	22027	AFTPH,AP1G1,AP1S1,AP2A2,AP2B1,AP2M1,AP3D1,AP3M1,AP3M2,AP3S1,AP3S2,AP4E1,ARCN1,CHMP2A,CHMP4B,CLINT1,CLTA,CLTC,COPA,COPB1,COPB2,COPG1,COPZ1,EPN1,EPS15,IGF2R,KLHL12,PEF1,PICALM,SAR1A,SAR1B,SCYL1,SEC13,SEC23B,SEC24C,SEC31A,TMED3	0.4625	2.34681
gocc_cell_surface	9.3e-08	7.7e-07	4341	587	168	22027	AAMP,ABCC4,ABCG2,ADAM10,ADAM15,ADAM17,ADAM9,ADGRA3,ADGRG6,AIMP1,ANO6,ANTXR1,ANXA2,ANXA5,APMAP,APP,ATP5F1A,ATP5F1B,ATP5IF1,AXL,B2M,B4GALT1,BMP2,BMPR2,BST2,BTN3A2,C1QBP,C3,CALR,CAPN2,CD109,CD151,CD44,CD46,CD47,CD55,CD63,CD83,CD99L2,CLCN3,CLDND1,CLIC4,CLMP,CLSTN1,CLU,CPM,CSPG4,CTSB,CXCR4,DAG1,DIP2A,DMD,DSG2,EFNA5,EGFR,EMP2,ENO1,ENOX2,EPHA2,ERP29,FLOT1,FURIN,FZD4,FZD6,GPR37,GSR,HEG1,HMGB1,HNRNPU,HSP9…	0.286201	1.45223
gocc_u5_snrnp	1.1e-07	9.1e-07	4341	22	16	22027	AAR2,CD2BP2,DDX23,PRPF6,PRPF8,RNU5A-1,RNU5B-1,RNU5D-1,RNU5F-1,SNRNP200,SNRNP40,SNRPB,SNRPD1,SNRPE,SNRPG,TXNL4A	0.727273	3.69031
gocc_protein_acetyltransferase_complex	1.7e-07	1.4e-06	4341	92	40	22027	ACTB,ACTL6A,ATXN7L3,BRD8,BRPF1,BRPF3,CREBBP,DR1,EP400,HCFC1,JADE1,JADE2,JADE3,KANSL3,KAT6A,KAT6B,KAT8,MAP3K7,MEAF6,MORF4L1,MORF4L2,MRGBP,MSL1,NAA15,NAA25,NAA50,OGT,PHF14,PHF20,PHF20L1,POLE3,RUVBL1,TAF12,TAF2,TAF5L,TRRAP,USP22,VPS72,WDR5,YEATS2	0.434783	2.20616
gocc_histone_deacetylase_complex	2e-07	1.6e-06	4341	70	33	22027	ANP32E,BRD8,BRMS1,CBX5,CFDP1,CHD3,CSNK2A1,EP400,GATAD2A,GATAD2B,HDAC1,HDAC2,HINT1,JMJD1C,KDM3B,MORF4L1,MTA1,MTA2,NCOR1,PHF21A,RBBP4,RBBP7,RCOR1,RUVBL1,SAP18,SAP30L,SIN3A,SINHCAF,SRCAP,SUDS3,TBL1X,TBL1XR1,TRRAP	0.471429	2.39211
gocc_vesicle_coat	2.1e-07	1.7e-06	4341	49	26	22027	AFTPH,AP1G1,AP1S1,AP2A2,AP2B1,AP2M1,ARCN1,CLINT1,CLTA,CLTC,COPA,COPB1,COPB2,COPG1,COPZ1,EPN1,KLHL12,PEF1,SAR1A,SAR1B,SCYL1,SEC13,SEC23B,SEC24C,SEC31A,TMED3	0.530612	2.69242
gocc_dna_packaging_complex	2.3e-07	1.9e-06	4341	38	22	22027	ACTB,ACTL6A,BRD8,CENPA,EP400,GLYR1,HP1BP3,KAT6A,KAT6B,MEAF6,MORF4L1,MORF4L2,MRGBP,NCAPD2,NCAPG2,NCAPH,RUVBL1,SLF1,SMC2,SMC4,TRRAP,VPS72	0.578947	2.93768
gocc_protein_kinase_complex	2.4e-07	1.9e-06	4341	103	43	22027	ACVR2B,ATG101,BCCIP,CAB39,CCNB1,CCND1,CCNF,CCNG1,CCNI,CCNT1,CCNY,CDK1,CDK12,CDK13,CDK2,CDK4,CDK6,CDK7,CDK9,CDKN2D,CHUK,ERC1,ERN1,GTF2H1,GTF2H3,INSR,PARD3,PCNA,PHKB,PRKAA2,PRKAB2,PRKAG1,PRKAR1A,PRKAR2A,PRKCI,PRKDC,RB1CC1,SMCR8,TGFBR1,TGFBR2,ULK1,XRCC5,XRCC6	0.417476	2.11835
gocc_adherens_junction	2.8e-07	2.2e-06	4341	156	58	22027	ABI2,ACTB,ADAM10,ADAM15,AHI1,ANXA2,APC,BMPR2,CD99L2,CDC42EP4,CTNNA1,CTNNB1,CTNND1,CYTH3,DAG1,DLG1,DSC2,EFNA5,EIF4G2,EZR,FLOT1,FLOT2,KIFC3,KLHL24,KRT18,LIMD1,LIN7C,LYN,MAGI1,MPP7,MSN,MYH9,MYO1E,NDRG1,NF2,PAK4,PARD3,PARK7,PDLIM5,PKP3,PKP4,PPP1R9B,PTPRK,PTPRM,PVR,RAB10,RDX,SCRIB,SHROOM3,SSX2IP,SYNM,TJP1,TLN1,TMOD3,TNKS1BP1,VCL,VEGFA,VEZT	0.371795	1.88655
gocc_proteasome_accessory_complex	3e-07	2.3e-06	4341	23	16	22027	PSMC3,PSMC5,PSMC6,PSMD1,PSMD11,PSMD12,PSMD13,PSMD14,PSMD2,PSMD3,PSMD4,PSMD6,PSMD7,PSMD8,PSME1,PSME3	0.695652	3.52986
gocc_endoplasmic_reticulum_golgi_intermediate_compartment_membrane	3.4e-07	2.6e-06	4341	65	31	22027	ATP6AP1,BCAP31,CALR,CD55,CNIH1,CSNK1D,CTSC,CTSZ,ERGIC1,ERGIC2,ERGIC3,GALNT1,GOLGA2,LMAN1,LMAN2,MCFD2,PIEZO1,RAB2A,ROBO1,STX17,SURF4,TAP1,TAPBP,TMED10,TMED2,TMED3,TMED5,TMED9,VMA21,VMP1,YKT6	0.476923	2.41999
gocc_cytoplasmic_side_of_membrane	4e-07	3e-06	4341	161	59	22027	ACP1,AKT1,ATP2B1,BIRC2,CDIP1,CHMP4B,CHUK,CYTH3,DIABLO,DLG1,DLG4,DNAJA1,EEF1A1,ERRFI1,ESYT1,ESYT2,EZR,FARP1,FER,FYN,GNA11,GNA13,GNAI1,GNAI3,GNAQ,GNAS,GNB1,GNB1L,GNB4,HIP1,IQGAP1,KRAS,LITAF,LYN,MTSS2,MYH9,PKD2,PKP4,PPP1R9B,PPP3CA,PTEN,PTK2,PTP4A1,PTPN4,RAB21,RAC1,RACGAP1,RASA3,RHOA,RPL27,RPS26,RPS28,RPS29,S100A6,SPPL2A,SYAP1,TRAF2,TRAF3,YES1	0.36646	1.85948
gocc_extrinsic_component_of_membrane	4.4e-07	3.4e-06	4341	252	83	22027	ACADVL,AKAP9,AKT1,APC,ATG14,BECN1,BLOC1S6,COQ5,COQ8A,CRKL,CTNNA1,CTNNB1,CTNND1,CYTH3,DLG4,DNAJA3,EMC2,ERRFI1,ESYT1,ESYT2,EZR,FARP1,FER,FMR1,FYN,GNA11,GNA13,GNAI1,GNAI3,GNAQ,GNAS,GNB1,GNB4,GOLGA3,GRIPAP1,HIP1,IQGAP1,KRAS,LYN,MICALL1,MTMR3,NOA1,NUMA1,NUMB,OTULINL,PACSIN2,PCSK9,PICALM,PIK3C2A,PIK3C2B,PIK3C3,PIK3CB,PIK3R3,PPP3CA,PRNP,PTK2,RAB7A,RAC1,RACGAP1,RB1CC1,RHOA,RNF10,RNF40,S100A10,S100A6,SCRI…	0.329365	1.67126
gocc_coated_vesicle_membrane	4.5e-07	3.4e-06	4341	147	55	22027	AFTPH,AP1G1,AP1S1,AP2A2,AP2B1,AP2M1,ARCN1,B2M,CLINT1,CLTA,CLTC,CNIH1,COPA,COPB1,COPB2,COPG1,COPZ1,DENND1A,DNAJC5,EGFR,EPN1,FZD4,HIP1,HSPA8,IGF2R,KLHL12,LDLR,LMAN1,M6PR,MCFD2,PEF1,ROR2,SAR1A,SAR1B,SCARB2,SCYL1,SEC13,SEC16A,SEC23B,SEC24C,SEC31A,SREBF2,STX17,TFRC,TGOLN2,TMED10,TMED2,TMED3,USO1,VAMP3,VAMP4,VAMP8,VMA21,VTI1A,VTI1B	0.37415	1.8985
gocc_filopodium	4.7e-07	3.5e-06	4341	85	37	22027	ABI2,ANTXR1,APP,ARF6,B4GALT1,CDC42,DAG1,DMD,DYNC1H1,ENAH,EZR,FARP1,FAT1,FMR1,FXR1,FXR2,IGF2BP1,INPPL1,ITGA3,ITGAV,ITGB1,KITLG,MSN,MYO10,NF2,OSBPL3,PODXL,PPP1R9A,PPP1R9B,RAPH1,RDX,SHTN1,SYNE2,TWF1,UBE2K,UBE2Q1,VASP	0.435294	2.20876
gocc_proteasome_regulatory_particle	5.5e-07	4.1e-06	4341	19	14	22027	PSMC3,PSMC5,PSMC6,PSMD1,PSMD11,PSMD12,PSMD13,PSMD14,PSMD2,PSMD3,PSMD4,PSMD6,PSMD7,PSMD8	0.736842	3.73887
gocc_axon_cytoplasm	5.7e-07	4.2e-06	4341	60	29	22027	AGTPBP1,AP3D1,AP3M1,AP3M2,AP3S1,AP3S2,ARL8A,ARL8B,BLOC1S2,BLOC1S6,DST,DYNC1H1,FBXW11,HIF1A,HSBP1,KIF1B,KIF1C,KIF3B,KIF5B,NDEL1,OPA1,PAFAH1B1,RAB21,RANGAP1,SOD1,SPAST,SPG7,TRAK2,ZC3H14	0.483333	2.45252
gocc_basal_part_of_cell	5.9e-07	4.3e-06	4341	215	73	22027	ABCC1,ABCC4,ANXA2,AQP3,ATP1A1,ATP1B1,ATP1B3,ATP2B1,ATP2B4,B4GALT1,BSG,CA11,CASK,CD44,CNNM2,CTNNB1,DAG1,DLG1,DLG3,DOCK7,DSP,DST,DSTYK,EGFR,ERBIN,EZR,FLOT1,FLOT2,HSP90AB1,IDE,ITGA1,ITGA3,LDLR,LEPR,LIN7C,LRP1,MAP7,MET,MSN,MYO1C,NUMB,PDGFB,PHLDB1,PHLDB2,PKD1,PKD2,PRCP,RAB17,SCRIB,SLC11A2,SLC12A2,SLC12A6,SLC16A1,SLC16A3,SLC19A1,SLC1A3,SLC1A5,SLC38A1,SLC39A14,SLC39A8,SLC3A2,SLC41A1,SLC46A1,SLC4A2,SLC4A…	0.339535	1.72286
gocc_spindle_microtubule	8.3e-07	6e-06	4341	80	35	22027	AURKA,BIRC5,BOD1,BOD1L1,CALM1,CALM3,CCSAP,CDK1,CEP295,CHMP2A,CHMP3,CHMP4B,CHMP5,CLTC,CSNK1D,CUL3,DYNLT3,HAUS2,HAUS4,HAUS6,HNRNPU,KIF2A,KIF3B,KIFAP3,KLHL21,MAPRE1,NUMA1,PAFAH1B1,PSRC1,RAB11A,RMDN1,RMDN3,SKA2,TTL,XIAP	0.4375	2.21995
gocc_spindle_pole	1e-06	7.4e-06	4341	154	56	22027	AURKA,BCCIP,BIRC6,BOD1,BOD1L1,BRCC3,CALM1,CALM3,CCNB1,CDC14B,CDC25B,CDC6,CDK5RAP2,CENPF,CEP128,CKAP5,CTNNB1,CUL3,DCTN1,GOLGA2,GPSM2,HNRNPU,HSF1,IK,KATNAL1,KIF2A,KLHL21,LATS1,MAD2L1,MAPK14,MTCL1,NEK2,NIN,NPM1,NUDCD2,NUMA1,PKP4,PPP2CB,PSRC1,RAB11A,RAD21,RALBP1,RASSF1,RMDN1,RMDN3,SMC1A,SMC3,SMC6,STAG1,STAG2,TOPBP1,TPT1,TPX2,TTC28,UXT,YPEL5	0.363636	1.84516
gocc_cortical_cytoskeleton	1.2e-06	8.3e-06	4341	91	38	22027	ACTB,ACTN4,ACTR2,AKAP13,ANLN,CALD1,CAPN2,CAPZA2,COTL1,CTTN,DLG4,DMD,DSTN,EEF1A1,EPB41L2,ERC1,EZR,FLOT1,FLOT2,IQGAP1,LASP1,MAPRE1,MED28,MTSS2,MYADM,MYH9,MYO1E,NF2,NUMA1,PPP1R9A,PPP1R9B,RDX,SHROOM3,SPTAN1,SPTBN1,TPM4,WASL,WDR1	0.417582	2.11889
gocc_methyltransferase_complex	1.2e-06	8.3e-06	4341	91	38	22027	AEBP2,BOD1,BOD1L1,CBLL1,CBX5,CHD8,CLNS1A,CXXC1,ERH,EZH2,HCFC1,HDAC2,HSD17B10,KAT8,KMT2B,KMT2C,MAX,MGA,PHF20,PRMT5,PRPF31,RBBP4,RBBP5,RBBP7,RBM15,RNMT,RUVBL1,SNRPB,SNRPD1,SNRPE,SNRPF,SNRPG,SUZ12,TAF1,TEX10,VIRMA,WDR5,WDR82	0.417582	2.11889
gocc_rough_endoplasmic_reticulum	1.2e-06	8.3e-06	4341	68	31	22027	APP,CANX,CKAP4,GLUL,NAT8L,PCSK9,PI4KB,PKM,PLOD2,PLOD3,PSEN1,RAB14,RPL18,RPL27,RPL4,RPN1,RPN2,RPS21,RPS23,RPS26,RPS28,RPS29,SEC61A1,SEC61G,SEC62,SEC63,SLC7A11,SRP9,STAU1,STX17,TMEM97	0.455882	2.31323
gocc_u2_type_catalytic_step_2_spliceosome	1.4e-06	1e-05	4341	30	18	22027	AQR,BUD31,CDC40,CDC5L,DHX8,EFTUD2,PLRG1,PRPF19,PRPF8,SNRNP40,SNRPA1,SNRPB,SNRPD1,SNRPE,SNRPF,SNRPG,SRRM2,SYF2	0.6	3.04451
gocc_basolateral_plasma_membrane	1.5e-06	1.1e-05	4341	178	62	22027	ABCC1,ABCC4,ANXA2,AQP3,ATP1A1,ATP1B1,ATP1B3,ATP2B1,ATP2B4,B4GALT1,BSG,CA11,CASK,CD44,CNNM2,CTNNB1,DAG1,DLG1,DLG3,DSP,DSTYK,EGFR,ERBIN,EZR,FLOT1,FLOT2,HSP90AB1,IDE,ITGA3,LDLR,LEPR,LIN7C,LRP1,MAP7,MSN,NUMB,PDGFB,PKD1,PKD2,RAB17,SCRIB,SLC12A2,SLC12A6,SLC16A1,SLC16A3,SLC19A1,SLC38A1,SLC39A14,SLC39A8,SLC3A2,SLC41A1,SLC46A1,SLC4A2,SLC4A7,SLC6A6,SLC7A1,SLC7A5,SLC7A6,STX2,TFRC,TJP1,WASF2	0.348315	1.76741
gocc_u2_snrnp	1.5e-06	1e-05	4341	20	14	22027	HTATSF1,PHF5A,SF3A1,SF3A2,SF3A3,SF3B1,SF3B2,SF3B3,SF3B6,SNRPA1,SNRPB,SNRPD1,SNRPE,SNRPG	0.7	3.55192
gocc_azurophil_granule_membrane	2.5e-06	1.7e-05	4341	45	23	22027	ARL8A,B4GALT1,BST2,CD63,CKAP4,CMTM6,CPNE1,CPNE3,DDOST,DNAJC13,DNAJC5,LAMP1,LAMP2,LPCAT1,MAGT1,PRCP,PSAP,PSEN1,RAP1B,STOM,SURF4,TMEM30A,VAMP8	0.511111	2.59347
gocc_golgi_stack	3e-06	2e-05	4341	122	46	22027	AKAP9,ASAP2,ATP2C1,B4GALT1,B4GALT4,B4GALT5,BCAP31,CANT1,CHSY1,CSGALNACT1,CSGALNACT2,DNMBP,FUT10,GALNT1,GALNT2,GCC1,GOLGA2,GOLGA3,GOLGB1,GOLIM4,GOLPH3,MAN2A1,MBTPS1,MGAT4B,OCRL,RAB14,RAB21,RAB34,RASIP1,SAR1B,SGMS1,SORT1,ST3GAL1,ST3GAL4,ST6GAL1,STX16,TMED2,TMED3,TMEM87A,TOM1L1,USO1,UXS1,VCPIP1,VRK1,YIPF2,YIPF6	0.377049	1.91321
gocc_90s_preribosome	3.5e-06	2.4e-05	4341	26	16	22027	BMS1,BOP1,IMP3,KRI1,NOP14,NOP9,PES1,RRP7A,RSL1D1,UTP18,UTP20,UTP4,UTP6,WDR12,WDR3,WDR36	0.615385	3.12257
gocc_oxidoreductase_complex	3.6e-06	2.4e-05	4341	112	43	22027	CYB5B,CYBA,CYC1,DBT,DLD,ETFA,ETFB,GMPR2,GPD2,IDH3B,LDHA,NDUFA1,NDUFA10,NDUFA6,NDUFA9,NDUFAB1,NDUFB1,NDUFB10,NDUFB11,NDUFB3,NDUFB9,NDUFS1,NDUFS2,NDUFS3,NDUFS4,NDUFS5,NDUFS6,NDUFV1,NDUFV3,OGDH,P4HA1,P4HB,PDHA1,PDHX,RRM1,RRM2,SDHC,UQCRB,UQCRC1,UQCRC2,UQCRFS1,UQCRH,UQCRQ	0.383929	1.94812
gocc_small_subunit_processome	3.6e-06	2.4e-05	4341	37	20	22027	EMG1,FBL,IMP3,KRR1,NOP14,NOP56,PDCD11,PRKDC,RPS7,SNU13,UTP11,UTP14A,UTP18,UTP20,UTP25,UTP4,UTP6,WDR3,WDR36,XRCC5	0.540541	2.7428
gocc_endoplasmic_reticulum_chaperone_complex	3.7e-06	2.4e-05	4341	10	9	22027	DNAJB11,DNAJC10,HSP90B1,HSPA5,HYOU1,P4HB,PDIA6,PPIB,SDF2L1	0.9	4.56676
gocc_cortical_actin_cytoskeleton	4e-06	2.6e-05	4341	68	30	22027	ACTN4,ACTR2,AKAP13,ANLN,CALD1,CAPN2,COTL1,CTTN,DMD,DSTN,EEF1A1,EPB41L2,FLOT1,FLOT2,IQGAP1,LASP1,MED28,MTSS2,MYADM,MYH9,MYO1E,NF2,PPP1R9A,PPP1R9B,RDX,SHROOM3,SPTAN1,SPTBN1,WASL,WDR1	0.441176	2.23861
gocc_side_of_membrane	4.6e-06	3e-05	4341	392	114	22027	ABCC4,ABCG2,ACP1,ADAM9,ADGRA3,AKT1,ANTXR1,ANXA5,ATP2B1,B2M,B4GALT1,BCAP31,BIRC2,BTN3A2,CALR,CANX,CAPN2,CD83,CDIP1,CHMP4B,CHUK,CLCN3,CTSB,CXCR4,CYTH3,DAG1,DIABLO,DLG1,DLG4,DNAJA1,EEF1A1,EFNA5,ENOX2,ERRFI1,ESYT1,ESYT2,EZR,FARP1,FER,FLOT1,FYN,GNA11,GNA13,GNAI1,GNAI3,GNAQ,GNAS,GNB1,GNB1L,GNB4,GSR,HEG1,HIP1,HSPA8,ICAM1,IDE,IL13RA1,IL27RA,IL6ST,INSR,IQGAP1,ITGA1,ITGA3,ITGA6,ITGAV,ITGB1,KRAS,LAMP1,LDLR,…	0.290816	1.47565
gocc_transport_vesicle	5.4e-06	3.5e-05	4341	319	96	22027	AFTPH,AP1AR,AP1G1,AP1S1,AP3S1,APP,ARCN1,ATP2B1,ATP6V1A,B2M,BCL2L1,BLOC1S6,CALM3,CD55,CHP1,CLCN3,CLTA,CLTC,CNIH1,COPA,COPB1,COPB2,COPG1,COPZ1,DLG4,DMXL2,DNAJC5,DNM1L,ERP29,FGFRL1,FURIN,GOLIM4,IGF2R,ITPR1,KIF1B,KLHL12,LAMP1,LMAN1,M6PR,MAL2,MCFD2,MCTP2,MFF,MME,MTMR2,NDEL1,NPTX1,PAM,PEF1,PICALM,PPT1,PSEN1,PTPRS,RAB10,RAB11A,RAB12,RAB14,RAB1A,RAB27A,RAB6A,RAB7A,SAR1A,SAR1B,SCAMP1,SEC13,SEC16A,SEC23B,S…	0.30094	1.52702
gocc_h4_histone_acetyltransferase_complex	6.2e-06	4e-05	4341	38	20	22027	ACTB,ACTL6A,BRD8,EP400,HCFC1,KANSL3,KAT8,MEAF6,MORF4L1,MORF4L2,MRGBP,MSL1,OGT,PHF20,PHF20L1,RUVBL1,TRRAP,VPS72,WDR5,YEATS2	0.526316	2.67062
gocc_ruffle	6.5e-06	4.2e-05	4341	166	57	22027	ABL1,ACAP2,ADAM17,AIF1L,AKT2,APC,ARF6,ARFIP2,ARHGEF2,ATP6V1B2,C2CD5,CD2AP,CDK6,CFL1,CLCN3,CLIP1,CORO1C,CSPG4,CTTN,CYTH3,DIAPH1,EEF1A1,EGFR,EPHA2,EZR,IQGAP1,ITGAV,ITGB1,KANK1,KLHL2,MKLN1,MTSS2,MYADM,MYH9,MYO10,MYO1C,NF2,NME1,PACSIN2,PALLD,PDE9A,PODXL,PPP1R9B,PSD3,PTPRJ,RAB22A,RAB34,RAC1,RHOA,ROCK1,RPS3,S100A6,TLN1,TPM1,TRPM7,TWF1,WASF2	0.343373	1.74234
gocc_heterochromatin	7e-06	4.5e-05	4341	63	28	22027	ATRX,BAZ2A,CBX1,CBX3,CBX5,CBX6,CENPA,DNMT1,EZH2,HDAC1,HELLS,HMGA1,HSF1,INCENP,MBD2,MECP2,NOP53,ORC2,RRP1B,SIRT1,SUV39H1,SUZ12,TASOR,TCP1,TNKS1BP1,TOP2B,UHRF2,WDR76	0.444444	2.25519
gocc_u12_type_spliceosomal_complex	7e-06	4.5e-05	4341	27	16	22027	DHX15,PDCD7,PHF5A,SF3B1,SF3B2,SF3B3,SF3B6,SNRNP25,SNRNP48,SNRPB,SNRPD1,SNRPE,SNRPF,SNRPG,YBX1,ZCRB1	0.592593	3.00692
gocc_early_endosome_membrane	8.2e-06	5.2e-05	4341	152	53	22027	ARF6,ATP11C,ATP13A3,ATP9A,B2M,CLCN3,CMTM6,DNAJC13,DTX3L,EGFR,EHD4,EPS15,GGA2,GRIPAP1,INPP5B,ITCH,LITAF,LRP6,MMGT1,MR1,MTMR2,MTMR4,NEU3,OCRL,PIKFYVE,PSEN1,RAB14,RAB21,RAB31,RAB4A,RABEP1,RBSN,RCC2,RUFY1,SH3GL1,SLC39A14,SLC9A6,SNX1,SNX12,SNX13,SNX19,SNX27,SNX3,SNX4,SNX8,STEAP4,STX12,TMEM165,TMEM30A,TMEM9B,VAMP8,VTI1B,ZFYVE9	0.348684	1.76929
gocc_outer_mitochondrial_membrane_protein_complex	8.3e-06	5.2e-05	4341	22	14	22027	APOOL,CHCHD3,DNAJC11,HSPA9,IMMT,MFN1,MICOS10,MTX3,SAMM50,TOMM20,TOMM22,TOMM40,TOMM7,TOMM70	0.636364	3.22902
gocc_plasma_membrane_region	8.3e-06	5.2e-05	4341	982	248	22027	ABCC1,ABCC4,ABCG2,ABHD17C,ADAM10,ADAM17,ADGRL1,AHCYL1,AIF1L,AKAP9,AKT2,ANTXR1,ANXA2,AP1S1,AP2A2,AP2B1,AP2M1,APC,APP,AQP3,ARF6,ARHGEF2,ARPC2,ARRB1,ASAP1,ATAD1,ATF4,ATP1A1,ATP1B1,ATP1B3,ATP2B1,ATP2B4,ATP6V1A,ATP6V1B2,ATP6V1E1,ATP6V1G1,B4GALT1,BBS2,BMPR2,BSG,BST2,C2CD5,CA11,CANX,CASK,CAVIN1,CBL,CD44,CEP55,CFL1,CLCN3,CLDND1,CLSTN1,CLTA,CLTC,CNKSR3,CNNM2,CORO1C,CRKL,CSPG4,CTNNA1,CTNNB1,CTSB,CTSL,CTTN,…	0.252546	1.28146
gocc_inclusion_body	9.1e-06	5.6e-05	4341	67	29	22027	ARIH1,ATF4,CLU,EDEM1,EEF2,EPS15,HERPUD1,HSP90AB1,KEAP1,NUP153,NUP98,PICALM,PINK1,PRNP,PSEN1,PSMC5,PSMC6,RAD18,RANBP2,RANGAP1,SLF1,SQSTM1,STUB1,TDP2,TPR,TRIM37,UBQLN1,URB2,XRN2	0.432836	2.19629
gocc_postsynapse	9.1e-06	5.6e-05	4341	516	142	22027	ABHD17C,ABI2,ABL1,ACTB,ACTG1,ACTR2,ADAM10,ADD3,ADGRL1,AKAP9,AKT1,AP2B1,AP2M1,AP3D1,APP,ARF1,ARFGEF2,ASAP1,ATAD1,ATP1A1,ATP2B1,BMPR2,BNIP3,CANX,CAPRIN1,CDC42,CLCN3,CLSTN1,CLTA,CPEB4,CRKL,CTNNB1,CTNND1,CTTN,DAG1,DAGLB,DIP2A,DLG1,DLG4,DLG5,DMD,DNAJA3,DNAJC6,DROSHA,DVL1,DYNLL2,EIF3A,ERBIN,FARP1,FBXO45,FMR1,FXR1,FXR2,FYN,GRIPAP1,GSK3A,GSK3B,HIP1,HNRNPA3,HNRNPH2,HSPA8,IGF2BP1,ITGB1,ITPR1,KIF3B,LIN7C,LR…	0.275194	1.39638
gocc_membrane_microdomain	1.1e-05	6.7e-05	4341	271	83	22027	ABCG2,ADAM17,AHNAK,ANXA2,APP,ATP1A1,ATP1B1,ATP2B1,ATP2B4,ATP5F1A,BIRC2,BIRC3,BMPR2,BSG,BST2,CAPN2,CAVIN1,CBL,CD55,CORO1C,CRK,CTNNA1,CTNNB1,DAG1,DLG1,DMD,EFNA5,EGFR,EMP2,ERLIN2,EZR,FLOT1,FLOT2,FURIN,FYN,GNAI3,ICAM1,IL6ST,INSR,ITGA1,ITGB1,LAMP2,LRP6,LRP8,LY6K,LYN,MAL2,MME,MYADM,MYO1C,MYOF,NEU3,PACSIN2,PARK7,PGK1,PIKFYVE,PODXL,PPP2R1B,PPT1,PRKAR1A,PRKAR2A,PRNP,PSEN1,RAP1B,RHOQ,S100A10,SDC4,SERPINH1,…	0.306273	1.55408
gocc_eukaryotic_translation_initiation_factor_3_complex_eif3m	1.2e-05	6.9e-05	4341	7	7	22027	EIF3A,EIF3B,EIF3D,EIF3F,EIF3H,EIF3I,EIF3M	1	5.07418
gocc_site_of_double_strand_break	1.2e-05	6.9e-05	4341	71	30	22027	ACTR2,ACTR3,ARPC2,ARPC5,DDB1,INIP,LMNA,MRE11,NABP2,PARP1,PRPF19,RAD18,RBBP8,RFWD3,RIF1,RNF138,RNF168,RNF169,RPA2,SIRT7,SLF1,SLF2,SMC5,SMC6,SMCHD1,TIMELESS,TP53,VCP,WDR70,ZBTB7A	0.422535	2.14402
gocc_dendritic_tree	1.3e-05	7.6e-05	4341	502	138	22027	ABHD17C,ABI2,ABL1,ADAM10,ADCY9,ADNP,AGO2,AKAP9,AMFR,AMIGO1,APP,ARFGEF2,ASAP1,ATF4,ATP2B1,ATXN10,ATXN1L,BECN1,BNIP3,CANX,CAPN2,CAPRIN1,CASC3,CCNG1,CD2AP,CDC42,CLU,COMT,CPEB4,CTNND1,CTTN,CYBA,DHX36,DIP2A,DIP2B,DLG4,DVL1,DYRK1A,ELOVL5,ERO1A,FARP1,FLOT2,FMR1,FXR1,FXR2,FYN,FZD4,GIGYF2,GRIPAP1,GSK3A,GSK3B,HNRNPAB,HNRNPU,HSP90AA1,HSP90AB1,HSPA8,IGF2BP1,IL6ST,INPP5A,INSR,ITGB1,KCNK1,KIF1B,KIF1C,KIF21A,KI…	0.2749	1.39489
gocc_respirasome	1.3e-05	7.8e-05	4341	92	36	22027	COA6,COX4I1,COX5A,COX6C,COX7A2L,COX7B,COX7C,CYC1,CYCS,NDUFA1,NDUFA10,NDUFA6,NDUFA9,NDUFAB1,NDUFB1,NDUFB10,NDUFB11,NDUFB3,NDUFB9,NDUFS1,NDUFS2,NDUFS3,NDUFS4,NDUFS5,NDUFS6,NDUFV1,NDUFV3,NNT,SDHC,TTC19,UQCRB,UQCRC1,UQCRC2,UQCRFS1,UQCRH,UQCRQ	0.391304	1.98555
gocc_myelin_sheath	1.5e-05	9e-05	4341	31	17	22027	BCL2,CALM1,CALM3,DLG1,EXOC4,GDI1,GLUL,HSP90AA1,ITGB1,ITPR3,MBP,PLEC,PRKCI,PTEN,SCRIB,SERINC5,SRD5A1	0.548387	2.78261
gocc_transcription_elongation_factor_complex	1.6e-05	9.5e-05	4341	46	22	22027	AFF1,AFF4,CCNT1,CDC73,CDK12,CDK13,CDK9,EAF1,ELL,ELL2,ELOA,ELP2,ERCC6,ICE1,ICE2,LEO1,RTF1,SSRP1,SUPT16H,SUPT5H,SUPT6H,TTF2	0.478261	2.42678
gocc_chaperonin_containing_t_complex	1.7e-05	9.8e-05	4341	9	8	22027	CCT2,CCT3,CCT4,CCT5,CCT6A,CCT7,CCT8,TCP1	0.888889	4.51038
gocc_trans_golgi_network_membrane	2e-05	0.00012	4341	83	33	22027	AFTPH,AP1B1,AP1G1,AP1S1,AP4E1,APP,ARFIP1,ARFIP2,ARL1,ATP9A,CLTA,CLTC,COG8,IGF2R,KIF13A,M6PR,RAB31,RAB6A,RGP1,RHOBTB3,RIC1,SCAMP1,ST3GAL1,STX10,STX16,STX6,SYS1,TMEM165,VAMP3,VAMP4,VPS53,VPS54,VTI1A	0.39759	2.01744
gocc_intrinsic_component_of_mitochondrial_membrane	2.3e-05	0.00013	4341	87	34	22027	ABCB10,AFG3L2,APOOL,BNIP3,CHCHD3,COX16,CPT1A,DMPK,DNAJC11,FIS1,FUNDC2,GHITM,HSPA9,IMMT,MCU,MFF,MFN1,MFN2,MICOS10,MICU1,MTX3,PINK1,SAMM50,SCO1,SFXN4,SLC25A3,SMDT1,SPG7,SPIRE1,TIMM17A,TIMM23,TOMM20,TOMM40,TOMM70	0.390805	1.98301
gocc_phosphatase_complex	2.5e-05	0.00014	4341	47	22	22027	CTDNEP1,ITPR1,NCK1,PPP1CB,PPP1CC,PPP1R12A,PPP1R15A,PPP1R15B,PPP1R3C,PPP1R9B,PPP2CB,PPP2R1B,PPP2R5C,PPP2R5D,PPP2R5E,PPP3CA,PPP3CB,PPP4R1,PPP4R2,PPP4R3A,PPP4R3B,WDR82	0.468085	2.37515
gocc_actin_based_cell_projection	2.6e-05	0.00015	4341	173	57	22027	ABI2,ADCY6,ANTXR1,APP,ARF6,ATP6V1A,ATP6V1B2,ATP6V1E1,B4GALT1,CD44,CDC42,CLIC4,CTNNB1,DAG1,DMD,DYNC1H1,ENAH,EXOC4,EZR,FARP1,FAT1,FMR1,FXR1,FXR2,IGF2BP1,INPPL1,ITGA3,ITGAV,ITGB1,KITLG,MSN,MYO10,MYO1C,MYO1E,NF2,OSBPL3,PAFAH1B1,PDGFA,PODXL,PPP1R9A,PPP1R9B,RAPH1,RDX,RHOC,S100P,SHTN1,SLC26A2,SLC27A4,SLC4A7,SLC6A6,SLC7A5,SYNE2,TWF1,UBE2K,UBE2Q1,VASP,VEZT	0.32948	1.67184
gocc_endoplasmic_reticulum_quality_control_compartment	2.7e-05	0.00015	4341	21	13	22027	AMFR,CALR,CANX,DERL1,EDEM1,HERPUD1,MAN1B1,RHBDD1,RNF185,RNF5,SYVN1,TRIM13,UGGT1	0.619048	3.14116
gocc_autophagosome	2.8e-05	0.00016	4341	102	38	22027	ATG14,ATG5,AUP1,BECN1,CALCOCO2,CHMP2A,CHMP3,CHMP4B,CHMP5,ENTPD4,FTH1,GABARAPL1,GABARAPL2,HSPA8,LAMP1,LAMP2,MAP1LC3B,NBR1,NCOA4,OPTN,PIK3C3,PIP4K2A,PIP4K2B,RAB12,RAB7A,RB1CC1,RPN2,SH3GLB1,SQSTM1,STX17,TBC1D14,UBQLN1,UBQLN4,ULK1,UVRAG,VMP1,VTI1A,WIPI2	0.372549	1.89038
gocc_cytoplasmic_region	3e-05	0.00017	4341	217	68	22027	ACTR1A,AGTPBP1,AP3D1,AP3M1,AP3M2,AP3S1,AP3S2,ARFGEF2,ARL8A,ARL8B,ATG14,ATG5,BLOC1S2,BLOC1S6,CANX,CCDC113,CCSAP,CENPF,CFAP36,CLTA,CTBP1,CTNNB1,CTNND1,DCTN1,DLG4,DST,DYNC1H1,ERC1,FBXW11,FLOT2,FMR1,GAS8,GNAI1,GPSM2,HIF1A,HNRNPAB,HNRNPU,HSBP1,KIF1B,KIF1C,KIF3B,KIF5B,KIFAP3,MAP1LC3B,MAP4,MYO5B,NDEL1,NUMA1,OPA1,PAFAH1B1,PHLDB1,PHLDB2,PIK3C3,PKD2,PQBP1,PRKAR1A,PRKAR2A,RAB21,RANGAP1,SFPQ,SOD1,SPAST,SPG7,…	0.313364	1.59006
gocc_microbody	3e-05	0.00017	4341	128	45	22027	ABCD4,ACAD11,ACBD5,ACOX1,ACSL3,ACSL4,AGPS,ALDH3A2,ATAD1,ATM,DNM1L,ECI2,FAR1,FIS1,GNPAT,GRHPR,HSD17B4,HSDL2,IDE,IDH1,IMPDH2,LONP2,MARF1,MAVS,MFF,MIEF1,NBR1,NUDT19,PEX11A,PEX11B,PEX13,PEX26,PEX5,PIK3C3,PLAAT3,PMVK,PNPLA8,PRDX5,SLC27A2,SOD1,TKT,TMEM135,TRIM37,TYSND1,VIM	0.351562	1.78389
gocc_rna_polymerase_complex	3.3e-05	0.00018	4341	99	37	22027	CDC73,CDK7,GTF2A1,GTF2F1,GTF2F2,GTF2H1,GTF2H3,LEO1,MCM3,POLA1,POLR1A,POLR1B,POLR1E,POLR2A,POLR2B,POLR2D,POLR2F,POLR2H,POLR2M,POLR3A,POLR3GL,POLR3K,POLRMT,PRIM1,RMRP,RPRD1A,RPRD2,RTF1,TAF1,TAF11,TAF12,TAF2,TAF5L,TAF8,TBP,TCEA1,TRRAP	0.373737	1.89641
gocc_specific_granule	3.3e-05	0.00018	4341	121	43	22027	ADAM10,ALDH3B1,ANO6,ANXA11,ATP11A,B2M,CANT1,CD47,CKAP4,CLCN3,CMTM6,CTSZ,CYBA,DEGS1,DNAJC5,DNASE1L1,GGH,HGSNAT,ILF2,ITGAV,KPNB1,MLEC,MOSPD2,ORMDL3,PDXK,PTPRJ,QSOX1,RAB27A,RAP1A,SCAMP1,SLC27A2,SLC2A3,SLC44A2,SLPI,SPTAN1,STOM,TIMP2,TMBIM1,TMEM30A,TSPAN14,UBR4,VAMP8,VCL	0.355372	1.80322
gocc_histone_methyltransferase_complex	3.6e-05	0.0002	4341	61	26	22027	AEBP2,BOD1,BOD1L1,CBX5,CHD8,CXXC1,EZH2,HCFC1,HDAC2,KAT8,KMT2B,KMT2C,MAX,MGA,PHF20,PRMT5,PRPF31,RBBP4,RBBP5,RBBP7,RUVBL1,SUZ12,TAF1,TEX10,WDR5,WDR82	0.42623	2.16276
gocc_nurd_complex	4e-05	0.00022	4341	14	10	22027	CHD3,CSNK2A1,GATAD2A,GATAD2B,HDAC1,HDAC2,MTA1,MTA2,RBBP4,RBBP7	0.714286	3.62441
gocc_organelle_membrane_contact_site	4.4e-05	0.00024	4341	39	19	22027	ACSL4,AHCYL1,ATG14,ATG5,BCAP31,CANX,ESYT2,GRAMD1B,MOSPD2,OSBPL1A,OSBPL5,PDZD8,RMDN3,SARAF,STARD3NL,STX17,TMX2,TOMM20,TOMM40	0.487179	2.47203
gocc_u4_snrnp	5.5e-05	0.0003	4341	12	9	22027	DDX39B,PRPF31,RNU4-1,RNU4-2,SNRPB,SNRPD1,SNRPE,SNRPF,SNRPG	0.75	3.80563
gocc_cell_projection_membrane	5.6e-05	0.0003	4341	274	81	22027	ABCG2,ADAM17,AIF1L,AKT2,ANTXR1,APC,ARF6,ARHGEF2,ARPC2,ASAP1,ATF4,ATP2B1,B4GALT1,BBS2,C2CD5,CASK,CD44,CFL1,CLCN3,CORO1C,CSPG4,CTNNB1,CYBRD1,DIAPH1,DLG1,DMD,EEF1A1,EGFR,EPHA2,EZR,GNA13,GPI,HSP90AB1,INSR,IQCE,ITGA3,ITGAV,ITGB1,KANK1,KCNK1,MAPRE1,MSN,MTSS2,MYO10,MYO1C,NF2,NME1,PACSIN2,PDE9A,PHLPP2,PIEZO1,PKD1,PKD2,PLXND1,PODXL,PPP1R9B,PSD3,PTPRJ,RAB34,RAC1,RHOA,RPS3,S100P,SLC11A2,SLC12A2,SLC19A1,SLC2…	0.29562	1.50003
gocc_apical_part_of_cell	5.9e-05	0.00031	4341	320	92	22027	ABCC1,ABCC4,ABCG2,ACTG1,ADAM17,AHCYL1,APP,ATP1A1,ATP1B1,ATP1B3,ATP2B1,ATP6V1A,ATP6V1B2,ATP6V1C1,ATP6V1E1,ATP6V1G1,BST2,CD44,CDC42,CLCN3,CLDND1,CLIC4,CNKSR3,CSPG4,CTNNB1,CTSB,CTSL,CYBA,CYBRD1,DDR2,DLG1,DSTYK,EMP2,EZR,FAT1,FLOT1,FLOT2,FZD6,GNAS,HAX1,HSP90AB1,ITPK1,ITPR3,KCNK1,LDLR,LGMN,LMO7,MAL2,MSN,MTCL1,MTDH,MYL12B,MYO5B,NF2,NHS,NIN,NUMB,OSMR,PARD3,PATJ,PCM1,PDE4D,PFKM,PODXL,PRKCI,PSEN1,PTEN,RAB1…	0.2875	1.45883
gocc_extrinsic_component_of_plasma_membrane	6e-05	0.00032	4341	135	46	22027	AKAP9,AKT1,APC,CRKL,CTNNA1,CTNNB1,CTNND1,CYTH3,DLG4,DNAJA3,ERRFI1,ESYT1,ESYT2,FARP1,FER,FMR1,FYN,GNA11,GNA13,GNAI1,GNAI3,GNAQ,GNAS,GNB1,GNB4,HIP1,IQGAP1,KRAS,LYN,NUMA1,NUMB,PCSK9,PICALM,PPP3CA,PTK2,RAC1,RACGAP1,RHOA,RNF10,S100A10,S100A6,SCRIB,SERPINE2,SYAP1,USP8,YES1	0.340741	1.72898
gocc_podosome	6.9e-05	0.00037	4341	28	15	22027	ACTR2,ASAP1,CTTN,HNRNPK,PALLD,PTPN12,RHOU,SH3GL1,SH3PXD2A,SH3PXD2B,SVIL,TJP1,TPM4,VCL,WDR1	0.535714	2.71831
gocc_paraspeckles	7.6e-05	0.0004	4341	8	7	22027	BCL6,CPSF6,HNRNPM,NEAT1,NONO,NUDT21,SFPQ	0.875	4.4399
gocc_golgi_associated_vesicle	8.5e-05	0.00045	4341	74	29	22027	ADAM10,AFTPH,AP1G1,AP1S1,APP,ARCN1,CLTA,CLTC,COPA,COPB1,COPB2,COPG1,COPZ1,FURIN,IGF2R,OCRL,PACS1,PKD1,RAB14,RHOQ,SCYL1,SORT1,SPG21,SPPL2A,TGOLN2,TMED10,TMED2,TMED3,TMED9	0.391892	1.98853
gocc_golgi_cisterna	8.8e-05	0.00046	4341	92	34	22027	ASAP2,ATP2C1,B4GALT1,B4GALT4,B4GALT5,BCAP31,CANT1,CHSY1,CSGALNACT1,CSGALNACT2,FUT10,GALNT1,GALNT2,GCC1,GOLGA2,GOLGA3,GOLIM4,GOLPH3,MAN2A1,RAB21,RAB34,SAR1B,SGMS1,SORT1,ST3GAL1,ST3GAL4,ST6GAL1,STX16,TMED2,TMED3,TMEM87A,UXS1,YIPF2,YIPF6	0.369565	1.87524
gocc_rnai_effector_complex	9.9e-05	0.00051	4341	15	10	22027	AGO1,AGO2,AGO3,DCP2,DDX6,DHX9,LIMD1,SND1,TNRC6A,XPO5	0.666667	3.38278
gocc_cullin_ring_ubiquitin_ligase_complex	0.0001	0.00053	4341	161	52	22027	ANAPC1,ANAPC11,ANAPC13,ANAPC7,ANKRD9,BTRC,BUB1B,CACYBP,CAND1,CCNF,CDC16,CDC23,CDC26,CDC27,CDKN1B,CRBN,CUL1,CUL3,CUL4A,CUL4B,CUL5,DCAF12,DCAF5,DCAF6,DCAF7,DCAF8,DDB1,FBH1,FBXL19,FBXL20,FBXL5,FBXO45,FBXO9,FBXW11,FBXW7,FEM1B,FEM1C,KCTD10,KEAP1,KLHDC3,KLHL12,KLHL2,KLHL21,KLHL24,KLHL42,KLHL8,PEF1,SKP1,SKP2,SPOP,USP47,ZYG11B	0.322981	1.63886
gocc_cajal_body	0.00011	0.00058	4341	75	29	22027	AK6,ARIH1,CDK2,DDX42,DDX46,DKC1,EAF1,EFTUD2,ELL,EWSR1,FBL,FMR1,GAR1,HMBOX1,HNRNPA2B1,ICE1,ICE2,NOLC1,PHAX,PRPF3,PRPF31,SART1,SART3,SMNDC1,SNRPC,SRRM2,XPO1,ZNF473,ZPR1	0.386667	1.96201
gocc_cell_body	0.00011	0.00055	4341	423	115	22027	ABL1,ADNP,AKAP9,AMFR,AMIGO1,APP,ASS1,ATP2B1,ATXN10,AURKA,CAD,CANX,CAPN2,CCNG1,CCT2,CCT3,CCT4,CCT5,CCT7,CCT8,CDC42,CYBA,DCTN1,DHX36,DIP2B,DVL1,ELOVL5,FBXW11,FKBP4,FLNA,FMR1,FXR1,FXR2,FYN,G3BP1,GDI1,GIGYF2,GLUL,GNB4,GSK3A,HCFC1,HDAC1,HSP90AA1,HSP90AB1,IGF2BP1,IL6ST,INSR,ITGA1,ITPR3,KCNK1,KLHL24,LMTK2,LRP6,LRP8,MBP,MME,MYO10,NDEL1,NEGR1,NF2,NUMA1,PAFAH1B1,PAM,PARK7,PDE1A,PDE9A,PHAX,PICALM,PINK1,PITP…	0.271868	1.3795
gocc_golgi_cisterna_membrane	0.00011	0.00058	4341	68	27	22027	ASAP2,ATP2C1,B4GALT1,B4GALT4,B4GALT5,BCAP31,CANT1,CHSY1,CSGALNACT1,CSGALNACT2,FUT10,GALNT1,GALNT2,GOLGA2,GOLGA3,GOLIM4,GOLPH3,RAB21,SAR1B,SORT1,ST3GAL1,ST3GAL4,ST6GAL1,TMED2,TMED3,TMEM87A,UXS1	0.397059	2.01475
gocc_phagophore_assembly_site	0.00012	0.0006	4341	29	15	22027	ATG101,ATG14,ATG5,BECN1,ILRUN,NBR1,PIK3C3,RAB7A,RB1CC1,SQSTM1,STX12,ULK1,VMP1,WDR45B,WIPI2	0.517241	2.62457
gocc_azurophil_granule_lumen	0.00013	0.00066	4341	65	26	22027	ACLY,ACTR2,ANXA2,C3,CCT2,CCT8,CREG1,CTSC,DNAJC3,DSN1,DYNC1H1,FUCA2,GDI2,GGH,GNS,GUSB,HEXB,IMPDH1,IST1,MAN2B1,PRDX6,PSMD1,TUBB,TXNDC5,VAT1,VCP	0.4	2.02967
gocc_mitochondria_associated_endoplasmic_reticulum_membrane	0.00014	0.00068	4341	18	11	22027	ACSL4,AHCYL1,ATG14,ATG5,BCAP31,CANX,PDZD8,STX17,TMX2,TOMM20,TOMM40	0.611111	3.10089
gocc_p_body	0.00014	0.0007	4341	83	31	22027	AGO1,AGO2,AGO3,BTBD1,CAPRIN1,CARHSP1,CNOT1,CNOT3,CNOT7,CNOT8,CSDE1,DCP1A,DCP2,DDX6,EDC3,EIF4E2,HAX1,LIMD1,LSM14A,LSM4,PATL1,POLR2D,PSMC3,PUM1,RC3H1,SQSTM1,TNRC6A,TNRC6B,TOP1,UBAP2,YTHDF2	0.373494	1.89517
gocc_perinuclear_endoplasmic_reticulum	0.00014	0.00068	4341	18	11	22027	ADAM10,BCAP31,CAPN2,CLU,CREB3L2,CYBA,FYN,OSBP,OSBP2,OSBPL3,TRIM13	0.611111	3.10089
gocc_tertiary_granule	0.00014	0.00071	4341	124	42	22027	ADAM10,ANO6,AP2A2,ARL8A,ASAH1,ATP11A,B2M,CANT1,CD47,CD55,COPB1,CYBA,DIAPH1,DSP,DYNLL1,FTH1,GGH,HGSNAT,IDH1,ILF2,LAMP1,LAMP2,LGALS3,LTA4H,METTL7A,NRAS,PGM1,PRCP,QSOX1,RAB14,RAC1,RAP2C,RHOA,SERPINB6,SLC2A3,SPTAN1,STOM,TIMP2,TSPAN14,UBR4,VAMP8,YPEL5	0.33871	1.71867
gocc_ccr4_not_complex	0.00015	0.00071	4341	13	9	22027	CNOT1,CNOT11,CNOT3,CNOT4,CNOT6,CNOT7,CNOT8,TNKS1BP1,TOB1	0.692308	3.51289
gocc_filopodium_membrane	0.00015	0.00071	4341	13	9	22027	ANTXR1,ARF6,DMD,ITGA3,ITGAV,MYO10,NF2,SYNE2,VASP	0.692308	3.51289
gocc_glutamatergic_synapse	0.00015	0.00072	4341	273	79	22027	ABHD17C,ACTB,ADAM10,AKAP9,AP2B1,AP2M1,AP3D1,ARF6,ARPC2,ARPC5L,ATP2B1,ATP2B4,C1QBP,CANX,CAPRIN1,CLCN3,CLSTN1,CTBP1,CTNND1,DAG1,DGKE,DLG1,DLG3,DLG4,DVL1,DYNLL2,ERBIN,FARP1,FBXL20,FBXO45,FLOT1,FLOT2,FXR1,FZD4,GRIPAP1,GSK3B,HIP1,HRAS,HSPA8,IL1RAP,ITGB1,LRFN4,LYN,MAL2,MAPK14,NAPB,NLGN4X,NPTX1,NPTXR,NRP1,NRP2,NUMB,OPHN1,PACSIN2,PAK2,PFN1,PHB2,PPM1H,PPP1CC,PPP3CA,PPP3CB,PRKAR1A,PRKCI,RAB11A,RAC1,RAP1A,R…	0.289377	1.46835
gocc_iswi_type_complex	0.00015	0.00071	4341	13	9	22027	BAZ1A,BAZ1B,BPTF,HMGXB4,POLE3,RBBP4,RBBP7,RSF1,SMARCA5	0.692308	3.51289
gocc_clathrin_coated_vesicle	0.00017	0.00083	4341	160	51	22027	ADAM10,AFTPH,AP1G1,AP1S1,AP2A2,AP2B1,AP2M1,BCAP31,CLINT1,CLTA,CLTC,DENND1A,DNAJC5,DVL1,EGFR,EPN1,FURIN,FZD4,GGA2,GPR107,HAX1,HIP1,HSPA8,IGF2R,LDLR,M6PR,MYO1E,NUMB,OCRL,PHETA1,PICALM,PIK3C2A,RAB14,RAB27A,ROR2,SCAMP1,SCARB2,SCYL2,SNX3,SORT1,SPG21,STX6,TFRC,TGOLN2,TMED10,TMED9,VAMP3,VAMP4,VAMP8,VPS41,VTI1A	0.31875	1.61739
gocc_er_to_golgi_transport_vesicle_membrane	0.00018	0.00087	4341	49	21	22027	B2M,CNIH1,KLHL12,LMAN1,MCFD2,PEF1,SAR1A,SAR1B,SEC13,SEC16A,SEC23B,SEC24C,SEC31A,SREBF2,STX17,TMED10,TMED2,USO1,VMA21,VTI1A,VTI1B	0.428571	2.17465
gocc_intrinsic_component_of_mitochondrial_outer_membrane	0.00018	0.00087	4341	24	13	22027	BNIP3,CPT1A,DMPK,FIS1,FUNDC2,MFF,MFN1,MFN2,PINK1,SPIRE1,TOMM20,TOMM40,TOMM70	0.541667	2.74851
gocc_smooth_endoplasmic_reticulum	0.00018	0.00087	4341	24	13	22027	APP,CALR,CANX,DNAJC3,ERP29,HSPA5,HYOU1,PPIB,PSEN1,RPL10,SLMAP,STX17,SYVN1	0.541667	2.74851
gocc_ruffle_membrane	0.0002	0.00094	4341	88	32	22027	ADAM17,AIF1L,AKT2,APC,ARHGEF2,C2CD5,CFL1,CLCN3,CORO1C,DIAPH1,EEF1A1,EGFR,EPHA2,EZR,ITGAV,ITGB1,KANK1,MTSS2,NF2,NME1,PACSIN2,PDE9A,PPP1R9B,PSD3,PTPRJ,RAB34,RAC1,RHOA,RPS3,TLN1,TPM1,TWF1	0.363636	1.84516
gocc_sin3_complex	0.00021	0.00099	4341	11	8	22027	CSNK2A1,HDAC1,HDAC2,MORF4L1,RBBP4,SIN3A,SINHCAF,SUDS3	0.727273	3.69031
gocc_recycling_endosome	0.00024	0.0011	4341	174	54	22027	ABHD17C,AP1G1,APP,ARF6,ARFGEF2,ATP11A,ATP11C,ATP13A3,ATP9A,B2M,CLCN3,CMTM6,EHD4,ENTR1,GRIPAP1,ITGB1,KCNK1,LMTK2,MELTF,MICALL1,MYO5B,NDRG1,NEU3,OPTN,PACSIN2,PDIA3,PHETA1,PLEKHJ1,RAB10,RAB11A,RAB11FIP1,RAB11FIP2,RAB12,RAB14,RAB17,RAB4A,RABEP1,RAC1,RAN,RAP2C,RNF11,SCAMP1,SLC11A2,SLC31A1,SLC9A6,SNF8,STX12,TBC1D14,TFRC,ULK1,VAMP3,VAMP8,VPS53,VTI1B	0.310345	1.57474
gocc_specific_granule_membrane	0.00026	0.0012	4341	71	27	22027	ADAM10,ALDH3B1,ANO6,ATP11A,CD47,CKAP4,CMTM6,CYBA,DEGS1,DNAJC5,HGSNAT,ITGAV,MLEC,MOSPD2,ORMDL3,PTPRJ,RAP1A,SCAMP1,SLC27A2,SLC2A3,SLC44A2,STOM,TMBIM1,TMEM30A,TSPAN14,UBR4,VAMP8	0.380282	1.92962
gocc_clathrin_coated_pit	0.00027	0.0013	4341	64	25	22027	AP1S1,AP2A2,AP2B1,AP2M1,APP,ARRB1,BMPR2,CLTA,CLTC,CTTN,DGKD,DNM1L,EPN1,EPS15,FNBP1,HSPD1,LDLR,LRP1,LRP10,NUMB,OCRL,PICALM,SORT1,TFRC,VLDLR	0.390625	1.9821
gocc_replication_fork	0.00027	0.0012	4341	57	23	22027	BAZ1B,BCL6,DNMT1,HMCES,MCM3,MMS22L,MRE11,PCNA,POLA1,POLD3,PRIM1,RAD18,RAD51C,RFC1,RFC3,RFC4,RFC5,RPA1,RPA2,SMARCA5,TIMELESS,TP53,WDHD1	0.403509	2.04747
gocc_autophagosome_membrane	0.00029	0.0013	4341	47	20	22027	ATG14,CALCOCO2,CHMP2A,CHMP3,CHMP4B,CHMP5,ENTPD4,GABARAPL1,GABARAPL2,LAMP1,LAMP2,MAP1LC3B,RAB7A,RB1CC1,RPN2,SH3GLB1,STX17,ULK1,UVRAG,VMP1	0.425532	2.15922
gocc_mitotic_spindle_pole	0.00029	0.0013	4341	34	16	22027	AURKA,BCCIP,CDK5RAP2,GPSM2,HSF1,IK,NIN,NUMA1,RMDN1,RMDN3,SMC1A,SMC3,SMC6,STAG1,STAG2,YPEL5	0.470588	2.38785
gocc_annulate_lamellae	0.0003	0.0013	4341	5	5	22027	BICD2,EIF5A,RANBP2,TNPO3,XPO1	1	5.07418
gocc_endoplasmic_reticulum_tubular_network	0.0003	0.0013	4341	22	12	22027	ASPH,ATL2,ATL3,KPNB1,LNPK,RAB10,RAB3GAP1,REEP3,REEP4,REEP5,RNF41,RTN4	0.545455	2.76773
gocc_recycling_endosome_membrane	0.0003	0.0013	4341	86	31	22027	ABHD17C,ARF6,ATP11C,ATP13A3,ATP9A,B2M,CMTM6,EHD4,GRIPAP1,MICALL1,NDRG1,NEU3,OPTN,PACSIN2,PDIA3,RAB10,RAB11A,RAB11FIP2,RAB12,RAB14,RAB17,RAB4A,RAC1,RAP2C,SCAMP1,SLC9A6,STX12,TFRC,VAMP3,VAMP8,VTI1B	0.360465	1.82906
gocc_telomerase_holoenzyme_complex	0.0003	0.0013	4341	22	12	22027	DKC1,GAR1,GNL3L,HNRNPC,HNRNPU,NAT10,NVL,PTGES3,SMG5,SMG7,SNRPB,SNRPE	0.545455	2.76773
gocc_microtubule_associated_complex	0.00032	0.0014	4341	132	43	22027	ACTR1A,AURKA,BIRC5,DCTN1,DCTN2,DYNC1H1,DYNC1I2,DYNC1LI2,DYNLL1,DYNLL2,DYNLT3,EML2,FBXW11,HAUS2,HAUS4,HAUS6,INCENP,KIF13A,KIF1B,KIF1C,KIF21A,KIF26A,KIF2A,KIF2C,KIF3B,KIF5B,KIFAP3,KIFC3,KLC1,LRP8,MAP4,MAP7,MID1,NDEL1,NUDCD3,PAFAH1B1,PEA15,PXN,RANBP9,SHTN1,SNX4,STAU1,TPR	0.325758	1.65295
gocc_contractile_fiber	0.00033	0.0015	4341	180	55	22027	ACTG1,ACTN4,AHNAK,ARF1,ATP2B4,CAB39,CALD1,CALM1,CALM3,CORO1C,CSRP1,CTNNB1,DAG1,DEK,DMD,DST,ENO1,FBXO22,FLNA,FLNB,FXR1,JPH1,LMAN1,MTMR12,MYL12B,MYL6B,MYPN,NBR1,OBSCN,PALLD,PARVA,PDLIM5,PLEC,PPP1R12A,PPP3CA,PPP3CB,PSEN1,SCO1,SDC4,SPTBN1,SQSTM1,STUB1,SVIL,SYNE2,SYNM,SYNPO,TMOD3,TNNT1,TPM1,TPM2,TPM3,TPM4,TRIM32,TWF1,VCL	0.305556	1.55044
gocc_b_wich_complex	0.00034	0.0015	4341	7	6	22027	BAZ1B,DDX21,DEK,ERCC6,SF3B1,SMARCA5	0.857143	4.34929
gocc_costamere	0.00034	0.0015	4341	14	9	22027	AHNAK,DAG1,DMD,FXR1,PLEC,SDC4,SVIL,SYNM,VCL	0.642857	3.26197
gocc_endocytic_vesicle_membrane	0.00034	0.0015	4341	152	48	22027	AP2A2,AP2B1,AP2M1,ATG5,ATP6V0A2,ATP6V0E1,B2M,CALR,CAMK2D,CLTC,CYBA,DLG4,EGFR,ENTPD7,FZD4,IGF2R,INPP5B,LAMP1,LAMP2,LDLR,LRP1,LYN,M6PR,MDM2,OCRL,PIK3C3,PIKFYVE,RAB10,RAB11FIP1,RAB20,RAB22A,RAB31,RAB34,RAB7A,ROR2,RPS27A,SCARB2,TAP1,TAPBP,TFRC,TGOLN2,UBA52,UBB,UBC,VAMP3,VAMP4,VAMP8,WASL	0.315789	1.60237
gocc_proteasome_regulatory_particle_lid_subcomplex	0.00034	0.0015	4341	7	6	22027	PSMD11,PSMD12,PSMD13,PSMD14,PSMD3,PSMD8	0.857143	4.34929
gocc_sin3_type_complex	0.00034	0.0015	4341	14	9	22027	BRMS1,CSNK2A1,HDAC1,HDAC2,MORF4L1,RBBP4,SIN3A,SINHCAF,SUDS3	0.642857	3.26197
gocc_nuclear_inner_membrane	0.00035	0.0015	4341	51	21	22027	CBX3,DPY19L1,DPY19L3,ERN1,ITPR1,LBR,LEMD2,LMNB1,LMNB2,LRPPRC,MATR3,NEMP1,SIGMAR1,SIRT1,SMAD3,SUN2,TMEM120A,TMX4,TOR1AIP1,TRA2B,ZMPSTE24	0.411765	2.08937
gocc_euchromatin	0.0004	0.0017	4341	48	20	22027	AFF4,CBX3,CTNNB1,ELL,ELL2,HSF1,ICE1,ICE2,KMT2E,PSIP1,RBMX,RRP1B,SETD5,SIRT1,SP1,SUPT6H,TBP,TCF3,TRIM24,TTC37	0.416667	2.11424
gocc_brush_border	0.00041	0.0018	4341	80	29	22027	ABCG2,ACTR3,ADD3,B4GALT1,CAPZA2,CLIC1,CYBRD1,DNM1L,EZR,FLII,FLNA,FLNB,GNA13,HSP90AB1,ITPR3,KCNK1,MME,MYH9,MYL12B,MYL6,MYO1C,MYO1E,PLEC,SLC11A2,SLC19A1,SLC27A4,SLC38A2,SLC46A1,SLC7A11	0.3625	1.83939
gocc_microbody_membrane	0.00042	0.0018	4341	62	24	22027	ABCD4,ACBD5,ACOX1,ACSL3,ACSL4,AGPS,ALDH3A2,ATAD1,FAR1,FIS1,GNPAT,HSD17B4,IMPDH2,MAVS,NBR1,PEX11A,PEX11B,PEX13,PEX26,PEX5,PLAAT3,PNPLA8,SLC27A2,TMEM135	0.387097	1.9642
gocc_apical_junction_complex	0.00044	0.0019	4341	122	40	22027	ACTB,ACTG1,AMOTL1,APC,ARHGEF2,ASH1L,CCND1,CDK4,CLMP,CTNNA1,CTNNB1,CTNND1,CYTH3,DLG1,DLG3,ECT2,F11R,KIFC3,LIN7C,MAGI1,MAGI3,MPP7,MTDH,NHS,PARD3,PATJ,PDCD6IP,PKN2,PRKCI,RAP2C,RHOA,SHROOM3,STRN,SYNPO,TGFBR1,TJP1,TRAF4,UBN1,VASP,YBX3	0.327869	1.66366
gocc_apical_plasma_membrane	0.00045	0.0019	4341	265	75	22027	ABCC1,ABCC4,ABCG2,ADAM17,AHCYL1,ATP1A1,ATP1B1,ATP1B3,ATP2B1,ATP6V1A,ATP6V1B2,ATP6V1E1,ATP6V1G1,BST2,CD44,CLCN3,CLDND1,CNKSR3,CSPG4,CTSB,CTSL,CYBA,CYBRD1,DDR2,DLG1,DSTYK,EMP2,EZR,FAT1,FLOT1,FLOT2,FZD6,GNAS,HAX1,HSP90AB1,ITPK1,KCNK1,LMO7,MAL2,MSN,MTCL1,MTDH,NHS,OSMR,PARD3,PATJ,PDE4D,PFKM,PODXL,PRKCI,PSEN1,PTEN,RAB17,RAB27A,RAPGEF6,RDX,SHROOM3,SLC11A2,SLC12A2,SLC16A1,SLC16A3,SLC19A1,SLC26A2,SLC38A1,…	0.283019	1.43609
gocc_late_endosome_membrane	0.00046	0.0019	4341	134	43	22027	ANXA2,ANXA6,ARL8A,ARL8B,ATP13A3,CD63,CDIP1,CHMP2A,CHMP3,CHMP4B,CHMP5,CLCN3,CYB561A3,LAMP1,LAMP2,LAPTM4A,LAPTM4B,LITAF,MICALL1,MR1,MVB12A,NDFIP2,OSBPL11,OSBPL9,PIKFYVE,RAB27A,RAB7A,SCARB2,SLC11A2,SLC39A14,SNF8,SNX14,SPPL2A,STARD3NL,TMEM106B,TMEM165,TMEM30A,TMEM9,VAMP8,VPS41,VTI1A,VTI1B,YIPF2	0.320896	1.62828
gocc_copi_vesicle_coat	0.00052	0.0022	4341	12	8	22027	ARCN1,COPA,COPB1,COPB2,COPG1,COPZ1,SCYL1,TMED3	0.666667	3.38278
gocc_methylosome	0.00052	0.0022	4341	12	8	22027	CLNS1A,ERH,PRMT5,SNRPB,SNRPD1,SNRPE,SNRPF,SNRPG	0.666667	3.38278
gocc_organellar_ribosome	0.00052	0.0022	4341	81	29	22027	DAP3,MRPL11,MRPL16,MRPL18,MRPL19,MRPL20,MRPL21,MRPL24,MRPL27,MRPL33,MRPL37,MRPL39,MRPL45,MRPL47,MRPL51,MRPL58,MRPS10,MRPS15,MRPS16,MRPS18B,MRPS21,MRPS27,MRPS30,MRPS33,MRPS34,MRPS35,MRPS5,MRPS9,NSUN4	0.358025	1.81668
gocc_wnt_signalosome	0.00052	0.0022	4341	12	8	22027	APC,AXIN1,CTNNB1,DVL1,GSK3B,LRP5,LRP6,RECK	0.666667	3.38278
gocc_vacuolar_lumen	0.00054	0.0023	4341	135	43	22027	ACLY,ACTR2,ANXA2,ASAH1,C3,CCT2,CCT8,CHID1,CREG1,CSPG4,CTSB,CTSC,CTSL,DNAJC3,DSN1,DYNC1H1,EPDR1,FUCA2,GDI2,GGH,GNS,GUSB,HEXB,HSP90AA1,HSPA8,HSPG2,IMPDH1,IST1,LAMP2,LGMN,MAN2B1,PPT1,PRDX6,PSAP,PSMD1,SCARB2,SDC1,SDC3,SDC4,TUBB,TXNDC5,VAT1,VCP	0.318519	1.61622
gocc_actin_filament	0.00059	0.0024	4341	89	31	22027	ACTB,ACTG1,AIF1L,CARMIL1,CD2AP,COTL1,CTTN,DNAJA3,EHBP1L1,EZR,FYN,IQGAP1,KEAP1,MYO1C,MYO9B,PALLD,PAWR,PDLIM5,PLS3,RAC1,RHOQ,SPECC1L,TPM1,TPM2,TPM3,TPM4,TSC1,TWF1,WASL,WIPF2,YES1	0.348315	1.76741
gocc_leading_edge_membrane	0.00064	0.0026	4341	156	48	22027	ADAM17,AIF1L,AKT2,ANTXR1,APC,ARHGEF2,ATF4,ATP2B1,C2CD5,CD44,CDC42,CFL1,CLCN3,CORO1C,CSPG4,DIAPH1,EEF1A1,EGFR,EPHA2,EZR,INSR,ITGAV,ITGB1,KANK1,MTSS2,MYO1C,NF2,NME1,PACSIN2,PDE9A,PIEZO1,PLXND1,PPP1R9B,PSD3,PTPRJ,PTPRK,RAB34,RAC1,RHOA,RPS3,SLC39A6,SPTBN1,SYNE2,TLN1,TPM1,TWF1,VASP,VEZT	0.307692	1.56129
gocc_neuron_to_neuron_synapse	0.00066	0.0027	4341	311	85	22027	ABHD17C,ACTR2,ADAM10,ADD3,ADGRL1,AKAP9,ARF1,ARFGEF2,ATP1A1,BMPR2,BNIP3,CLSTN1,CPEB4,CTNNB1,CTNND1,DLG1,DLG4,DLG5,DNAJC6,DROSHA,DVL1,EIF3A,FBXO45,FMR1,FXR1,FXR2,FYN,HNRNPA3,HNRNPH2,ITPR1,LIN7C,LRFN4,LRP8,LYN,MAL2,MIB1,MTMR2,NETO2,NLGN2,NLGN4X,PAK2,PCBP2,PDLIM5,PDPK1,PHB2,PJA2,PKP4,PPP1R9A,PPP1R9B,PRNP,PSD3,PTPRS,RHEB,RNF10,RNF19A,RPL12,RPL14,RPL30,RPL38,RPL7,RPL8,RPLP0,RPS13,RPS14,RPS18,RPS19,RPS2…	0.273312	1.38683
gocc_spindle_midzone	0.00071	0.0029	4341	33	15	22027	APP,ARL8A,ARL8B,AURKA,CDC42,CDC6,CTTN,HNRNPU,INCENP,MAPRE1,NUMA1,PKP4,RACGAP1,RCC2,RIF1	0.454545	2.30644
gocc_extrinsic_component_of_cytoplasmic_side_of_plasma_membrane	0.00078	0.0031	4341	79	28	22027	AKT1,CYTH3,DLG4,ERRFI1,ESYT1,ESYT2,FARP1,FER,FYN,GNA11,GNA13,GNAI1,GNAI3,GNAQ,GNAS,GNB1,GNB4,HIP1,IQGAP1,KRAS,LYN,PTK2,RAC1,RACGAP1,RHOA,S100A6,SYAP1,YES1	0.35443	1.79844
gocc_extrinsic_component_of_synaptic_membrane	0.00078	0.0032	4341	10	7	22027	AKAP9,CRKL,FARP1,HIP1,PICALM,RNF10,SCRIB	0.7	3.55192
gocc_centriolar_satellite	0.00079	0.0032	4341	98	33	22027	C2CD5,CCDC113,CCDC14,CD2AP,CEP131,CEP55,CEP72,CEP97,CHD3,DDHD2,FLII,FLOT1,HAUS6,KEAP1,KIF5B,KLHL12,KRT18,NUDT21,PATJ,PCM1,PCNT,PODXL,RAB11A,RAD23A,RBM39,SDCCAG8,SPAG9,SSX2IP,TAF1D,TAP1,UBN1,UPF3B,YTHDF2	0.336735	1.70865
gocc_proton_transporting_two_sector_atpase_complex_catalytic_domain	0.0008	0.0032	4341	18	10	22027	ATP5F1A,ATP5F1B,ATP5F1C,ATP5F1E,ATP6AP1,ATP6V1A,ATP6V1B2,ATP6V1C1,ATP6V1E1,ATP6V1G1	0.555556	2.81899
gocc_intermediate_filament_cytoskeleton	0.00081	0.0032	4341	102	34	22027	CCT8,CLIP1,DSP,DST,EVPL,HSDL1,KRT18,KRT7,KRT8,KRT80,LMNA,LMNB1,LMNB2,MDN1,MTRR,NDEL1,NDOR1,NOL9,NRP1,PFDN5,PHLDB2,PJA2,PKN2,PLEC,PNN,PSMD10,SESTD1,SLC1A4,SMARCA2,SMG7,SYNE2,SYNM,VIM,ZNF131	0.333333	1.69139
gocc_copi_coated_vesicle	0.00085	0.0033	4341	21	11	22027	ARCN1,COPA,COPB1,COPB2,COPG1,COPZ1,PACS1,SCYL1,TMED10,TMED2,TMED3	0.52381	2.6579
gocc_h4_h2a_histone_acetyltransferase_complex	0.00085	0.0033	4341	24	12	22027	ACTB,ACTL6A,BRD8,EP400,MEAF6,MORF4L1,MORF4L2,MRGBP,RUVBL1,TRRAP,VPS72,YEATS2	0.5	2.53709
gocc_lamellipodium_membrane	0.00085	0.0033	4341	21	11	22027	ANTXR1,CD44,CFL1,CSPG4,EPHA2,ITGAV,PIEZO1,PLXND1,SLC39A6,SYNE2,VASP	0.52381	2.6579
gocc_rough_endoplasmic_reticulum_membrane	0.00085	0.0033	4341	24	12	22027	NAT8L,PI4KB,PLOD2,RPL27,RPS26,RPS28,RPS29,SEC61A1,SEC61G,SEC63,SRP9,TMEM97	0.5	2.53709
gocc_cell_trailing_edge	0.0011	0.0043	4341	8	6	22027	EZR,FLOT1,FLOT2,MSN,MYH9,PIP5K1B	0.75	3.80563
gocc_chromatin_silencing_complex	0.0011	0.0043	4341	13	8	22027	BAZ2A,CBX3,EZH2,SIRT1,SMARCA5,SUV39H1,SUZ12,YY1	0.615385	3.12257
gocc_cytoplasmic_ubiquitin_ligase_complex	0.0011	0.0043	4341	13	8	22027	ATG3,AUP1,DERL1,DERL2,OS9,SEL1L,SYVN1,USP33	0.615385	3.12257
gocc_derlin_1_retrotranslocation_complex	0.0011	0.0043	4341	8	6	22027	AMFR,DERL1,SEL1L,SELENOS,SYVN1,VCP	0.75	3.80563
gocc_extrinsic_component_of_postsynaptic_membrane	0.0011	0.0043	4341	8	6	22027	AKAP9,CRKL,FARP1,HIP1,RNF10,SCRIB	0.75	3.80563
gocc_mcm_complex	0.0011	0.0043	4341	8	6	22027	MCM2,MCM3,MCM4,MCM5,MCM6,MCM7	0.75	3.80563
gocc_mib_complex	0.0011	0.0043	4341	13	8	22027	APOOL,CHCHD3,DNAJC11,HSPA9,IMMT,MICOS10,MTX3,SAMM50	0.615385	3.12257
gocc_rna_polymerase_ii_holoenzyme	0.0011	0.0042	4341	73	26	22027	CDC73,CDK7,GTF2A1,GTF2F1,GTF2F2,GTF2H1,GTF2H3,LEO1,POLR2A,POLR2B,POLR2D,POLR2F,POLR2H,POLR2M,RPRD1A,RPRD2,RTF1,TAF1,TAF11,TAF12,TAF2,TAF5L,TAF8,TBP,TCEA1,TRRAP	0.356164	1.80724
gocc_ubiquitin_conjugating_enzyme_complex	0.0011	0.0043	4341	8	6	22027	RNF20,RNF40,STUB1,UBE2A,UBE2N,UBE2V2	0.75	3.80563
gocc_endoplasmic_reticulum_exit_site	0.0012	0.0047	4341	28	13	22027	MIA2,MIA3,PDCD6IP,PREB,SAR1A,SAR1B,SEC16A,SEC23B,SEC24C,SEC31A,TFG,TMED5,VAPB	0.464286	2.35587
gocc_lateral_plasma_membrane	0.0012	0.0044	4341	55	21	22027	ABCC1,APC,ATP1A1,ATP1B1,AXIN1,CORO1C,CTNNB1,DLG1,DMD,DVL1,GPSM2,IQGAP1,MPP7,MTCL1,MYO1C,NUMA1,PKD1,SLC12A2,SLC16A1,SLC16A3,VANGL1	0.381818	1.93741
gocc_cytoplasmic_dynein_complex	0.0013	0.0049	4341	16	9	22027	DYNC1H1,DYNC1I2,DYNC1LI2,DYNLL1,DYNLL2,DYNLT3,NUDCD3,SNX4,TPR	0.5625	2.85422
gocc_prespliceosome	0.0013	0.0049	4341	16	9	22027	LUC7L2,SF3A1,SF3A2,SF3B1,SNRNP70,SNRPB,SNRPC,SNRPG,U2AF2	0.5625	2.85422
gocc_basement_membrane	0.0014	0.0053	4341	78	27	22027	ADAMTS1,ANXA2,CASK,CD151,COL4A1,COL4A5,COL5A1,DAG1,DLG1,DST,EFNA5,ERBIN,FBLN1,FBN1,HSPG2,LAMA1,LAMA3,LAMB1,LAMB2,LAMB3,LAMC1,LOXL2,MEGF9,NTN4,P3H2,SMOC1,TIMP3	0.346154	1.75645
gocc_cyclin_dependent_protein_kinase_holoenzyme_complex	0.0014	0.0051	4341	45	18	22027	BCCIP,CCNB1,CCND1,CCNF,CCNG1,CCNI,CCNT1,CCNY,CDK1,CDK12,CDK13,CDK2,CDK4,CDK6,CDK7,CDK9,CDKN2D,PCNA	0.4	2.02967
gocc_tight_junction	0.0014	0.0053	4341	105	34	22027	ACTB,AMOTL1,APC,ARHGEF2,ASH1L,CCND1,CDK4,CLMP,CTNNB1,CYTH3,DLG1,DLG3,ECT2,EPHA2,F11R,LIN7C,MAGI1,MAGI3,MPP7,MTDH,NHS,PARD3,PATJ,PDCD6IP,PRKCI,RAP2C,STRN,SYNPO,TGFBR1,TJP1,TRAF4,UBN1,VASP,YBX3	0.32381	1.64307
gocc_crd_mediated_mrna_stability_complex	0.0015	0.0055	4341	6	5	22027	CSDE1,DHX9,HNRNPU,IGF2BP1,YBX1	0.833333	4.22848
gocc_neuronal_ribonucleoprotein_granule	0.0015	0.0055	4341	4	4	22027	FMR1,HNRNPAB,PQBP1,UHMK1	1	5.07418
gocc_golgi_trans_cisterna	0.0018	0.0065	4341	11	7	22027	B4GALT1,GCC1,SGMS1,ST3GAL1,ST6GAL1,YIPF2,YIPF6	0.636364	3.22902
gocc_nsl_complex	0.0018	0.0065	4341	11	7	22027	HCFC1,KANSL3,KAT8,OGT,PHF20,PHF20L1,WDR5	0.636364	3.22902
gocc_pronucleus	0.0018	0.0065	4341	11	7	22027	AURKA,CBX1,CENPF,EZH2,RIF1,TBP,TET3	0.636364	3.22902
gocc_site_of_polarized_growth	0.0019	0.0069	4341	151	45	22027	ABL1,ADGRL1,AMFR,APP,ARPC5,BASP1,CALM3,CBL,COPA,CPEB4,CTNND1,CTTN,DCTN2,DOCK7,DVL1,EXOC3,EXOC4,FKBP4,FLNA,FMR1,FXR1,FXR2,HSP90AA1,HSP90AB1,IGF2BP1,IQGAP1,ITGA3,KLC1,LMTK2,MYO9A,NDEL1,NIN,PAFAH1B1,PALLD,PINK1,PPP1R9B,PSEN1,PTPRS,SETX,SHTN1,SIGMAR1,SYAP1,TAOK2,TSC1,ZPR1	0.298013	1.51217
gocc_magnesium_dependent_protein_serine_threonine_phosphatase_complex	0.002	0.0073	4341	26	12	22027	ITPR1,PPP2CB,PPP2R1B,PPP2R5C,PPP2R5D,PPP2R5E,PPP3CA,PPP3CB,PPP4R1,PPP4R2,PPP4R3A,PPP4R3B	0.461538	2.34193
gocc_mitochondrial_small_ribosomal_subunit	0.002	0.0073	4341	26	12	22027	DAP3,MRPS10,MRPS15,MRPS16,MRPS18B,MRPS21,MRPS27,MRPS33,MRPS34,MRPS35,MRPS5,MRPS9	0.461538	2.34193
gocc_clathrin_coat	0.0021	0.0075	4341	36	15	22027	AFTPH,AP1G1,AP1S1,AP2A2,AP2B1,AP2M1,AP3M1,AP3M2,CLINT1,CLTA,CLTC,EPN1,EPS15,IGF2R,PICALM	0.416667	2.11424
gocc_oligosaccharyltransferase_complex	0.0022	0.0077	4341	14	8	22027	DDOST,MAGT1,MLEC,OSTC,RPN1,RPN2,STT3A,STT3B	0.571429	2.89953
gocc_preribosome_large_subunit_precursor	0.0022	0.0078	4341	23	11	22027	BOP1,EBNA1BP2,FTSJ3,MDN1,NIP7,NSA2,PES1,RRP15,RRP1B,WDR12,ZNF622	0.478261	2.42678
gocc_rna_polymerase_ii_transcription_repressor_complex	0.0022	0.0077	4341	14	8	22027	CTNNB1,DR1,DRAP1,ETV3,FOXO3,LIN52,MAX,MYC	0.571429	2.89953
gocc_copi_coated_vesicle_membrane	0.0023	0.0081	4341	17	9	22027	ARCN1,COPA,COPB1,COPB2,COPG1,COPZ1,SCYL1,TMED2,TMED3	0.529412	2.68633
gocc_desmosome	0.0023	0.0081	4341	20	10	22027	B4GALT1,DSC2,DSG2,DSP,EVPL,KLHL24,PERP,PKP3,PKP4,PNN	0.5	2.53709
gocc_cytochrome_complex	0.0024	0.0083	4341	33	14	22027	COA6,COX4I1,COX5A,COX6C,COX7A2L,COX7B,COX7C,CYC1,UQCRB,UQCRC1,UQCRC2,UQCRFS1,UQCRH,UQCRQ	0.424242	2.15268
gocc_endoribonuclease_complex	0.0024	0.0083	4341	33	14	22027	AGO1,AGO2,AGO3,DGCR8,DHX9,DROSHA,ERN1,HSD17B10,POP4,RMRP,RPP14,TSEN2,TSN,TSNAX	0.424242	2.15268
gocc_transport_vesicle_membrane	0.0024	0.0085	4341	161	47	22027	AFTPH,AP1G1,AP1S1,ATP2B1,B2M,BCL2L1,CALM3,CLTA,CLTC,CNIH1,DMXL2,DNAJC5,DNM1L,ITPR1,KLHL12,LMAN1,MAL2,MCFD2,MCTP2,PAM,PEF1,PTPRS,RAB1A,RAB7A,SAR1A,SAR1B,SCAMP1,SEC13,SEC16A,SEC23B,SEC24C,SEC31A,SEMA4C,SPRED2,SREBF2,STX10,STX12,STX17,STX6,SYT12,TMED10,TMED2,TMEM30A,USO1,VMA21,VTI1A,VTI1B	0.291925	1.48128
gocc_trans_golgi_network_transport_vesicle	0.0027	0.0094	4341	30	13	22027	AFTPH,AP1G1,AP1S1,CLTA,CLTC,FURIN,IGF2R,RAB14,SORT1,SPG21,TGOLN2,TMED10,TMED9	0.433333	2.19881
gocc_er_ubiquitin_ligase_complex	0.0028	0.0096	4341	9	6	22027	AUP1,DERL1,DERL2,OS9,SEL1L,SYVN1	0.666667	3.38278
gocc_esc_e_z_complex	0.0028	0.0096	4341	9	6	22027	AEBP2,EZH2,HDAC2,RBBP4,RBBP7,SUZ12	0.666667	3.38278
gocc_flotillin_complex	0.0028	0.0096	4341	9	6	22027	CBL,CORO1C,CTNNA1,CTNNB1,FLOT1,FLOT2	0.666667	3.38278
gocc_nuclear_pore_outer_ring	0.0028	0.0096	4341	9	6	22027	NUP107,NUP133,NUP160,NUP43,NUP98,SEC13	0.666667	3.38278
gocc_phagocytic_vesicle_membrane	0.0028	0.0096	4341	66	23	22027	ATG5,ATP6V0A2,ATP6V0E1,B2M,CALR,CYBA,INPP5B,LAMP1,LAMP2,OCRL,PIK3C3,PIKFYVE,RAB10,RAB11FIP1,RAB20,RAB22A,RAB31,RAB34,RAB7A,TAP1,TAPBP,VAMP3,VAMP8	0.348485	1.76827
gocc_proteasome_regulatory_particle_base_subcomplex	0.0028	0.0096	4341	9	6	22027	PSMC3,PSMC5,PSMC6,PSMD1,PSMD2,PSMD4	0.666667	3.38278
gocc_nuclear_replication_fork	0.003	0.01	4341	27	12	22027	BAZ1B,MCM3,MMS22L,PCNA,POLA1,POLD3,PRIM1,RPA1,RPA2,SMARCA5,TIMELESS,WDHD1	0.444444	2.25519
gocc_distal_axon	0.0032	0.011	4341	218	60	22027	ABL1,ACTB,ACTG1,ADGRL1,AMFR,AP3D1,APP,ARPC5,BASP1,CAD,CALM3,CBL,CLCN3,COPA,CPEB4,CTNND1,CTTN,DCTN2,DOCK7,DVL1,EXOC3,EXOC4,FKBP4,FLNA,FMR1,FXR1,FXR2,GLUL,HSP90AA1,HSP90AB1,HSPA8,IGF2BP1,IQGAP1,ITGA3,KLC1,LMTK2,MYO9A,NDEL1,NIN,OPHN1,PAFAH1B1,PALLD,PINK1,PPP1R9B,PRNP,PSEN1,PTPRS,RNF40,ROR1,SETX,SHTN1,SIGMAR1,SNCG,SRSF10,SYAP1,TAOK2,TBC1D24,TPBG,TSC1,ZPR1	0.275229	1.39656
gocc_lipid_droplet	0.0032	0.011	4341	82	27	22027	ACSL3,ACSL4,ANXA2,AUP1,BCAP31,CKAP4,CTDNEP1,GAPDH,IRAK1,LPCAT1,LSS,METTL7A,PRPF19,RAB3GAP1,RAB7A,RAP1B,RDH10,SCCPDH,SET,SIGMAR1,SPART,SPAST,TMEM135,TSC1,UBE2G2,VCP,VPS13A	0.329268	1.67077
gocc_cell_cortex_region	0.0033	0.011	4341	34	14	22027	ACTR1A,CLTA,CTBP1,CTNNB1,CTNND1,DCTN1,ERC1,GNAI1,GPSM2,MYO5B,NUMA1,PHLDB1,PHLDB2,PKD2	0.411765	2.08937
gocc_dna_replication_preinitiation_complex	0.0036	0.012	4341	12	7	22027	GINS1,MCM2,MCM3,MCM4,MCM5,MCM6,MCM7	0.583333	2.95994
gocc_laminin_complex	0.0036	0.012	4341	12	7	22027	LAMA1,LAMA3,LAMB1,LAMB2,LAMB3,LAMC1,NTN4	0.583333	2.95994
gocc_messenger_ribonucleoprotein_complex	0.0036	0.012	4341	12	7	22027	CPEB4,FMR1,HNRNPA3,HNRNPAB,LSM14A,PKP3,YBX1	0.583333	2.95994
gocc_nuclear_inclusion_body	0.0036	0.012	4341	12	7	22027	NUP153,NUP98,RAD18,RANBP2,SLF1,STUB1,TPR	0.583333	2.95994
gocc_nuclear_pore_nuclear_basket	0.0036	0.012	4341	12	7	22027	MAD2L1,MCM3AP,NUP153,NUP98,PCID2,RANBP2,TPR	0.583333	2.95994
gocc_copii_vesicle_coat	0.0038	0.013	4341	15	8	22027	KLHL12,PEF1,SAR1A,SAR1B,SEC13,SEC23B,SEC24C,SEC31A	0.533333	2.70623
gocc_golgi_associated_vesicle_membrane	0.0038	0.012	4341	45	17	22027	AFTPH,AP1G1,AP1S1,ARCN1,CLTA,CLTC,COPA,COPB1,COPB2,COPG1,COPZ1,PKD1,RHOQ,SCYL1,SPPL2A,TMED2,TMED3	0.377778	1.91691
gocc_multivesicular_body	0.0041	0.013	4341	49	18	22027	BST2,CD63,CHMP2A,CHMP3,CHMP4B,CHMP5,CTSL,ECPAS,EGFR,LAMP1,LAPTM4B,NDFIP2,PRKAR1A,RAB11A,RAB27A,STEAP3,TMEM9,TPT1	0.367347	1.86398
gocc_nadh_dehydrogenase_complex	0.0041	0.013	4341	49	18	22027	NDUFA1,NDUFA10,NDUFA6,NDUFA9,NDUFAB1,NDUFB1,NDUFB10,NDUFB11,NDUFB3,NDUFB9,NDUFS1,NDUFS2,NDUFS3,NDUFS4,NDUFS5,NDUFS6,NDUFV1,NDUFV3	0.367347	1.86398
gocc_dendrite_cytoplasm	0.0044	0.014	4341	28	12	22027	CANX,DLG4,FLOT2,HNRNPU,KIF3B,KIF5B,SFPQ,SOD1,TRAK2,UHMK1,WASF1,ZC3H14	0.428571	2.17465
gocc_hrd1p_ubiquitin_ligase_erad_l_complex	0.0044	0.014	4341	7	5	22027	AUP1,DERL1,DERL2,SEL1L,SYVN1	0.714286	3.62441
gocc_lewy_body	0.0044	0.014	4341	7	5	22027	ARIH1,ATF4,HERPUD1,PINK1,SQSTM1	0.714286	3.62441
gocc_nurf_complex	0.0044	0.014	4341	7	5	22027	BPTF,HMGXB4,RBBP4,RBBP7,SMARCA5	0.714286	3.62441
gocc_zona_pellucida_receptor_complex	0.0044	0.014	4341	7	5	22027	CCT2,CCT3,CCT4,CCT8,TCP1	0.714286	3.62441
gocc_intrinsic_component_of_golgi_membrane	0.005	0.016	4341	61	21	22027	ATP2C1,B4GAT1,CSGALNACT1,CSGALNACT2,ENTPD4,ERGIC1,ERGIC3,FKTN,FURIN,GALNT2,QSOX1,QSOX2,RER1,SAMD8,SGMS1,SGMS2,SLC35A2,SLC35A5,SLC35B4,SYS1,TVP23B	0.344262	1.74685
gocc_mll1_2_complex	0.0053	0.017	4341	32	13	22027	CHD8,HCFC1,KAT8,KMT2B,MAX,MGA,PHF20,PRPF31,RBBP5,RUVBL1,TAF1,TEX10,WDR5	0.40625	2.06138
gocc_pericentric_heterochromatin	0.0055	0.017	4341	22	10	22027	ATRX,CBX1,CBX3,CBX5,CENPA,DNMT1,EZH2,HELLS,INCENP,UHRF2	0.454545	2.30644
gocc_beta_catenin_destruction_complex	0.0059	0.018	4341	10	6	22027	APC,AXIN1,CACYBP,CTNNB1,GSK3A,GSK3B	0.6	3.04451
gocc_exon_exon_junction_complex	0.0059	0.018	4341	10	6	22027	CASC3,PYM1,RBM8A,UPF2,UPF3A,UPF3B	0.6	3.04451
gocc_h3_histone_acetyltransferase_complex	0.0059	0.018	4341	10	6	22027	BRPF1,BRPF3,KAT6A,KAT6B,MEAF6,PHF14	0.6	3.04451
gocc_nuclear_cyclin_dependent_protein_kinase_holoenzyme_complex	0.0059	0.018	4341	10	6	22027	BCCIP,CCNT1,CDK12,CDK13,CDK7,CDK9	0.6	3.04451
gocc_microvillus_membrane	0.006	0.019	4341	19	9	22027	CTNNB1,EZR,ITGAV,MSN,PODXL,S100P,SLC26A2,SLC6A6,SLC7A5	0.473684	2.40356
gocc_ap_type_membrane_coat_adaptor_complex	0.0061	0.019	4341	29	12	22027	AFTPH,AP1G1,AP1S1,AP2A2,AP2B1,AP2M1,AP3D1,AP3M1,AP3M2,AP3S1,AP3S2,AP4E1	0.413793	2.09966
gocc_ccr4_not_core_complex	0.0063	0.019	4341	5	4	22027	CNOT1,CNOT3,CNOT7,CNOT8	0.8	4.05934
gocc_cleavage_furrow	0.0063	0.019	4341	47	17	22027	ARF6,CEP55,ECT2,ITGB1,MYH9,NF2,PKN1,PKN2,PPP1CC,RAB11A,RAB21,RACGAP1,RDX,RHOA,RHOC,SPIRE1,SVIL	0.361702	1.83534
gocc_cytoplasmic_microtubule	0.0063	0.019	4341	66	22	22027	APC,ARFGEF2,BICD1,CCSAP,CLMP,DYNC1H1,DYNLT3,FBXW11,GRAMD2B,KIF2C,MAPRE1,MID1,NIN,NUMA1,PAFAH1B1,REEP3,REEP4,SELENOS,SERP1,TPT1,TUBA1B,TUBA1C	0.333333	1.69139
gocc_dna_replication_factor_c_complex	0.0063	0.019	4341	5	4	22027	RFC1,RFC3,RFC4,RFC5	0.8	4.05934
gocc_endoplasmic_reticulum_tubular_network_membrane	0.0063	0.019	4341	5	4	22027	ATL2,ATL3,LNPK,RTN4	0.8	4.05934
gocc_eukaryotic_translation_initiation_factor_2_complex	0.0063	0.019	4341	5	4	22027	EIF2A,EIF2S1,EIF2S2,EIF2S3	0.8	4.05934
gocc_external_side_of_apical_plasma_membrane	0.0063	0.019	4341	5	4	22027	ABCC4,ABCG2,SLC38A1,SLC7A5	0.8	4.05934
gocc_mcrd_mediated_mrna_stability_complex	0.0063	0.019	4341	5	4	22027	CSDE1,HNRNPD,PABPC1,PAIP1	0.8	4.05934
gocc_platelet_dense_granule_membrane	0.0063	0.019	4341	5	4	22027	ABCC4,CD63,ITPR1,LAMP2	0.8	4.05934
gocc_protein_phosphatase_4_complex	0.0063	0.019	4341	5	4	22027	PPP4R1,PPP4R2,PPP4R3A,PPP4R3B	0.8	4.05934
gocc_pwp2p_containing_subcomplex_of_90s_preribosome	0.0063	0.019	4341	5	4	22027	UTP18,UTP6,WDR3,WDR36	0.8	4.05934
gocc_rdna_heterochromatin	0.0063	0.019	4341	5	4	22027	BAZ2A,NOP53,SIRT1,SUV39H1	0.8	4.05934
gocc_clathrin_coat_of_coated_pit	0.0064	0.019	4341	13	7	22027	AP2A2,AP2B1,AP2M1,CLTA,CLTC,EPS15,PICALM	0.538462	2.73225
gocc_cytoplasmic_side_of_endoplasmic_reticulum_membrane	0.0064	0.019	4341	13	7	22027	DNAJA1,PKD2,RPL27,RPS26,RPS28,RPS29,SPPL2A	0.538462	2.73225
gocc_respiratory_chain_complex_iii	0.0064	0.019	4341	13	7	22027	CYC1,UQCRB,UQCRC1,UQCRC2,UQCRFS1,UQCRH,UQCRQ	0.538462	2.73225
gocc_swr1_complex	0.0064	0.019	4341	13	7	22027	ANP32E,BRD8,CFDP1,EP400,RUVBL1,SRCAP,TRRAP	0.538462	2.73225
gocc_mediator_complex	0.0068	0.02	4341	40	15	22027	BCLAF1,CDK4,CDK6,CDK9,MED1,MED13,MED13L,MED14,MED18,MED20,MED21,MED28,MED8,MED9,THRAP3	0.375	1.90282
gocc_ino80_type_complex	0.007	0.021	4341	26	11	22027	ACTL6A,ANP32E,BRD8,CFDP1,EP400,INO80,RUVBL1,SRCAP,TRRAP,UCHL5,YY1	0.423077	2.14677
gocc_ficolin_1_rich_granule_membrane	0.0075	0.022	4341	44	16	22027	AP2A2,ARL8A,CD55,COPB1,DIAPH1,DSP,DYNLL1,LAMP1,LAMP2,LGALS3,PRCP,RAC1,RHOA,SERPINB6,SLC2A3,UBR4	0.363636	1.84516
gocc_platelet_alpha_granule	0.0075	0.022	4341	63	21	22027	ACTN4,APLP2,APOOL,APP,CD109,CLU,CYB5R1,GTPBP2,OLA1,PCDH7,PDGFA,PDGFB,QSOX1,SCCPDH,SERPINE2,STXBP1,THBS1,TMSB4X,TMX3,VEGFA,VTI1B	0.333333	1.69139
gocc_proton_transporting_two_sector_atpase_complex	0.0075	0.022	4341	44	16	22027	ATP5F1A,ATP5F1B,ATP5F1C,ATP5F1E,ATP5MC2,ATP5ME,ATP5PB,ATP5PD,ATP6AP1,ATP6V0A2,ATP6V0E1,ATP6V1A,ATP6V1B2,ATP6V1C1,ATP6V1E1,ATP6V1G1	0.363636	1.84516
gocc_sarcoplasm	0.0075	0.022	4341	63	21	22027	ASPH,ATP2A2,CALR,CALU,CAMK2D,DMPK,HAX1,HK2,HSP90B1,ITPR1,ITPR2,ITPR3,JPH1,MANF,MTMR12,P3H2,PLEC,SPOCK1,SYNE2,THBS1,TMEM38B	0.333333	1.69139
gocc_cortical_granule	0.0077	0.022	4341	3	3	22027	CALR,HEXB,MYH9	1	5.07418
gocc_intercellular_bridge	0.0077	0.022	4341	67	22	22027	AAMP,CDC6,CDC7,CEP131,CEP55,DCTN1,EAF1,ESRRA,GSTM3,KRR1,NUDCD2,NUPR1,PHLPP2,PRKCI,QSOX1,RBM18,RMDN3,SETX,SNRNP25,TMEM9,TPX2,WAPL	0.328358	1.66615
gocc_clathrin_vesicle_coat	0.008	0.023	4341	23	10	22027	AFTPH,AP1G1,AP1S1,AP2A2,AP2B1,AP2M1,CLINT1,CLTA,CLTC,EPN1	0.434783	2.20616
gocc_pore_complex	0.008	0.023	4341	23	10	22027	ADAM10,BCL2,C9,PPIF,SLC25A5,SPG7,TOMM40,VDAC1,VDAC2,VDAC3	0.434783	2.20616
gocc_sex_chromosome	0.008	0.023	4341	23	10	22027	BIRC2,CDK2,HNRNPU,SMARCC1,SMC5,SMC6,SMCHD1,SUMO1,SUZ12,UBE2A	0.434783	2.20616
gocc_immunological_synapse	0.0084	0.024	4341	30	12	22027	ATP2B1,DLG1,DUSP3,EZR,ICAM1,LGALS3,MYH9,PDCD6IP,PRKAR1A,PTPRJ,SCRIB,SNX27	0.4	2.02967
gocc_intrinsic_component_of_mitochondrial_inner_membrane	0.0087	0.025	4341	56	19	22027	AFG3L2,APOOL,CHCHD3,COX16,DNAJC11,GHITM,HSPA9,IMMT,MCU,MICOS10,MTX3,SAMM50,SCO1,SFXN4,SLC25A3,SMDT1,SPG7,TIMM17A,TIMM23	0.339286	1.7216
gocc_anaphase_promoting_complex	0.009	0.026	4341	20	9	22027	ANAPC1,ANAPC11,ANAPC13,ANAPC7,BUB1B,CDC16,CDC23,CDC26,CDC27	0.45	2.28338
gocc_respiratory_chain_complex_iv	0.009	0.026	4341	20	9	22027	COA6,COX4I1,COX5A,COX6C,COX7A2L,COX7B,COX7C,UQCRC2,UQCRFS1	0.45	2.28338
gocc_bleb	0.0097	0.027	4341	8	5	22027	ANLN,PANX1,ROCK1,SDF4,TPM1	0.625	3.17136
gocc_condensin_complex	0.0097	0.027	4341	8	5	22027	NCAPD2,NCAPG2,NCAPH,SMC2,SMC4	0.625	3.17136
gocc_mhc_class_i_peptide_loading_complex	0.0097	0.027	4341	8	5	22027	B2M,CALR,PDIA3,TAP1,TAPBP	0.625	3.17136
gocc_nuclear_envelope_lumen	0.0097	0.027	4341	8	5	22027	APP,CACYBP,CCAR1,IGF2R,TUBB	0.625	3.17136
gocc_nucleotide_activated_protein_kinase_complex	0.0097	0.027	4341	8	5	22027	PRKAA2,PRKAB2,PRKAG1,PRKAR1A,PRKAR2A	0.625	3.17136
gocc_unconventional_myosin_complex	0.0097	0.027	4341	8	5	22027	DYNLL2,MYL6,MYL6B,MYO1C,MYO9A	0.625	3.17136
gocc_vcp_npl4_ufd1_aaa_atpase_complex	0.0097	0.027	4341	8	5	22027	FAF1,NPLOC4,UBXN1,UBXN7,VCP	0.625	3.17136
gocc_clathrin_adaptor_complex	0.01	0.028	4341	17	8	22027	AFTPH,AP1G1,AP1S1,AP2A2,AP2B1,AP2M1,AP3M1,AP3M2	0.470588	2.38785
gocc_smn_sm_protein_complex	0.01	0.028	4341	17	8	22027	GEMIN5,GEMIN6,SNRPB,SNRPD1,SNRPE,SNRPF,SNRPG,STRAP	0.470588	2.38785
gocc_autolysosome	0.011	0.029	4341	11	6	22027	FTH1,LAMP1,LAMP2,NCOA4,PIK3C3,SQSTM1	0.545455	2.76773
gocc_clathrin_coated_vesicle_membrane	0.011	0.03	4341	85	26	22027	AFTPH,AP1G1,AP1S1,AP2A2,AP2B1,AP2M1,CLINT1,CLTA,CLTC,DENND1A,DNAJC5,EGFR,EPN1,FZD4,HIP1,HSPA8,IGF2R,LDLR,M6PR,ROR2,SCARB2,TFRC,TGOLN2,VAMP3,VAMP4,VAMP8	0.305882	1.5521
gocc_npbaf_complex	0.011	0.029	4341	11	6	22027	ACTL6A,PHF10,SMARCA2,SMARCA4,SMARCC1,SMARCD1	0.545455	2.76773
gocc_preribosome_small_subunit_precursor	0.011	0.029	4341	14	7	22027	FTSJ3,NOP14,NOP9,RIOK3,RRP1B,TSR1,UTP20	0.5	2.53709
gocc_protein_phosphatase_type_1_complex	0.011	0.029	4341	14	7	22027	NCK1,PPP1CB,PPP1CC,PPP1R15A,PPP1R15B,PPP1R3C,PPP1R9B	0.5	2.53709
gocc_proton_transporting_v_type_atpase_v1_domain	0.011	0.029	4341	11	6	22027	ATP6AP1,ATP6V1A,ATP6V1B2,ATP6V1C1,ATP6V1E1,ATP6V1G1	0.545455	2.76773
gocc_replisome	0.011	0.029	4341	14	7	22027	MCM3,PCNA,POLA1,POLD3,PRIM1,RPA1,RPA2	0.5	2.53709
gocc_set1c_compass_complex	0.011	0.029	4341	14	7	22027	BOD1,BOD1L1,CXXC1,HCFC1,RBBP5,WDR5,WDR82	0.5	2.53709
gocc_signal_recognition_particle	0.011	0.029	4341	11	6	22027	RN7SL1,SRP14,SRP19,SRP68,SRP72,SRP9	0.545455	2.76773
gocc_sumo_ligase_complex	0.011	0.029	4341	11	6	22027	NSMCE1,RANBP2,RANGAP1,SMC5,SMC6,UBE2I	0.545455	2.76773
gocc_tor_complex	0.011	0.029	4341	11	6	22027	MLST8,MTOR,RICTOR,RPTOR,SESN3,SMG1	0.545455	2.76773
gocc_nuclear_ubiquitin_ligase_complex	0.014	0.038	4341	43	15	22027	ANAPC1,ANAPC11,ANAPC13,ANAPC7,BCOR,BMI1,BRCA1,BRCC3,BUB1B,CBX4,CDC16,CDC23,CDC26,CDC27,PHC3	0.348837	1.77006
gocc_pcg_protein_complex	0.015	0.04	4341	32	12	22027	AEBP2,BMI1,CBX4,CBX6,EZH2,HDAC2,PHC3,RBBP4,RBBP7,SUZ12,UBAP2L,YY1	0.375	1.90282
gocc_actomyosin	0.016	0.041	4341	67	21	22027	ACTN4,CDC42BPA,CDC42BPB,CYBA,FLNB,LIMCH1,LPP,MYH9,MYL12B,MYO18A,MYO1C,PALLD,PDCD6IP,PDLIM5,PTK2,PXN,ROR1,SYNPO,TPM1,TPM3,TPM4	0.313433	1.59041
gocc_atg1_ulk1_kinase_complex	0.016	0.041	4341	6	4	22027	ATG101,RB1CC1,SMCR8,ULK1	0.666667	3.38278
gocc_box_c_d_rnp_complex	0.016	0.041	4341	6	4	22027	FBL,NOLC1,NOP56,SNU13	0.666667	3.38278
gocc_cyclin_cdk_positive_transcription_elongation_factor_complex	0.016	0.041	4341	6	4	22027	CCNT1,CDK12,CDK13,CDK9	0.666667	3.38278
gocc_elongator_holoenzyme_complex	0.016	0.041	4341	6	4	22027	ELP1,ELP2,ELP5,ELP6	0.666667	3.38278
gocc_endolysosome	0.016	0.041	4341	25	10	22027	AP2A2,AP2B1,AP2M1,CLTA,CLTC,CTSB,CTSL,LDLR,LGMN,PCSK9	0.4	2.02967
gocc_male_pronucleus	0.016	0.041	4341	6	4	22027	CBX1,RIF1,TBP,TET3	0.666667	3.38278
gocc_mitochondrial_permeability_transition_pore_complex	0.016	0.041	4341	6	4	22027	PPIF,SLC25A5,SPG7,VDAC1	0.666667	3.38278
gocc_myelin_sheath_abaxonal_region	0.016	0.041	4341	6	4	22027	DLG1,EXOC4,ITGB1,SCRIB	0.666667	3.38278
gocc_phosphatidylinositol_3_kinase_complex_class_iii	0.016	0.041	4341	6	4	22027	ATG14,BECN1,PIK3C3,UVRAG	0.666667	3.38278
gocc_picln_sm_protein_complex	0.016	0.041	4341	6	4	22027	CLNS1A,SNRPD1,SNRPE,SNRPF	0.666667	3.38278
gocc_proton_transporting_atp_synthase_complex_catalytic_core_f_1	0.016	0.041	4341	6	4	22027	ATP5F1A,ATP5F1B,ATP5F1C,ATP5F1E	0.666667	3.38278
gocc_sarcoplasmic_reticulum_lumen	0.016	0.041	4341	6	4	22027	CALR,CALU,HSP90B1,MANF	0.666667	3.38278
gocc_torc1_complex	0.016	0.041	4341	6	4	22027	MLST8,MTOR,RPTOR,SMG1	0.666667	3.38278
gocc_germ_cell_nucleus	0.017	0.043	4341	15	7	22027	AURKA,MARCKS,RAN,TCFL5,TOPBP1,TRIP13,YAP1	0.466667	2.36795
gocc_intrinsic_component_of_peroxisomal_membrane	0.017	0.043	4341	15	7	22027	FAR1,FIS1,PEX11A,PEX11B,PEX13,PEX26,SLC27A2	0.466667	2.36795
gocc_phagophore_assembly_site_membrane	0.017	0.043	4341	15	7	22027	ATG14,ATG5,RAB7A,RB1CC1,ULK1,WDR45B,WIPI2	0.466667	2.36795
gocc_platelet_dense_granule	0.017	0.043	4341	15	7	22027	ABCC4,CD63,HPS4,ITPR1,LAMP2,LGALS3BP,TIMP3	0.466667	2.36795
gocc_tertiary_granule_lumen	0.017	0.043	4341	40	14	22027	ASAH1,B2M,CANT1,FTH1,GGH,IDH1,ILF2,LTA4H,METTL7A,PGM1,QSOX1,SPTAN1,TIMP2,YPEL5	0.35	1.77596
gocc_arp2_3_protein_complex	0.018	0.046	4341	9	5	22027	ACTR2,ACTR3,ARPC2,ARPC5,ARPC5L	0.555556	2.81899
gocc_cytolytic_granule	0.018	0.046	4341	9	5	22027	ARL8B,CALR,LAMP1,SERPINB1,TIAL1	0.555556	2.81899
[truncated: 609 more rows]
