# Supplementary material for: Depletion of the RNA-binding protein PURA triggers changes in posttranscriptional gene regulation and loss of P-bodies
Source: Nucleic Acids Res. 2023 Jan 18;51(3):1297–316. doi: 10.1093/nar/gkac1237 (PMC9943675; doi:10.1093/nar/gkac1237)
Supplement: gkac1237_Supplemental_Files [file gkac1237_supplemental_files.zip › Supplementary_Table_S4.xlsx]

## Sheet: Legend
Supplementary Table S4: Differential RNA expression upon PURA knockdown. The table lists all 3,415 genes with significant changes in RNA levels in PURA knockdown (KD) vs. control HeLa cells (false discovery rate [FDR] < 0.01). For each gene, ENSEMBL gene ID and HGNC symbol are given together with the test statistics from differential expression analysis with DESeq2 (baseMean, mean of normalized r…

## Sheet: Supplementary Table 4
ENSEMBL gene ID	HGNC symbol	baseMean	log2FoldChange	lfcSE	stat	pvalue	padj	PURA binding	BS chromosome*	start*	end*	strand *	score *	gene_type *	region *	* these refer to the strongest PURA binding site per gene
TSPAN6	ENSG00000000003	871.175	0.844611	0.179179	4.71378	2.43165e-06	4.0967e-05	unbound	#N/A	#N/A	#N/A	#N/A	#N/A	#N/A	#N/A
DPM1	ENSG00000000419	859.794	0.610577	0.166907	3.65819	0.000254002	0.00179881	bound	chr20	50955230	50955234	-	4.11065	protein_coding	CDS
NFYA	ENSG00000001167	491.547	-0.453335	0.129124	-3.51085	0.000446677	0.00285278	bound	chr6	41098362	41098366	+	17.4266	protein_coding	three_prime_UTR
ANKIB1	ENSG00000001629	1108.11	0.569517	0.118802	4.79384	1.63621e-06	2.99904e-05	bound	chr7	92386521	92386525	+	20.6124	protein_coding	CDS
CYP51A1	ENSG00000001630	43.1231	-0.927007	0.286902	-3.23109	0.0012332	0.00645222	bound	chr7	92113248	92113252	-	22.612	protein_coding	three_prime_UTR
LASP1	ENSG00000002834	2656.58	-0.877772	0.12461	-7.04415	1.86592e-12	2.3515e-10	bound	chr17	38920676	38920680	+	63.3923	protein_coding	three_prime_UTR
SNX11	ENSG00000002919	186.552	-0.605246	0.165759	-3.65137	0.000260847	0.00183349	unbound	#N/A	#N/A	#N/A	#N/A	#N/A	#N/A	#N/A
M6PR	ENSG00000003056	1411.31	0.518379	0.094756	5.47067	4.48335e-08	1.438e-06	bound	chr12	8942511	8942515	-	16.2299	protein_coding	CDS
CYP26B1	ENSG00000003137	311.818	-0.629588	0.175577	-3.58583	0.000336014	0.00225488	bound	chr2	72130783	72130787	-	10.1636	protein_coding	three_prime_UTR
TFPI	ENSG00000003436	2303.52	0.865889	0.149245	5.80178	6.56149e-09	2.81546e-07	bound	chr2	187464459	187464463	-	34.2462	protein_coding	three_prime_UTR
NDUFAF7	ENSG00000003509	404.875	0.492628	0.143939	3.42248	0.000620517	0.00371278	unbound	#N/A	#N/A	#N/A	#N/A	#N/A	#N/A	#N/A
ARF5	ENSG00000004059	792.993	-0.813109	0.198778	-4.09054	4.30379e-05	0.000426779	bound	chr7	127591580	127591584	+	16.7307	protein_coding	three_prime_UTR
SARM1	ENSG00000004139	64.4069	-0.776053	0.207632	-3.73763	0.000185761	0.00139517	unbound	#N/A	#N/A	#N/A	#N/A	#N/A	#N/A	#N/A
POLDIP2	ENSG00000004142	1113.62	-0.555137	0.119662	-4.6392	3.49753e-06	5.45063e-05	unbound	#N/A	#N/A	#N/A	#N/A	#N/A	#N/A	#N/A
KDM1A	ENSG00000004487	1141.26	0.485325	0.11993	4.04673	5.19391e-05	0.000496883	bound	chr1	23056026	23056030	+	21.0828	protein_coding	CDS
HCCS	ENSG00000004961	1901.42	0.566111	0.141124	4.01144	6.0349e-05	0.000561236	bound	chrX	11117328	11117332	+	11.0209	protein_coding	CDS
UPF1	ENSG00000005007	824.853	-0.692029	0.156381	-4.42528	9.63183e-06	0.000124723	unbound	#N/A	#N/A	#N/A	#N/A	#N/A	#N/A	#N/A
SKAP2	ENSG00000005020	353.218	0.73817	0.16641	4.43586	9.17068e-06	0.000119916	bound	chr7	26670172	26670176	-	8.50199	protein_coding	CDS
MCUB	ENSG00000005059	145.328	0.724595	0.173015	4.18805	2.81366e-05	0.000301323	unbound	#N/A	#N/A	#N/A	#N/A	#N/A	#N/A	#N/A
POLR2J	ENSG00000005075	264.062	-0.777523	0.199082	-3.90553	9.40182e-05	0.000808576	unbound	#N/A	#N/A	#N/A	#N/A	#N/A	#N/A	#N/A
LIG3	ENSG00000005156	1108.48	-0.696838	0.121101	-5.75419	8.70605e-09	3.5546e-07	bound	chr17	35002695	35002699	+	27.1787	protein_coding	CDS
MSL3	ENSG00000005302	724.074	-0.422949	0.114106	-3.70664	0.000210026	0.00154408	unbound	#N/A	#N/A	#N/A	#N/A	#N/A	#N/A	#N/A
CREBBP	ENSG00000005339	2608.1	-0.891976	0.110984	-8.03699	9.20727e-16	2.28053e-13	bound	chr16	3736093	3736097	-	14.6104	protein_coding	CDS
GCFC2	ENSG00000005436	572.549	0.620706	0.192137	3.23054	0.00123559	0.00646049	unbound	#N/A	#N/A	#N/A	#N/A	#N/A	#N/A	#N/A
LAMP2	ENSG00000005893	2031.27	0.743326	0.146908	5.05979	4.19717e-07	9.4348e-06	bound	chrX	120437449	120437453	-	31.2983	protein_coding	three_prime_UTR
MAP3K14	ENSG00000006062	198.026	-0.562169	0.170891	-3.28964	0.00100316	0.00545178	unbound	#N/A	#N/A	#N/A	#N/A	#N/A	#N/A	#N/A
BAIAP2L1	ENSG00000006453	873.042	-1.57828	0.126524	-12.4742	1.03267e-35	4.13197e-32	unbound	#N/A	#N/A	#N/A	#N/A	#N/A	#N/A	#N/A
PHTF2	ENSG00000006576	806.504	0.804494	0.13935	5.77317	7.77955e-09	3.24249e-07	unbound	#N/A	#N/A	#N/A	#N/A	#N/A	#N/A	#N/A
DBF4	ENSG00000006634	293.09	0.728012	0.174847	4.16371	3.13112e-05	0.000328183	unbound	#N/A	#N/A	#N/A	#N/A	#N/A	#N/A	#N/A
COX10	ENSG00000006695	676.848	-0.436359	0.127304	-3.42769	0.000608751	0.00365864	unbound	#N/A	#N/A	#N/A	#N/A	#N/A	#N/A	#N/A
ELAC2	ENSG00000006744	930.782	-0.704752	0.1532	-4.6002	4.22092e-06	6.30773e-05	bound	chr17	12994969	12994973	-	19.1251	protein_coding	CDS
CCDC124	ENSG00000007080	303.858	-0.768968	0.175779	-4.37464	1.21636e-05	0.00015033	unbound	#N/A	#N/A	#N/A	#N/A	#N/A	#N/A	#N/A
KIAA0100	ENSG00000007202	2962.74	-0.5263	0.113964	-4.61815	3.87185e-06	5.91872e-05	bound	chr17	28618959	28618963	-	173.121	protein_coding	CDS
ST7L	ENSG00000007341	617.874	0.391376	0.112924	3.46584	0.00052858	0.00326211	unbound	#N/A	#N/A	#N/A	#N/A	#N/A	#N/A	#N/A
PIGQ	ENSG00000007541	286.626	-1.15531	0.181741	-6.35689	2.05874e-10	1.45155e-08	unbound	#N/A	#N/A	#N/A	#N/A	#N/A	#N/A	#N/A
DNAJC11	ENSG00000007923	506.436	-0.453949	0.135348	-3.35394	0.000796706	0.00452494	bound	chr1	6637310	6637314	-	5.21983	protein_coding	CDS
MYLIP	ENSG00000007944	161.545	1.24551	0.194746	6.39554	1.59982e-10	1.13801e-08	unbound	#N/A	#N/A	#N/A	#N/A	#N/A	#N/A	#N/A
NADK	ENSG00000008130	653.001	-0.634647	0.165747	-3.82901	0.000128662	0.00103897	unbound	#N/A	#N/A	#N/A	#N/A	#N/A	#N/A	#N/A
SYPL1	ENSG00000008282	1932.72	0.984481	0.134709	7.30822	2.7071e-13	4.12639e-11	unbound	#N/A	#N/A	#N/A	#N/A	#N/A	#N/A	#N/A
CELSR3	ENSG00000008300	257.532	-1.04427	0.17861	-5.84661	5.01688e-09	2.25548e-07	unbound	#N/A	#N/A	#N/A	#N/A	#N/A	#N/A	#N/A
IL32	ENSG00000008517	187.411	-0.889721	0.172289	-5.16412	2.41578e-07	5.94839e-06	unbound	#N/A	#N/A	#N/A	#N/A	#N/A	#N/A	#N/A
MAPK8IP2	ENSG00000008735	18.0903	-1.19776	0.33641	-3.56042	0.000370264	0.00244475	unbound	#N/A	#N/A	#N/A	#N/A	#N/A	#N/A	#N/A
MED24	ENSG00000008838	694.713	-0.472846	0.137953	-3.42758	0.000608997	0.00365864	unbound	#N/A	#N/A	#N/A	#N/A	#N/A	#N/A	#N/A
RHOBTB2	ENSG00000008853	294.765	-0.695039	0.189623	-3.66537	0.000246981	0.00175999	bound	chr8	23018899	23018903	+	25.1597	protein_coding	three_prime_UTR
RPS20	ENSG00000008988	29226.8	0.774832	0.197098	3.9312	8.45243e-05	0.000739646	bound	chr8	56073699	56073703	-	324.987	protein_coding	CDS
POMT2	ENSG00000009830	256.585	-0.588623	0.163287	-3.60483	0.000312355	0.00212825	unbound	#N/A	#N/A	#N/A	#N/A	#N/A	#N/A	#N/A
BAZ1B	ENSG00000009954	3521.76	-0.557512	0.094472	-5.90134	3.6056e-09	1.71749e-07	bound	chr7	73510742	73510746	-	101.098	protein_coding	CDS
RANBP9	ENSG00000010017	1280.96	0.683527	0.163524	4.17997	2.91548e-05	0.000310255	bound	chr6	13621999	13622003	-	71.192	protein_coding	three_prime_UTR
SPRTN	ENSG00000010072	702.968	0.457218	0.145685	3.1384	0.00169871	0.00832196	unbound	#N/A	#N/A	#N/A	#N/A	#N/A	#N/A	#N/A
UQCRC1	ENSG00000010256	1925.18	-0.574482	0.150901	-3.80702	0.000140653	0.00111831	bound	chr3	48604357	48604361	-	6.29826	protein_coding	three_prime_UTR
STARD3NL	ENSG00000010270	394.867	0.515331	0.137269	3.75418	0.000173907	0.00132479	bound	chr7	38207670	38207674	+	17.4109	protein_coding	CDS
LRRC23	ENSG00000010626	118.151	-1.2496	0.22528	-5.54688	2.90816e-08	1.01406e-06	bound	chr12	6905728	6905732	+	12.3331	protein_coding	CDS
LYPLA2	ENSG00000011009	300.325	-0.933278	0.246812	-3.78133	0.000155993	0.00120904	unbound	#N/A	#N/A	#N/A	#N/A	#N/A	#N/A	#N/A
APBA3	ENSG00000011132	205.873	-0.966398	0.209161	-4.62036	3.83068e-06	5.86699e-05	unbound	#N/A	#N/A	#N/A	#N/A	#N/A	#N/A	#N/A
ABHD5	ENSG00000011198	896.83	0.696603	0.146922	4.7413	2.12349e-06	3.67025e-05	unbound	#N/A	#N/A	#N/A	#N/A	#N/A	#N/A	#N/A
PIK3C2A	ENSG00000011405	1631.16	0.508493	0.15627	3.25394	0.00113814	0.00605786	bound	chr11	17110510	17110514	-	67.734	protein_coding	CDS
PLAUR	ENSG00000011422	618.496	0.892801	0.176172	5.06777	4.02495e-07	9.09877e-06	unbound	#N/A	#N/A	#N/A	#N/A	#N/A	#N/A	#N/A
ANLN	ENSG00000011426	4140.1	0.617856	0.149454	4.13408	3.56373e-05	0.00036566	bound	chr7	36443775	36443779	+	23.2574	protein_coding	CDS
WIZ	ENSG00000011451	642.483	-0.86194	0.14044	-6.13744	8.38618e-10	4.86307e-08	unbound	#N/A	#N/A	#N/A	#N/A	#N/A	#N/A	#N/A
ERCC1	ENSG00000012061	1140.57	-0.647468	0.159324	-4.06384	4.82714e-05	0.000470801	unbound	#N/A	#N/A	#N/A	#N/A	#N/A	#N/A	#N/A
SEMA3B	ENSG00000012171	690.177	0.536328	0.154346	3.47485	0.000511137	0.00317206	bound	chr3	50276888	50276892	+	47.6527	protein_coding	three_prime_UTR
MAP4K5	ENSG00000012983	918.875	0.475305	0.138143	3.44067	0.000580282	0.00351529	unbound	#N/A	#N/A	#N/A	#N/A	#N/A	#N/A	#N/A
SLC25A39	ENSG00000013306	1653.6	-0.629605	0.156372	-4.02633	5.6654e-05	0.00053338	bound	chr17	44320262	44320266	-	21.6899	protein_coding	three_prime_UTR
PGM3	ENSG00000013375	936.298	0.62278	0.16391	3.79951	0.000144981	0.00114426	unbound	#N/A	#N/A	#N/A	#N/A	#N/A	#N/A	#N/A
ANGEL1	ENSG00000013523	443.288	-0.448046	0.139133	-3.22027	0.0012807	0.00663568	unbound	#N/A	#N/A	#N/A	#N/A	#N/A	#N/A	#N/A
DDX11	ENSG00000013573	229.212	-0.606775	0.173403	-3.49922	0.000466625	0.00294958	unbound	#N/A	#N/A	#N/A	#N/A	#N/A	#N/A	#N/A
MAMLD1	ENSG00000013619	931.112	-0.720055	0.13331	-5.40137	6.61327e-08	1.99332e-06	unbound	#N/A	#N/A	#N/A	#N/A	#N/A	#N/A	#N/A
ZC3H3	ENSG00000014164	109.969	-0.842806	0.252611	-3.33638	0.000848782	0.00476157	unbound	#N/A	#N/A	#N/A	#N/A	#N/A	#N/A	#N/A
SLC30A9	ENSG00000014824	578.95	0.716058	0.186765	3.83402	0.000126068	0.00102347	bound	chr4	42065338	42065342	+	42.7899	protein_coding	three_prime_UTR
CCDC88C	ENSG00000015133	120.13	-0.576353	0.183378	-3.14298	0.00167238	0.00823538	unbound	#N/A	#N/A	#N/A	#N/A	#N/A	#N/A	#N/A
YAF2	ENSG00000015153	479.251	0.607825	0.15821	3.84188	0.000122093	0.00099801	bound	chr12	42210596	42210600	-	9.05057	protein_coding	three_prime_UTR
WAS	ENSG00000015285	6.55899	-1.17489	0.35574	-3.30266	0.000957738	0.00524055	unbound	#N/A	#N/A	#N/A	#N/A	#N/A	#N/A	#N/A
NUDCD3	ENSG00000015676	827.481	-0.586659	0.152347	-3.85081	0.000117728	0.000970254	bound	chr7	44384570	44384574	-	25.4056	protein_coding	three_prime_UTR
NCDN	ENSG00000020129	298.06	-0.943481	0.179877	-5.24515	1.56159e-07	4.14482e-06	unbound	#N/A	#N/A	#N/A	#N/A	#N/A	#N/A	#N/A
MRE11	ENSG00000020922	1176.65	0.568572	0.168945	3.36543	0.000764258	0.00438706	bound	chr11	94418611	94418615	-	10.9054	protein_coding	three_prime_UTR
CPS1	ENSG00000021826	22670.8	-0.807482	0.146716	-5.50372	3.71867e-08	1.24253e-06	bound	chr2	210590158	210590162	+	242.002	protein_coding	CDS
RNF10	ENSG00000022840	1874.13	-0.461432	0.103385	-4.46324	8.07278e-06	0.000108303	bound	chr12	120557545	120557549	+	126.079	protein_coding	CDS
RNH1	ENSG00000023191	67.5553	-0.821157	0.258964	-3.17093	0.00151953	0.00762624	unbound	#N/A	#N/A	#N/A	#N/A	#N/A	#N/A	#N/A
RB1CC1	ENSG00000023287	1568.1	0.84222	0.16122	5.22403	1.75073e-07	4.57105e-06	bound	chr8	52642459	52642463	-	34.9716	protein_coding	CDS
ERP44	ENSG00000023318	1059.5	0.634784	0.138959	4.56814	4.92062e-06	7.1595e-05	unbound	#N/A	#N/A	#N/A	#N/A	#N/A	#N/A	#N/A
BIRC3	ENSG00000023445	985.706	0.66721	0.158821	4.20103	2.65706e-05	0.000287533	bound	chr11	102325487	102325491	+	13.7531	protein_coding	CDS
DERA	ENSG00000023697	891.14	0.656491	0.149728	4.38455	1.16226e-05	0.000145328	unbound	#N/A	#N/A	#N/A	#N/A	#N/A	#N/A	#N/A
EHD2	ENSG00000024422	607.832	-0.561044	0.157234	-3.56821	0.000359431	0.00238404	unbound	#N/A	#N/A	#N/A	#N/A	#N/A	#N/A	#N/A
DEPDC1	ENSG00000024526	2918.44	1.00898	0.171542	5.88179	4.05855e-09	1.89379e-07	bound	chr1	68474610	68474614	-	12.3542	protein_coding	three_prime_UTR
CCDC28A	ENSG00000024862	72.6346	1.11516	0.255142	4.37072	1.23836e-05	0.000152218	unbound	#N/A	#N/A	#N/A	#N/A	#N/A	#N/A	#N/A
PHF20	ENSG00000025293	1368.94	-0.391256	0.122758	-3.1872	0.00143655	0.00728287	bound	chr20	35949227	35949231	+	22.418	protein_coding	three_prime_UTR
NR1H3	ENSG00000025434	328.358	-0.504279	0.15657	-3.22078	0.00127842	0.00663028	unbound	#N/A	#N/A	#N/A	#N/A	#N/A	#N/A	#N/A
TYMP	ENSG00000025708	174.012	-0.915867	0.241367	-3.79451	0.000147938	0.00116177	unbound	#N/A	#N/A	#N/A	#N/A	#N/A	#N/A	#N/A
FAS	ENSG00000026103	1409.21	1.33952	0.152686	8.77305	1.73887e-18	7.73072e-16	unbound	#N/A	#N/A	#N/A	#N/A	#N/A	#N/A	#N/A
CD44	ENSG00000026508	5731.44	0.447431	0.128464	3.48293	0.000495959	0.00309829	bound	chr11	35229274	35229278	+	53.8627	protein_coding	three_prime_UTR
IFNGR1	ENSG00000027697	746.233	0.452202	0.122805	3.68228	0.000231155	0.00166876	unbound	#N/A	#N/A	#N/A	#N/A	#N/A	#N/A	#N/A
B4GALT7	ENSG00000027847	71.5675	-0.767304	0.213016	-3.60209	0.000315668	0.00214227	unbound	#N/A	#N/A	#N/A	#N/A	#N/A	#N/A	#N/A
ARNTL2	ENSG00000029153	246.961	0.834814	0.172514	4.8391	1.30429e-06	2.49702e-05	unbound	#N/A	#N/A	#N/A	#N/A	#N/A	#N/A	#N/A
TFB1M	ENSG00000029639	306.41	0.587342	0.128862	4.5579	5.16677e-06	7.46338e-05	unbound	#N/A	#N/A	#N/A	#N/A	#N/A	#N/A	#N/A
HMGB3	ENSG00000029993	480.211	0.406927	0.123199	3.30301	0.000956544	0.0052358	bound	chrX	150989617	150989621	+	26.6074	protein_coding	three_prime_UTR
GRN	ENSG00000030582	1600.1	-0.600349	0.193755	-3.09849	0.00194508	0.00926887	unbound	#N/A	#N/A	#N/A	#N/A	#N/A	#N/A	#N/A
CENPQ	ENSG00000031691	348.1	1.32778	0.234869	5.6533	1.574e-08	6.05575e-07	unbound	#N/A	#N/A	#N/A	#N/A	#N/A	#N/A	#N/A
SARS1	ENSG00000031698	10543.4	-0.419334	0.122713	-3.41718	0.000632732	0.00376402	bound	chr1	109229452	109229456	+	152.628	protein_coding	CDS
RANBP3	ENSG00000031823	1373.87	-0.475048	0.140312	-3.38565	0.00071009	0.00412822	bound	chr19	5923247	5923251	-	19.0837	protein_coding	three_prime_UTR
EIPR1	ENSG00000032389	306.793	-0.828266	0.139679	-5.92976	3.0337e-09	1.48055e-07	unbound	#N/A	#N/A	#N/A	#N/A	#N/A	#N/A	#N/A
ABCF2	ENSG00000033050	363.512	-0.771189	0.163823	-4.70744	2.50843e-06	4.1942e-05	unbound	#N/A	#N/A	#N/A	#N/A	#N/A	#N/A	#N/A
FUT8	ENSG00000033170	240.451	0.4409	0.1433	3.07676	0.00209262	0.00983626	unbound	#N/A	#N/A	#N/A	#N/A	#N/A	#N/A	#N/A
UBA6	ENSG00000033178	744.177	0.585105	0.16397	3.56836	0.000359217	0.00238361	unbound	#N/A	#N/A	#N/A	#N/A	#N/A	#N/A	#N/A
SLC4A7	ENSG00000033867	2270.38	0.554346	0.152381	3.6379	0.000274872	0.00191442	bound	chr3	27421775	27421779	-	26.253	protein_coding	CDS
GABARAPL2	ENSG00000034713	660.311	0.804895	0.153345	5.24891	1.53006e-07	4.07464e-06	bound	chr16	75577606	75577610	+	10.7462	protein_coding	three_prime_UTR
SH3YL1	ENSG00000035115	83.0721	-0.691002	0.186752	-3.70011	0.000215503	0.00157783	unbound	#N/A	#N/A	#N/A	#N/A	#N/A	#N/A	#N/A
DEPDC1B	ENSG00000035499	262.69	0.879208	0.167392	5.25239	1.5014e-07	4.02512e-06	unbound	#N/A	#N/A	#N/A	#N/A	#N/A	#N/A	#N/A
NSMAF	ENSG00000035681	849.865	0.418748	0.133391	3.13925	0.0016938	0.00830623	unbound	#N/A	#N/A	#N/A	#N/A	#N/A	#N/A	#N/A
TIMP2	ENSG00000035862	2048.72	0.705432	0.163764	4.30761	1.65024e-05	0.00019279	bound	chr17	78853472	78853476	-	96.0933	protein_coding	three_prime_UTR
RFC1	ENSG00000035928	1069.84	0.438512	0.128829	3.40383	0.00066449	0.00391863	bound	chr4	39302509	39302513	-	9.94684	protein_coding	CDS
TBC1D23	ENSG00000036054	660.977	0.725242	0.200692	3.6137	0.000301857	0.00207082	unbound	#N/A	#N/A	#N/A	#N/A	#N/A	#N/A	#N/A
NSUN2	ENSG00000037474	2730.98	-0.330221	0.0906903	-3.6412	0.000271373	0.00189665	bound	chr5	6605341	6605345	-	67.2688	protein_coding	three_prime_UTR
FBXO42	ENSG00000037637	396.941	-0.52861	0.130213	-4.05958	4.91601e-05	0.000477303	unbound	#N/A	#N/A	#N/A	#N/A	#N/A	#N/A	#N/A
PI4K2B	ENSG00000038210	248.235	0.84004	0.206831	4.06147	4.87649e-05	0.000474458	unbound	#N/A	#N/A	#N/A	#N/A	#N/A	#N/A	#N/A
MAT2B	ENSG00000038274	1368.32	0.510058	0.155009	3.2905	0.00100008	0.00543878	bound	chr5	163518853	163518857	+	16.2487	protein_coding	three_prime_UTR
EDC4	ENSG00000038358	489.205	-0.730133	0.159157	-4.58751	4.48564e-06	6.64132e-05	unbound	#N/A	#N/A	#N/A	#N/A	#N/A	#N/A	#N/A
ZFYVE16	ENSG00000039319	684.936	0.594182	0.181532	3.27315	0.00106357	0.00572373	unbound	#N/A	#N/A	#N/A	#N/A	#N/A	#N/A	#N/A
PHLPP2	ENSG00000040199	520.845	0.672013	0.145021	4.63391	3.58818e-06	5.57021e-05	bound	chr16	71647472	71647476	-	19.5421	protein_coding	three_prime_UTR
PARP3	ENSG00000041880	316.034	-0.616258	0.166282	-3.7061	0.000210474	0.00154667	unbound	#N/A	#N/A	#N/A	#N/A	#N/A	#N/A	#N/A
JADE2	ENSG00000043143	754.76	-0.476213	0.121819	-3.90917	9.26145e-05	0.000797791	bound	chr5	134582685	134582689	+	13.3117	protein_coding	three_prime_UTR
ZIC2	ENSG00000043355	424.45	-0.45091	0.125653	-3.58853	0.000332548	0.00223631	bound	chr13	99986688	99986692	+	13.1467	protein_coding	three_prime_UTR
CUL7	ENSG00000044090	176.943	-0.805348	0.173042	-4.65405	3.25484e-06	5.17011e-05	unbound	#N/A	#N/A	#N/A	#N/A	#N/A	#N/A	#N/A
CTNNA1	ENSG00000044115	2787.51	-1.26781	0.124205	-10.2074	1.8366e-24	3.67434e-21	bound	chr5	138934430	138934434	+	247.155	protein_coding	three_prime_UTR
DSG2	ENSG00000046604	2693.65	0.987497	0.157635	6.26447	3.74091e-10	2.4741e-08	bound	chr18	31542602	31542606	+	11.8984	protein_coding	CDS
GEMIN8	ENSG00000046647	199.814	-0.665627	0.171834	-3.87368	0.000107206	0.00090023	unbound	#N/A	#N/A	#N/A	#N/A	#N/A	#N/A	#N/A
ATP6V1H	ENSG00000047249	544.366	0.891366	0.154936	5.7531	8.76193e-09	3.56831e-07	unbound	#N/A	#N/A	#N/A	#N/A	#N/A	#N/A	#N/A
KATNIP	ENSG00000047578	220.272	-0.646156	0.182388	-3.54276	0.000395968	0.00258251	unbound	#N/A	#N/A	#N/A	#N/A	#N/A	#N/A	#N/A
MAP4	ENSG00000047849	4975.18	-0.628711	0.113069	-5.56041	2.69142e-08	9.53013e-07	bound	chr3	47852085	47852089	-	103.136	protein_coding	three_prime_UTR
HDAC9	ENSG00000048052	57.8918	1.11721	0.244549	4.56847	4.91292e-06	7.1548e-05	unbound	#N/A	#N/A	#N/A	#N/A	#N/A	#N/A	#N/A
RRM2B	ENSG00000048392	351.943	0.879787	0.204033	4.31199	1.61792e-05	0.000189705	unbound	#N/A	#N/A	#N/A	#N/A	#N/A	#N/A	#N/A
RSF1	ENSG00000048649	1510.55	0.576595	0.168347	3.42504	0.000614699	0.00368691	bound	chr11	77666078	77666082	-	21.2579	protein_coding	three_prime_UTR
ERCC8	ENSG00000049167	200.479	0.591857	0.166575	3.5531	0.000380724	0.00249938	unbound	#N/A	#N/A	#N/A	#N/A	#N/A	#N/A	#N/A
H6PD	ENSG00000049239	306.841	-0.854724	0.168772	-5.06438	4.09723e-07	9.24911e-06	unbound	#N/A	#N/A	#N/A	#N/A	#N/A	#N/A	#N/A
VAMP3	ENSG00000049245	1156.32	0.418132	0.104994	3.98242	6.82175e-05	0.000620706	bound	chr1	7780585	7780589	+	28.6702	protein_coding	three_prime_UTR
RCN1	ENSG00000049449	1018.12	0.421447	0.127571	3.30362	0.000954463	0.00522978	bound	chr11	32105145	32105149	+	65.1383	protein_coding	three_prime_UTR
ARID1B	ENSG00000049618	1202.72	-0.400013	0.117334	-3.40919	0.000651568	0.00386378	bound	chr6	157208449	157208453	+	14.8196	protein_coding	three_prime_UTR
NEDD4L	ENSG00000049759	1260.2	0.411441	0.104521	3.93644	8.26999e-05	0.000726461	unbound	#N/A	#N/A	#N/A	#N/A	#N/A	#N/A	#N/A
PPP1R3F	ENSG00000049769	46.5796	-1.40677	0.254604	-5.52535	3.28838e-08	1.1185e-06	unbound	#N/A	#N/A	#N/A	#N/A	#N/A	#N/A	#N/A
HEXB	ENSG00000049860	2107.35	0.360125	0.0966614	3.72564	0.000194822	0.00145232	bound	chr5	74720513	74720517	+	28.0951	protein_coding	five_prime_UTR
JKAMP	ENSG00000050130	956.123	0.692409	0.148652	4.65793	3.19402e-06	5.10814e-05	unbound	#N/A	#N/A	#N/A	#N/A	#N/A	#N/A	#N/A
LIMA1	ENSG00000050405	5121.64	0.609497	0.139618	4.36546	1.26855e-05	0.000154986	unbound	#N/A	#N/A	#N/A	#N/A	#N/A	#N/A	#N/A
BCAR1	ENSG00000050820	92.8239	-0.950783	0.212557	-4.47306	7.7107e-06	0.000104319	unbound	#N/A	#N/A	#N/A	#N/A	#N/A	#N/A	#N/A
POLQ	ENSG00000051341	861.101	0.462943	0.140763	3.28882	0.00100608	0.00546213	bound	chr3	121544789	121544793	-	22.5159	protein_coding	CDS
PIK3CB	ENSG00000051382	958.424	0.592596	0.143661	4.12496	3.70805e-05	0.000377528	bound	chr3	138681996	138682000	-	14.1799	protein_coding	CDS
PLEKHA5	ENSG00000052126	299.235	0.825055	0.172858	4.77302	1.81486e-06	3.22743e-05	unbound	#N/A	#N/A	#N/A	#N/A	#N/A	#N/A	#N/A
PRSS8	ENSG00000052344	12.1524	1.14603	0.342347	3.34758	0.000815195	0.00460869	unbound	#N/A	#N/A	#N/A	#N/A	#N/A	#N/A	#N/A
SIKE1	ENSG00000052723	1714.15	0.652797	0.143685	4.54326	5.53908e-06	7.89429e-05	bound	chr1	114771253	114771257	-	17.7729	protein_coding	three_prime_UTR
RRP12	ENSG00000052749	578.369	-0.843618	0.152158	-5.54435	2.95043e-08	1.02211e-06	unbound	#N/A	#N/A	#N/A	#N/A	#N/A	#N/A	#N/A
MSMO1	ENSG00000052802	1582.83	0.91112	0.168421	5.40977	6.31057e-08	1.91652e-06	unbound	#N/A	#N/A	#N/A	#N/A	#N/A	#N/A	#N/A
TTC17	ENSG00000052841	2385.93	0.400055	0.0891028	4.48981	7.12851e-06	9.7765e-05	bound	chr11	43436271	43436275	+	22.4766	protein_coding	CDS
AKR7A2	ENSG00000053371	179.769	-0.808402	0.186431	-4.33619	1.44972e-05	0.000173824	unbound	#N/A	#N/A	#N/A	#N/A	#N/A	#N/A	#N/A
MRTO4	ENSG00000053372	476.437	-0.501885	0.155362	-3.23043	0.00123604	0.00646073	unbound	#N/A	#N/A	#N/A	#N/A	#N/A	#N/A	#N/A
THRAP3	ENSG00000054118	1789.21	-0.393304	0.0970862	-4.05108	5.09817e-05	0.000489906	bound	chr1	36304147	36304151	+	18.4641	protein_coding	three_prime_UTR
ENTPD2	ENSG00000054179	9.36097	1.14098	0.350473	3.25555	0.00113174	0.00602885	unbound	#N/A	#N/A	#N/A	#N/A	#N/A	#N/A	#N/A
FOXC1	ENSG00000054598	1842.7	-0.370342	0.119998	-3.08622	0.00202716	0.00959049	unbound	#N/A	#N/A	#N/A	#N/A	#N/A	#N/A	#N/A
ATP9A	ENSG00000054793	572.343	-0.577951	0.132284	-4.36901	1.24808e-05	0.000152866	bound	chr20	51599174	51599178	-	30.8077	protein_coding	three_prime_UTR
SZRD1	ENSG00000055070	1030.57	-0.519716	0.145949	-3.56094	0.000369531	0.00244192	bound	chr1	16396357	16396361	+	53.4208	protein_coding	three_prime_UTR
GINM1	ENSG00000055211	539.792	1.29775	0.161486	8.03627	9.26177e-16	2.28053e-13	bound	chr6	149579870	149579874	+	15.4955	protein_coding	CDS
USP36	ENSG00000055483	1486.26	-0.619652	0.135508	-4.5728	4.81251e-06	7.02776e-05	bound	chr17	78796581	78796585	-	6.35786	protein_coding	three_prime_UTR
MRPL43	ENSG00000055950	523.076	-0.530917	0.168481	-3.15119	0.00162605	0.00805724	unbound	#N/A	#N/A	#N/A	#N/A	#N/A	#N/A	#N/A
DCBLD2	ENSG00000057019	1365.88	0.445479	0.133981	3.32494	0.000884386	0.00492676	unbound	#N/A	#N/A	#N/A	#N/A	#N/A	#N/A	#N/A
SEC61A1	ENSG00000058262	5079.88	-0.41695	0.119857	-3.47874	0.00050377	0.0031312	bound	chr3	128070959	128070963	+	708.396	protein_coding	three_prime_UTR
PPP1R12A	ENSG00000058272	1238.48	0.535161	0.160033	3.34407	0.000825588	0.00465757	bound	chr12	79774110	79774114	-	37.253	protein_coding	three_prime_UTR
FLYWCH1	ENSG00000059122	333.941	-0.740333	0.169082	-4.37854	1.19478e-05	0.000148581	unbound	#N/A	#N/A	#N/A	#N/A	#N/A	#N/A	#N/A
CDK17	ENSG00000059758	733.96	0.579559	0.129866	4.46276	8.09122e-06	0.000108459	unbound	#N/A	#N/A	#N/A	#N/A	#N/A	#N/A	#N/A
SLC2A3	ENSG00000059804	2864.59	1.20057	0.121143	9.91042	3.75078e-23	5.0026e-20	bound	chr12	7920675	7920679	-	154.922	protein_coding	three_prime_UTR
YBX3	ENSG00000060138	3428.73	0.609634	0.109146	5.5855	2.33029e-08	8.43809e-07	bound	chr12	10715705	10715709	-	151.34	protein_coding	CDS
WNK1	ENSG00000060237	8969.9	-0.540833	0.0968027	-5.58697	2.31068e-08	8.39301e-07	bound	chr12	910845	910849	+	357.778	protein_coding	three_prime_UTR
GPBP1	ENSG00000062194	1066.23	0.533092	0.171677	3.1052	0.00190152	0.00910101	bound	chr5	57231173	57231177	+	18.7796	protein_coding	five_prime_UTR
VMP1	ENSG00000062716	3803.12	0.634298	0.123476	5.13702	2.79126e-07	6.70783e-06	bound	chr17	59839791	59839795	+	2.401	protein_coding	CDS
POLD1	ENSG00000062822	445.353	-0.803905	0.179524	-4.47798	7.53542e-06	0.000102294	unbound	#N/A	#N/A	#N/A	#N/A	#N/A	#N/A	#N/A
SPHK2	ENSG00000063176	66.7397	-1.34257	0.228466	-5.87644	4.19172e-09	1.94459e-07	unbound	#N/A	#N/A	#N/A	#N/A	#N/A	#N/A	#N/A
U2AF2	ENSG00000063244	1512.92	-0.805893	0.145242	-5.54861	2.87943e-08	1.01064e-06	bound	chr19	55674453	55674457	+	20.993	protein_coding	three_prime_UTR
EPN1	ENSG00000063245	419.265	-0.754373	0.155414	-4.85397	1.21016e-06	2.35629e-05	bound	chr19	55685526	55685530	+	15.4626	protein_coding	CDS
MED29	ENSG00000063322	457.582	-0.81505	0.148631	-5.48372	4.16473e-08	1.37436e-06	unbound	#N/A	#N/A	#N/A	#N/A	#N/A	#N/A	#N/A
CCN5	ENSG00000064205	640.83	-0.756638	0.172789	-4.37896	1.19246e-05	0.000148409	unbound	#N/A	#N/A	#N/A	#N/A	#N/A	#N/A	#N/A
TNPO3	ENSG00000064419	1262.3	-0.646246	0.107558	-6.00834	1.87435e-09	9.67707e-08	bound	chr7	128954354	128954358	-	46.8594	protein_coding	three_prime_UTR
RFXANK	ENSG00000064490	290.489	-0.844067	0.223253	-3.78076	0.000156353	0.00120963	unbound	#N/A	#N/A	#N/A	#N/A	#N/A	#N/A	#N/A
SNX24	ENSG00000064652	774.69	0.383361	0.120702	3.17608	0.00149277	0.00751553	unbound	#N/A	#N/A	#N/A	#N/A	#N/A	#N/A	#N/A
ABCA7	ENSG00000064687	250.601	-0.561827	0.168186	-3.3405	0.000836265	0.00470124	unbound	#N/A	#N/A	#N/A	#N/A	#N/A	#N/A	#N/A
SBNO2	ENSG00000064932	147.784	-0.875027	0.211455	-4.13813	3.50152e-05	0.000361073	unbound	#N/A	#N/A	#N/A	#N/A	#N/A	#N/A	#N/A
PMS1	ENSG00000064933	318.233	0.656428	0.21323	3.0785	0.00208043	0.00979621	unbound	#N/A	#N/A	#N/A	#N/A	#N/A	#N/A	#N/A
HMG20B	ENSG00000064961	1134.93	-0.718519	0.186777	-3.84693	0.000119607	0.00098382	bound	chr19	3575618	3575622	+	26.5279	protein_coding	CDS
AP3D1	ENSG00000065000	1490.94	-0.428954	0.102786	-4.17328	3.0025e-05	0.000318034	bound	chr19	2115324	2115328	-	24.3337	protein_coding	CDS
ZNF76	ENSG00000065029	144.371	-1.25008	0.17532	-7.1303	1.00149e-12	1.33592e-10	unbound	#N/A	#N/A	#N/A	#N/A	#N/A	#N/A	#N/A
PKN2	ENSG00000065243	2948.45	0.406558	0.114694	3.54473	0.000393018	0.0025685	bound	chr1	88807592	88807596	+	41.1856	protein_coding	CDS
WDR18	ENSG00000065268	229.743	-0.653888	0.201372	-3.24716	0.00116562	0.00617329	unbound	#N/A	#N/A	#N/A	#N/A	#N/A	#N/A	#N/A
TRAM2	ENSG00000065308	920.147	-0.513439	0.119899	-4.28227	1.84993e-05	0.000211486	unbound	#N/A	#N/A	#N/A	#N/A	#N/A	#N/A	#N/A
ERBB3	ENSG00000065361	123.078	0.762256	0.19926	3.82544	0.000130539	0.00105306	unbound	#N/A	#N/A	#N/A	#N/A	#N/A	#N/A	#N/A
PDIA5	ENSG00000065485	463.196	0.536916	0.132471	4.05309	5.05451e-05	0.000486454	unbound	#N/A	#N/A	#N/A	#N/A	#N/A	#N/A	#N/A
SPEN	ENSG00000065526	1945.28	-0.418866	0.12364	-3.38779	0.000704578	0.00410433	bound	chr1	15929095	15929099	+	41.2317	protein_coding	CDS
TLE2	ENSG00000065717	688.455	-0.610814	0.159489	-3.82982	0.000128236	0.0010368	bound	chr19	3015709	3015713	-	29.8948	protein_coding	CDS
TBC1D1	ENSG00000065882	271.674	-0.619961	0.133238	-4.65305	3.27069e-06	5.18804e-05	unbound	#N/A	#N/A	#N/A	#N/A	#N/A	#N/A	#N/A
SLC9A7	ENSG00000065923	7.46519	1.16186	0.359003	3.23636	0.00121064	0.00634456	unbound	#N/A	#N/A	#N/A	#N/A	#N/A	#N/A	#N/A
SMARCD1	ENSG00000066117	1967.42	-0.688554	0.143288	-4.80538	1.54456e-06	2.85458e-05	bound	chr12	50099286	50099290	+	39.5862	protein_coding	three_prime_UTR
SLC9A3	ENSG00000066230	52.6944	-1.0435	0.243868	-4.27894	1.87783e-05	0.000213912	unbound	#N/A	#N/A	#N/A	#N/A	#N/A	#N/A	#N/A
ASPM	ENSG00000066279	3128.47	0.893124	0.179851	4.96592	6.83768e-07	1.42868e-05	unbound	#N/A	#N/A	#N/A	#N/A	#N/A	#N/A	#N/A
ATXN3	ENSG00000066427	123.304	0.881087	0.186366	4.72773	2.27049e-06	3.86998e-05	unbound	#N/A	#N/A	#N/A	#N/A	#N/A	#N/A	#N/A
FGFR2	ENSG00000066468	66.5297	-0.771142	0.215155	-3.58412	0.000338222	0.0022659	unbound	#N/A	#N/A	#N/A	#N/A	#N/A	#N/A	#N/A
LRRC40	ENSG00000066557	642.001	0.679527	0.209328	3.24624	0.0011694	0.00618784	unbound	#N/A	#N/A	#N/A	#N/A	#N/A	#N/A	#N/A
TRMT11	ENSG00000066651	338.819	0.531215	0.159826	3.32371	0.000888296	0.00494177	unbound	#N/A	#N/A	#N/A	#N/A	#N/A	#N/A	#N/A
MSANTD3	ENSG00000066697	532.044	0.488912	0.124341	3.93202	8.42357e-05	0.000737927	bound	chr9	100442017	100442021	+	14.385	protein_coding	CDS
KIF26A	ENSG00000066735	135.957	-0.700053	0.203035	-3.44795	0.000564859	0.00343879	bound	chr14	104179891	104179895	+	42.7419	protein_coding	three_prime_UTR
MTFR1	ENSG00000066855	1943.72	0.410751	0.118031	3.48001	0.000501391	0.00312126	bound	chr8	65670002	65670006	+	43.6098	protein_coding	CDS
IDI1	ENSG00000067064	1227.73	0.607644	0.184894	3.28645	0.00101458	0.00549709	unbound	#N/A	#N/A	#N/A	#N/A	#N/A	#N/A	#N/A
SP100	ENSG00000067066	380.504	0.76294	0.145008	5.26135	1.42999e-07	3.85302e-06	unbound	#N/A	#N/A	#N/A	#N/A	#N/A	#N/A	#N/A
KLF6	ENSG00000067082	502.827	0.577919	0.173002	3.34053	0.00083618	0.00470124	bound	chr10	3779208	3779212	-	14.0602	protein_coding	three_prime_UTR
PLPP1	ENSG00000067113	407.414	0.631221	0.168577	3.74441	0.000180817	0.00136702	unbound	#N/A	#N/A	#N/A	#N/A	#N/A	#N/A	#N/A
TNFRSF1A	ENSG00000067182	949.735	-0.448925	0.143217	-3.13458	0.00172098	0.00841559	bound	chr12	6329573	6329577	-	2.5984	protein_coding	three_prime_UTR
METTL22	ENSG00000067365	267.064	-0.494349	0.156316	-3.16249	0.00156426	0.007814	unbound	#N/A	#N/A	#N/A	#N/A	#N/A	#N/A	#N/A
RRP15	ENSG00000067533	933.726	0.947854	0.168888	5.61232	1.99633e-08	7.4133e-07	bound	chr1	218307518	218307522	+	11.5268	protein_coding	CDS
NAV3	ENSG00000067798	6.99015	1.09191	0.352315	3.09924	0.00194021	0.00925022	unbound	#N/A	#N/A	#N/A	#N/A	#N/A	#N/A	#N/A
CBFB	ENSG00000067955	1358.17	0.833756	0.183173	4.55174	5.32032e-06	7.65273e-05	bound	chr16	67066685	67066689	+	12.1244	protein_coding	CDS
HYAL2	ENSG00000068001	150.893	-0.913373	0.23671	-3.85862	0.00011403	0.000945135	unbound	#N/A	#N/A	#N/A	#N/A	#N/A	#N/A	#N/A
IFI35	ENSG00000068079	121.325	-0.723661	0.222611	-3.25079	0.00115084	0.00610773	unbound	#N/A	#N/A	#N/A	#N/A	#N/A	#N/A	#N/A
MEF2A	ENSG00000068305	1204.9	-0.459434	0.121102	-3.79379	0.000148367	0.00116308	unbound	#N/A	#N/A	#N/A	#N/A	#N/A	#N/A	#N/A
TFE3	ENSG00000068323	892.108	-0.680774	0.139567	-4.87777	1.07292e-06	2.13054e-05	unbound	#N/A	#N/A	#N/A	#N/A	#N/A	#N/A	#N/A
ACSL4	ENSG00000068366	1906.78	-0.368908	0.1163	-3.17205	0.00151369	0.00760424	bound	chrX	109643065	109643069	-	30.294	protein_coding	three_prime_UTR
INPP5A	ENSG00000068383	258.054	0.503272	0.152507	3.3	0.00096685	0.00528498	bound	chr10	132783265	132783269	+	11.1768	protein_coding	three_prime_UTR
REEP1	ENSG00000068615	53.0975	1.07399	0.243812	4.40499	1.05787e-05	0.000134589	unbound	#N/A	#N/A	#N/A	#N/A	#N/A	#N/A	#N/A
POLR1A	ENSG00000068654	1153.07	-0.615142	0.100244	-6.13645	8.43879e-10	4.87592e-08	bound	chr2	86023375	86023379	-	20.1804	protein_coding	three_prime_UTR
KIF2A	ENSG00000068796	1787.14	0.380949	0.110118	3.45945	0.000541271	0.00332682	bound	chr5	62363242	62363246	+	31.1688	protein_coding	CDS
IFT80	ENSG00000068885	228.443	0.5958	0.175876	3.38761	0.000705041	0.00410483	unbound	#N/A	#N/A	#N/A	#N/A	#N/A	#N/A	#N/A
ERLEC1	ENSG00000068912	1020.76	0.529759	0.167166	3.16906	0.00152935	0.00766109	unbound	#N/A	#N/A	#N/A	#N/A	#N/A	#N/A	#N/A
BCL3	ENSG00000069399	336.412	-1.05736	0.214049	-4.93981	7.82003e-07	1.60873e-05	unbound	#N/A	#N/A	#N/A	#N/A	#N/A	#N/A	#N/A
TGFBR3	ENSG00000069702	1717.49	0.46425	0.133018	3.49014	0.000482775	0.00302893	bound	chr1	91683338	91683342	-	10.5446	protein_coding	three_prime_UTR
NEDD4	ENSG00000069869	1940.73	0.784794	0.121481	6.4602	1.04567e-10	7.96952e-09	bound	chr15	55833068	55833072	-	10.24	protein_coding	three_prime_UTR
RAB27A	ENSG00000069974	253.522	0.77685	0.187109	4.15185	3.29802e-05	0.000343428	bound	chr15	55205593	55205597	-	31.7337	protein_coding	CDS
HDHD5	ENSG00000069998	303.815	-0.95377	0.16568	-5.75671	8.57696e-09	3.51085e-07	unbound	#N/A	#N/A	#N/A	#N/A	#N/A	#N/A	#N/A
NUCB2	ENSG00000070081	660.065	0.852286	0.188211	4.52834	5.94476e-06	8.36815e-05	unbound	#N/A	#N/A	#N/A	#N/A	#N/A	#N/A	#N/A
SLC44A1	ENSG00000070214	886.434	0.501215	0.155659	3.21995	0.00128213	0.00664085	bound	chr9	105383277	105383281	+	32.4611	protein_coding	CDS
TCOF1	ENSG00000070814	1775.03	-0.760388	0.138794	-5.47852	4.28905e-08	1.40217e-06	bound	chr5	150396468	150396472	+	18.1103	protein_coding	CDS
OSBPL3	ENSG00000070882	1169.11	0.48398	0.146496	3.3037	0.000954178	0.00522978	bound	chr7	24809902	24809906	-	13.3416	protein_coding	three_prime_UTR
MGAT4A	ENSG00000071073	227.214	1.1769	0.211117	5.57466	2.4802e-08	8.92035e-07	unbound	#N/A	#N/A	#N/A	#N/A	#N/A	#N/A	#N/A
RPL31	ENSG00000071082	6049.75	0.473466	0.15033	3.14952	0.0016354	0.00808985	bound	chr2	101004216	101004220	+	100.616	protein_coding	CDS
SNX13	ENSG00000071189	663.93	0.470186	0.131269	3.58186	0.000341162	0.00227988	bound	chr7	17875706	17875710	-	9.69716	protein_coding	three_prime_UTR
ATP6AP1	ENSG00000071553	1481.84	-1.07105	0.192198	-5.57262	2.50939e-08	8.98495e-07	bound	chrX	154436401	154436405	+	114.254	protein_coding	three_prime_UTR
MBD3	ENSG00000071655	302.969	-1.24484	0.198337	-6.27636	3.46592e-10	2.32234e-08	unbound	#N/A	#N/A	#N/A	#N/A	#N/A	#N/A	#N/A
FAM3A	ENSG00000071889	209.857	-0.967816	0.178993	-5.40699	6.40928e-08	1.94281e-06	unbound	#N/A	#N/A	#N/A	#N/A	#N/A	#N/A	#N/A
CYBRD1	ENSG00000071967	1448.56	1.09371	0.118079	9.2625	1.99706e-20	1.30231e-17	bound	chr2	171554995	171554999	+	15.484	protein_coding	three_prime_UTR
PRKACA	ENSG00000072062	515.081	-0.470823	0.147287	-3.19665	0.00139035	0.00708185	unbound	#N/A	#N/A	#N/A	#N/A	#N/A	#N/A	#N/A
ADGRL1	ENSG00000072071	553.466	-0.76845	0.196164	-3.91739	8.95139e-05	0.000776515	bound	chr19	14148771	14148775	-	25.0973	protein_coding	three_prime_UTR
TFRC	ENSG00000072274	10305.4	0.66202	0.133707	4.95126	7.37339e-07	1.53062e-05	bound	chr3	196050083	196050087	-	339.927	protein_coding	three_prime_UTR
SREBF1	ENSG00000072310	853.114	-0.495837	0.150007	-3.30543	0.000948318	0.00520859	unbound	#N/A	#N/A	#N/A	#N/A	#N/A	#N/A	#N/A
PALS1	ENSG00000072415	695.756	0.723564	0.171425	4.22087	2.43361e-05	0.000266221	bound	chr14	67334973	67334977	+	13.6579	protein_coding	three_prime_UTR
RHOBTB1	ENSG00000072422	368.456	0.426184	0.124252	3.43	0.000603583	0.00363307	bound	chr10	60888375	60888379	-	6.89246	protein_coding	CDS
SMC1A	ENSG00000072501	2609.68	-0.569965	0.0938856	-6.07085	1.27236e-09	6.99801e-08	bound	chrX	53379393	53379397	-	77.3716	protein_coding	three_prime_UTR
HSD17B10	ENSG00000072506	785.672	-0.603945	0.12085	-4.99746	5.80907e-07	1.24131e-05	bound	chrX	53432351	53432355	-	13.026	protein_coding	CDS
MARK2	ENSG00000072518	348.951	-0.656455	0.154971	-4.23599	2.27549e-05	0.000250821	unbound	#N/A	#N/A	#N/A	#N/A	#N/A	#N/A	#N/A
HMMR	ENSG00000072571	555.252	0.669529	0.163822	4.08692	4.37137e-05	0.000432142	unbound	#N/A	#N/A	#N/A	#N/A	#N/A	#N/A	#N/A
P4HA2	ENSG00000072682	409.327	0.802528	0.120636	6.65248	2.88189e-11	2.49323e-09	bound	chr5	132209167	132209171	-	26.9813	protein_coding	CDS
TRNT1	ENSG00000072756	682.117	0.547782	0.172071	3.18346	0.00145525	0.00736832	unbound	#N/A	#N/A	#N/A	#N/A	#N/A	#N/A	#N/A
FBXW11	ENSG00000072803	2340	0.395012	0.10695	3.69341	0.000221263	0.0016075	bound	chr5	171878101	171878105	-	114.954	protein_coding	CDS
EVC	ENSG00000072840	118.253	-0.943477	0.207601	-4.54467	5.50209e-06	7.84856e-05	unbound	#N/A	#N/A	#N/A	#N/A	#N/A	#N/A	#N/A
DERL2	ENSG00000072849	2710.39	0.447998	0.140777	3.18233	0.00146098	0.00739264	bound	chr17	5472958	5472962	-	15.5115	protein_coding	three_prime_UTR
AP1M1	ENSG00000072958	499.353	-0.605899	0.138922	-4.36143	1.29216e-05	0.00015727	unbound	#N/A	#N/A	#N/A	#N/A	#N/A	#N/A	#N/A
MCM2	ENSG00000073111	1832.94	-0.397994	0.118263	-3.36534	0.000764481	0.00438706	bound	chr3	127622145	127622149	+	103.586	protein_coding	three_prime_UTR
MOV10L1	ENSG00000073146	23.7395	-1.31381	0.302387	-4.3448	1.394e-05	0.000168131	unbound	#N/A	#N/A	#N/A	#N/A	#N/A	#N/A	#N/A
NLE1	ENSG00000073536	517.55	-0.836631	0.166045	-5.03859	4.68985e-07	1.0308e-05	unbound	#N/A	#N/A	#N/A	#N/A	#N/A	#N/A	#N/A
CLASP1	ENSG00000074054	1036.84	-0.32821	0.100787	-3.25648	0.00112802	0.006014	unbound	#N/A	#N/A	#N/A	#N/A	#N/A	#N/A	#N/A
CLNS1A	ENSG00000074201	2235.69	0.42135	0.116274	3.62376	0.000290353	0.00200738	bound	chr11	77619653	77619657	-	61.0849	protein_coding	three_prime_UTR
EED	ENSG00000074266	375.098	0.698145	0.167154	4.17666	2.95819e-05	0.000314381	unbound	#N/A	#N/A	#N/A	#N/A	#N/A	#N/A	#N/A
BCS1L	ENSG00000074582	244.496	-0.758597	0.176243	-4.30428	1.67532e-05	0.000195149	unbound	#N/A	#N/A	#N/A	#N/A	#N/A	#N/A	#N/A
DPP8	ENSG00000074603	1697.73	0.569642	0.136731	4.16615	3.09781e-05	0.000325885	bound	chr15	65445926	65445930	-	26.1637	protein_coding	three_prime_UTR
LMAN1	ENSG00000074695	3198.68	0.717977	0.155456	4.61851	3.86502e-06	5.91392e-05	bound	chr18	59355590	59355594	-	23.6116	protein_coding	CDS
ZZEF1	ENSG00000074755	638.544	-0.803392	0.127683	-6.29208	3.13244e-10	2.14251e-08	bound	chr17	4056293	4056297	-	4.57276	protein_coding	CDS
ACTR6	ENSG00000075089	242.384	0.841106	0.195026	4.31279	1.61209e-05	0.000189161	unbound	#N/A	#N/A	#N/A	#N/A	#N/A	#N/A	#N/A
GTSE1	ENSG00000075218	708.296	-0.420065	0.121504	-3.45722	0.000545786	0.00334686	unbound	#N/A	#N/A	#N/A	#N/A	#N/A	#N/A	#N/A
SEMA3C	ENSG00000075223	1086.29	0.492801	0.136622	3.60703	0.000309718	0.00211388	bound	chr7	80744354	80744358	-	22.7789	protein_coding	three_prime_UTR
ACAT1	ENSG00000075239	846.851	0.815665	0.118345	6.89229	5.49006e-12	5.8191e-10	bound	chr11	108138947	108138951	+	21.1724	protein_coding	CDS
SLC25A40	ENSG00000075303	900.162	0.39531	0.11243	3.51606	0.000438001	0.00280857	unbound	#N/A	#N/A	#N/A	#N/A	#N/A	#N/A	#N/A
FNDC3B	ENSG00000075420	3224.53	0.37755	0.115916	3.25709	0.00112559	0.00600511	bound	chr3	172285931	172285935	+	28.0044	protein_coding	CDS
MOCOS	ENSG00000075643	1512.95	-0.407651	0.110633	-3.68471	0.000228963	0.00165592	bound	chr18	36270154	36270158	+	59.8018	protein_coding	three_prime_UTR
WDR62	ENSG00000075702	427.162	-0.487	0.152346	-3.19666	0.00139028	0.00708185	unbound	#N/A	#N/A	#N/A	#N/A	#N/A	#N/A	#N/A
RAB7A	ENSG00000075785	4028.96	-0.760207	0.120444	-6.3117	2.7598e-10	1.92046e-08	bound	chr3	128814112	128814116	+	121.927	protein_coding	three_prime_UTR
SEC31B	ENSG00000075826	136.308	-0.886197	0.202776	-4.37033	1.24059e-05	0.000152268	unbound	#N/A	#N/A	#N/A	#N/A	#N/A	#N/A	#N/A
REXO2	ENSG00000076043	540.219	0.78468	0.161015	4.87334	1.0973e-06	2.16818e-05	unbound	#N/A	#N/A	#N/A	#N/A	#N/A	#N/A	#N/A
RBM7	ENSG00000076053	457.726	0.658213	0.171613	3.83546	0.00012533	0.00101875	unbound	#N/A	#N/A	#N/A	#N/A	#N/A	#N/A	#N/A
PTPN23	ENSG00000076201	330.528	-0.627734	0.183702	-3.41712	0.000632864	0.00376402	bound	chr3	47408858	47408862	+	13.4642	protein_coding	three_prime_UTR
SLC46A1	ENSG00000076351	337.307	-0.434268	0.135712	-3.19991	0.00137469	0.00702487	bound	chr17	28395588	28395592	-	19.1374	protein_coding	three_prime_UTR
MAP2K7	ENSG00000076984	482.068	-0.957114	0.172524	-5.54772	2.89425e-08	1.01221e-06	bound	chr19	7913316	7913320	+	10.2666	protein_coding	three_prime_UTR
DGKD	ENSG00000077044	985.211	-0.721316	0.210451	-3.42748	0.000609202	0.00365864	bound	chr2	233470765	233470769	+	37.6937	protein_coding	three_prime_UTR
RARB	ENSG00000077092	11.8068	1.75761	0.359311	4.89162	1.00008e-06	2.0033e-05	unbound	#N/A	#N/A	#N/A	#N/A	#N/A	#N/A	#N/A
TOP2B	ENSG00000077097	1760.43	0.590402	0.17456	3.38223	0.00071899	0.00417212	bound	chr3	25630436	25630440	-	64.5817	protein_coding	CDS
GTF3C1	ENSG00000077235	1117.31	-0.481985	0.122193	-3.94445	7.99821e-05	0.000705297	unbound	#N/A	#N/A	#N/A	#N/A	#N/A	#N/A	#N/A
SIRT6	ENSG00000077463	165.672	-1.1068	0.237498	-4.66025	3.15821e-06	5.06296e-05	unbound	#N/A	#N/A	#N/A	#N/A	#N/A	#N/A	#N/A
PIK3C3	ENSG00000078142	540.877	0.420925	0.123488	3.40862	0.000652925	0.00386638	bound	chr18	42087334	42087338	+	15.0005	protein_coding	three_prime_UTR
N4BP2	ENSG00000078177	365.242	1.08113	0.200617	5.38905	7.08305e-08	2.11107e-06	unbound	#N/A	#N/A	#N/A	#N/A	#N/A	#N/A	#N/A
TULP3	ENSG00000078246	1336.48	-0.558713	0.104605	-5.34117	9.23492e-08	2.65836e-06	unbound	#N/A	#N/A	#N/A	#N/A	#N/A	#N/A	#N/A
GNB1	ENSG00000078369	2178.46	-0.455523	0.123959	-3.67479	0.000238044	0.00170848	bound	chr1	1785724	1785728	-	16.7163	protein_coding	three_prime_UTR
HOXA9	ENSG00000078399	18.3965	0.995202	0.306575	3.24619	0.00116961	0.00618784	unbound	#N/A	#N/A	#N/A	#N/A	#N/A	#N/A	#N/A
ZCWPW1	ENSG00000078487	39.6692	-0.837265	0.270404	-3.09635	0.00195917	0.00931845	unbound	#N/A	#N/A	#N/A	#N/A	#N/A	#N/A	#N/A
PCM1	ENSG00000078674	1308.38	0.490569	0.144106	3.40421	0.000663555	0.00391456	bound	chr8	18011726	18011730	+	21.3321	protein_coding	CDS
TNRC6C	ENSG00000078687	24.5302	-0.939435	0.300086	-3.13056	0.00174476	0.00851014	unbound	#N/A	#N/A	#N/A	#N/A	#N/A	#N/A	#N/A
FKBP7	ENSG00000079150	205.999	0.916311	0.194511	4.71085	2.46683e-06	4.13854e-05	unbound	#N/A	#N/A	#N/A	#N/A	#N/A	#N/A	#N/A
MKNK1	ENSG00000079277	370.142	-0.477784	0.154973	-3.08301	0.00204916	0.00967457	unbound	#N/A	#N/A	#N/A	#N/A	#N/A	#N/A	#N/A
TNS1	ENSG00000079308	287.827	-1.0081	0.18391	-5.48147	4.21811e-08	1.38911e-06	bound	chr2	217801228	217801232	-	19.7416	protein_coding	three_prime_UTR
CDC14A	ENSG00000079335	155.123	0.842696	0.181925	4.63211	3.61957e-06	5.60263e-05	unbound	#N/A	#N/A	#N/A	#N/A	#N/A	#N/A	#N/A
CIC	ENSG00000079432	469.548	-0.589748	0.179993	-3.2765	0.00105102	0.00566193	unbound	#N/A	#N/A	#N/A	#N/A	#N/A	#N/A	#N/A
DDX1	ENSG00000079785	1414.07	0.473094	0.146503	3.22925	0.00124115	0.00648535	bound	chr2	15629604	15629608	+	22.8635	protein_coding	CDS
DNM2	ENSG00000079805	1496.4	-0.529583	0.13772	-3.84537	0.00012037	0.000986951	unbound	#N/A	#N/A	#N/A	#N/A	#N/A	#N/A	#N/A
EPB41L2	ENSG00000079819	1483.77	0.482421	0.111711	4.31848	1.57106e-05	0.00018557	bound	chr6	130839561	130839565	-	36.318	protein_coding	three_prime_UTR
RIMS1	ENSG00000079841	323.439	-0.663952	0.198736	-3.34087	0.000835158	0.00469892	unbound	#N/A	#N/A	#N/A	#N/A	#N/A	#N/A	#N/A
RABL2B	ENSG00000079974	162.194	-0.97987	0.180288	-5.43503	5.47874e-08	1.70267e-06	unbound	#N/A	#N/A	#N/A	#N/A	#N/A	#N/A	#N/A
SLC35C2	ENSG00000080189	425.973	-0.542018	0.174984	-3.09753	0.00195141	0.00929013	unbound	#N/A	#N/A	#N/A	#N/A	#N/A	#N/A	#N/A
MID2	ENSG00000080561	63.8288	-0.784897	0.22541	-3.48208	0.000497527	0.00310324	unbound	#N/A	#N/A	#N/A	#N/A	#N/A	#N/A	#N/A
SRCAP	ENSG00000080603	120.489	-0.636895	0.193482	-3.29175	0.000995649	0.00542757	bound	chr16	30711856	30711860	+	35.1869	protein_coding	CDS
CPOX	ENSG00000080819	145.967	0.775871	0.213477	3.63444	0.000278586	0.00193439	unbound	#N/A	#N/A	#N/A	#N/A	#N/A	#N/A	#N/A
MOK	ENSG00000080823	102.53	-0.650262	0.196267	-3.31315	0.00092252	0.00510015	unbound	#N/A	#N/A	#N/A	#N/A	#N/A	#N/A	#N/A
DLGAP4	ENSG00000080845	313.816	-0.828451	0.160401	-5.16487	2.4061e-07	5.9337e-06	unbound	#N/A	#N/A	#N/A	#N/A	#N/A	#N/A	#N/A
NDC80	ENSG00000080986	915.217	0.556683	0.119247	4.66832	3.03679e-06	4.90453e-05	unbound	#N/A	#N/A	#N/A	#N/A	#N/A	#N/A	#N/A
MAGI3	ENSG00000081026	475.616	0.449629	0.144251	3.117	0.00182704	0.00882107	bound	chr1	113585528	113585532	+	13.4192	protein_coding	CDS
COL4A4	ENSG00000081052	208.349	0.813139	0.230905	3.52152	0.000429074	0.00275575	unbound	#N/A	#N/A	#N/A	#N/A	#N/A	#N/A	#N/A
PCNP	ENSG00000081154	1633.72	0.520139	0.152101	3.4197	0.0006269	0.00373688	bound	chr3	101590262	101590266	+	24.8892	protein_coding	three_prime_UTR
STK17B	ENSG00000081320	580.729	0.695307	0.198221	3.50774	0.000451923	0.00287481	unbound	#N/A	#N/A	#N/A	#N/A	#N/A	#N/A	#N/A
JMJD4	ENSG00000081692	76.6018	-0.960081	0.224284	-4.28064	1.86355e-05	0.000212588	unbound	#N/A	#N/A	#N/A	#N/A	#N/A	#N/A	#N/A
HSPB11	ENSG00000081870	891.459	0.863429	0.19708	4.3811	1.18082e-05	0.000147215	unbound	#N/A	#N/A	#N/A	#N/A	#N/A	#N/A	#N/A
STRADB	ENSG00000082146	280.725	0.535544	0.15303	3.4996	0.000465959	0.0029477	unbound	#N/A	#N/A	#N/A	#N/A	#N/A	#N/A	#N/A
FAM135A	ENSG00000082269	533.052	0.79292	0.175202	4.52574	6.01848e-06	8.46448e-05	unbound	#N/A	#N/A	#N/A	#N/A	#N/A	#N/A	#N/A
TRAF5	ENSG00000082512	275.773	0.565455	0.159317	3.54925	0.000386337	0.00253104	unbound	#N/A	#N/A	#N/A	#N/A	#N/A	#N/A	#N/A
ERC1	ENSG00000082805	1501.9	-0.532931	0.113778	-4.68394	2.81413e-06	4.60062e-05	bound	chr12	1141704	1141708	+	24.2741	protein_coding	CDS
XPO1	ENSG00000082898	4923.15	0.681024	0.146647	4.64397	3.41776e-06	5.36287e-05	bound	chr2	61492977	61492981	-	46.1094	protein_coding	three_prime_UTR
RNF13	ENSG00000082996	1047.12	0.545273	0.143705	3.79439	0.000148006	0.00116177	unbound	#N/A	#N/A	#N/A	#N/A	#N/A	#N/A	#N/A
PALB2	ENSG00000083093	571.237	-0.465572	0.146025	-3.1883	0.00143113	0.00726226	bound	chr16	23624024	23624028	-	22.6599	protein_coding	CDS
P2RX5	ENSG00000083454	256.362	-0.697541	0.179104	-3.89462	9.83532e-05	0.000839641	unbound	#N/A	#N/A	#N/A	#N/A	#N/A	#N/A	#N/A
ITGAE	ENSG00000083457	449.056	0.764255	0.1803	4.2388	2.24718e-05	0.000248557	unbound	#N/A	#N/A	#N/A	#N/A	#N/A	#N/A	#N/A
PIBF1	ENSG00000083535	255.316	0.931308	0.217153	4.28872	1.79706e-05	0.000206179	unbound	#N/A	#N/A	#N/A	#N/A	#N/A	#N/A	#N/A
RRAGB	ENSG00000083750	145.354	0.620601	0.156084	3.97607	7.00641e-05	0.000634306	unbound	#N/A	#N/A	#N/A	#N/A	#N/A	#N/A	#N/A
ZNF324	ENSG00000083812	47.9269	-1.00739	0.245054	-4.11091	3.94108e-05	0.00039721	unbound	#N/A	#N/A	#N/A	#N/A	#N/A	#N/A	#N/A
STARD7	ENSG00000084090	2592.19	-1.9204	0.123811	-15.5108	2.93387e-54	1.56522e-50	bound	chr2	96185065	96185069	-	708.396	protein_coding	three_prime_UTR
SSH1	ENSG00000084112	950.197	-0.550841	0.116742	-4.71846	2.37632e-06	4.0204e-05	unbound	#N/A	#N/A	#N/A	#N/A	#N/A	#N/A	#N/A
FAM234B	ENSG00000084444	232.833	0.941389	0.142045	6.6274	3.41658e-11	2.89324e-09	unbound	#N/A	#N/A	#N/A	#N/A	#N/A	#N/A	#N/A
TXLNA	ENSG00000084652	878.895	-0.583373	0.130825	-4.45918	8.22744e-06	0.000109917	bound	chr1	32196143	32196147	+	20.1522	protein_coding	three_prime_UTR
AGBL5	ENSG00000084693	647.897	-0.933201	0.137662	-6.77893	1.21067e-11	1.13981e-09	unbound	#N/A	#N/A	#N/A	#N/A	#N/A	#N/A	#N/A
HADHA	ENSG00000084754	2430.18	0.439197	0.0957764	4.58565	4.5257e-06	6.67593e-05	bound	chr2	26192352	26192356	-	110.733	protein_coding	CDS
CD59	ENSG00000085063	1636.77	0.436118	0.104381	4.17815	2.93887e-05	0.000312536	bound	chr11	33709323	33709327	-	34.648	protein_coding	three_prime_UTR
AK6	ENSG00000085231	45.1621	0.818384	0.260662	3.13964	0.00169156	0.00829962	bound	chr5	69355740	69355744	-	11.5978	protein_coding	CDS
WDR47	ENSG00000085433	374.361	0.469746	0.135656	3.46278	0.000534625	0.00329103	unbound	#N/A	#N/A	#N/A	#N/A	#N/A	#N/A	#N/A
OVGP1	ENSG00000085465	169.311	-0.669572	0.198572	-3.37194	0.000746407	0.0043034	unbound	#N/A	#N/A	#N/A	#N/A	#N/A	#N/A	#N/A
SLC25A24	ENSG00000085491	80.65	1.32815	0.20416	6.50543	7.74695e-11	6.1543e-09	bound	chr1	108155090	108155094	-	16.3393	protein_coding	CDS
ZNF213	ENSG00000085644	66.9988	-1.10287	0.236183	-4.66956	3.01845e-06	4.88476e-05	unbound	#N/A	#N/A	#N/A	#N/A	#N/A	#N/A	#N/A
DDHD2	ENSG00000085788	581.688	0.677036	0.132498	5.10978	3.22538e-07	7.56924e-06	bound	chr8	38234412	38234416	+	31.0275	protein_coding	CDS
EPS15	ENSG00000085832	1377.19	0.8494	0.121253	7.00517	2.46683e-12	2.96854e-10	bound	chr1	51461098	51461102	-	9.06091	protein_coding	CDS
USP40	ENSG00000085982	348.186	-0.410422	0.132878	-3.08872	0.00201021	0.00951596	unbound	#N/A	#N/A	#N/A	#N/A	#N/A	#N/A	#N/A
POMGNT1	ENSG00000085998	634.178	-0.427172	0.129939	-3.28748	0.0010109	0.0054827	unbound	#N/A	#N/A	#N/A	#N/A	#N/A	#N/A	#N/A
B4GALT1	ENSG00000086062	8834.96	-1.08442	0.152798	-7.09708	1.27419e-12	1.658e-10	bound	chr9	33113868	33113872	-	27.0087	protein_coding	CDS
CHMP5	ENSG00000086065	1139.65	0.48736	0.129337	3.76814	0.000164466	0.0012643	bound	chr9	33281319	33281323	+	74.8483	protein_coding	three_prime_UTR
DIMT1	ENSG00000086189	621.799	0.532136	0.169056	3.14769	0.00164568	0.00813107	unbound	#N/A	#N/A	#N/A	#N/A	#N/A	#N/A	#N/A
SNX10	ENSG00000086300	303.385	1.44335	0.208222	6.93177	4.15609e-12	4.58746e-10	unbound	#N/A	#N/A	#N/A	#N/A	#N/A	#N/A	#N/A
TXLNG	ENSG00000086712	3246.65	0.574955	0.106087	5.41964	5.97196e-08	1.8381e-06	bound	chrX	16843320	16843324	+	7.89078	protein_coding	three_prime_UTR
HUWE1	ENSG00000086758	8586.21	-0.509951	0.0951335	-5.36037	8.30531e-08	2.42567e-06	bound	chrX	53647472	53647476	-	99.0119	protein_coding	CDS
MTMR2	ENSG00000087053	2693.01	0.540105	0.138908	3.88823	0.00010098	0.000859213	bound	chr11	95862043	95862047	-	35.2556	protein_coding	CDS
ATXN7L3	ENSG00000087152	432.511	-0.499488	0.161938	-3.08444	0.00203938	0.0096341	bound	chr17	44197381	44197385	-	9.52302	protein_coding	CDS
LPCAT2	ENSG00000087253	315.503	1.01588	0.195572	5.19439	2.05397e-07	5.2598e-06	unbound	#N/A	#N/A	#N/A	#N/A	#N/A	#N/A	#N/A
GNAO1	ENSG00000087258	118.342	-1.18584	0.189691	-6.25145	4.06658e-10	2.66744e-08	unbound	#N/A	#N/A	#N/A	#N/A	#N/A	#N/A	#N/A
ADD1	ENSG00000087274	461.557	-0.836525	0.122843	-6.8097	9.77992e-12	9.31712e-10	unbound	#N/A	#N/A	#N/A	#N/A	#N/A	#N/A	#N/A
GMCL1	ENSG00000087338	421.874	0.743239	0.197722	3.75901	0.000170587	0.0013026	bound	chr2	69864948	69864952	+	75.8746	protein_coding	CDS
SF3B2	ENSG00000087365	1955.3	-0.392254	0.104235	-3.76318	0.000167769	0.00128475	bound	chr11	66063707	66063711	+	36.3031	protein_coding	CDS
KLHL42	ENSG00000087448	1141.09	0.898294	0.13101	6.85669	7.04763e-12	6.96279e-10	bound	chr12	27802305	27802309	+	27.3344	protein_coding	three_prime_UTR
ERGIC2	ENSG00000087502	1383.88	1.06098	0.175082	6.05991	1.36194e-09	7.38913e-08	bound	chr12	29366910	29366914	-	20.7562	protein_coding	CDS
TFAP2C	ENSG00000087510	188.443	0.507259	0.16194	3.13238	0.00173393	0.0084702	unbound	#N/A	#N/A	#N/A	#N/A	#N/A	#N/A	#N/A
AURKA	ENSG00000087586	1616.4	0.519559	0.097754	5.31496	1.06679e-07	3.00071e-06	bound	chr20	56369652	56369656	-	30.0439	protein_coding	three_prime_UTR
PIR	ENSG00000087842	490.244	-0.629854	0.160374	-3.92742	8.5863e-05	0.000749311	bound	chrX	15385035	15385039	-	22.9415	protein_coding	CDS
AAMDC	ENSG00000087884	64.1132	0.945984	0.247958	3.8151	0.00013613	0.00108993	unbound	#N/A	#N/A	#N/A	#N/A	#N/A	#N/A	#N/A
ALG6	ENSG00000088035	723.305	0.702676	0.213525	3.29083	0.000998911	0.00543607	unbound	#N/A	#N/A	#N/A	#N/A	#N/A	#N/A	#N/A
PTPN4	ENSG00000088179	1549.73	0.709435	0.10589	6.69971	2.08829e-11	1.89903e-09	bound	chr2	119982642	119982646	+	9.30574	protein_coding	three_prime_UTR
GNA11	ENSG00000088256	698.307	-0.463043	0.150128	-3.08433	0.00204014	0.00963484	bound	chr19	3122225	3122229	+	10.8964	protein_coding	three_prime_UTR
TGDS	ENSG00000088451	195.348	0.627966	0.191461	3.27987	0.00103855	0.00560795	unbound	#N/A	#N/A	#N/A	#N/A	#N/A	#N/A	#N/A
COQ9	ENSG00000088682	636.339	-0.550932	0.163851	-3.3624	0.000772678	0.00441511	bound	chr16	57460683	57460687	+	14.1462	protein_coding	three_prime_UTR
ARHGAP28	ENSG00000088756	493.092	0.989191	0.207848	4.7592	1.94358e-06	3.40711e-05	unbound	#N/A	#N/A	#N/A	#N/A	#N/A	#N/A	#N/A
ATRN	ENSG00000088812	530.281	-0.38758	0.110841	-3.49671	0.000471034	0.00296924	unbound	#N/A	#N/A	#N/A	#N/A	#N/A	#N/A	#N/A
SMOX	ENSG00000088826	94.324	-0.738493	0.23822	-3.10004	0.00193493	0.00923332	unbound	#N/A	#N/A	#N/A	#N/A	#N/A	#N/A	#N/A
NSFL1C	ENSG00000088833	453.849	-0.589695	0.141616	-4.16404	3.12667e-05	0.000327932	unbound	#N/A	#N/A	#N/A	#N/A	#N/A	#N/A	#N/A
MAVS	ENSG00000088888	1148.58	-0.472267	0.124618	-3.78973	0.00015081	0.00117602	bound	chr20	3874425	3874429	+	38.7238	protein_coding	three_prime_UTR
KIZ	ENSG00000088970	404.724	0.422928	0.134257	3.15013	0.00163197	0.00808161	unbound	#N/A	#N/A	#N/A	#N/A	#N/A	#N/A	#N/A
SNX5	ENSG00000089006	2236.57	0.493843	0.105498	4.68108	2.85369e-06	4.65173e-05	unbound	#N/A	#N/A	#N/A	#N/A	#N/A	#N/A	#N/A
ESF1	ENSG00000089048	318.752	0.807382	0.232487	3.47281	0.000515036	0.00319131	unbound	#N/A	#N/A	#N/A	#N/A	#N/A	#N/A	#N/A
SLC23A2	ENSG00000089057	298.238	-1.26267	0.147856	-8.53983	1.34423e-17	4.88963e-15	unbound	#N/A	#N/A	#N/A	#N/A	#N/A	#N/A	#N/A
TMEM230	ENSG00000089063	1411.84	0.886347	0.163996	5.40467	6.49286e-08	1.96072e-06	unbound	#N/A	#N/A	#N/A	#N/A	#N/A	#N/A	#N/A
GCN1	ENSG00000089154	2137.8	-0.543076	0.123325	-4.40362	1.06458e-05	0.000135013	bound	chr12	120127408	120127412	-	21.8994	protein_coding	three_prime_UTR
FUS	ENSG00000089280	2505.52	-0.45345	0.10753	-4.21696	2.47613e-05	0.000270515	bound	chr16	31190095	31190099	+	47.458	protein_coding	three_prime_UTR
GRAMD1A	ENSG00000089351	626.594	-0.553188	0.169958	-3.25484	0.00113454	0.00604071	unbound	#N/A	#N/A	#N/A	#N/A	#N/A	#N/A	#N/A
CMTM1	ENSG00000089505	124.4	-0.834255	0.191317	-4.36058	1.29717e-05	0.00015764	unbound	#N/A	#N/A	#N/A	#N/A	#N/A	#N/A	#N/A
GANAB	ENSG00000089597	9679.27	-0.41712	0.125849	-3.31444	0.000918281	0.00508549	bound	chr11	62625069	62625073	-	118.036	protein_coding	three_prime_UTR
MLF2	ENSG00000089693	2753.11	-0.559744	0.163149	-3.43088	0.000601637	0.00362409	bound	chr12	6750728	6750732	-	12.6163	protein_coding	CDS
NECAP1	ENSG00000089818	811.29	0.410907	0.131273	3.13017	0.00174703	0.0085129	unbound	#N/A	#N/A	#N/A	#N/A	#N/A	#N/A	#N/A
ARHGAP4	ENSG00000089820	158.457	-0.567747	0.166054	-3.41904	0.000628414	0.00374312	unbound	#N/A	#N/A	#N/A	#N/A	#N/A	#N/A	#N/A
RCOR1	ENSG00000089902	822.498	-0.459703	0.10687	-4.3015	1.69646e-05	0.000196794	bound	chr14	102708510	102708514	+	10.5165	protein_coding	CDS
SLC9A1	ENSG00000090020	242.414	-0.612124	0.162338	-3.77068	0.000162801	0.00125391	unbound	#N/A	#N/A	#N/A	#N/A	#N/A	#N/A	#N/A
CCNK	ENSG00000090061	657.984	-0.466712	0.101746	-4.58705	4.49557e-06	6.64986e-05	unbound	#N/A	#N/A	#N/A	#N/A	#N/A	#N/A	#N/A
MAEA	ENSG00000090316	590.185	-0.43705	0.11444	-3.81903	0.000133976	0.00107645	unbound	#N/A	#N/A	#N/A	#N/A	#N/A	#N/A	#N/A
STRN4	ENSG00000090372	824.543	-0.722674	0.15534	-4.65221	3.28395e-06	5.19068e-05	bound	chr19	46728696	46728700	-	16.2612	protein_coding	CDS
MUL1	ENSG00000090432	253.544	-0.926048	0.177181	-5.22657	1.72681e-07	4.52872e-06	unbound	#N/A	#N/A	#N/A	#N/A	#N/A	#N/A	#N/A
DNAJB11	ENSG00000090520	552.607	-0.454275	0.126186	-3.60003	0.000318175	0.00215779	bound	chr3	186583952	186583956	+	33.9077	protein_coding	CDS
GOLGA3	ENSG00000090615	972.126	-0.616077	0.131421	-4.68781	2.76144e-06	4.53656e-05	bound	chr12	132769232	132769236	-	110.747	protein_coding	three_prime_UTR
MCOLN1	ENSG00000090674	379.102	-0.571773	0.14295	-3.99981	6.33935e-05	0.000585466	unbound	#N/A	#N/A	#N/A	#N/A	#N/A	#N/A	#N/A
USP48	ENSG00000090686	855.846	0.534491	0.166525	3.20967	0.00132886	0.0068321	unbound	#N/A	#N/A	#N/A	#N/A	#N/A	#N/A	#N/A
PDPR	ENSG00000090857	969.107	-0.382182	0.109494	-3.49044	0.000482234	0.00302723	bound	chr16	70158549	70158553	+	39.7482	protein_coding	three_prime_UTR
TNRC6A	ENSG00000090905	1561.35	0.43684	0.13689	3.19118	0.00141695	0.00719715	bound	chr16	24790562	24790566	+	13.1603	protein_coding	three_prime_UTR
PLEKHG2	ENSG00000090924	290.202	-0.625547	0.171161	-3.65472	0.000257466	0.00181611	unbound	#N/A	#N/A	#N/A	#N/A	#N/A	#N/A	#N/A
OSBPL8	ENSG00000091039	1354.87	0.640015	0.192543	3.32401	0.000887316	0.00493965	bound	chr12	76390562	76390566	-	6.66327	protein_coding	CDS
LAMB1	ENSG00000091136	1755	0.770575	0.12028	6.40651	1.48887e-10	1.06381e-08	bound	chr7	107935522	107935526	-	56.741	protein_coding	CDS
DLD	ENSG00000091140	1186.11	0.896875	0.20853	4.30094	1.70078e-05	0.000197031	bound	chr7	107903521	107903525	+	12.0034	protein_coding	CDS
WDR7	ENSG00000091157	114.192	-0.989015	0.197481	-5.00816	5.49523e-07	1.18693e-05	unbound	#N/A	#N/A	#N/A	#N/A	#N/A	#N/A	#N/A
ALKBH5	ENSG00000091542	1236.73	-1.04886	0.156574	-6.69879	2.10159e-11	1.90033e-09	bound	chr17	18209129	18209133	+	29.2392	protein_coding	three_prime_UTR
ORC6	ENSG00000091651	487.307	0.470809	0.138664	3.39532	0.000685497	0.00401147	unbound	#N/A	#N/A	#N/A	#N/A	#N/A	#N/A	#N/A
HAUS4	ENSG00000092036	203.618	-0.755992	0.161866	-4.67049	3.00487e-06	4.87265e-05	bound	chr14	22947931	22947935	-	84.9672	protein_coding	CDS
SCFD1	ENSG00000092108	473.975	0.791152	0.191874	4.12328	3.73512e-05	0.0003798	unbound	#N/A	#N/A	#N/A	#N/A	#N/A	#N/A	#N/A
TOX4	ENSG00000092203	523.791	-0.425909	0.130102	-3.27365	0.00106166	0.0057154	unbound	#N/A	#N/A	#N/A	#N/A	#N/A	#N/A	#N/A
COL9A3	ENSG00000092758	77.9557	0.985993	0.223011	4.42128	9.81195e-06	0.000126543	unbound	#N/A	#N/A	#N/A	#N/A	#N/A	#N/A	#N/A
EZR	ENSG00000092820	3202.54	-0.345609	0.107779	-3.20663	0.00134298	0.00689366	bound	chr6	158770816	158770820	-	21.8514	protein_coding	CDS
NUP50	ENSG00000093000	1367.58	0.595412	0.129282	4.60551	4.11455e-06	6.18922e-05	bound	chr22	45186159	45186163	+	36.1426	protein_coding	three_prime_UTR
COMT	ENSG00000093010	758.788	-0.420403	0.119001	-3.53278	0.000411218	0.00266028	bound	chr22	19962753	19962757	+	28.621	protein_coding	CDS
ECHDC1	ENSG00000093144	1024.51	0.627062	0.18036	3.47673	0.000507574	0.00315178	bound	chr6	127289926	127289930	-	57.5976	protein_coding	three_prime_UTR
LRRFIP2	ENSG00000093167	600.81	0.414152	0.129688	3.19345	0.00140582	0.0071497	bound	chr3	37063783	37063787	-	11.9573	protein_coding	CDS
HDAC6	ENSG00000094631	314.16	-0.689364	0.128281	-5.37386	7.70672e-08	2.26739e-06	unbound	#N/A	#N/A	#N/A	#N/A	#N/A	#N/A	#N/A
CDC23	ENSG00000094880	1161.64	0.394297	0.109727	3.59345	0.00032633	0.00219805	bound	chr5	138188610	138188614	-	18.5565	protein_coding	three_prime_UTR
AAAS	ENSG00000094914	829.609	-0.692443	0.167404	-4.13635	3.52876e-05	0.000362734	unbound	#N/A	#N/A	#N/A	#N/A	#N/A	#N/A	#N/A
SUCO	ENSG00000094975	504.872	0.910642	0.174513	5.21819	1.8068e-07	4.69445e-06	unbound	#N/A	#N/A	#N/A	#N/A	#N/A	#N/A	#N/A
MAP3K1	ENSG00000095015	406.476	0.535722	0.141482	3.78651	0.000152776	0.00118929	unbound	#N/A	#N/A	#N/A	#N/A	#N/A	#N/A	#N/A
NUP188	ENSG00000095319	2429.45	-0.744971	0.119382	-6.24025	4.36871e-10	2.83082e-08	unbound	#N/A	#N/A	#N/A	#N/A	#N/A	#N/A	#N/A
NANS	ENSG00000095380	409.946	-0.686882	0.124327	-5.5248	3.29856e-08	1.1185e-06	bound	chr9	98080929	98080933	+	24.3878	protein_coding	CDS
BTAF1	ENSG00000095564	1935.88	0.563693	0.113535	4.96493	6.87252e-07	1.43409e-05	unbound	#N/A	#N/A	#N/A	#N/A	#N/A	#N/A	#N/A
NUBP2	ENSG00000095906	273.993	-0.82909	0.209446	-3.95849	7.54236e-05	0.000674012	unbound	#N/A	#N/A	#N/A	#N/A	#N/A	#N/A	#N/A
HIVEP1	ENSG00000095951	2911.96	-0.393863	0.118249	-3.33079	0.000866005	0.00484291	unbound	#N/A	#N/A	#N/A	#N/A	#N/A	#N/A	#N/A
FKBP5	ENSG00000096060	710.057	-0.88352	0.114661	-7.70553	1.30301e-14	2.63984e-12	bound	chr6	35580178	35580182	-	34.7264	protein_coding	CDS
MRPS18A	ENSG00000096080	742.852	-0.486789	0.134445	-3.62074	0.000293767	0.00202661	unbound	#N/A	#N/A	#N/A	#N/A	#N/A	#N/A	#N/A
TMEM14A	ENSG00000096092	193.615	1.26253	0.228536	5.52442	3.30584e-08	1.1186e-06	unbound	#N/A	#N/A	#N/A	#N/A	#N/A	#N/A	#N/A
ZNF184	ENSG00000096654	187.168	0.660852	0.15995	4.13161	3.60236e-05	0.000368407	unbound	#N/A	#N/A	#N/A	#N/A	#N/A	#N/A	#N/A
HNRNPH3	ENSG00000096746	1821.54	0.696048	0.129285	5.38384	7.29151e-08	2.16916e-06	bound	chr10	68341844	68341848	+	129.08	protein_coding	CDS
ABL1	ENSG00000097007	1286.21	-0.550687	0.139204	-3.95597	7.62233e-05	0.000677752	bound	chr9	130885456	130885460	+	15.1169	protein_coding	CDS
SYDE2	ENSG00000097096	376.23	0.846228	0.193298	4.37783	1.19864e-05	0.000148946	unbound	#N/A	#N/A	#N/A	#N/A	#N/A	#N/A	#N/A
SCD	ENSG00000099194	14972.1	-0.451297	0.118818	-3.79823	0.000145732	0.00114842	bound	chr10	100361338	100361342	+	363.51	protein_coding	three_prime_UTR
ABLIM1	ENSG00000099204	2529.65	-0.613729	0.0923926	-6.64262	3.08165e-11	2.63753e-09	unbound	#N/A	#N/A	#N/A	#N/A	#N/A	#N/A	#N/A
ERMP1	ENSG00000099219	2099.36	1.05069	0.12036	8.72953	2.55738e-18	1.07713e-15	bound	chr9	5785719	5785723	-	355.147	protein_coding	three_prime_UTR
PRTFDC1	ENSG00000099256	437.477	0.573521	0.163417	3.50956	0.000448851	0.00286096	bound	chr10	24849240	24849244	-	13.0487	protein_coding	three_prime_UTR
OCEL1	ENSG00000099330	142.98	-0.792488	0.216764	-3.65599	0.000256192	0.00180871	unbound	#N/A	#N/A	#N/A	#N/A	#N/A	#N/A	#N/A
MYO9B	ENSG00000099331	510.96	-0.730739	0.125015	-5.8452	5.05947e-09	2.2617e-07	bound	chr19	17200719	17200723	+	14.1483	protein_coding	CDS
PSMD8	ENSG00000099341	2178.44	-0.523631	0.145681	-3.59436	0.00032519	0.00219236	bound	chr19	38383549	38383553	+	28.1257	protein_coding	three_prime_UTR
FBXL19	ENSG00000099364	136.358	-0.793073	0.188973	-4.19675	2.70769e-05	0.000292025	bound	chr16	30947484	30947488	+	13.67	protein_coding	three_prime_UTR
SETD1A	ENSG00000099381	689.484	-0.515168	0.150497	-3.42312	0.000619071	0.00370956	unbound	#N/A	#N/A	#N/A	#N/A	#N/A	#N/A	#N/A
BCL7C	ENSG00000099385	403.476	-0.398122	0.125721	-3.16671	0.00154174	0.00772075	unbound	#N/A	#N/A	#N/A	#N/A	#N/A	#N/A	#N/A
CIRBP	ENSG00000099622	932.799	0.435021	0.109396	3.97657	6.9917e-05	0.000633647	bound	chr19	1270956	1270960	+	39.0958	protein_coding	CDS
MTAP	ENSG00000099810	1859.54	0.541733	0.116596	4.64624	3.3804e-06	5.31989e-05	bound	chr9	21854803	21854807	+	9.29567	protein_coding	CDS
MISP	ENSG00000099812	616.16	-0.57822	0.138061	-4.18815	2.81237e-05	0.000301323	unbound	#N/A	#N/A	#N/A	#N/A	#N/A	#N/A	#N/A
POLR2E	ENSG00000099817	735.739	-0.577412	0.165879	-3.48091	0.000499708	0.00311442	unbound	#N/A	#N/A	#N/A	#N/A	#N/A	#N/A	#N/A
POLRMT	ENSG00000099821	298.036	-0.726365	0.17291	-4.20084	2.65931e-05	0.000287583	bound	chr19	630120	630124	-	16.0929	protein_coding	CDS
ZDHHC8	ENSG00000099904	252.05	-0.635923	0.201427	-3.15708	0.00159355	0.00792812	unbound	#N/A	#N/A	#N/A	#N/A	#N/A	#N/A	#N/A
KLHL22	ENSG00000099910	125.421	-1.42453	0.192806	-7.38841	1.48591e-13	2.45175e-11	unbound	#N/A	#N/A	#N/A	#N/A	#N/A	#N/A	#N/A
SNAP29	ENSG00000099940	642.327	-1.0784	0.11369	-9.4855	2.41232e-21	1.83853e-18	unbound	#N/A	#N/A	#N/A	#N/A	#N/A	#N/A	#N/A
CABIN1	ENSG00000099991	482.509	-0.955137	0.171668	-5.56387	2.6385e-08	9.36345e-07	unbound	#N/A	#N/A	#N/A	#N/A	#N/A	#N/A	#N/A
SPECC1L	ENSG00000100014	275.463	-0.792983	0.145684	-5.44318	5.23377e-08	1.64248e-06	bound	chr22	24416174	24416178	+	15.6951	protein_coding	three_prime_UTR
PES1	ENSG00000100029	1700.94	-0.381976	0.104195	-3.66598	0.000246396	0.0017566	bound	chr22	30577080	30577084	-	4.62298	protein_coding	CDS
MAPK1	ENSG00000100030	2640.4	-1.1249	0.116835	-9.62806	6.08692e-22	5.41229e-19	unbound	#N/A	#N/A	#N/A	#N/A	#N/A	#N/A	#N/A
TOP3B	ENSG00000100038	330.652	-0.774746	0.202935	-3.8177	0.000134703	0.00108174	unbound	#N/A	#N/A	#N/A	#N/A	#N/A	#N/A	#N/A
SLC25A1	ENSG00000100075	354.271	-0.617528	0.165793	-3.72469	0.000195555	0.00145643	bound	chr22	19176184	19176188	-	22.0303	protein_coding	CDS
GGA1	ENSG00000100083	399.867	-0.662386	0.181206	-3.65544	0.000256743	0.0018118	unbound	#N/A	#N/A	#N/A	#N/A	#N/A	#N/A	#N/A
HPS4	ENSG00000100099	352.598	-0.492596	0.125834	-3.91465	9.05373e-05	0.000783693	bound	chr22	26452438	26452442	-	41.5843	protein_coding	three_prime_UTR
PATZ1	ENSG00000100105	539.027	-0.678645	0.160133	-4.23801	2.25506e-05	0.000249083	bound	chr22	31325927	31325931	-	112.655	protein_coding	three_prime_UTR
GCAT	ENSG00000100116	149.659	-0.644495	0.191621	-3.36338	0.000769943	0.00440446	unbound	#N/A	#N/A	#N/A	#N/A	#N/A	#N/A	#N/A
MICALL1	ENSG00000100139	255.944	-0.92521	0.197369	-4.68771	2.76276e-06	4.53656e-05	bound	chr22	37932615	37932619	+	11.9774	protein_coding	CDS
PICK1	ENSG00000100151	237.438	-0.620209	0.156924	-3.95228	7.74106e-05	0.000686402	unbound	#N/A	#N/A	#N/A	#N/A	#N/A	#N/A	#N/A
POLDIP3	ENSG00000100227	1122.03	-0.393096	0.126514	-3.10715	0.00188901	0.00905471	unbound	#N/A	#N/A	#N/A	#N/A	#N/A	#N/A	#N/A
SBF1	ENSG00000100241	483.731	-0.94867	0.180687	-5.25034	1.51822e-07	4.06272e-06	bound	chr22	50446490	50446494	-	35.2004	protein_coding	three_prime_UTR
CYB5R3	ENSG00000100243	835.941	-0.641729	0.193759	-3.31199	0.000926353	0.00510899	unbound	#N/A	#N/A	#N/A	#N/A	#N/A	#N/A	#N/A
DNAL4	ENSG00000100246	52.1584	-0.817885	0.24955	-3.27744	0.00104752	0.00564685	unbound	#N/A	#N/A	#N/A	#N/A	#N/A	#N/A	#N/A
AP1B1	ENSG00000100280	1090.38	-0.615211	0.150646	-4.08382	4.43012e-05	0.000436692	bound	chr22	29351218	29351222	-	11.0401	protein_coding	CDS
TOM1	ENSG00000100284	91.4991	-0.875009	0.209563	-4.17539	2.97475e-05	0.000315932	unbound	#N/A	#N/A	#N/A	#N/A	#N/A	#N/A	#N/A
BIK	ENSG00000100290	5.35904	1.22942	0.356873	3.44496	0.000571135	0.00346706	unbound	#N/A	#N/A	#N/A	#N/A	#N/A	#N/A	#N/A
MCAT	ENSG00000100294	574.545	-0.474537	0.139471	-3.40239	0.000667986	0.00393345	unbound	#N/A	#N/A	#N/A	#N/A	#N/A	#N/A	#N/A
ARSA	ENSG00000100299	151.962	-0.832831	0.189147	-4.40309	1.0672e-05	0.000135237	unbound	#N/A	#N/A	#N/A	#N/A	#N/A	#N/A	#N/A
TTLL12	ENSG00000100304	1979.42	-0.798307	0.163751	-4.87511	1.08746e-06	2.15405e-05	bound	chr22	43183103	43183107	-	11.4803	protein_coding	CDS
ZMAT5	ENSG00000100319	248.545	-0.924473	0.218408	-4.23278	2.30823e-05	0.00025408	unbound	#N/A	#N/A	#N/A	#N/A	#N/A	#N/A	#N/A
RBFOX2	ENSG00000100320	164.603	-0.525547	0.159676	-3.29134	0.000997109	0.00543184	bound	chr22	35741777	35741781	-	25.5126	protein_coding	three_prime_UTR
ASCC2	ENSG00000100325	530.078	-0.583641	0.118328	-4.93239	8.12299e-07	1.66251e-05	unbound	#N/A	#N/A	#N/A	#N/A	#N/A	#N/A	#N/A
TXN2	ENSG00000100348	960.081	-0.603351	0.16438	-3.67047	0.000242107	0.00173252	bound	chr22	36476763	36476767	-	4.04053	protein_coding	CDS
IFT27	ENSG00000100360	115.556	-0.853473	0.196757	-4.3377	1.43979e-05	0.000172873	unbound	#N/A	#N/A	#N/A	#N/A	#N/A	#N/A	#N/A
SLC25A17	ENSG00000100372	511.999	0.488737	0.125299	3.90056	9.59721e-05	0.000822765	unbound	#N/A	#N/A	#N/A	#N/A	#N/A	#N/A	#N/A
ST13	ENSG00000100380	1288.76	0.658237	0.1252	5.25747	1.46049e-07	3.9286e-06	bound	chr22	40856461	40856465	-	69.0609	protein_coding	CDS
RBX1	ENSG00000100387	1569.19	0.445972	0.128776	3.46316	0.000533871	0.00328765	unbound	#N/A	#N/A	#N/A	#N/A	#N/A	#N/A	#N/A
EP300	ENSG00000100393	2297.48	-0.60446	0.120263	-5.02615	5.00426e-07	1.09119e-05	unbound	#N/A	#N/A	#N/A	#N/A	#N/A	#N/A	#N/A
L3MBTL2	ENSG00000100395	550.466	-0.584745	0.162274	-3.60344	0.000314034	0.0021352	unbound	#N/A	#N/A	#N/A	#N/A	#N/A	#N/A	#N/A
RANGAP1	ENSG00000100401	961.188	-0.738705	0.176243	-4.1914	2.77238e-05	0.000297998	bound	chr22	41256208	41256212	-	34.057	protein_coding	CDS
ZC3H7B	ENSG00000100403	920.152	-0.701151	0.136413	-5.13992	2.74858e-07	6.63398e-06	bound	chr22	41359635	41359639	+	16.5933	protein_coding	three_prime_UTR
POLR3H	ENSG00000100413	434.42	-0.542316	0.171692	-3.15865	0.00158502	0.00789722	unbound	#N/A	#N/A	#N/A	#N/A	#N/A	#N/A	#N/A
TRMU	ENSG00000100416	482.879	-0.415518	0.127263	-3.26504	0.00109449	0.00586845	unbound	#N/A	#N/A	#N/A	#N/A	#N/A	#N/A	#N/A
PMM1	ENSG00000100417	136.819	-0.61767	0.2004	-3.08219	0.00205486	0.00969577	unbound	#N/A	#N/A	#N/A	#N/A	#N/A	#N/A	#N/A
DESI1	ENSG00000100418	1460.88	-0.493231	0.135553	-3.63866	0.000274065	0.00191129	unbound	#N/A	#N/A	#N/A	#N/A	#N/A	#N/A	#N/A
CERK	ENSG00000100422	610.547	-0.422532	0.115555	-3.65654	0.000255643	0.00180569	bound	chr22	46720940	46720944	-	12.3488	protein_coding	CDS
ABHD4	ENSG00000100439	297.789	-1.31143	0.161803	-8.10506	5.27185e-16	1.38321e-13	unbound	#N/A	#N/A	#N/A	#N/A	#N/A	#N/A	#N/A
SDR39U1	ENSG00000100445	432.154	-0.696209	0.145672	-4.77931	1.75901e-06	3.1597e-05	unbound	#N/A	#N/A	#N/A	#N/A	#N/A	#N/A	#N/A
RBM23	ENSG00000100461	753.516	-0.40421	0.109028	-3.70741	0.000209393	0.00154155	unbound	#N/A	#N/A	#N/A	#N/A	#N/A	#N/A	#N/A
PRMT5	ENSG00000100462	1185.88	-0.581505	0.114252	-5.08968	3.58676e-07	8.21892e-06	bound	chr14	22924096	22924100	-	17.2091	protein_coding	three_prime_UTR
VCPKMT	ENSG00000100483	119.567	0.98773	0.206986	4.77197	1.82434e-06	3.23351e-05	unbound	#N/A	#N/A	#N/A	#N/A	#N/A	#N/A	#N/A
CDKL1	ENSG00000100490	82.0739	-0.679383	0.213661	-3.17972	0.00147415	0.00744282	unbound	#N/A	#N/A	#N/A	#N/A	#N/A	#N/A	#N/A
CDKN3	ENSG00000100526	378.16	1.08737	0.191941	5.66512	1.46925e-08	5.69378e-07	unbound	#N/A	#N/A	#N/A	#N/A	#N/A	#N/A	#N/A
ATP6V1D	ENSG00000100554	396.391	0.5045	0.155515	3.24406	0.00117839	0.00622448	unbound	#N/A	#N/A	#N/A	#N/A	#N/A	#N/A	#N/A
PLEK2	ENSG00000100558	76.7649	1.13629	0.209392	5.42662	5.74303e-08	1.7779e-06	unbound	#N/A	#N/A	#N/A	#N/A	#N/A	#N/A	#N/A
GSTZ1	ENSG00000100577	119.768	-0.745086	0.217942	-3.41874	0.000629121	0.00374594	unbound	#N/A	#N/A	#N/A	#N/A	#N/A	#N/A	#N/A
AHSA1	ENSG00000100591	833.221	-0.434479	0.130526	-3.32868	0.000872581	0.00487307	bound	chr14	77459718	77459722	+	19.2975	protein_coding	five_prime_UTR
LGMN	ENSG00000100600	617.278	-0.540477	0.142499	-3.79285	0.00014893	0.00116559	bound	chr14	92704054	92704058	-	14.9234	protein_coding	three_prime_UTR
CEP128	ENSG00000100629	170.665	0.657572	0.175915	3.738	0.000185488	0.00139442	bound	chr14	80761496	80761500	-	11.2275	protein_coding	CDS
EIF5	ENSG00000100664	2063.92	1.04906	0.138162	7.59298	3.12621e-14	5.88646e-12	bound	chr14	103338842	103338846	+	87.7069	protein_coding	CDS
DICER1	ENSG00000100697	1491.76	0.451824	0.116525	3.8775	0.000105537	0.000890414	unbound	#N/A	#N/A	#N/A	#N/A	#N/A	#N/A	#N/A
TELO2	ENSG00000100726	197.323	-0.606205	0.17313	-3.50145	0.000462737	0.00293195	unbound	#N/A	#N/A	#N/A	#N/A	#N/A	#N/A	#N/A
GSKIP	ENSG00000100744	276.666	0.558491	0.163807	3.40944	0.000650965	0.00386164	unbound	#N/A	#N/A	#N/A	#N/A	#N/A	#N/A	#N/A
VRK1	ENSG00000100749	506.727	0.593247	0.186724	3.17714	0.00148737	0.00749305	bound	chr14	96852835	96852839	+	14.1803	protein_coding	CDS
ACIN1	ENSG00000100813	2076.11	-0.519406	0.118384	-4.38746	1.14681e-05	0.000143845	bound	chr14	23063531	23063535	-	13.6263	protein_coding	three_prime_UTR
APEX1	ENSG00000100823	4104.67	-0.77813	0.128588	-6.05133	1.43655e-09	7.68963e-08	bound	chr14	20456061	20456065	+	48.2009	protein_coding	CDS
ARHGAP5	ENSG00000100852	1484.8	0.741119	0.143018	5.182	2.1952e-07	5.49831e-06	bound	chr14	32091892	32091896	+	7.00692	protein_coding	CDS
CINP	ENSG00000100865	326.907	-0.596871	0.147563	-4.04485	5.23566e-05	0.000500279	unbound	#N/A	#N/A	#N/A	#N/A	#N/A	#N/A	#N/A
DCAF11	ENSG00000100897	85.7809	-0.627535	0.187418	-3.34831	0.000813065	0.00460152	bound	chr14	24123616	24123620	+	15.7377	protein_coding	three_prime_UTR
BRMS1L	ENSG00000100916	92.2262	0.808018	0.246529	3.27757	0.00104704	0.00564616	unbound	#N/A	#N/A	#N/A	#N/A	#N/A	#N/A	#N/A
SEC23A	ENSG00000100934	919.644	0.523339	0.128086	4.08585	4.39157e-05	0.000433871	unbound	#N/A	#N/A	#N/A	#N/A	#N/A	#N/A	#N/A
PNN	ENSG00000100941	2010.34	0.478772	0.108264	4.42227	9.76675e-06	0.00012614	bound	chr14	39176551	39176555	+	27.085	protein_coding	CDS
PCIF1	ENSG00000100982	441.118	-0.589522	0.137009	-4.30279	1.68658e-05	0.000196176	unbound	#N/A	#N/A	#N/A	#N/A	#N/A	#N/A	#N/A
ABHD12	ENSG00000100997	209.721	-0.520649	0.161593	-3.22198	0.0012731	0.00661008	unbound	#N/A	#N/A	#N/A	#N/A	#N/A	#N/A	#N/A
PROCR	ENSG00000101000	652.342	0.774272	0.152935	5.06276	4.13224e-07	9.315e-06	bound	chr20	35177046	35177050	+	41.2985	protein_coding	three_prime_UTR
MYBL2	ENSG00000101057	1705.22	-0.663144	0.136445	-4.86016	1.17288e-06	2.29745e-05	bound	chr20	43699920	43699924	+	13.8261	protein_coding	CDS
NFATC2	ENSG00000101096	79.2838	-0.854246	0.25851	-3.3045	0.000951451	0.00521863	unbound	#N/A	#N/A	#N/A	#N/A	#N/A	#N/A	#N/A
RIMS4	ENSG00000101098	109.037	-0.675188	0.183451	-3.68048	0.000232796	0.00167758	unbound	#N/A	#N/A	#N/A	#N/A	#N/A	#N/A	#N/A
PABPC1L	ENSG00000101104	660.221	-0.656744	0.14572	-4.50688	6.5788e-06	9.10058e-05	unbound	#N/A	#N/A	#N/A	#N/A	#N/A	#N/A	#N/A
STK4	ENSG00000101109	1316.51	0.482656	0.124436	3.87876	0.000104992	0.000887574	bound	chr20	45078690	45078694	+	15.5734	protein_coding	three_prime_UTR
PFDN4	ENSG00000101132	327.313	0.958732	0.198051	4.84084	1.29293e-06	2.48529e-05	unbound	#N/A	#N/A	#N/A	#N/A	#N/A	#N/A	#N/A
MRGBP	ENSG00000101189	334.44	0.456378	0.144217	3.16452	0.00155338	0.00776446	bound	chr20	62798985	62798989	+	26.9427	protein_coding	CDS
GID8	ENSG00000101193	494.247	-0.419127	0.131648	-3.18368	0.00145415	0.00736508	bound	chr20	62947560	62947564	+	8.04807	protein_coding	three_prime_UTR
TRIB3	ENSG00000101255	5179.98	-0.76496	0.158255	-4.83371	1.34015e-06	2.55042e-05	bound	chr20	397412	397416	+	16.4269	protein_coding	three_prime_UTR
SNPH	ENSG00000101298	8.67224	-1.17811	0.354649	-3.3219	0.000894075	0.00497036	unbound	#N/A	#N/A	#N/A	#N/A	#N/A	#N/A	#N/A
KIF3B	ENSG00000101350	880.395	-0.612935	0.105121	-5.83074	5.51809e-09	2.42666e-07	bound	chr20	32333930	32333934	+	24.312	protein_coding	three_prime_UTR
E2F1	ENSG00000101412	698.7	-0.69082	0.149367	-4.62499	3.74624e-06	5.75418e-05	bound	chr20	33675896	33675900	-	16.1451	protein_coding	three_prime_UTR
AHCY	ENSG00000101444	1760.99	-0.561081	0.141135	-3.9755	7.02308e-05	0.000635053	bound	chr20	34290351	34290355	-	48.4538	protein_coding	CDS
DNTTIP1	ENSG00000101457	556.467	-0.486656	0.147032	-3.30985	0.00093345	0.00513928	unbound	#N/A	#N/A	#N/A	#N/A	#N/A	#N/A	#N/A
METTL4	ENSG00000101574	756.139	0.54701	0.160154	3.41552	0.000636604	0.00378346	unbound	#N/A	#N/A	#N/A	#N/A	#N/A	#N/A	#N/A
MYL12A	ENSG00000101608	3661.03	1.06553	0.124077	8.58764	8.87752e-18	3.3043e-15	bound	chr18	3253366	3253370	+	19.6146	protein_coding	CDS
MIB1	ENSG00000101752	598.669	0.845624	0.1639	5.15939	2.47754e-07	6.05391e-06	bound	chr18	21768745	21768749	+	26.3248	protein_coding	CDS
RIOK3	ENSG00000101782	584.934	0.595803	0.153231	3.88828	0.000100956	0.000859213	bound	chr18	23466132	23466136	+	6.6476	protein_coding	CDS
CSTF2	ENSG00000101811	481.806	-0.529161	0.126234	-4.1919	2.76632e-05	0.000297547	unbound	#N/A	#N/A	#N/A	#N/A	#N/A	#N/A	#N/A
PSMD10	ENSG00000101843	1006.44	-0.928288	0.16556	-5.60695	2.05926e-08	7.61166e-07	bound	chrX	108084982	108084986	-	23.9256	protein_coding	three_prime_UTR
TBL1X	ENSG00000101849	2174.51	-0.555253	0.128795	-4.31115	1.62405e-05	0.000190285	bound	chrX	9716497	9716501	+	162.952	protein_coding	three_prime_UTR
PGRMC1	ENSG00000101856	2712.29	0.656639	0.147825	4.44199	8.91315e-06	0.000117026	unbound	#N/A	#N/A	#N/A	#N/A	#N/A	#N/A	#N/A
AMMECR1	ENSG00000101935	1629.78	0.627471	0.117923	5.32103	1.03184e-07	2.9153e-06	unbound	#N/A	#N/A	#N/A	#N/A	#N/A	#N/A	#N/A
SUV39H1	ENSG00000101945	273.559	-0.654936	0.166717	-3.92843	8.55028e-05	0.000746983	bound	chrX	48708577	48708581	+	19.3618	protein_coding	three_prime_UTR
STAG2	ENSG00000101972	1852.7	0.627596	0.163728	3.83316	0.00012651	0.00102521	bound	chrX	124057894	124057898	+	37.9475	protein_coding	CDS
ATP11C	ENSG00000101974	1844.75	0.615817	0.15313	4.02152	5.78247e-05	0.000541536	bound	chrX	139728715	139728719	-	22.7711	protein_coding	three_prime_UTR
ABCD1	ENSG00000101986	266.481	-1.00019	0.194489	-5.14268	2.70849e-07	6.54826e-06	unbound	#N/A	#N/A	#N/A	#N/A	#N/A	#N/A	#N/A
CCDC22	ENSG00000101997	120.376	-1.27645	0.184305	-6.92574	4.33713e-12	4.7545e-10	unbound	#N/A	#N/A	#N/A	#N/A	#N/A	#N/A	#N/A
PLS3	ENSG00000102024	3210.07	0.540898	0.163096	3.31644	0.000911731	0.00505272	bound	chrX	115647577	115647581	+	11.5751	protein_coding	three_prime_UTR
KCND1	ENSG00000102057	31.8515	-1.27194	0.319132	-3.98563	6.73002e-05	0.000613755	unbound	#N/A	#N/A	#N/A	#N/A	#N/A	#N/A	#N/A
FMR1	ENSG00000102081	578.122	0.646296	0.173328	3.72876	0.000192427	0.0014388	bound	chrX	147949596	147949600	+	19.3391	protein_coding	three_prime_UTR
TAFAZZIN	ENSG00000102125	316.385	-0.664416	0.193899	-3.4266	0.000611181	0.00366864	unbound	#N/A	#N/A	#N/A	#N/A	#N/A	#N/A	#N/A
SMS	ENSG00000102172	1582.5	0.643422	0.136836	4.70213	2.57462e-06	4.2879e-05	bound	chrX	21972522	21972526	+	37.4415	protein_coding	CDS
RP2	ENSG00000102218	289.39	1.32444	0.185628	7.1349	9.68592e-13	1.31376e-10	unbound	#N/A	#N/A	#N/A	#N/A	#N/A	#N/A	#N/A
CDK16	ENSG00000102225	3146.69	-0.442825	0.144109	-3.07284	0.00212034	0.00994708	unbound	#N/A	#N/A	#N/A	#N/A	#N/A	#N/A	#N/A
HTATSF1	ENSG00000102241	911.847	0.567706	0.15636	3.63076	0.00028259	0.00196049	bound	chrX	136511862	136511866	+	60.5799	protein_coding	CDS
FGD1	ENSG00000102302	362.1	-0.52043	0.150532	-3.45728	0.000545665	0.00334686	unbound	#N/A	#N/A	#N/A	#N/A	#N/A	#N/A	#N/A
PIN4	ENSG00000102309	90.5406	0.637588	0.179124	3.55948	0.000371597	0.00245011	bound	chrX	72196839	72196843	+	4.52985	protein_coding	three_prime_UTR
PORCN	ENSG00000102312	133.319	-0.96326	0.217522	-4.42833	9.49647e-06	0.00012357	unbound	#N/A	#N/A	#N/A	#N/A	#N/A	#N/A	#N/A
SRPX2	ENSG00000102359	43.2471	1.45751	0.302938	4.81123	1.50005e-06	2.79467e-05	unbound	#N/A	#N/A	#N/A	#N/A	#N/A	#N/A	#N/A
FNDC3A	ENSG00000102531	4818.01	0.833355	0.0928681	8.97353	2.87153e-19	1.35173e-16	bound	chr13	49197764	49197768	+	24.1198	protein_coding	three_prime_UTR
DNAJC3	ENSG00000102580	617.149	0.501144	0.145903	3.43477	0.000593059	0.0035805	bound	chr13	95793237	95793241	+	29.6012	protein_coding	three_prime_UTR
UGGT2	ENSG00000102595	661.692	0.757935	0.18886	4.01321	5.9898e-05	0.000558013	unbound	#N/A	#N/A	#N/A	#N/A	#N/A	#N/A	#N/A
ARHGEF7	ENSG00000102606	847.033	-0.337708	0.10544	-3.20284	0.00136081	0.00696507	unbound	#N/A	#N/A	#N/A	#N/A	#N/A	#N/A	#N/A
PARP4	ENSG00000102699	1636.03	0.28606	0.0886249	3.22776	0.00124762	0.00650891	unbound	#N/A	#N/A	#N/A	#N/A	#N/A	#N/A	#N/A
TSC22D1	ENSG00000102804	6201.86	-0.809155	0.121454	-6.66225	2.69659e-11	2.37137e-09	bound	chr13	44436643	44436647	-	33.8276	protein_coding	five_prime_UTR
MGRN1	ENSG00000102858	583.822	-0.763488	0.150644	-5.06815	4.01701e-07	9.09367e-06	unbound	#N/A	#N/A	#N/A	#N/A	#N/A	#N/A	#N/A
ZNF629	ENSG00000102870	668.003	-0.668838	0.131634	-5.08104	3.75373e-07	8.57039e-06	bound	chr16	30779197	30779201	-	56.0368	protein_coding	three_prime_UTR
PLLP	ENSG00000102934	688.346	0.539086	0.150916	3.5721	0.000354128	0.0023557	unbound	#N/A	#N/A	#N/A	#N/A	#N/A	#N/A	#N/A
ACD	ENSG00000102977	265.237	-0.842934	0.17422	-4.83833	1.30934e-06	2.50371e-05	unbound	#N/A	#N/A	#N/A	#N/A	#N/A	#N/A	#N/A
POLR2C	ENSG00000102978	1417.88	-0.459931	0.116689	-3.9415	8.09743e-05	0.00071326	unbound	#N/A	#N/A	#N/A	#N/A	#N/A	#N/A	#N/A
MMP15	ENSG00000102996	685.054	-1.01145	0.196956	-5.13541	2.81533e-07	6.74541e-06	bound	chr16	58045304	58045308	+	27.0416	protein_coding	CDS
USB1	ENSG00000103005	1247.49	-0.740122	0.1638	-4.51844	6.2296e-06	8.71546e-05	unbound	#N/A	#N/A	#N/A	#N/A	#N/A	#N/A	#N/A
CYB5B	ENSG00000103018	3676.8	0.485026	0.140555	3.4508	0.000558929	0.00341177	bound	chr16	69463383	69463387	+	43.4837	protein_coding	three_prime_UTR
CCDC113	ENSG00000103021	167.537	-0.692699	0.158395	-4.37323	1.22422e-05	0.000150952	bound	chr16	58283144	58283148	+	26.7372	protein_coding	three_prime_UTR
VAC14	ENSG00000103043	427.675	-0.805445	0.146971	-5.48028	4.24643e-08	1.39557e-06	unbound	#N/A	#N/A	#N/A	#N/A	#N/A	#N/A	#N/A
NPRL3	ENSG00000103148	485.596	-0.669993	0.194878	-3.43801	0.000586017	0.00354801	unbound	#N/A	#N/A	#N/A	#N/A	#N/A	#N/A	#N/A
HSDL1	ENSG00000103160	265.026	-0.778792	0.141368	-5.50896	3.60967e-08	1.21117e-06	bound	chr16	84124279	84124283	-	12.9037	protein_coding	three_prime_UTR
TAF1C	ENSG00000103168	362.934	-0.520618	0.148719	-3.5007	0.000464045	0.00293908	unbound	#N/A	#N/A	#N/A	#N/A	#N/A	#N/A	#N/A
COTL1	ENSG00000103187	1660.54	-0.449075	0.140425	-3.19798	0.00138392	0.00706076	bound	chr16	84565777	84565781	-	23.4587	protein_coding	three_prime_UTR
TSC2	ENSG00000103197	422.537	-0.601213	0.148101	-4.05948	4.91824e-05	0.000477303	unbound	#N/A	#N/A	#N/A	#N/A	#N/A	#N/A	#N/A
NME4	ENSG00000103202	783.088	-0.933993	0.162369	-5.75228	8.8049e-09	3.5703e-07	unbound	#N/A	#N/A	#N/A	#N/A	#N/A	#N/A	#N/A
SLC7A5	ENSG00000103257	26445	-1.09964	0.14029	-7.83834	4.56532e-15	9.87404e-13	bound	chr16	87830625	87830629	-	109.33	protein_coding	three_prime_UTR
UBFD1	ENSG00000103353	1500.25	-1.17237	0.122603	-9.56232	1.15149e-21	9.43883e-19	bound	chr16	23573521	23573525	+	6.76315	protein_coding	three_prime_UTR
USP31	ENSG00000103404	728.955	-0.64466	0.10908	-5.90996	3.42182e-09	1.63971e-07	bound	chr16	23102456	23102460	-	17.4781	protein_coding	CDS
RBL2	ENSG00000103479	630.09	-0.522691	0.116458	-4.48825	7.18108e-06	9.81496e-05	bound	chr16	53454699	53454703	+	20.6454	protein_coding	CDS
MAZ	ENSG00000103495	3025.25	-0.579607	0.14484	-4.00171	6.28874e-05	0.000581799	bound	chr16	29808627	29808631	+	12.7858	protein_coding	five_prime_UTR
VPS35L	ENSG00000103544	246.974	-0.812242	0.162348	-5.00311	5.6414e-07	1.21358e-05	unbound	#N/A	#N/A	#N/A	#N/A	#N/A	#N/A	#N/A
RNF40	ENSG00000103549	652.306	-0.655849	0.171069	-3.83382	0.000126167	0.00102347	bound	chr16	30769229	30769233	+	26.9231	protein_coding	CDS
LACTB	ENSG00000103642	334.391	0.903364	0.205695	4.39176	1.12436e-05	0.000141584	unbound	#N/A	#N/A	#N/A	#N/A	#N/A	#N/A	#N/A
CSK	ENSG00000103653	363.672	-0.694238	0.168684	-4.11561	3.86159e-05	0.000389689	unbound	#N/A	#N/A	#N/A	#N/A	#N/A	#N/A	#N/A
RAB11A	ENSG00000103769	1863.57	0.571348	0.127847	4.46899	7.85898e-06	0.000105878	bound	chr15	65877866	65877870	+	24.3135	protein_coding	five_prime_UTR
RPAP1	ENSG00000103932	338.733	-0.658888	0.176442	-3.73432	0.000188226	0.00140971	bound	chr15	41517532	41517536	-	9.85895	protein_coding	three_prime_UTR
TMEM87A	ENSG00000103978	1084.02	0.82141	0.150543	5.45633	4.86074e-08	1.53444e-06	bound	chr15	42211686	42211690	-	39.6367	protein_coding	three_prime_UTR
ZNF106	ENSG00000103994	1652.36	-1.14166	0.11302	-10.1014	5.44415e-24	8.71337e-21	bound	chr15	42414576	42414580	-	143.324	protein_coding	three_prime_UTR
CEP152	ENSG00000103995	820.699	0.61545	0.177651	3.46438	0.000531463	0.00327534	unbound	#N/A	#N/A	#N/A	#N/A	#N/A	#N/A	#N/A
BMF	ENSG00000104081	8.46857	1.41586	0.356164	3.97531	7.02888e-05	0.000635218	unbound	#N/A	#N/A	#N/A	#N/A	#N/A	#N/A	#N/A
RHOV	ENSG00000104140	158.964	-0.650329	0.202762	-3.20736	0.0013396	0.0068807	bound	chr15	40872526	40872530	-	156.747	protein_coding	three_prime_UTR
VPS18	ENSG00000104142	215.597	-0.820111	0.156301	-5.247	1.54599e-07	4.11022e-06	unbound	#N/A	#N/A	#N/A	#N/A	#N/A	#N/A	#N/A
OIP5	ENSG00000104147	736.501	0.485377	0.129846	3.73809	0.000185423	0.00139442	unbound	#N/A	#N/A	#N/A	#N/A	#N/A	#N/A	#N/A
CSPP1	ENSG00000104218	678.36	0.469162	0.137915	3.40182	0.000669375	0.00394018	unbound	#N/A	#N/A	#N/A	#N/A	#N/A	#N/A	#N/A
ZDHHC2	ENSG00000104219	485.767	0.699029	0.149964	4.66132	3.14188e-06	5.04486e-05	unbound	#N/A	#N/A	#N/A	#N/A	#N/A	#N/A	#N/A
TRIM35	ENSG00000104228	165.87	-0.774544	0.176565	-4.38673	1.15068e-05	0.000143992	bound	chr8	27286919	27286923	-	12.9531	protein_coding	three_prime_UTR
ZFAND1	ENSG00000104231	1990.58	0.952384	0.182653	5.21418	1.84632e-07	4.78161e-06	bound	chr8	81702317	81702321	-	172.835	protein_coding	three_prime_UTR
FZD3	ENSG00000104290	152.367	0.890942	0.176279	5.05417	4.32268e-07	9.63573e-06	unbound	#N/A	#N/A	#N/A	#N/A	#N/A	#N/A	#N/A
INTS9	ENSG00000104299	192.345	-0.570265	0.151329	-3.76839	0.000164306	0.00126393	unbound	#N/A	#N/A	#N/A	#N/A	#N/A	#N/A	#N/A
NBN	ENSG00000104320	1089.17	0.674924	0.181719	3.71411	0.000203923	0.00150822	unbound	#N/A	#N/A	#N/A	#N/A	#N/A	#N/A	#N/A
PLAT	ENSG00000104368	30.4551	0.973218	0.291905	3.33402	0.000856007	0.00480042	unbound	#N/A	#N/A	#N/A	#N/A	#N/A	#N/A	#N/A
STK3	ENSG00000104375	383.226	0.718072	0.162256	4.42555	9.61967e-06	0.000124666	unbound	#N/A	#N/A	#N/A	#N/A	#N/A	#N/A	#N/A
EIF3E	ENSG00000104408	3753.07	0.724072	0.180034	4.02185	5.77421e-05	0.000541078	bound	chr8	108216446	108216450	-	118.656	protein_coding	CDS
CHRAC1	ENSG00000104472	3162.06	0.296976	0.0965207	3.07681	0.00209231	0.00983626	unbound	#N/A	#N/A	#N/A	#N/A	#N/A	#N/A	#N/A
SH2D4A	ENSG00000104611	1517.85	-0.367165	0.0978958	-3.75057	0.000176433	0.00133893	bound	chr8	19395511	19395515	+	50.6154	protein_coding	three_prime_UTR
LEPROTL1	ENSG00000104660	1145.91	0.997146	0.160928	6.19624	5.78281e-10	3.53259e-08	bound	chr8	30107576	30107580	+	11.9363	protein_coding	three_prime_UTR
GSR	ENSG00000104687	836.394	0.41758	0.106735	3.91231	9.14188e-05	0.000788776	bound	chr8	30693044	30693048	-	7.50467	protein_coding	three_prime_UTR
PPP2CB	ENSG00000104695	941.797	0.413492	0.111655	3.70331	0.000212803	0.00156235	bound	chr8	30797686	30797690	-	16.3531	protein_coding	CDS
ECH1	ENSG00000104823	130.126	-0.690413	0.208195	-3.31618	0.000912559	0.00505556	bound	chr19	38831137	38831141	-	11.2741	protein_coding	three_prime_UTR
NFKBIB	ENSG00000104825	99.7875	-0.747225	0.219532	-3.40372	0.000664746	0.00391869	bound	chr19	38908021	38908025	+	21.638	protein_coding	three_prime_UTR
CLPTM1	ENSG00000104853	1257.65	-0.507341	0.160457	-3.16186	0.00156767	0.00782855	unbound	#N/A	#N/A	#N/A	#N/A	#N/A	#N/A	#N/A
RELB	ENSG00000104856	222.332	-1.01913	0.150266	-6.7822	1.18362e-11	1.12094e-09	unbound	#N/A	#N/A	#N/A	#N/A	#N/A	#N/A	#N/A
RNASEH2A	ENSG00000104889	19.4207	-1.17804	0.307409	-3.83215	0.000127028	0.00102889	bound	chr19	12807276	12807280	+	14.1106	protein_coding	CDS
AMH	ENSG00000104899	82.5638	-1.22259	0.305815	-3.99782	6.39293e-05	0.000587875	unbound	#N/A	#N/A	#N/A	#N/A	#N/A	#N/A	#N/A
TRMT1	ENSG00000104907	948.186	-0.544007	0.168196	-3.23437	0.00121913	0.00638486	unbound	#N/A	#N/A	#N/A	#N/A	#N/A	#N/A	#N/A
DMPK	ENSG00000104936	343.626	-0.572029	0.168032	-3.40429	0.000663363	0.00391456	bound	chr19	45779327	45779331	-	5.72685	protein_coding	CDS
TLE6	ENSG00000104953	88.6445	-0.688714	0.206234	-3.33948	0.000839342	0.00471522	unbound	#N/A	#N/A	#N/A	#N/A	#N/A	#N/A	#N/A
YJU2B	ENSG00000104957	276.592	-0.994002	0.196406	-5.06095	4.17173e-07	9.3908e-06	unbound	#N/A	#N/A	#N/A	#N/A	#N/A	#N/A	#N/A
SGTA	ENSG00000104969	814.84	-0.713597	0.164358	-4.34172	1.41374e-05	0.000170255	unbound	#N/A	#N/A	#N/A	#N/A	#N/A	#N/A	#N/A
TIMM44	ENSG00000104980	696.392	-0.508168	0.122655	-4.14308	3.42674e-05	0.000353838	bound	chr19	7933976	7933980	-	7.27424	protein_coding	three_prime_UTR
IL27RA	ENSG00000104998	492.508	-0.530951	0.135765	-3.91082	9.19815e-05	0.000792765	bound	chr19	14052492	14052496	+	29.5914	protein_coding	three_prime_UTR
FAM32A	ENSG00000105058	807.424	-0.774556	0.150478	-5.14729	2.6427e-07	6.42804e-06	bound	chr19	16191916	16191920	+	20.5119	protein_coding	three_prime_UTR
PPP6R1	ENSG00000105063	543.112	-0.762279	0.165653	-4.60167	4.19116e-06	6.27498e-05	bound	chr19	55232155	55232159	-	44.9605	protein_coding	CDS
PDCD5	ENSG00000105185	1847.43	0.571337	0.141328	4.04263	5.28542e-05	0.000504432	bound	chr19	32587297	32587301	+	13.8318	protein_coding	three_prime_UTR
TIMM50	ENSG00000105197	1541.74	-0.462051	0.118611	-3.89552	9.79866e-05	0.000838202	unbound	#N/A	#N/A	#N/A	#N/A	#N/A	#N/A	#N/A
AKT2	ENSG00000105221	1242.4	-0.569183	0.170169	-3.34482	0.000823374	0.00464836	bound	chr19	40232045	40232049	-	16.8303	protein_coding	three_prime_UTR
PLD3	ENSG00000105223	794.147	-1.2323	0.207031	-5.95224	2.64495e-09	1.31877e-07	unbound	#N/A	#N/A	#N/A	#N/A	#N/A	#N/A	#N/A
SLC1A5	ENSG00000105281	5964.57	-0.511516	0.156006	-3.27883	0.0010424	0.00562493	bound	chr19	46775435	46775439	-	70.4673	protein_coding	three_prime_UTR
DMAC2	ENSG00000105341	463.546	-0.573797	0.159461	-3.59837	0.000320222	0.00216752	unbound	#N/A	#N/A	#N/A	#N/A	#N/A	#N/A	#N/A
MRPL4	ENSG00000105364	793.956	-0.978635	0.174029	-5.62339	1.87245e-08	7.05142e-07	unbound	#N/A	#N/A	#N/A	#N/A	#N/A	#N/A	#N/A
RPS19	ENSG00000105372	14837.1	-1.0553	0.162228	-6.50504	7.76737e-11	6.1543e-09	bound	chr19	41869107	41869111	+	75.2606	protein_coding	CDS
TYK2	ENSG00000105397	522.189	-0.544824	0.144677	-3.7658	0.000166016	0.00127499	unbound	#N/A	#N/A	#N/A	#N/A	#N/A	#N/A	#N/A
PTPRS	ENSG00000105426	1890.47	-0.484824	0.136184	-3.56007	0.000370762	0.00244703	bound	chr19	5273501	5273505	-	27.6755	protein_coding	CDS
MEGF8	ENSG00000105429	153.26	-0.814804	0.184724	-4.41093	1.02929e-05	0.000131265	bound	chr19	42377298	42377302	+	118.717	protein_coding	three_prime_UTR
GRWD1	ENSG00000105447	353.207	-0.706166	0.170358	-4.14518	3.39543e-05	0.000351285	bound	chr19	48453116	48453120	+	11.9997	protein_coding	three_prime_UTR
GRIN2D	ENSG00000105464	74.4141	-0.924069	0.23476	-3.93623	8.27716e-05	0.000726692	unbound	#N/A	#N/A	#N/A	#N/A	#N/A	#N/A	#N/A
TMEM205	ENSG00000105518	390.63	-0.898477	0.208022	-4.31915	1.56632e-05	0.000185147	unbound	#N/A	#N/A	#N/A	#N/A	#N/A	#N/A	#N/A
RASIP1	ENSG00000105538	1105.39	-0.619064	0.155534	-3.98025	6.88432e-05	0.000625688	bound	chr19	48720705	48720709	-	87.0667	protein_coding	three_prime_UTR
FGF21	ENSG00000105550	183.655	-0.828503	0.201183	-4.11816	3.81912e-05	0.000386134	unbound	#N/A	#N/A	#N/A	#N/A	#N/A	#N/A	#N/A
PPP2R1A	ENSG00000105568	2217.22	-0.66504	0.14147	-4.70093	2.58985e-06	4.30432e-05	unbound	#N/A	#N/A	#N/A	#N/A	#N/A	#N/A	#N/A
CRTC1	ENSG00000105662	73.3415	-1.3105	0.25083	-5.22466	1.7448e-07	4.56299e-06	unbound	#N/A	#N/A	#N/A	#N/A	#N/A	#N/A	#N/A
COPE	ENSG00000105669	957.647	-0.582752	0.175989	-3.31129	0.000928669	0.00511768	unbound	#N/A	#N/A	#N/A	#N/A	#N/A	#N/A	#N/A
DDX49	ENSG00000105671	403.948	-0.578411	0.149358	-3.87263	0.000107665	0.00090361	unbound	#N/A	#N/A	#N/A	#N/A	#N/A	#N/A	#N/A
ARMC6	ENSG00000105676	422.834	-0.925167	0.181671	-5.09253	3.53312e-07	8.12465e-06	unbound	#N/A	#N/A	#N/A	#N/A	#N/A	#N/A	#N/A
TMEM147	ENSG00000105677	1936.51	-0.673519	0.170072	-3.96019	7.48894e-05	0.000669611	unbound	#N/A	#N/A	#N/A	#N/A	#N/A	#N/A	#N/A
USF2	ENSG00000105698	482.125	-0.586745	0.144321	-4.06555	4.79202e-05	0.000467946	unbound	#N/A	#N/A	#N/A	#N/A	#N/A	#N/A	#N/A
FKBP8	ENSG00000105701	893.526	-0.596947	0.187689	-3.18052	0.00147012	0.00742716	bound	chr19	18541823	18541827	-	18.8979	protein_coding	CDS
ERF	ENSG00000105722	1053.03	-0.655004	0.152988	-4.2814	1.85723e-05	0.00021217	bound	chr19	42248804	42248808	-	10.3864	protein_coding	CDS
ATP13A1	ENSG00000105726	656.247	-0.684487	0.15541	-4.40438	1.06087e-05	0.000134777	unbound	#N/A	#N/A	#N/A	#N/A	#N/A	#N/A	#N/A
ZNF574	ENSG00000105732	205.703	-0.981012	0.198938	-4.93124	8.17091e-07	1.67018e-05	unbound	#N/A	#N/A	#N/A	#N/A	#N/A	#N/A	#N/A
GRIK5	ENSG00000105737	11.5814	-1.28633	0.345742	-3.7205	0.000198831	0.00147739	unbound	#N/A	#N/A	#N/A	#N/A	#N/A	#N/A	#N/A
SIPA1L3	ENSG00000105738	630.316	-1.20501	0.194802	-6.1858	6.17898e-10	3.73187e-08	unbound	#N/A	#N/A	#N/A	#N/A	#N/A	#N/A	#N/A
SMG9	ENSG00000105771	351.747	-0.773741	0.149209	-5.1856	2.15315e-07	5.41842e-06	unbound	#N/A	#N/A	#N/A	#N/A	#N/A	#N/A	#N/A
AVL9	ENSG00000105778	728.561	0.421575	0.106532	3.95726	7.58157e-05	0.000674728	unbound	#N/A	#N/A	#N/A	#N/A	#N/A	#N/A	#N/A
PMPCB	ENSG00000105819	874.176	0.768243	0.178854	4.29537	1.74405e-05	0.000201371	bound	chr7	103311846	103311850	+	24.3158	protein_coding	three_prime_UTR
PON2	ENSG00000105854	2824.11	1.20405	0.161985	7.43312	1.06065e-13	1.84519e-11	bound	chr7	95406214	95406218	-	14.4179	protein_coding	three_prime_UTR
ITGB8	ENSG00000105855	1095.53	0.80569	0.180974	4.45196	8.5089e-06	0.000112829	unbound	#N/A	#N/A	#N/A	#N/A	#N/A	#N/A	#N/A
HBP1	ENSG00000105856	76.8493	0.715698	0.213831	3.34702	0.000816845	0.00461578	unbound	#N/A	#N/A	#N/A	#N/A	#N/A	#N/A	#N/A
CBLL1	ENSG00000105879	473.69	-0.430595	0.136709	-3.14972	0.00163429	0.00808809	bound	chr7	107761491	107761495	+	53.474	protein_coding	three_prime_UTR
OGDH	ENSG00000105953	1172.19	-0.917944	0.157424	-5.83105	5.508e-09	2.42666e-07	bound	chr7	44708479	44708483	+	13.2907	protein_coding	three_prime_UTR
CAV2	ENSG00000105971	1701.3	0.95382	0.175277	5.44179	5.27467e-08	1.64885e-06	unbound	#N/A	#N/A	#N/A	#N/A	#N/A	#N/A	#N/A
CAV1	ENSG00000105974	4974.07	0.647485	0.128481	5.03952	4.66693e-07	1.02885e-05	unbound	#N/A	#N/A	#N/A	#N/A	#N/A	#N/A	#N/A
MET	ENSG00000105976	7441.04	0.539222	0.0967697	5.57223	2.51504e-08	8.98511e-07	bound	chr7	116777401	116777405	+	52.229	protein_coding	CDS
LMBR1	ENSG00000105983	1146.54	0.791203	0.156959	5.04083	4.63528e-07	1.02328e-05	unbound	#N/A	#N/A	#N/A	#N/A	#N/A	#N/A	#N/A
HOXA5	ENSG00000106004	123.535	0.621038	0.176776	3.51314	0.000442848	0.00283285	unbound	#N/A	#N/A	#N/A	#N/A	#N/A	#N/A	#N/A
BRAT1	ENSG00000106009	340.665	-0.848525	0.239112	-3.54865	0.000387211	0.00253572	unbound	#N/A	#N/A	#N/A	#N/A	#N/A	#N/A	#N/A
IQCE	ENSG00000106012	441.315	-0.913317	0.135578	-6.73645	1.62307e-11	1.49295e-09	bound	chr7	2612828	2612832	+	7.5223	protein_coding	three_prime_UTR
SSBP1	ENSG00000106028	691.413	0.581335	0.152094	3.82221	0.000132263	0.00106536	bound	chr7	141743570	141743574	+	30.2852	protein_coding	CDS
HIBADH	ENSG00000106049	700.623	0.536303	0.139036	3.8573	0.000114646	0.000949162	bound	chr7	27525817	27525821	-	50.3011	protein_coding	three_prime_UTR
GRB10	ENSG00000106070	842.48	-0.722773	0.117166	-6.16882	6.88033e-10	4.10894e-08	bound	chr7	50590478	50590482	-	15.484	protein_coding	three_prime_UTR
COBL	ENSG00000106078	1158.26	-0.575171	0.120466	-4.77457	1.80095e-06	3.2134e-05	unbound	#N/A	#N/A	#N/A	#N/A	#N/A	#N/A	#N/A
PTCD1	ENSG00000106246	69.7816	-0.781077	0.240306	-3.25034	0.00115269	0.00611293	unbound	#N/A	#N/A	#N/A	#N/A	#N/A	#N/A	#N/A
CYP3A5	ENSG00000106258	11.637	1.68269	0.352258	4.77687	1.78045e-06	3.19106e-05	unbound	#N/A	#N/A	#N/A	#N/A	#N/A	#N/A	#N/A
TAF6	ENSG00000106290	740.999	-0.525098	0.150583	-3.4871	0.000488282	0.00305744	unbound	#N/A	#N/A	#N/A	#N/A	#N/A	#N/A	#N/A
WASL	ENSG00000106299	1218.27	0.45796	0.132302	3.46149	0.000537197	0.00330353	bound	chr7	123689097	123689101	-	4.95232	protein_coding	CDS
AIMP2	ENSG00000106305	3033.52	-0.662073	0.123856	-5.3455	9.01658e-08	2.60959e-06	unbound	#N/A	#N/A	#N/A	#N/A	#N/A	#N/A	#N/A
TFR2	ENSG00000106327	118.806	-0.706795	0.186062	-3.7987	0.000145457	0.00114682	unbound	#N/A	#N/A	#N/A	#N/A	#N/A	#N/A	#N/A
LSM5	ENSG00000106355	1453.65	0.687552	0.186651	3.68362	0.000229945	0.00166152	bound	chr7	32489278	32489282	-	17.6884	protein_coding	three_prime_UTR
AP1S1	ENSG00000106367	749.194	-0.465932	0.128066	-3.63822	0.000274526	0.00191367	bound	chr7	101159113	101159117	+	33.374	protein_coding	CDS
RPA3	ENSG00000106399	1652.49	0.703085	0.188566	3.72858	0.00019256	0.0014388	unbound	#N/A	#N/A	#N/A	#N/A	#N/A	#N/A	#N/A
CLDN15	ENSG00000106404	112.97	-0.895069	0.265669	-3.36911	0.000754119	0.00434317	unbound	#N/A	#N/A	#N/A	#N/A	#N/A	#N/A	#N/A
GLCCI1	ENSG00000106415	1376.4	0.577434	0.173577	3.32668	0.000878865	0.00490284	unbound	#N/A	#N/A	#N/A	#N/A	#N/A	#N/A	#N/A
TMEM106B	ENSG00000106460	1371.93	0.608491	0.167263	3.63792	0.000274852	0.00191442	bound	chr7	12236880	12236884	+	22.3871	protein_coding	three_prime_UTR
MEST	ENSG00000106484	778.825	0.505438	0.157002	3.2193	0.00128503	0.00664951	unbound	#N/A	#N/A	#N/A	#N/A	#N/A	#N/A	#N/A
ACTR3C	ENSG00000106526	87.3024	0.601361	0.189545	3.17266	0.00151047	0.00759269	unbound	#N/A	#N/A	#N/A	#N/A	#N/A	#N/A	#N/A
TSPAN13	ENSG00000106537	909.636	0.969466	0.129216	7.50266	6.25369e-14	1.12461e-11	bound	chr7	16783826	16783830	+	14.9842	protein_coding	three_prime_UTR
BLVRA	ENSG00000106605	503.484	0.537846	0.115385	4.6613	3.14221e-06	5.04486e-05	unbound	#N/A	#N/A	#N/A	#N/A	#N/A	#N/A	#N/A
RHEB	ENSG00000106615	560.147	0.455114	0.126914	3.586	0.000335793	0.00225435	bound	chr7	151470599	151470603	-	93.6022	protein_coding	CDS
POLD2	ENSG00000106628	959.042	-1.20864	0.131137	-9.21664	3.06549e-20	1.81715e-17	unbound	#N/A	#N/A	#N/A	#N/A	#N/A	#N/A	#N/A
BCL7B	ENSG00000106635	445.385	-0.892986	0.152097	-5.87115	4.32775e-09	1.99039e-07	unbound	#N/A	#N/A	#N/A	#N/A	#N/A	#N/A	#N/A
SLC1A1	ENSG00000106688	126.722	0.814283	0.210762	3.86352	0.000111765	0.000930211	unbound	#N/A	#N/A	#N/A	#N/A	#N/A	#N/A	#N/A
FKTN	ENSG00000106692	1124.03	-0.654503	0.128985	-5.07426	3.89008e-07	8.85644e-06	bound	chr9	105635717	105635721	+	47.0828	protein_coding	three_prime_UTR
FSD1L	ENSG00000106701	155.522	0.661287	0.194718	3.39612	0.000683476	0.00400404	unbound	#N/A	#N/A	#N/A	#N/A	#N/A	#N/A	#N/A
TMEM245	ENSG00000106771	2370.01	0.859179	0.139218	6.17146	6.76625e-10	4.05595e-08	bound	chr9	109017525	109017529	-	102.713	protein_coding	three_prime_UTR
MEGF9	ENSG00000106780	1076.28	0.497082	0.142636	3.48497	0.000492198	0.00307961	bound	chr9	120601982	120601986	-	30.5537	protein_coding	three_prime_UTR
TRIM14	ENSG00000106785	573.382	-0.761072	0.120862	-6.29701	3.03451e-10	2.09342e-08	unbound	#N/A	#N/A	#N/A	#N/A	#N/A	#N/A	#N/A
ECM2	ENSG00000106823	257.773	0.801152	0.222709	3.5973	0.000321537	0.00217139	unbound	#N/A	#N/A	#N/A	#N/A	#N/A	#N/A	#N/A
AKNA	ENSG00000106948	533.086	-1.0023	0.192619	-5.20354	1.95532e-07	5.03134e-06	unbound	#N/A	#N/A	#N/A	#N/A	#N/A	#N/A	#N/A
CDC37L1	ENSG00000106993	188.466	1.12463	0.149856	7.50469	6.15738e-14	1.11987e-11	unbound	#N/A	#N/A	#N/A	#N/A	#N/A	#N/A	#N/A
RIC1	ENSG00000107036	1084.63	0.396021	0.101933	3.88509	0.000102291	0.000868981	bound	chr9	5720715	5720719	+	14.5543	protein_coding	CDS
TESK1	ENSG00000107140	204.581	-0.572333	0.175319	-3.26453	0.00109646	0.00587313	unbound	#N/A	#N/A	#N/A	#N/A	#N/A	#N/A	#N/A
RGP1	ENSG00000107185	1039.3	-0.587911	0.115386	-5.09519	3.48397e-07	8.03036e-06	bound	chr9	35757414	35757418	+	56.603	protein_coding	three_prime_UTR
PIP5K1B	ENSG00000107242	449.695	-0.551274	0.17204	-3.20434	0.00135375	0.00694224	bound	chr9	68894609	68894613	+	7.41815	protein_coding	CDS
NPDC1	ENSG00000107281	236.257	-0.70105	0.174775	-4.01115	6.04239e-05	0.000561605	unbound	#N/A	#N/A	#N/A	#N/A	#N/A	#N/A	#N/A
EXOSC3	ENSG00000107371	227.95	0.601775	0.179034	3.36122	0.000775981	0.00442766	bound	chr9	37780860	37780864	-	19.2845	protein_coding	CDS
ZFAND5	ENSG00000107372	1347.35	0.470907	0.130655	3.60421	0.000313106	0.00213154	unbound	#N/A	#N/A	#N/A	#N/A	#N/A	#N/A	#N/A
DVL1	ENSG00000107404	284.968	-0.864513	0.19432	-4.44891	8.63066e-06	0.000114255	bound	chr1	1340074	1340078	-	10.7105	protein_coding	CDS
PHYH	ENSG00000107537	147.087	-0.884624	0.173344	-5.10328	3.33817e-07	7.77692e-06	unbound	#N/A	#N/A	#N/A	#N/A	#N/A	#N/A	#N/A
DNMBP	ENSG00000107554	525.153	-0.549307	0.11623	-4.72604	2.28938e-06	3.89803e-05	bound	chr10	99956879	99956883	-	14.6756	protein_coding	CDS
RAB11FIP2	ENSG00000107560	889.596	0.777917	0.161254	4.82416	1.40595e-06	2.65356e-05	bound	chr10	118005525	118005529	-	12.8915	protein_coding	three_prime_UTR
NSMCE4A	ENSG00000107672	1881.17	0.529769	0.157079	3.37263	0.000744533	0.00429879	unbound	#N/A	#N/A	#N/A	#N/A	#N/A	#N/A	#N/A
PLEKHA1	ENSG00000107679	1089.44	0.976248	0.159354	6.12628	8.99582e-10	5.14207e-08	unbound	#N/A	#N/A	#N/A	#N/A	#N/A	#N/A	#N/A
UNC5B	ENSG00000107731	565.829	-0.976595	0.189132	-5.16357	2.42281e-07	5.95655e-06	bound	chr10	71300412	71300416	+	213.599	protein_coding	three_prime_UTR
KAZALD1	ENSG00000107821	170.774	-0.603849	0.170574	-3.54009	0.000399988	0.00260448	unbound	#N/A	#N/A	#N/A	#N/A	#N/A	#N/A	#N/A
TNKS2	ENSG00000107854	1587.8	0.726286	0.15751	4.61105	4.00632e-06	6.06927e-05	bound	chr10	91855614	91855618	+	20.7462	protein_coding	CDS
GBF1	ENSG00000107862	1874	-0.525051	0.116085	-4.523	6.0968e-06	8.55147e-05	unbound	#N/A	#N/A	#N/A	#N/A	#N/A	#N/A	#N/A
CPEB3	ENSG00000107864	163.791	-0.609323	0.190112	-3.20507	0.00135029	0.0069267	unbound	#N/A	#N/A	#N/A	#N/A	#N/A	#N/A	#N/A
SUFU	ENSG00000107882	179.842	-0.639037	0.197185	-3.2408	0.00119196	0.00627751	unbound	#N/A	#N/A	#N/A	#N/A	#N/A	#N/A	#N/A
ACBD5	ENSG00000107897	610.984	0.790327	0.152335	5.18809	2.12461e-07	5.37273e-06	bound	chr10	27218162	27218166	-	15.4621	protein_coding	three_prime_UTR
LHPP	ENSG00000107902	139.405	-0.735786	0.201111	-3.65861	0.00025359	0.00179786	unbound	#N/A	#N/A	#N/A	#N/A	#N/A	#N/A	#N/A
LARP4B	ENSG00000107929	2140.36	-0.467253	0.0969501	-4.81952	1.43903e-06	2.70008e-05	bound	chr10	811962	811966	-	26.3581	protein_coding	three_prime_UTR
BCCIP	ENSG00000107949	936.948	0.836838	0.161467	5.18273	2.18663e-07	5.48542e-06	bound	chr10	125831511	125831515	+	43.9998	protein_coding	CDS
SH3PXD2A	ENSG00000107957	1469.97	-0.673682	0.129863	-5.18763	2.12983e-07	5.37665e-06	bound	chr10	103613090	103613094	-	27.2792	protein_coding	CDS
STN1	ENSG00000107960	156.261	0.604797	0.170665	3.54377	0.000394452	0.00257577	unbound	#N/A	#N/A	#N/A	#N/A	#N/A	#N/A	#N/A
SMC3	ENSG00000108055	1012.54	0.762515	0.18347	4.15609	3.23747e-05	0.000337782	bound	chr10	110602583	110602587	+	50.0972	protein_coding	CDS
TFAM	ENSG00000108064	1197.9	0.80458	0.155083	5.18806	2.12492e-07	5.37273e-06	bound	chr10	58396966	58396970	+	29.4668	protein_coding	three_prime_UTR
CCNY	ENSG00000108100	1227.07	-0.496756	0.101171	-4.91007	9.10427e-07	1.84448e-05	bound	chr10	35569515	35569519	+	100.456	protein_coding	three_prime_UTR
UBE2S	ENSG00000108106	199.578	-1.10573	0.242455	-4.56057	5.10157e-06	7.3892e-05	unbound	#N/A	#N/A	#N/A	#N/A	#N/A	#N/A	#N/A
PPIF	ENSG00000108179	1782.47	-0.423291	0.122639	-3.45153	0.000557409	0.00340899	bound	chr10	79354448	79354452	+	25.5127	protein_coding	three_prime_UTR
NUFIP2	ENSG00000108256	7785.69	0.430061	0.109742	3.91885	8.89739e-05	0.000773507	bound	chr17	29262955	29262959	-	34.8566	protein_coding	three_prime_UTR
GIT1	ENSG00000108262	867.449	-0.542526	0.172379	-3.14728	0.00164797	0.00813564	unbound	#N/A	#N/A	#N/A	#N/A	#N/A	#N/A	#N/A
UBTF	ENSG00000108312	1897.85	-0.356954	0.105678	-3.37776	0.000730796	0.00423016	bound	chr17	44206115	44206119	-	10.7599	protein_coding	three_prime_UTR
CASC3	ENSG00000108349	1091.13	-0.465859	0.108567	-4.29099	1.7788e-05	0.000204376	bound	chr17	40164091	40164095	+	18.1386	protein_coding	three_prime_UTR
KPNB1	ENSG00000108424	7082.81	-0.394209	0.0923106	-4.27046	1.95069e-05	0.000221111	bound	chr17	47682846	47682850	+	119.221	protein_coding	three_prime_UTR
GOSR2	ENSG00000108433	842.137	-0.321736	0.1046	-3.07589	0.00209879	0.00986233	unbound	#N/A	#N/A	#N/A	#N/A	#N/A	#N/A	#N/A
PNPO	ENSG00000108439	249.089	-0.559523	0.155827	-3.59068	0.00032982	0.00221983	unbound	#N/A	#N/A	#N/A	#N/A	#N/A	#N/A	#N/A
TRIM16L	ENSG00000108448	119.595	-0.925551	0.212956	-4.34621	1.38509e-05	0.000167182	unbound	#N/A	#N/A	#N/A	#N/A	#N/A	#N/A	#N/A
CBX1	ENSG00000108468	604.523	0.435922	0.128293	3.39785	0.000679177	0.00398469	bound	chr17	48070575	48070579	-	138.657	protein_coding	three_prime_UTR
RECQL5	ENSG00000108469	205.179	-0.607229	0.177294	-3.42499	0.000614831	0.00368691	unbound	#N/A	#N/A	#N/A	#N/A	#N/A	#N/A	#N/A
CAMTA2	ENSG00000108509	442.586	-0.748171	0.189588	-3.94629	7.93721e-05	0.000701076	unbound	#N/A	#N/A	#N/A	#N/A	#N/A	#N/A	#N/A
PFN1	ENSG00000108518	4772.3	-0.851347	0.200003	-4.25666	2.07501e-05	0.000233384	bound	chr17	4946687	4946691	-	66.3506	protein_coding	CDS
RAI1	ENSG00000108557	920.903	-0.849323	0.167894	-5.05868	4.22158e-07	9.45667e-06	unbound	#N/A	#N/A	#N/A	#N/A	#N/A	#N/A	#N/A
C1QBP	ENSG00000108561	3322.08	0.487446	0.110642	4.40563	1.05476e-05	0.000134406	bound	chr17	5433409	5433413	-	122.427	protein_coding	CDS
FTSJ3	ENSG00000108592	581.503	-0.406299	0.127454	-3.18782	0.00143352	0.00727211	bound	chr17	63820126	63820130	-	15.4202	protein_coding	CDS
B9D1	ENSG00000108641	335.758	-0.472578	0.152685	-3.09512	0.00196734	0.00934616	unbound	#N/A	#N/A	#N/A	#N/A	#N/A	#N/A	#N/A
PSMD11	ENSG00000108671	3046.36	-0.29964	0.0923208	-3.24565	0.00117185	0.00619604	bound	chr17	32482530	32482534	+	26.5912	protein_coding	three_prime_UTR
PEX12	ENSG00000108733	236.071	-0.911342	0.157914	-5.77112	7.87472e-09	3.27364e-07	unbound	#N/A	#N/A	#N/A	#N/A	#N/A	#N/A	#N/A
KAT2A	ENSG00000108773	1007.49	-0.710087	0.160697	-4.4188	9.92499e-06	0.000127418	unbound	#N/A	#N/A	#N/A	#N/A	#N/A	#N/A	#N/A
RAB5C	ENSG00000108774	1524.95	-0.482807	0.101015	-4.77956	1.7568e-06	3.15927e-05	bound	chr17	42125312	42125316	-	16.0661	protein_coding	three_prime_UTR
MLX	ENSG00000108788	1691.78	-0.375365	0.120115	-3.12505	0.00177774	0.00862362	unbound	#N/A	#N/A	#N/A	#N/A	#N/A	#N/A	#N/A
COL1A1	ENSG00000108821	667.242	-0.609464	0.150783	-4.042	5.29978e-05	0.000505501	unbound	#N/A	#N/A	#N/A	#N/A	#N/A	#N/A	#N/A
LRRC59	ENSG00000108829	4308.3	-0.376634	0.108661	-3.46614	0.00052798	0.00326141	bound	chr17	50381938	50381942	-	89.1798	protein_coding	three_prime_UTR
LUC7L3	ENSG00000108848	3202.6	0.779482	0.171369	4.54857	5.40115e-06	7.75295e-05	unbound	#N/A	#N/A	#N/A	#N/A	#N/A	#N/A	#N/A
SMURF2	ENSG00000108854	964.395	0.48043	0.139894	3.43425	0.000594206	0.00358472	bound	chr17	64547761	64547765	-	30.8526	protein_coding	three_prime_UTR
EFTUD2	ENSG00000108883	2031.04	-0.442727	0.121717	-3.63734	0.000275466	0.00191756	bound	chr17	44854644	44854648	-	14.7157	protein_coding	CDS
PRKAR1A	ENSG00000108946	2281.77	0.638313	0.146411	4.35972	1.30226e-05	0.000158139	bound	chr17	68531305	68531309	+	118.32	protein_coding	three_prime_UTR
MMD	ENSG00000108960	628.319	0.944885	0.15035	6.28456	3.28777e-10	2.22969e-08	unbound	#N/A	#N/A	#N/A	#N/A	#N/A	#N/A	#N/A
RANGRF	ENSG00000108961	574.275	-0.80595	0.195694	-4.11842	3.81482e-05	0.000386076	unbound	#N/A	#N/A	#N/A	#N/A	#N/A	#N/A	#N/A
DHRS7B	ENSG00000109016	422.627	-0.611652	0.137197	-4.45821	8.2646e-06	0.000110321	unbound	#N/A	#N/A	#N/A	#N/A	#N/A	#N/A	#N/A
WSB1	ENSG00000109046	698.348	0.539746	0.113107	4.77198	1.82428e-06	3.23351e-05	bound	chr17	27313124	27313128	+	6.32298	protein_coding	three_prime_UTR
SLC9A3R1	ENSG00000109062	813.537	-0.563481	0.139603	-4.03631	5.42974e-05	0.000516355	unbound	#N/A	#N/A	#N/A	#N/A	#N/A	#N/A	#N/A
TMEM104	ENSG00000109066	228.662	-1.21113	0.18782	-6.44832	1.13098e-10	8.49824e-09	unbound	#N/A	#N/A	#N/A	#N/A	#N/A	#N/A	#N/A
VTN	ENSG00000109072	129.099	-0.815009	0.240767	-3.38506	0.000711628	0.00413566	unbound	#N/A	#N/A	#N/A	#N/A	#N/A	#N/A	#N/A
IFT20	ENSG00000109083	462.365	0.448407	0.11341	3.95386	7.68997e-05	0.000682628	unbound	#N/A	#N/A	#N/A	#N/A	#N/A	#N/A	#N/A
TMEM97	ENSG00000109084	2293.97	-0.604952	0.121176	-4.99232	5.96571e-07	1.26801e-05	bound	chr17	28327139	28327143	+	59.3718	protein_coding	three_prime_UTR
CDR2L	ENSG00000109089	387.699	-0.583648	0.157061	-3.71606	0.000202353	0.00149938	unbound	#N/A	#N/A	#N/A	#N/A	#N/A	#N/A	#N/A
PMP22	ENSG00000109099	2094.35	-0.781978	0.101642	-7.69346	1.43204e-14	2.86497e-12	unbound	#N/A	#N/A	#N/A	#N/A	#N/A	#N/A	#N/A
SUPT6H	ENSG00000109111	2003.05	-0.58535	0.127416	-4.59401	4.34805e-06	6.47128e-05	bound	chr17	28675081	28675085	+	37.5315	protein_coding	CDS
RAB34	ENSG00000109113	1022	-0.68075	0.186608	-3.64801	0.000264278	0.00185471	bound	chr17	28715830	28715834	-	37.8688	protein_coding	three_prime_UTR
TMEM33	ENSG00000109133	2947.51	0.366501	0.100006	3.66479	0.000247541	0.00176084	bound	chr4	41959332	41959336	+	46.6484	protein_coding	three_prime_UTR
DCUN1D4	ENSG00000109184	683.347	0.561651	0.168918	3.32499	0.00088421	0.00492676	bound	chr4	51877839	51877843	+	6.96998	protein_coding	three_prime_UTR
LAMTOR3	ENSG00000109270	794.547	1.00455	0.184938	5.43182	5.57817e-08	1.7302e-06	unbound	#N/A	#N/A	#N/A	#N/A	#N/A	#N/A	#N/A
NFKB1	ENSG00000109320	1179.56	-0.353488	0.0935409	-3.77896	0.000157482	0.00121705	unbound	#N/A	#N/A	#N/A	#N/A	#N/A	#N/A	#N/A
MANBA	ENSG00000109323	279.081	0.628488	0.154833	4.05913	4.92557e-05	0.000477303	unbound	#N/A	#N/A	#N/A	#N/A	#N/A	#N/A	#N/A
TBC1D9	ENSG00000109436	299.392	-0.768509	0.14868	-5.16889	2.35491e-07	5.83548e-06	unbound	#N/A	#N/A	#N/A	#N/A	#N/A	#N/A	#N/A
KLHL2	ENSG00000109466	194.063	0.622485	0.176253	3.53177	0.000412789	0.00266399	bound	chr4	165311503	165311507	+	25.7864	protein_coding	three_prime_UTR
RPL34	ENSG00000109475	3562.94	0.834964	0.163772	5.09833	3.4267e-07	7.92548e-06	bound	chr4	108620573	108620577	+	354.103	protein_coding	five_prime_UTR
GALNT7	ENSG00000109586	1030.51	1.17228	0.160216	7.31691	2.53739e-13	3.93715e-11	bound	chr4	173322311	173322315	+	40.0212	protein_coding	three_prime_UTR
GLRB	ENSG00000109738	117.904	0.621035	0.172272	3.60496	0.000312198	0.00212808	unbound	#N/A	#N/A	#N/A	#N/A	#N/A	#N/A	#N/A
KLHL5	ENSG00000109790	1578.06	0.535042	0.14871	3.59788	0.000320826	0.00217025	bound	chr4	39113127	39113131	+	46.0026	protein_coding	CDS
PPARGC1A	ENSG00000109819	268.32	-0.568285	0.15323	-3.70871	0.000208319	0.00153435	unbound	#N/A	#N/A	#N/A	#N/A	#N/A	#N/A	#N/A
CTSC	ENSG00000109861	3179.71	0.663719	0.101815	6.51885	7.08498e-11	5.69825e-09	bound	chr11	88294122	88294126	-	25.8133	protein_coding	CDS
ELP4	ENSG00000109911	521.372	0.60814	0.149265	4.07423	4.61675e-05	0.000452764	unbound	#N/A	#N/A	#N/A	#N/A	#N/A	#N/A	#N/A
ZPR1	ENSG00000109917	402.755	-0.515285	0.121487	-4.24147	2.22058e-05	0.000246808	bound	chr11	116778861	116778865	-	40.6607	protein_coding	three_prime_UTR
MTCH2	ENSG00000109919	765.118	-0.650728	0.113606	-5.72793	1.01662e-08	4.06775e-07	bound	chr11	47618892	47618896	-	29.1903	protein_coding	CDS
HSPA8	ENSG00000109971	27213.1	-0.371785	0.102535	-3.62593	0.000287928	0.00199234	bound	chr11	123059942	123059946	-	302.979	protein_coding	five_prime_UTR
CPT1A	ENSG00000110090	1158.46	-0.568564	0.110736	-5.13441	2.83035e-07	6.77127e-06	bound	chr11	68756593	68756597	-	44.9765	protein_coding	three_prime_UTR
CCND1	ENSG00000110092	1505.13	0.665326	0.113138	5.88067	4.08611e-09	1.90111e-07	bound	chr11	69652412	69652416	+	53.8311	protein_coding	three_prime_UTR
PRPF19	ENSG00000110107	3103.4	-0.61836	0.108888	-5.67887	1.35584e-08	5.29106e-07	bound	chr11	60890805	60890809	-	19.411	protein_coding	three_prime_UTR
TMEM109	ENSG00000110108	866.968	-0.696615	0.159474	-4.36821	1.2527e-05	0.000153283	unbound	#N/A	#N/A	#N/A	#N/A	#N/A	#N/A	#N/A
CHORDC1	ENSG00000110172	257.418	0.594724	0.146995	4.04587	5.21301e-05	0.000498413	bound	chr11	90202392	90202396	-	14.1074	protein_coding	three_prime_UTR
ARHGEF17	ENSG00000110237	259.666	-0.572719	0.170371	-3.3616	0.000774915	0.00442315	unbound	#N/A	#N/A	#N/A	#N/A	#N/A	#N/A	#N/A
CEP164	ENSG00000110274	210.831	-0.535598	0.157926	-3.39145	0.000695244	0.00405813	unbound	#N/A	#N/A	#N/A	#N/A	#N/A	#N/A	#N/A
CEP126	ENSG00000110318	64.1277	0.879947	0.221819	3.96695	7.27984e-05	0.000652373	unbound	#N/A	#N/A	#N/A	#N/A	#N/A	#N/A	#N/A
NECTIN1	ENSG00000110400	117.304	-0.878803	0.188778	-4.65523	3.23625e-06	5.16413e-05	unbound	#N/A	#N/A	#N/A	#N/A	#N/A	#N/A	#N/A
HIPK3	ENSG00000110422	1595.02	0.330106	0.105243	3.13661	0.0017091	0.00836776	bound	chr11	33339378	33339382	+	32.4834	protein_coding	CDS
PDHX	ENSG00000110435	829.973	0.614445	0.143971	4.26783	1.97387e-05	0.000223451	bound	chr11	34995759	34995763	+	18.0163	protein_coding	three_prime_UTR
COMMD9	ENSG00000110442	1188.57	-0.411152	0.116106	-3.54117	0.000398353	0.002597	unbound	#N/A	#N/A	#N/A	#N/A	#N/A	#N/A	#N/A
AMBRA1	ENSG00000110497	322.929	-0.454656	0.14532	-3.12866	0.00175606	0.0085402	unbound	#N/A	#N/A	#N/A	#N/A	#N/A	#N/A	#N/A
MADD	ENSG00000110514	710.624	-0.596053	0.137745	-4.32721	1.51011e-05	0.000180233	bound	chr11	47309307	47309311	+	12.2543	protein_coding	CDS
SLC35F2	ENSG00000110660	828.183	0.42138	0.115197	3.65792	0.000254275	0.00179994	bound	chr11	107805500	107805504	-	68.7532	protein_coding	three_prime_UTR
PITPNM1	ENSG00000110697	284.43	-0.603799	0.164861	-3.66248	0.000249781	0.00177284	unbound	#N/A	#N/A	#N/A	#N/A	#N/A	#N/A	#N/A
NUP98	ENSG00000110713	5388.57	-0.627019	0.103827	-6.03909	1.54991e-09	8.21399e-08	bound	chr11	3686056	3686060	-	20.356	protein_coding	CDS
NDUFS8	ENSG00000110717	719.008	-0.757639	0.179787	-4.21409	2.50792e-05	0.000273615	unbound	#N/A	#N/A	#N/A	#N/A	#N/A	#N/A	#N/A
EXPH5	ENSG00000110723	372.796	0.475966	0.145518	3.27085	0.00107224	0.00576459	unbound	#N/A	#N/A	#N/A	#N/A	#N/A	#N/A	#N/A
CORO1C	ENSG00000110880	927.334	-0.481604	0.104116	-4.62563	3.73468e-06	5.74193e-05	bound	chr12	108645376	108645380	-	20.9133	protein_coding	three_prime_UTR
ASIC1	ENSG00000110881	23.3566	1.19777	0.292144	4.09994	4.13261e-05	0.00041339	unbound	#N/A	#N/A	#N/A	#N/A	#N/A	#N/A	#N/A
CAPRIN2	ENSG00000110888	733.649	0.558806	0.120349	4.64323	3.43008e-06	5.37693e-05	unbound	#N/A	#N/A	#N/A	#N/A	#N/A	#N/A	#N/A
KCTD10	ENSG00000110906	527.219	-0.605578	0.126655	-4.78133	1.74136e-06	3.14182e-05	bound	chr12	109450223	109450227	-	14.6819	protein_coding	three_prime_UTR
MLEC	ENSG00000110917	2322.23	-0.506682	0.103409	-4.89978	9.59463e-07	1.9316e-05	bound	chr12	120697142	120697146	+	129.432	protein_coding	three_prime_UTR
MVK	ENSG00000110921	109.887	-0.710339	0.226973	-3.12962	0.0017503	0.00852254	unbound	#N/A	#N/A	#N/A	#N/A	#N/A	#N/A	#N/A
ATP5F1B	ENSG00000110955	16254.2	-0.44551	0.107766	-4.13406	3.56408e-05	0.00036566	bound	chr12	56644937	56644941	-	171.562	protein_coding	CDS
CYP27B1	ENSG00000111012	210.556	-0.516134	0.163733	-3.1523	0.00161991	0.00803429	unbound	#N/A	#N/A	#N/A	#N/A	#N/A	#N/A	#N/A
KRT18	ENSG00000111057	2804.63	0.79113	0.197057	4.01472	5.95163e-05	0.000555131	bound	chr12	52951628	52951632	+	21.2151	protein_coding	CDS
ARPC3	ENSG00000111229	2870.37	0.465641	0.121081	3.8457	0.000120208	0.000986951	unbound	#N/A	#N/A	#N/A	#N/A	#N/A	#N/A	#N/A
VPS29	ENSG00000111237	4203.57	0.70122	0.162319	4.32001	1.56026e-05	0.00018484	unbound	#N/A	#N/A	#N/A	#N/A	#N/A	#N/A	#N/A
SH2B3	ENSG00000111252	358.207	0.780444	0.128172	6.08905	1.13581e-09	6.26848e-08	unbound	#N/A	#N/A	#N/A	#N/A	#N/A	#N/A	#N/A
CREBL2	ENSG00000111269	1599.96	-0.673092	0.16065	-4.1898	2.79201e-05	0.000299705	bound	chr12	12635907	12635911	+	13.193	protein_coding	CDS
ACAD10	ENSG00000111271	154.535	-0.948545	0.195523	-4.85131	1.22646e-06	2.37934e-05	unbound	#N/A	#N/A	#N/A	#N/A	#N/A	#N/A	#N/A
CDKN1B	ENSG00000111276	923.684	0.571575	0.13028	4.38728	1.14778e-05	0.000143855	bound	chr12	12721429	12721433	+	21.0893	protein_coding	three_prime_UTR
LTBR	ENSG00000111321	1441.13	-0.486666	0.145992	-3.33352	0.000857559	0.00480673	bound	chr12	6391396	6391400	+	77.7676	protein_coding	three_prime_UTR
CDK2AP1	ENSG00000111328	3460.4	0.622794	0.158559	3.92784	8.57137e-05	0.000748417	bound	chr12	123261720	123261724	-	43.9956	protein_coding	three_prime_UTR
OAS3	ENSG00000111331	833.593	-0.464165	0.121959	-3.80591	0.000141282	0.00112164	bound	chr12	112972246	112972250	+	14.1669	protein_coding	three_prime_UTR
MGP	ENSG00000111341	541.93	1.17757	0.336038	3.50428	0.000457852	0.00290675	unbound	#N/A	#N/A	#N/A	#N/A	#N/A	#N/A	#N/A
ARHGDIB	ENSG00000111348	20.7419	1.07081	0.346342	3.09176	0.00198972	0.00943289	unbound	#N/A	#N/A	#N/A	#N/A	#N/A	#N/A	#N/A
SPRING1	ENSG00000111412	419.572	-1.30573	0.152991	-8.53472	1.40491e-17	4.9968e-15	bound	chr12	116714217	116714221	-	13.1834	protein_coding	three_prime_UTR
STX2	ENSG00000111450	600.206	0.599566	0.13613	4.40435	1.06104e-05	0.000134777	bound	chr12	130790353	130790357	-	17.1169	protein_coding	three_prime_UTR
ADGRD1	ENSG00000111452	334.085	-0.939731	0.144289	-6.51283	7.37498e-11	5.90183e-09	bound	chr12	131140419	131140423	+	13.9205	protein_coding	three_prime_UTR
TIMELESS	ENSG00000111602	677.15	-0.479431	0.133799	-3.58322	0.000339378	0.00226985	bound	chr12	56417675	56417679	-	43.8352	protein_coding	three_prime_UTR
GAPDH	ENSG00000111640	52218.6	-0.526155	0.132692	-3.96524	7.33223e-05	0.000656333	bound	chr12	6536497	6536501	+	115.636	protein_coding	CDS
COPS7A	ENSG00000111652	585.393	-0.626169	0.147616	-4.24189	2.21642e-05	0.000246517	unbound	#N/A	#N/A	#N/A	#N/A	#N/A	#N/A	#N/A
CHPT1	ENSG00000111666	562.481	0.750066	0.145279	5.16295	2.43089e-07	5.96723e-06	bound	chr12	101716768	101716772	+	12.8484	protein_coding	CDS
USP5	ENSG00000111667	777.051	-0.544504	0.143948	-3.78264	0.000155176	0.00120446	bound	chr12	6856092	6856096	+	6.93381	protein_coding	CDS
TPI1	ENSG00000111669	3179.54	-0.81134	0.158857	-5.10737	3.26676e-07	7.64394e-06	bound	chr12	6870591	6870595	+	309.04	protein_coding	three_prime_UTR
ATN1	ENSG00000111676	2835.28	-0.801016	0.172289	-4.64926	3.33131e-06	5.25297e-05	bound	chr12	6933947	6933951	+	53.3752	protein_coding	five_prime_UTR
SLCO1B3	ENSG00000111700	5.58327	1.22588	0.358493	3.41952	0.000627309	0.00373793	unbound	#N/A	#N/A	#N/A	#N/A	#N/A	#N/A	#N/A
SUDS3	ENSG00000111707	1005.89	0.456211	0.13068	3.49105	0.000481119	0.00302329	bound	chr12	118416790	118416794	+	39.7274	protein_coding	three_prime_UTR
LDHB	ENSG00000111716	1734.12	0.817325	0.208911	3.9123	9.14201e-05	0.000788776	bound	chr12	21638382	21638386	-	587.89	protein_coding	CDS
CMAS	ENSG00000111726	258.4	0.823298	0.199246	4.13206	3.59524e-05	0.00036815	bound	chr12	22062417	22062421	+	13.1888	protein_coding	three_prime_UTR
RAB35	ENSG00000111737	709.191	-0.678306	0.146455	-4.63149	3.63038e-06	5.60852e-05	unbound	#N/A	#N/A	#N/A	#N/A	#N/A	#N/A	#N/A
SRSF9	ENSG00000111786	758.472	0.434762	0.137521	3.16141	0.00157006	0.00783315	bound	chr12	120469574	120469578	-	41.9001	protein_coding	CDS
FGFR1OP2	ENSG00000111790	591.839	0.679007	0.156666	4.33412	1.46345e-05	0.000175057	bound	chr12	26938647	26938651	+	19.9111	protein_coding	five_prime_UTR
NEDD9	ENSG00000111859	1219.57	-0.403282	0.121444	-3.32072	0.000897849	0.00498615	unbound	#N/A	#N/A	#N/A	#N/A	#N/A	#N/A	#N/A
ASF1A	ENSG00000111875	867.433	0.647956	0.148155	4.37349	1.22277e-05	0.000150952	unbound	#N/A	#N/A	#N/A	#N/A	#N/A	#N/A	#N/A
MAN1A1	ENSG00000111885	725.631	0.988778	0.168349	5.87338	4.26987e-09	1.97512e-07	unbound	#N/A	#N/A	#N/A	#N/A	#N/A	#N/A	#N/A
TPD52L1	ENSG00000111907	1546.38	0.546028	0.164829	3.3127	0.000924014	0.00510369	bound	chr6	125220121	125220125	+	15.8838	protein_coding	five_prime_UTR
PPARD	ENSG00000112033	203.734	-0.626188	0.189234	-3.30906	0.00093609	0.00515204	unbound	#N/A	#N/A	#N/A	#N/A	#N/A	#N/A	#N/A
MAPK14	ENSG00000112062	1208.9	-0.402956	0.101476	-3.97095	7.15872e-05	0.000645495	bound	chr6	36109046	36109050	+	34.0779	protein_coding	three_prime_UTR
KCTD20	ENSG00000112078	2142.76	0.469797	0.107714	4.36154	1.29153e-05	0.00015727	bound	chr6	36487911	36487915	+	20.2335	protein_coding	three_prime_UTR
CD83	ENSG00000112149	1131.34	-1.15909	0.117762	-9.84263	7.37587e-23	9.08084e-20	bound	chr6	14136027	14136031	+	264.027	protein_coding	three_prime_UTR
BACH2	ENSG00000112182	45.3956	0.891613	0.243763	3.6577	0.000254485	0.00180063	unbound	#N/A	#N/A	#N/A	#N/A	#N/A	#N/A	#N/A
CAP2	ENSG00000112186	662.028	0.557167	0.175752	3.17019	0.00152338	0.00764188	unbound	#N/A	#N/A	#N/A	#N/A	#N/A	#N/A	#N/A
SMAP1	ENSG00000112305	780.464	0.441151	0.120931	3.64796	0.00026433	0.00185471	bound	chr6	70858044	70858048	+	11.8137	protein_coding	CDS
RPS12	ENSG00000112306	17224	0.464259	0.144031	3.22333	0.00126709	0.0065865	bound	chr6	132817037	132817041	+	295.882	protein_coding	CDS
GMNN	ENSG00000112312	1727.46	0.67524	0.17017	3.96802	7.24714e-05	0.000650535	unbound	#N/A	#N/A	#N/A	#N/A	#N/A	#N/A	#N/A
FIG4	ENSG00000112367	191.758	0.745121	0.194386	3.8332	0.000126487	0.00102521	unbound	#N/A	#N/A	#N/A	#N/A	#N/A	#N/A	#N/A
ADGRG6	ENSG00000112414	2596.6	0.980356	0.136568	7.1785	7.04821e-13	9.64159e-11	bound	chr6	142444860	142444864	+	19.3826	protein_coding	three_prime_UTR
QKI	ENSG00000112531	2360.66	0.403102	0.0979028	4.11737	3.83227e-05	0.000387219	bound	chr6	163573141	163573145	+	105.758	protein_coding	three_prime_UTR
CCND3	ENSG00000112576	668.902	-0.858735	0.176666	-4.86078	1.16926e-06	2.2952e-05	unbound	#N/A	#N/A	#N/A	#N/A	#N/A	#N/A	#N/A
BYSL	ENSG00000112578	727.387	-0.535862	0.164967	-3.24829	0.00116102	0.00615303	unbound	#N/A	#N/A	#N/A	#N/A	#N/A	#N/A	#N/A
SRF	ENSG00000112658	602.111	-0.509037	0.141502	-3.59739	0.00032143	0.00217139	unbound	#N/A	#N/A	#N/A	#N/A	#N/A	#N/A	#N/A
CUL9	ENSG00000112659	251.788	-0.675061	0.174574	-3.8669	0.000110226	0.000919319	unbound	#N/A	#N/A	#N/A	#N/A	#N/A	#N/A	#N/A
COX7A2	ENSG00000112695	2323.19	1.21929	0.169581	7.19002	6.47838e-13	8.93848e-11	unbound	#N/A	#N/A	#N/A	#N/A	#N/A	#N/A	#N/A
TMEM30A	ENSG00000112697	2278.85	0.928533	0.151811	6.11636	9.57386e-10	5.41447e-08	bound	chr6	75253103	75253107	-	60.6889	protein_coding	three_prime_UTR
TTK	ENSG00000112742	820.357	0.722248	0.18623	3.87826	0.000105204	0.000888274	unbound	#N/A	#N/A	#N/A	#N/A	#N/A	#N/A	#N/A
TENT4A	ENSG00000112941	1505.13	-0.382973	0.119633	-3.20123	0.00136843	0.00699738	bound	chr5	6755996	6756000	+	37.971	protein_coding	three_prime_UTR
HMGCS1	ENSG00000112972	722.042	0.615146	0.165934	3.70718	0.000209582	0.00154171	bound	chr5	43289535	43289539	-	140.559	protein_coding	three_prime_UTR
KIF20A	ENSG00000112984	1872.88	0.691631	0.11406	6.06375	1.32985e-09	7.23954e-08	unbound	#N/A	#N/A	#N/A	#N/A	#N/A	#N/A	#N/A
NNT	ENSG00000112992	591.743	0.487254	0.156736	3.10875	0.0018788	0.00901924	bound	chr5	43624043	43624047	+	30.9395	protein_coding	CDS
LOX	ENSG00000113083	1524.34	0.959142	0.171456	5.59411	2.21759e-08	8.10332e-07	bound	chr5	122065247	122065251	-	40.5726	protein_coding	three_prime_UTR
CERT1	ENSG00000113163	320.881	0.572722	0.160937	3.55866	0.000372751	0.0024561	bound	chr5	75371624	75371628	-	13.0204	protein_coding	three_prime_UTR
FAF2	ENSG00000113194	2263.18	-0.488903	0.0954609	-5.1215	3.03115e-07	7.17657e-06	unbound	#N/A	#N/A	#N/A	#N/A	#N/A	#N/A	#N/A
PDE8B	ENSG00000113231	163.013	0.850545	0.22543	3.77299	0.000161304	0.00124298	unbound	#N/A	#N/A	#N/A	#N/A	#N/A	#N/A	#N/A
CCNG1	ENSG00000113328	1495.92	1.34608	0.181252	7.42655	1.11467e-13	1.90283e-11	bound	chr5	163441950	163441954	+	90.2732	protein_coding	CDS
SUB1	ENSG00000113387	8698.01	0.672699	0.138417	4.85994	1.17421e-06	2.29745e-05	bound	chr5	32598981	32598985	+	18.8627	protein_coding	three_prime_UTR
LNPEP	ENSG00000113441	1225.25	0.519255	0.129032	4.02423	5.71627e-05	0.000536592	bound	chr5	97034629	97034633	+	40.2784	protein_coding	three_prime_UTR
RAD50	ENSG00000113522	89.0304	-0.88178	0.192201	-4.58781	4.47928e-06	6.63804e-05	unbound	#N/A	#N/A	#N/A	#N/A	#N/A	#N/A	#N/A
GNPDA1	ENSG00000113552	1032.95	0.415354	0.115771	3.58771	0.000333598	0.00224149	unbound	#N/A	#N/A	#N/A	#N/A	#N/A	#N/A	#N/A
C5orf15	ENSG00000113583	1747.03	0.622654	0.0990325	6.28737	3.22892e-10	2.1991e-08	bound	chr5	133955683	133955687	-	15.2712	protein_coding	three_prime_UTR
TRIM23	ENSG00000113595	170.925	0.618983	0.176541	3.50617	0.0004546	0.00288954	unbound	#N/A	#N/A	#N/A	#N/A	#N/A	#N/A	#N/A
TRAPPC13	ENSG00000113597	386.749	0.774207	0.164578	4.70419	2.54876e-06	4.25369e-05	unbound	#N/A	#N/A	#N/A	#N/A	#N/A	#N/A	#N/A
SEC24A	ENSG00000113615	1339.91	0.425545	0.0991283	4.29287	1.76376e-05	0.00020294	unbound	#N/A	#N/A	#N/A	#N/A	#N/A	#N/A	#N/A
WWC1	ENSG00000113645	784.476	-0.378247	0.101647	-3.72117	0.000198301	0.00147413	unbound	#N/A	#N/A	#N/A	#N/A	#N/A	#N/A	#N/A
SMAD5	ENSG00000113658	983.315	-0.569188	0.145852	-3.9025	9.52045e-05	0.000817023	bound	chr5	136181374	136181378	+	13.4138	protein_coding	three_prime_UTR
HMGXB3	ENSG00000113716	841.73	-0.593611	0.131309	-4.5207	6.16343e-06	8.63042e-05	unbound	#N/A	#N/A	#N/A	#N/A	#N/A	#N/A	#N/A
ERGIC1	ENSG00000113719	7161.55	-0.575715	0.136698	-4.21159	2.53577e-05	0.000275901	bound	chr5	172952461	172952465	+	96.8869	protein_coding	three_prime_UTR
CPEB4	ENSG00000113742	494.494	-0.530526	0.142694	-3.71792	0.000200869	0.00149045	bound	chr5	173945101	173945105	+	18.1258	protein_coding	CDS
SMC4	ENSG00000113810	2822.95	0.690931	0.186378	3.70715	0.000209608	0.00154171	bound	chr3	160434735	160434739	+	60.2675	protein_coding	three_prime_UTR
CRBN	ENSG00000113851	874.418	0.616811	0.168602	3.65838	0.000253817	0.00179829	bound	chr3	3174110	3174114	-	13.6653	protein_coding	CDS
FAM162A	ENSG00000114023	1528.65	0.56239	0.15063	3.73359	0.000188771	0.00141314	bound	chr3	122407315	122407319	+	18.558	protein_coding	CDS
ARMC8	ENSG00000114098	906.878	0.422517	0.112233	3.76465	0.000166783	0.00127785	unbound	#N/A	#N/A	#N/A	#N/A	#N/A	#N/A	#N/A
CEP70	ENSG00000114107	290.496	0.763071	0.162476	4.69651	2.64645e-06	4.37566e-05	unbound	#N/A	#N/A	#N/A	#N/A	#N/A	#N/A	#N/A
KAT2B	ENSG00000114166	577.85	0.74437	0.165421	4.49984	6.80042e-06	9.37473e-05	unbound	#N/A	#N/A	#N/A	#N/A	#N/A	#N/A	#N/A
BCHE	ENSG00000114200	29.5276	1.69304	0.284577	5.94932	2.69253e-09	1.33832e-07	unbound	#N/A	#N/A	#N/A	#N/A	#N/A	#N/A	#N/A
WNT5A	ENSG00000114251	2959.74	0.567192	0.160447	3.53506	0.000407677	0.00264165	unbound	#N/A	#N/A	#N/A	#N/A	#N/A	#N/A	#N/A
COL7A1	ENSG00000114270	93.3567	-1.35645	0.257284	-5.27218	1.34814e-07	3.66332e-06	unbound	#N/A	#N/A	#N/A	#N/A	#N/A	#N/A	#N/A
ACAP2	ENSG00000114331	1458.38	0.537594	0.159961	3.36079	0.000777207	0.00443149	bound	chr3	195275964	195275968	-	11.7756	protein_coding	three_prime_UTR
ECT2	ENSG00000114346	3916.06	0.523541	0.118279	4.42631	9.58606e-06	0.000124461	bound	chr3	172757025	172757029	+	189.526	protein_coding	CDS
NPRL2	ENSG00000114388	371.619	-0.534701	0.151247	-3.53528	0.000407351	0.0026406	unbound	#N/A	#N/A	#N/A	#N/A	#N/A	#N/A	#N/A
RPL24	ENSG00000114391	1384.88	0.412292	0.128273	3.21418	0.00130818	0.00674315	bound	chr3	101686539	101686543	-	113.886	protein_coding	CDS
CYB561D2	ENSG00000114395	95.0225	-0.827841	0.251307	-3.29414	0.000987237	0.00538906	unbound	#N/A	#N/A	#N/A	#N/A	#N/A	#N/A	#N/A
FXR1	ENSG00000114416	1342.03	0.790173	0.163462	4.83399	1.33821e-06	2.54978e-05	bound	chr3	180957877	180957881	+	127.753	protein_coding	CDS
GBE1	ENSG00000114480	432.431	0.479302	0.138165	3.46905	0.000522305	0.00323259	unbound	#N/A	#N/A	#N/A	#N/A	#N/A	#N/A	#N/A
NCBP2	ENSG00000114503	672.612	0.563781	0.157133	3.58792	0.000333326	0.00224061	bound	chr3	196936169	196936173	-	47.4729	protein_coding	three_prime_UTR
PLXNA1	ENSG00000114554	417.895	-0.545731	0.15766	-3.46145	0.000537274	0.00330353	unbound	#N/A	#N/A	#N/A	#N/A	#N/A	#N/A	#N/A
ATP6V1A	ENSG00000114573	2156.2	0.59969	0.124157	4.83007	1.36482e-06	2.58203e-05	bound	chr3	113810809	113810813	+	69.466	protein_coding	three_prime_UTR
KLHL18	ENSG00000114648	306.816	-0.51174	0.13703	-3.7345	0.000188087	0.00140971	unbound	#N/A	#N/A	#N/A	#N/A	#N/A	#N/A	#N/A
SCAP	ENSG00000114650	668.12	-0.674231	0.162977	-4.13696	3.51933e-05	0.000361998	unbound	#N/A	#N/A	#N/A	#N/A	#N/A	#N/A	#N/A
PLSCR4	ENSG00000114698	158.611	0.80417	0.221183	3.63576	0.000277158	0.00192531	unbound	#N/A	#N/A	#N/A	#N/A	#N/A	#N/A	#N/A
HEMK1	ENSG00000114735	187.897	-0.894387	0.200143	-4.46875	7.86798e-06	0.00010591	unbound	#N/A	#N/A	#N/A	#N/A	#N/A	#N/A	#N/A
GORASP1	ENSG00000114745	445.773	-0.44939	0.126114	-3.56336	0.00036614	0.00242553	unbound	#N/A	#N/A	#N/A	#N/A	#N/A	#N/A	#N/A
ABCC5	ENSG00000114770	739.745	0.410221	0.1322	3.10304	0.00191545	0.00915676	unbound	#N/A	#N/A	#N/A	#N/A	#N/A	#N/A	#N/A
ABHD14B	ENSG00000114779	1162.58	-1.07527	0.146355	-7.34705	2.02634e-13	3.24316e-11	unbound	#N/A	#N/A	#N/A	#N/A	#N/A	#N/A	#N/A
EIF1B	ENSG00000114784	734.097	0.569766	0.158991	3.58365	0.00033883	0.00226808	unbound	#N/A	#N/A	#N/A	#N/A	#N/A	#N/A	#N/A
DNAH1	ENSG00000114841	78.1735	-0.713953	0.228701	-3.12178	0.00179763	0.00870267	unbound	#N/A	#N/A	#N/A	#N/A	#N/A	#N/A	#N/A
EIF4G1	ENSG00000114867	5484.03	-0.470288	0.110917	-4.23999	2.23528e-05	0.000248098	bound	chr3	184327258	184327262	+	54.7607	protein_coding	three_prime_UTR
KANSL3	ENSG00000114982	470.661	-0.509785	0.15038	-3.38998	0.000698965	0.00407687	bound	chr2	96593392	96593396	-	35.1178	protein_coding	three_prime_UTR
ACTR1B	ENSG00000115073	389.769	-0.568483	0.174568	-3.25651	0.00112789	0.006014	unbound	#N/A	#N/A	#N/A	#N/A	#N/A	#N/A	#N/A
SF3B6	ENSG00000115128	4454.73	0.609623	0.165406	3.68562	0.000228144	0.00165074	bound	chr2	24068361	24068365	-	19.8789	protein_coding	CDS
MPV17	ENSG00000115204	389.801	-0.517145	0.126634	-4.08377	4.43104e-05	0.000436692	unbound	#N/A	#N/A	#N/A	#N/A	#N/A	#N/A	#N/A
GTF3C2	ENSG00000115207	1766.62	-0.388181	0.097057	-3.99951	6.3473e-05	0.000585862	unbound	#N/A	#N/A	#N/A	#N/A	#N/A	#N/A	#N/A
EIF2B4	ENSG00000115211	621.714	-0.682843	0.110015	-6.20683	5.40637e-10	3.36689e-08	unbound	#N/A	#N/A	#N/A	#N/A	#N/A	#N/A	#N/A
PSMD14	ENSG00000115233	1078.38	0.531835	0.167763	3.17015	0.0015236	0.00764188	bound	chr2	161370160	161370164	+	35.6262	protein_coding	CDS
SNX17	ENSG00000115234	687.302	-0.555383	0.134014	-4.14422	3.40968e-05	0.000352532	bound	chr2	27374408	27374412	+	15.7216	protein_coding	three_prime_UTR
ASB3	ENSG00000115239	520.141	0.675419	0.154517	4.37118	1.23579e-05	0.000152185	unbound	#N/A	#N/A	#N/A	#N/A	#N/A	#N/A	#N/A
GCA	ENSG00000115271	107.004	1.13498	0.189752	5.98137	2.21269e-09	1.1207e-07	unbound	#N/A	#N/A	#N/A	#N/A	#N/A	#N/A	#N/A
MOGS	ENSG00000115275	470.991	-0.689276	0.183092	-3.76464	0.000166787	0.00127785	bound	chr2	74462671	74462675	-	23.562	protein_coding	CDS
PCGF1	ENSG00000115289	398.748	-0.79022	0.142257	-5.55487	2.77813e-08	9.81543e-07	unbound	#N/A	#N/A	#N/A	#N/A	#N/A	#N/A	#N/A
AUP1	ENSG00000115307	2494.58	-0.604725	0.151018	-4.00433	6.21927e-05	0.000575993	bound	chr2	74526832	74526836	-	42.1169	protein_coding	three_prime_UTR
RTN4	ENSG00000115310	8016.19	0.596301	0.167062	3.56934	0.000357888	0.00237577	bound	chr2	54972721	54972725	-	65.5719	protein_coding	three_prime_UTR
HTRA2	ENSG00000115317	805.643	-0.490713	0.155041	-3.16505	0.00155056	0.00775905	unbound	#N/A	#N/A	#N/A	#N/A	#N/A	#N/A	#N/A
EVA1A	ENSG00000115363	131.701	1.54847	0.270524	5.72395	1.04075e-08	4.15391e-07	unbound	#N/A	#N/A	#N/A	#N/A	#N/A	#N/A	#N/A
LANCL1	ENSG00000115365	3858.84	0.665687	0.133449	4.98834	6.08992e-07	1.29098e-05	bound	chr2	210432862	210432866	-	38.5986	protein_coding	three_prime_UTR
EFEMP1	ENSG00000115380	9048.63	0.633305	0.178263	3.55264	0.000381388	0.00250271	bound	chr2	55866676	55866680	-	45.7386	protein_coding	three_prime_UTR
FANCL	ENSG00000115392	1002.43	0.558271	0.116101	4.80847	1.52086e-06	2.81729e-05	bound	chr2	58159465	58159469	-	21.4762	protein_coding	three_prime_UTR
GLS	ENSG00000115419	1456.41	0.841409	0.148781	5.65534	1.55535e-08	5.9984e-07	bound	chr2	190905111	190905115	+	27.7196	protein_coding	CDS
ST3GAL5	ENSG00000115525	36.8474	0.957021	0.290765	3.29139	0.000996945	0.00543184	unbound	#N/A	#N/A	#N/A	#N/A	#N/A	#N/A	#N/A
MOB4	ENSG00000115540	244.468	0.703095	0.213749	3.28935	0.0010042	0.00545378	unbound	#N/A	#N/A	#N/A	#N/A	#N/A	#N/A	#N/A
HSPE1	ENSG00000115541	208.181	1.11514	0.209863	5.31366	1.07447e-07	3.01701e-06	bound	chr2	197501224	197501228	+	53.2338	protein_coding	CDS
ZNF142	ENSG00000115568	386.601	-0.704242	0.143001	-4.92472	8.44797e-07	1.72461e-05	unbound	#N/A	#N/A	#N/A	#N/A	#N/A	#N/A	#N/A
HDLBP	ENSG00000115677	6132.32	-0.561983	0.106031	-5.30017	1.15697e-07	3.20923e-06	bound	chr2	241236699	241236703	-	272.231	protein_coding	CDS
STK25	ENSG00000115694	426.844	-0.512972	0.163195	-3.1433	0.00167055	0.00822934	unbound	#N/A	#N/A	#N/A	#N/A	#N/A	#N/A	#N/A
SLC25A12	ENSG00000115840	557.765	0.578362	0.119024	4.85919	1.17868e-06	2.3034e-05	unbound	#N/A	#N/A	#N/A	#N/A	#N/A	#N/A	#N/A
COX7A2L	ENSG00000115944	1301.48	0.675936	0.104444	6.47173	9.68861e-11	7.56421e-09	bound	chr2	42351075	42351079	-	249.667	protein_coding	three_prime_UTR
THADA	ENSG00000115970	418.683	-0.623594	0.133564	-4.66886	3.02877e-06	4.89651e-05	unbound	#N/A	#N/A	#N/A	#N/A	#N/A	#N/A	#N/A
AAK1	ENSG00000115977	1105.34	-0.642331	0.13302	-4.82883	1.37336e-06	2.59511e-05	unbound	#N/A	#N/A	#N/A	#N/A	#N/A	#N/A	#N/A
TIA1	ENSG00000116001	1347.56	0.658459	0.166514	3.95437	7.6736e-05	0.000681553	unbound	#N/A	#N/A	#N/A	#N/A	#N/A	#N/A	#N/A
SUMO1	ENSG00000116030	1729.01	0.676519	0.189075	3.57805	0.000346166	0.00230754	bound	chr2	202206793	202206797	-	220.473	protein_coding	three_prime_UTR
NFE2L2	ENSG00000116044	4990.68	-0.71877	0.136214	-5.27676	1.31486e-07	3.58506e-06	unbound	#N/A	#N/A	#N/A	#N/A	#N/A	#N/A	#N/A
SPR	ENSG00000116096	335.655	-0.927356	0.182147	-5.09126	3.55691e-07	8.16763e-06	unbound	#N/A	#N/A	#N/A	#N/A	#N/A	#N/A	#N/A
DHCR24	ENSG00000116133	4018.49	-0.634099	0.113273	-5.59797	2.16878e-08	7.96133e-07	bound	chr1	54849937	54849941	-	360.745	protein_coding	three_prime_UTR
MORN1	ENSG00000116151	98.4864	-0.879655	0.210409	-4.18068	2.90635e-05	0.000309695	unbound	#N/A	#N/A	#N/A	#N/A	#N/A	#N/A	#N/A
SCP2	ENSG00000116171	462.603	0.718058	0.157989	4.54497	5.49424e-06	7.84436e-05	unbound	#N/A	#N/A	#N/A	#N/A	#N/A	#N/A	#N/A
RALGPS2	ENSG00000116191	1381.78	0.910369	0.159847	5.69527	1.2318e-08	4.86788e-07	bound	chr1	178919370	178919374	+	11.8345	protein_coding	three_prime_UTR
TMEM59	ENSG00000116209	1916.2	0.641906	0.110136	5.82829	5.59975e-09	2.44874e-07	unbound	#N/A	#N/A	#N/A	#N/A	#N/A	#N/A	#N/A
MRPL37	ENSG00000116221	3767.9	-0.536886	0.116459	-4.6101	4.02469e-06	6.08839e-05	bound	chr1	54218231	54218235	+	10.3324	protein_coding	CDS
RAP1A	ENSG00000116473	540.159	0.70215	0.199346	3.52227	0.000427868	0.00274911	bound	chr1	111703359	111703363	+	23.6282	protein_coding	CDS
RNF19B	ENSG00000116514	197.018	-0.519304	0.164587	-3.15519	0.00160392	0.00796735	unbound	#N/A	#N/A	#N/A	#N/A	#N/A	#N/A	#N/A
MEF2D	ENSG00000116604	545.239	-0.649579	0.149855	-4.33473	1.45941e-05	0.000174704	bound	chr1	156464105	156464109	-	30.5976	protein_coding	three_prime_UTR
SRM	ENSG00000116649	606.036	-0.872829	0.196026	-4.45261	8.48309e-06	0.000112674	unbound	#N/A	#N/A	#N/A	#N/A	#N/A	#N/A	#N/A
FBXO2	ENSG00000116661	39.6553	0.974488	0.262362	3.71429	0.000203777	0.00150784	unbound	#N/A	#N/A	#N/A	#N/A	#N/A	#N/A	#N/A
C1orf21	ENSG00000116667	133.866	0.563412	0.17494	3.22059	0.00127925	0.00663246	unbound	#N/A	#N/A	#N/A	#N/A	#N/A	#N/A	#N/A
SWT1	ENSG00000116668	60.1976	1.12778	0.238544	4.72778	2.26992e-06	3.86998e-05	unbound	#N/A	#N/A	#N/A	#N/A	#N/A	#N/A	#N/A
LEPR	ENSG00000116678	283.633	0.68948	0.172783	3.99044	6.59495e-05	0.0006035	bound	chr1	65592700	65592704	+	5.59855	protein_coding	CDS
IVNS1ABP	ENSG00000116679	1937.45	0.655968	0.116824	5.61502	1.96545e-08	7.34977e-07	bound	chr1	185305604	185305608	-	61.917	protein_coding	CDS
PRG4	ENSG00000116690	264.698	-1.27315	0.198505	-6.41369	1.42036e-10	1.024e-08	unbound	#N/A	#N/A	#N/A	#N/A	#N/A	#N/A	#N/A
MIIP	ENSG00000116691	273.656	-0.958019	0.213876	-4.47932	7.48819e-06	0.000101739	unbound	#N/A	#N/A	#N/A	#N/A	#N/A	#N/A	#N/A
SMG7	ENSG00000116698	2543.01	-0.496948	0.115045	-4.3196	1.56314e-05	0.000184909	bound	chr1	183553216	183553220	+	127.139	protein_coding	three_prime_UTR
WLS	ENSG00000116729	1972.3	0.446789	0.13796	3.23854	0.00120143	0.00630664	unbound	#N/A	#N/A	#N/A	#N/A	#N/A	#N/A	#N/A
UCHL5	ENSG00000116750	1518.28	0.874932	0.189915	4.60696	4.08606e-06	6.15935e-05	bound	chr1	193014890	193014894	-	14.4913	protein_coding	three_prime_UTR
PLEKHM2	ENSG00000116786	704.215	-0.864163	0.189548	-4.55908	5.13793e-06	7.43513e-05	unbound	#N/A	#N/A	#N/A	#N/A	#N/A	#N/A	#N/A
CRYZ	ENSG00000116791	920.237	0.776862	0.156955	4.94959	7.43713e-07	1.54186e-05	unbound	#N/A	#N/A	#N/A	#N/A	#N/A	#N/A	#N/A
PHTF1	ENSG00000116793	314.604	0.57963	0.152786	3.79374	0.000148392	0.00116308	unbound	#N/A	#N/A	#N/A	#N/A	#N/A	#N/A	#N/A
ZBTB17	ENSG00000116809	121.359	-0.745862	0.201812	-3.69583	0.000219168	0.00159663	unbound	#N/A	#N/A	#N/A	#N/A	#N/A	#N/A	#N/A
CD58	ENSG00000116815	504.329	0.863886	0.164732	5.24419	1.56968e-07	4.1594e-06	unbound	#N/A	#N/A	#N/A	#N/A	#N/A	#N/A	#N/A
OSCP1	ENSG00000116885	45.4089	-0.854089	0.265454	-3.21746	0.00129331	0.00668368	unbound	#N/A	#N/A	#N/A	#N/A	#N/A	#N/A	#N/A
EXOC8	ENSG00000116903	586.795	0.483933	0.142479	3.39652	0.000682494	0.00399975	unbound	#N/A	#N/A	#N/A	#N/A	#N/A	#N/A	#N/A
LGALS8	ENSG00000116977	16.3031	1.30149	0.358933	3.62598	0.000287869	0.00199234	unbound	#N/A	#N/A	#N/A	#N/A	#N/A	#N/A	#N/A
SIPA1L2	ENSG00000116991	546.684	-0.420183	0.116643	-3.60229	0.000315423	0.00214214	bound	chr1	232398857	232398861	-	12.7686	protein_coding	three_prime_UTR
ACADM	ENSG00000117054	1651.77	0.859823	0.167117	5.14503	2.67472e-07	6.49603e-06	bound	chr1	75734842	75734846	+	19.1095	protein_coding	three_prime_UTR
ACTL8	ENSG00000117148	26.2381	-1.19521	0.31376	-3.80931	0.000139354	0.00111074	unbound	#N/A	#N/A	#N/A	#N/A	#N/A	#N/A	#N/A
CTBS	ENSG00000117151	723.795	0.913697	0.179874	5.07966	3.7812e-07	8.62082e-06	unbound	#N/A	#N/A	#N/A	#N/A	#N/A	#N/A	#N/A
GBP3	ENSG00000117226	122.004	1.1527	0.233004	4.9471	7.53259e-07	1.5556e-05	unbound	#N/A	#N/A	#N/A	#N/A	#N/A	#N/A	#N/A
GALE	ENSG00000117308	116.513	-0.952744	0.206808	-4.60691	4.08699e-06	6.15935e-05	unbound	#N/A	#N/A	#N/A	#N/A	#N/A	#N/A	#N/A
CD46	ENSG00000117335	8810.39	1.09365	0.119575	9.14617	5.89863e-20	3.3717e-17	bound	chr1	207794932	207794936	+	164.679	protein_coding	three_prime_UTR
SLC2A1	ENSG00000117394	746.703	-0.988024	0.178689	-5.5293	3.21517e-08	1.09955e-06	unbound	#N/A	#N/A	#N/A	#N/A	#N/A	#N/A	#N/A
EBNA1BP2	ENSG00000117395	1498.15	0.665489	0.136964	4.85886	1.18062e-06	2.30436e-05	bound	chr1	43164751	43164755	-	25.3927	protein_coding	CDS
IPO13	ENSG00000117408	267.335	-0.89449	0.187275	-4.77634	1.78511e-06	3.19582e-05	unbound	#N/A	#N/A	#N/A	#N/A	#N/A	#N/A	#N/A
B4GALT2	ENSG00000117411	619.098	-0.998422	0.184888	-5.40014	6.65886e-08	1.99579e-06	unbound	#N/A	#N/A	#N/A	#N/A	#N/A	#N/A	#N/A
ERI3	ENSG00000117419	725.368	-0.894785	0.12812	-6.98399	2.86914e-12	3.34698e-10	unbound	#N/A	#N/A	#N/A	#N/A	#N/A	#N/A	#N/A
PTCH2	ENSG00000117425	31.9961	-1.03849	0.267946	-3.87573	0.000106307	0.000894557	unbound	#N/A	#N/A	#N/A	#N/A	#N/A	#N/A	#N/A
AKR1A1	ENSG00000117448	1252.9	-0.513593	0.163871	-3.13412	0.00172368	0.00842623	unbound	#N/A	#N/A	#N/A	#N/A	#N/A	#N/A	#N/A
TMED5	ENSG00000117500	3726.84	1.21089	0.129666	9.33857	9.76409e-21	6.79453e-18	bound	chr1	93156317	93156321	-	13.9725	protein_coding	three_prime_UTR
F3	ENSG00000117525	354.695	1.55385	0.159553	9.73877	2.06023e-22	2.19827e-19	unbound	#N/A	#N/A	#N/A	#N/A	#N/A	#N/A	#N/A
PTBP2	ENSG00000117569	362.296	0.711838	0.183256	3.88438	0.00010259	0.000871066	unbound	#N/A	#N/A	#N/A	#N/A	#N/A	#N/A	#N/A
RCAN3	ENSG00000117602	183.778	0.821965	0.185441	4.4325	9.31488e-06	0.000121603	unbound	#N/A	#N/A	#N/A	#N/A	#N/A	#N/A	#N/A
SYF2	ENSG00000117614	355.549	0.588409	0.188297	3.12491	0.0017786	0.00862362	bound	chr1	25228198	25228202	-	23.3615	protein_coding	CDS
RSRP1	ENSG00000117616	315.858	0.583231	0.135466	4.30536	1.66718e-05	0.000194484	unbound	#N/A	#N/A	#N/A	#N/A	#N/A	#N/A	#N/A
SLC35A3	ENSG00000117620	574.914	0.68905	0.207758	3.3166	0.000911207	0.00505157	bound	chr1	100025989	100025993	+	16.5865	protein_coding	three_prime_UTR
STMN1	ENSG00000117632	3515.87	0.691271	0.151984	4.54832	5.40767e-06	7.75536e-05	bound	chr1	25900223	25900227	-	18.5307	protein_coding	three_prime_UTR
NEK2	ENSG00000117650	1181.91	0.58293	0.123686	4.71299	2.44112e-06	4.10472e-05	bound	chr1	211669188	211669192	-	24.5549	protein_coding	CDS
NSL1	ENSG00000117697	1091.31	-0.767494	0.127413	-6.02369	1.70484e-09	8.9462e-08	bound	chr1	212734817	212734821	-	15.1512	protein_coding	three_prime_UTR
ARID1A	ENSG00000117713	1070.51	-0.443774	0.121365	-3.65653	0.000255651	0.00180569	unbound	#N/A	#N/A	#N/A	#N/A	#N/A	#N/A	#N/A
CENPF	ENSG00000117724	4092.22	0.567912	0.118317	4.79991	1.5874e-06	2.92364e-05	bound	chr1	214640170	214640174	+	112.942	protein_coding	CDS
RPA2	ENSG00000117748	648.059	-0.864243	0.118134	-7.31581	2.55835e-13	3.93715e-11	bound	chr1	27891823	27891827	-	43.1718	protein_coding	three_prime_UTR
STX12	ENSG00000117758	304.784	0.80589	0.147364	5.46872	4.53303e-08	1.44813e-06	bound	chr1	27823135	27823139	+	23.293	protein_coding	three_prime_UTR
OSBPL9	ENSG00000117859	1428.22	0.697091	0.143013	4.87433	1.0918e-06	2.15999e-05	bound	chr1	51786581	51786585	+	14.0867	protein_coding	three_prime_UTR
MESD	ENSG00000117899	699.457	0.405165	0.109524	3.69932	0.000216177	0.00158064	bound	chr15	80978566	80978570	-	21.5245	protein_coding	three_prime_UTR
IFT46	ENSG00000118096	219.014	-0.585056	0.143045	-4.09001	4.31351e-05	0.000427125	unbound	#N/A	#N/A	#N/A	#N/A	#N/A	#N/A	#N/A
MREG	ENSG00000118242	87.25	0.832372	0.221963	3.75004	0.000176804	0.00134111	unbound	#N/A	#N/A	#N/A	#N/A	#N/A	#N/A	#N/A
B4GALT6	ENSG00000118276	52.9145	1.04745	0.272598	3.84246	0.000121806	0.000996171	unbound	#N/A	#N/A	#N/A	#N/A	#N/A	#N/A	#N/A
HMGN3	ENSG00000118418	1481.11	0.743944	0.151888	4.89799	9.68207e-07	1.94675e-05	unbound	#N/A	#N/A	#N/A	#N/A	#N/A	#N/A	#N/A
FBXO30	ENSG00000118496	604.522	0.469391	0.152119	3.08567	0.00203091	0.00960259	unbound	#N/A	#N/A	#N/A	#N/A	#N/A	#N/A	#N/A
TNFAIP3	ENSG00000118503	499.975	-1.37174	0.199128	-6.88872	5.62969e-12	5.92785e-10	unbound	#N/A	#N/A	#N/A	#N/A	#N/A	#N/A	#N/A
CCN2	ENSG00000118523	81.8909	1.06678	0.228916	4.66012	3.1602e-06	5.06296e-05	unbound	#N/A	#N/A	#N/A	#N/A	#N/A	#N/A	#N/A
MYL12B	ENSG00000118680	6775.4	0.480861	0.119489	4.02431	5.71433e-05	0.000536592	bound	chr18	3273030	3273034	+	9.28326	protein_coding	CDS
MFSD1	ENSG00000118855	655.064	-0.622859	0.138959	-4.48232	7.38374e-06	0.000100405	bound	chr3	158807444	158807448	+	36.0073	protein_coding	three_prime_UTR
PPL	ENSG00000118898	94.2792	0.685212	0.195473	3.5054	0.000455926	0.00289683	unbound	#N/A	#N/A	#N/A	#N/A	#N/A	#N/A	#N/A
KLF12	ENSG00000118922	1567.28	0.481809	0.108117	4.45636	8.33645e-06	0.000111095	bound	chr13	73692876	73692880	-	10.5856	protein_coding	three_prime_UTR
UCHL3	ENSG00000118939	334.452	0.685397	0.17014	4.02843	5.61496e-05	0.000529567	unbound	#N/A	#N/A	#N/A	#N/A	#N/A	#N/A	#N/A
DNAH7	ENSG00000118997	14.4632	-1.19661	0.332636	-3.59735	0.000321479	0.00217139	unbound	#N/A	#N/A	#N/A	#N/A	#N/A	#N/A	#N/A
NDUFB3	ENSG00000119013	437.751	0.84912	0.198398	4.27987	1.86999e-05	0.000213171	bound	chr2	201085474	201085478	+	7.00207	protein_coding	CDS
UBE2B	ENSG00000119048	1619.46	0.932562	0.161677	5.76807	8.01862e-09	3.31623e-07	unbound	#N/A	#N/A	#N/A	#N/A	#N/A	#N/A	#N/A
KLF9	ENSG00000119138	649.322	0.505252	0.160704	3.144	0.00166656	0.00821474	bound	chr9	70386612	70386616	-	28.2192	protein_coding	three_prime_UTR
PTBP3	ENSG00000119314	3641.87	0.454856	0.130443	3.487	0.000488464	0.00305744	bound	chr9	112221109	112221113	-	41.9566	protein_coding	three_prime_UTR
RAD23B	ENSG00000119318	3719.44	0.369707	0.101546	3.64077	0.000271826	0.00189898	bound	chr9	107329551	107329555	+	19.6483	protein_coding	CDS
CTNNAL1	ENSG00000119326	901.101	1.02903	0.156668	6.56824	5.09142e-11	4.20042e-09	bound	chr9	108943708	108943712	-	54.1927	protein_coding	CDS
GLE1	ENSG00000119392	632.403	-0.486349	0.119737	-4.06181	4.86928e-05	0.000474312	bound	chr9	128541919	128541923	+	50.8408	protein_coding	three_prime_UTR
CNTRL	ENSG00000119397	138.473	0.86224	0.195204	4.41712	1.00027e-05	0.000128279	unbound	#N/A	#N/A	#N/A	#N/A	#N/A	#N/A	#N/A
PPP6C	ENSG00000119414	1873.97	0.417288	0.134246	3.10838	0.00188113	0.00902231	unbound	#N/A	#N/A	#N/A	#N/A	#N/A	#N/A	#N/A
HDHD3	ENSG00000119431	123.273	-0.623394	0.180237	-3.45874	0.000542708	0.00333437	unbound	#N/A	#N/A	#N/A	#N/A	#N/A	#N/A	#N/A
NR4A3	ENSG00000119508	545.625	-1.32955	0.161571	-8.22887	1.88981e-16	5.13423e-14	bound	chr9	99865857	99865861	+	5.59459	protein_coding	three_prime_UTR
DENND1A	ENSG00000119522	580.705	-0.889198	0.128528	-6.91835	4.56943e-12	4.94146e-10	bound	chr9	123457370	123457374	-	14.3635	protein_coding	CDS
ZBTB45	ENSG00000119574	95.0554	-0.962534	0.229513	-4.19381	2.74305e-05	0.000295242	unbound	#N/A	#N/A	#N/A	#N/A	#N/A	#N/A	#N/A
YLPM1	ENSG00000119596	699.391	-0.381357	0.109186	-3.49274	0.000478092	0.00300545	bound	chr14	74799487	74799491	+	24.7378	protein_coding	CDS
IFT43	ENSG00000119650	136.331	-0.885454	0.175297	-5.05117	4.39111e-07	9.77465e-06	unbound	#N/A	#N/A	#N/A	#N/A	#N/A	#N/A	#N/A
NPC2	ENSG00000119655	1770.29	0.878456	0.158349	5.54758	2.89655e-08	1.01221e-06	unbound	#N/A	#N/A	#N/A	#N/A	#N/A	#N/A	#N/A
TTLL5	ENSG00000119685	526.912	-0.435612	0.125995	-3.45737	0.000545475	0.00334686	unbound	#N/A	#N/A	#N/A	#N/A	#N/A	#N/A	#N/A
SLIRP	ENSG00000119705	1132.46	1.01038	0.227181	4.44747	8.68872e-06	0.000114928	bound	chr14	77715814	77715818	+	12.804	protein_coding	three_prime_UTR
RHOQ	ENSG00000119729	604.013	0.549657	0.176107	3.12116	0.00180141	0.00871597	bound	chr2	46582035	46582039	+	5.13055	protein_coding	three_prime_UTR
KLHL29	ENSG00000119771	150.134	-0.774861	0.169104	-4.58216	4.60203e-06	6.77603e-05	unbound	#N/A	#N/A	#N/A	#N/A	#N/A	#N/A	#N/A
DNMT3A	ENSG00000119772	65.9105	0.686814	0.219705	3.12607	0.00177157	0.00859993	unbound	#N/A	#N/A	#N/A	#N/A	#N/A	#N/A	#N/A
TMEM214	ENSG00000119777	932.286	-0.545103	0.155193	-3.51243	0.000444037	0.00283818	unbound	#N/A	#N/A	#N/A	#N/A	#N/A	#N/A	#N/A
ATL2	ENSG00000119787	1159.56	0.748472	0.156792	4.77367	1.80898e-06	3.22055e-05	bound	chr2	38318927	38318931	-	3.51359	protein_coding	three_prime_UTR
YPEL5	ENSG00000119801	1020.96	0.799018	0.141502	5.6467	1.63554e-08	6.24747e-07	bound	chr2	30159067	30159071	+	2.95432	protein_coding	three_prime_UTR
LGALSL	ENSG00000119862	343.96	1.10043	0.151454	7.26576	3.7095e-13	5.54865e-11	bound	chr2	64459629	64459633	+	15.0547	protein_coding	three_prime_UTR
CRIPT	ENSG00000119878	279.015	0.748019	0.174214	4.29368	1.75733e-05	0.000202346	unbound	#N/A	#N/A	#N/A	#N/A	#N/A	#N/A	#N/A
SLC17A5	ENSG00000119899	788.974	0.792713	0.136951	5.78828	7.11096e-09	3.02689e-07	unbound	#N/A	#N/A	#N/A	#N/A	#N/A	#N/A	#N/A
OGFRL1	ENSG00000119900	2706.41	1.04076	0.197794	5.26184	1.42617e-07	3.84923e-06	bound	chr6	71307201	71307205	+	101.138	protein_coding	three_prime_UTR
ELOVL3	ENSG00000119915	304.23	-0.862594	0.194149	-4.44295	8.8732e-06	0.000116597	bound	chr10	102229328	102229332	+	8.1832	protein_coding	three_prime_UTR
PPP1R3C	ENSG00000119938	613.15	-0.611312	0.122467	-4.99165	5.98654e-07	1.27075e-05	bound	chr10	91629513	91629517	-	51.2513	protein_coding	three_prime_UTR
TCTN3	ENSG00000119977	711.009	-0.41351	0.127386	-3.24612	0.00116991	0.00618784	unbound	#N/A	#N/A	#N/A	#N/A	#N/A	#N/A	#N/A
AVPI1	ENSG00000119986	2061.23	-0.638814	0.163604	-3.90465	9.43633e-05	0.000810915	bound	chr10	97677791	97677795	-	10.8215	protein_coding	three_prime_UTR
GOT1	ENSG00000120053	1142.99	-0.443538	0.113832	-3.89641	9.76273e-05	0.000835575	unbound	#N/A	#N/A	#N/A	#N/A	#N/A	#N/A	#N/A
DUSP1	ENSG00000120129	3472.42	-0.502907	0.132109	-3.80675	0.000140805	0.00111896	unbound	#N/A	#N/A	#N/A	#N/A	#N/A	#N/A	#N/A
WDR55	ENSG00000120314	359.893	-0.409249	0.130312	-3.14054	0.00168635	0.00828424	bound	chr5	140669661	140669665	+	28.3332	protein_coding	three_prime_UTR
ARAP3	ENSG00000120318	199.478	-0.570317	0.182934	-3.1176	0.00182329	0.00880826	unbound	#N/A	#N/A	#N/A	#N/A	#N/A	#N/A	#N/A
MRPS14	ENSG00000120333	845.967	0.593493	0.137551	4.31473	1.598e-05	0.000188197	unbound	#N/A	#N/A	#N/A	#N/A	#N/A	#N/A	#N/A
CENPL	ENSG00000120334	654.097	0.508881	0.140492	3.62215	0.000292169	0.0020178	unbound	#N/A	#N/A	#N/A	#N/A	#N/A	#N/A	#N/A
SNX19	ENSG00000120451	502.312	-0.468343	0.1357	-3.4513	0.000557888	0.00340906	bound	chr11	130877281	130877285	-	4.97566	protein_coding	three_prime_UTR
SLC10A7	ENSG00000120519	223.59	0.521082	0.159984	3.25709	0.00112561	0.00600511	unbound	#N/A	#N/A	#N/A	#N/A	#N/A	#N/A	#N/A
NUDCD1	ENSG00000120526	979.401	0.620111	0.164002	3.78111	0.00015613	0.00120951	unbound	#N/A	#N/A	#N/A	#N/A	#N/A	#N/A	#N/A
HSPH1	ENSG00000120694	1296.64	0.561151	0.142981	3.92467	8.68484e-05	0.000756673	unbound	#N/A	#N/A	#N/A	#N/A	#N/A	#N/A	#N/A
FAM53C	ENSG00000120709	1093.19	-0.658614	0.138077	-4.76991	1.84311e-06	3.25596e-05	bound	chr5	138348271	138348275	+	34.596	protein_coding	three_prime_UTR
PAIP2	ENSG00000120727	2634.77	1.03426	0.18436	5.61004	2.02284e-08	7.49434e-07	bound	chr5	139364644	139364648	+	15.2362	protein_coding	CDS
EGR1	ENSG00000120738	307.872	-1.55857	0.329493	-4.73021	2.24285e-06	3.83513e-05	unbound	#N/A	#N/A	#N/A	#N/A	#N/A	#N/A	#N/A
PLS1	ENSG00000120756	395.281	0.784275	0.184729	4.24555	2.18062e-05	0.000243042	unbound	#N/A	#N/A	#N/A	#N/A	#N/A	#N/A	#N/A
NR2C1	ENSG00000120798	1006.97	0.470926	0.151369	3.11111	0.00186388	0.00897035	unbound	#N/A	#N/A	#N/A	#N/A	#N/A	#N/A	#N/A
ARL1	ENSG00000120805	669.301	-0.484769	0.125072	-3.87592	0.000106222	0.000894557	bound	chr12	101394956	101394960	-	23.1637	protein_coding	three_prime_UTR
GLT8D2	ENSG00000120820	1506.31	0.444172	0.125178	3.54833	0.000387675	0.00253773	unbound	#N/A	#N/A	#N/A	#N/A	#N/A	#N/A	#N/A
NFYB	ENSG00000120837	368.653	0.742691	0.181479	4.09244	4.26859e-05	0.000423814	bound	chr12	104123324	104123328	-	56.4373	protein_coding	CDS
APAF1	ENSG00000120868	384.404	1.14897	0.136174	8.43755	3.24055e-17	1.10351e-14	unbound	#N/A	#N/A	#N/A	#N/A	#N/A	#N/A	#N/A
TNFRSF10B	ENSG00000120889	1424.19	-0.508044	0.118518	-4.28662	1.8141e-05	0.000207875	bound	chr8	23029640	23029644	-	14.5516	protein_coding	three_prime_UTR
UBIAD1	ENSG00000120942	387.802	-0.44757	0.138249	-3.23743	0.00120611	0.00632705	unbound	#N/A	#N/A	#N/A	#N/A	#N/A	#N/A	#N/A
TARDBP	ENSG00000120948	975.451	-0.418601	0.119066	-3.51569	0.000438609	0.00281022	bound	chr1	11023533	11023537	+	156.452	protein_coding	three_prime_UTR
LYPLA1	ENSG00000120992	1869.3	0.813898	0.152279	5.3448	9.05187e-08	2.61508e-06	bound	chr8	54051030	54051034	-	3.24581	protein_coding	CDS
TRIM25	ENSG00000121060	2033.31	-0.569045	0.119718	-4.75323	2.00194e-06	3.49794e-05	bound	chr17	56890986	56890990	-	116.269	protein_coding	three_prime_UTR
SCPEP1	ENSG00000121064	204.856	0.680632	0.173612	3.92041	8.83982e-05	0.00076892	bound	chr17	57006243	57006247	+	10.8002	protein_coding	three_prime_UTR
NACA3P	ENSG00000121089	434.763	1.10008	0.215604	5.10229	3.3556e-07	7.79483e-06	unbound	#N/A	#N/A	#N/A	#N/A	#N/A	#N/A	#N/A
TRIM6	ENSG00000121236	56.5542	1.64423	0.248913	6.60565	3.95772e-11	3.29913e-09	unbound	#N/A	#N/A	#N/A	#N/A	#N/A	#N/A	#N/A
RNF2	ENSG00000121481	802.675	0.743227	0.153509	4.84158	1.2881e-06	2.48387e-05	unbound	#N/A	#N/A	#N/A	#N/A	#N/A	#N/A	#N/A
B4GALT4	ENSG00000121578	275.959	0.653579	0.141899	4.60596	4.10573e-06	6.18177e-05	bound	chr3	119212009	119212013	-	25.026	protein_coding	three_prime_UTR
NAA50	ENSG00000121579	3610.49	0.758109	0.16614	4.56307	5.04121e-06	7.30838e-05	bound	chr3	113721027	113721031	-	45.8816	protein_coding	three_prime_UTR
PEX16	ENSG00000121680	99.9392	-0.804069	0.231182	-3.47807	0.000505032	0.00313783	unbound	#N/A	#N/A	#N/A	#N/A	#N/A	#N/A	#N/A
DEPDC7	ENSG00000121690	209.416	0.543937	0.169257	3.21367	0.0013105	0.00675075	unbound	#N/A	#N/A	#N/A	#N/A	#N/A	#N/A	#N/A
TBC1D15	ENSG00000121749	484.931	0.751955	0.194949	3.8572	0.000114694	0.000949162	unbound	#N/A	#N/A	#N/A	#N/A	#N/A	#N/A	#N/A
ADGRB2	ENSG00000121753	208.091	0.781548	0.208067	3.75623	0.000172489	0.00131524	unbound	#N/A	#N/A	#N/A	#N/A	#N/A	#N/A	#N/A
GPSM2	ENSG00000121957	1770.57	0.606873	0.114293	5.30981	1.09741e-07	3.07063e-06	bound	chr1	108904245	108904249	+	39.2062	protein_coding	CDS
CXCR4	ENSG00000121966	1991.48	-1.07352	0.141661	-7.57809	3.50687e-14	6.52645e-12	bound	chr2	136114501	136114505	-	35.2751	protein_coding	three_prime_UTR
FYTTD1	ENSG00000122068	1514.34	0.412139	0.13358	3.08533	0.00203327	0.00960804	bound	chr3	197782674	197782678	+	13.9134	protein_coding	three_prime_UTR
MRPS2	ENSG00000122140	1874.15	-0.674247	0.18457	-3.65307	0.000259123	0.00182378	unbound	#N/A	#N/A	#N/A	#N/A	#N/A	#N/A	#N/A
ANXA11	ENSG00000122359	1550.66	-0.434511	0.128856	-3.37208	0.000746034	0.0043028	bound	chr10	80152847	80152851	-	24.5121	protein_coding	three_prime_UTR
ZNF205	ENSG00000122386	105.907	-0.755589	0.188977	-3.99831	6.37957e-05	0.000587824	unbound	#N/A	#N/A	#N/A	#N/A	#N/A	#N/A	#N/A
NAA60	ENSG00000122390	547.706	-0.418231	0.118434	-3.53134	0.000413466	0.00266728	unbound	#N/A	#N/A	#N/A	#N/A	#N/A	#N/A	#N/A
RPL5	ENSG00000122406	20849.3	0.355508	0.113812	3.12363	0.00178634	0.00865586	bound	chr1	92837536	92837540	+	646.261	protein_coding	CDS
CCDC18	ENSG00000122483	263.195	0.804915	0.19839	4.05724	4.96553e-05	0.00048044	unbound	#N/A	#N/A	#N/A	#N/A	#N/A	#N/A	#N/A
SEPTIN7	ENSG00000122545	1297.99	0.541342	0.172576	3.13684	0.0017078	0.00836394	bound	chr7	35898324	35898328	+	13.4723	protein_coding	three_prime_UTR
CBX3	ENSG00000122565	1970.74	0.697859	0.189141	3.68963	0.000224579	0.00162863	bound	chr7	26212095	26212099	+	68.5644	protein_coding	three_prime_UTR
HNRNPA2B1	ENSG00000122566	9268.22	0.435794	0.103824	4.19742	2.69979e-05	0.000291566	bound	chr7	26192213	26192217	-	285.44	protein_coding	three_prime_UTR
FKBP9	ENSG00000122642	254.876	-0.527669	0.136409	-3.86827	0.000109609	0.000915122	bound	chr7	33005508	33005512	+	59.0896	protein_coding	three_prime_UTR
ARL4A	ENSG00000122644	319.403	0.794956	0.169481	4.69054	2.72491e-06	4.4961e-05	unbound	#N/A	#N/A	#N/A	#N/A	#N/A	#N/A	#N/A
POLM	ENSG00000122678	54.1726	-0.937193	0.252452	-3.71236	0.000205339	0.00151763	unbound	#N/A	#N/A	#N/A	#N/A	#N/A	#N/A	#N/A
CLTA	ENSG00000122705	2557.99	-0.676975	0.117033	-5.78448	7.27354e-09	3.0817e-07	bound	chr9	36211917	36211921	+	79.4863	protein_coding	three_prime_UTR
RECK	ENSG00000122707	624.543	1.4114	0.163944	8.60903	7.36844e-18	2.8079e-15	bound	chr9	36063799	36063803	+	25.6961	protein_coding	CDS
CYREN	ENSG00000122783	438.641	-0.461608	0.148625	-3.10586	0.00189724	0.00908598	unbound	#N/A	#N/A	#N/A	#N/A	#N/A	#N/A	#N/A
CALD1	ENSG00000122786	1824.15	0.823035	0.190531	4.31969	1.56249e-05	0.000184909	bound	chr7	134950450	134950454	+	14.2853	protein_coding	three_prime_UTR
SRGN	ENSG00000122862	935.502	0.831797	0.19961	4.1671	3.08492e-05	0.000325258	unbound	#N/A	#N/A	#N/A	#N/A	#N/A	#N/A	#N/A
CISD1	ENSG00000122873	898.673	0.572418	0.142067	4.02921	5.59648e-05	0.000528759	bound	chr10	58287679	58287683	+	7.00187	protein_coding	three_prime_UTR
P4HA1	ENSG00000122884	1250.64	0.660286	0.142028	4.64899	3.33558e-06	5.25453e-05	bound	chr10	73007916	73007920	-	79.5589	protein_coding	three_prime_UTR
VPS26A	ENSG00000122958	1188.33	0.883573	0.191071	4.62432	3.75822e-06	5.76705e-05	bound	chr10	69132912	69132916	+	0.354382	protein_coding	five_prime_UTR
CDKN2C	ENSG00000123080	197.537	0.486292	0.150771	3.22536	0.00125814	0.00654844	bound	chr1	50974036	50974040	+	9.35023	protein_coding	CDS
RASSF8	ENSG00000123094	1152.21	0.567739	0.156477	3.62825	0.000285349	0.00197792	bound	chr12	26065283	26065287	+	15.1554	protein_coding	CDS
WWP1	ENSG00000123124	741.364	1.20342	0.188596	6.38092	1.7603e-10	1.24662e-08	bound	chr8	86448416	86448420	+	20.7047	protein_coding	CDS
DDX39A	ENSG00000123136	804.234	-0.510727	0.155547	-3.28342	0.00102555	0.005547	bound	chr19	14411001	14411005	-	17.5378	protein_coding	CDS
PKN1	ENSG00000123143	619.071	-1.02535	0.165214	-6.2062	5.42794e-10	3.36722e-08	bound	chr19	14470603	14470607	+	37.4739	protein_coding	CDS
CENPK	ENSG00000123219	904.186	0.610797	0.171035	3.57117	0.00035539	0.00236311	bound	chr5	65529168	65529172	-	16.3387	protein_coding	three_prime_UTR
OPTN	ENSG00000123240	632.158	0.917816	0.162447	5.64994	1.60499e-08	6.14543e-07	bound	chr10	13110336	13110340	+	15.8618	protein_coding	CDS
PFDN5	ENSG00000123349	2663.8	0.442144	0.104755	4.22073	2.43516e-05	0.000266221	bound	chr12	53295896	53295900	+	239.797	protein_coding	CDS
NR4A1	ENSG00000123358	663.722	-1.18326	0.202939	-5.83061	5.52255e-09	2.42666e-07	unbound	#N/A	#N/A	#N/A	#N/A	#N/A	#N/A	#N/A
HOXC13	ENSG00000123364	329.346	-0.646009	0.157332	-4.10601	4.02547e-05	0.000403176	unbound	#N/A	#N/A	#N/A	#N/A	#N/A	#N/A	#N/A
ATG101	ENSG00000123395	364.165	-0.7003	0.194808	-3.59481	0.000324627	0.00219041	bound	chr12	52076897	52076901	+	20.334	protein_coding	CDS
TUBA1B	ENSG00000123416	7722.85	-0.455851	0.0957606	-4.76032	1.93286e-06	3.39203e-05	bound	chr12	49128005	49128009	-	64.0013	protein_coding	CDS
ATPAF1	ENSG00000123472	1451.2	0.445709	0.133449	3.33992	0.000838011	0.0047094	unbound	#N/A	#N/A	#N/A	#N/A	#N/A	#N/A	#N/A
USP45	ENSG00000123552	229.678	0.838599	0.20269	4.13735	3.5134e-05	0.000361687	unbound	#N/A	#N/A	#N/A	#N/A	#N/A	#N/A	#N/A
FAM199X	ENSG00000123575	1433.64	0.387057	0.120711	3.20647	0.00134373	0.00689528	bound	chrX	104189672	104189676	+	12.0717	protein_coding	CDS
RAB9A	ENSG00000123595	2325.8	0.506291	0.126439	4.00421	6.22238e-05	0.000575993	unbound	#N/A	#N/A	#N/A	#N/A	#N/A	#N/A	#N/A
TTC21B	ENSG00000123607	240.548	0.744236	0.151673	4.90685	9.25498e-07	1.86792e-05	unbound	#N/A	#N/A	#N/A	#N/A	#N/A	#N/A	#N/A
KCNJ2	ENSG00000123700	28.2576	1.39069	0.312126	4.45553	8.36859e-06	0.00011143	unbound	#N/A	#N/A	#N/A	#N/A	#N/A	#N/A	#N/A
RAP2C	ENSG00000123728	940.747	0.968536	0.143181	6.76441	1.3385e-11	1.24551e-09	bound	chrX	132214343	132214347	-	47.3396	protein_coding	CDS
COQ8B	ENSG00000123815	65.3753	-0.80364	0.233028	-3.44868	0.000563332	0.00343091	unbound	#N/A	#N/A	#N/A	#N/A	#N/A	#N/A	#N/A
PFKFB2	ENSG00000123836	732.279	-0.453237	0.118901	-3.81188	0.000137915	0.00110146	bound	chr1	207074732	207074736	+	24.9745	protein_coding	three_prime_UTR
AGO2	ENSG00000123908	5291.11	-0.582136	0.125491	-4.63888	3.50299e-06	5.45383e-05	bound	chr8	140521705	140521709	-	124.84	protein_coding	three_prime_UTR
CKS2	ENSG00000123975	4389.5	0.555682	0.121319	4.58035	4.64202e-06	6.82864e-05	unbound	#N/A	#N/A	#N/A	#N/A	#N/A	#N/A	#N/A
PI3	ENSG00000124102	69.9083	1.36359	0.269679	5.05633	4.27391e-07	9.5403e-06	unbound	#N/A	#N/A	#N/A	#N/A	#N/A	#N/A	#N/A
NCOA5	ENSG00000124160	683.716	-0.753869	0.125379	-6.01274	1.82418e-09	9.51011e-08	bound	chr20	46068548	46068552	-	12.5514	protein_coding	CDS
ATP5F1E	ENSG00000124172	5023.59	0.58647	0.153343	3.82456	0.000131006	0.0010563	bound	chr20	59030318	59030322	-	149.575	protein_coding	CDS
ZNFX1	ENSG00000124201	1105.62	-0.592951	0.104353	-5.68215	1.33011e-08	5.23056e-07	unbound	#N/A	#N/A	#N/A	#N/A	#N/A	#N/A	#N/A
ZNF831	ENSG00000124203	863.543	-0.576452	0.161279	-3.57426	0.000351222	0.00233734	bound	chr20	59256401	59256405	+	59.3536	protein_coding	three_prime_UTR
SNAI1	ENSG00000124216	58.1939	-0.908188	0.253373	-3.5844	0.00033786	0.00226537	unbound	#N/A	#N/A	#N/A	#N/A	#N/A	#N/A	#N/A
PMEPA1	ENSG00000124225	458.701	-1.20327	0.165766	-7.25886	3.90373e-13	5.78511e-11	unbound	#N/A	#N/A	#N/A	#N/A	#N/A	#N/A	#N/A
RNF114	ENSG00000124226	638.889	-0.652285	0.130013	-5.01709	5.24613e-07	1.13619e-05	bound	chr20	49952886	49952890	+	29.3864	protein_coding	three_prime_UTR
MTRR	ENSG00000124275	4609.67	-0.342765	0.0931034	-3.68155	0.000231821	0.00167279	bound	chr5	7877946	7877950	+	14.4001	protein_coding	three_prime_UTR
SNRNP27	ENSG00000124380	1056.47	0.614196	0.161138	3.81162	0.000138058	0.00110206	bound	chr2	69897404	69897408	+	15.6597	protein_coding	CDS
MPHOSPH10	ENSG00000124383	774.839	0.757437	0.193546	3.91348	9.09759e-05	0.00078579	unbound	#N/A	#N/A	#N/A	#N/A	#N/A	#N/A	#N/A
USP22	ENSG00000124422	1792.3	-0.567706	0.134148	-4.23193	2.31695e-05	0.00025469	bound	chr17	21001868	21001872	-	108.755	protein_coding	three_prime_UTR
ZNF576	ENSG00000124444	187.218	-0.700832	0.173087	-4.04901	5.14352e-05	0.000492946	unbound	#N/A	#N/A	#N/A	#N/A	#N/A	#N/A	#N/A
MRS2	ENSG00000124532	781.268	0.559057	0.149884	3.72992	0.000191538	0.00143318	bound	chr6	24424995	24424999	+	27.1613	protein_coding	three_prime_UTR
WRNIP1	ENSG00000124535	447.696	-0.743526	0.147399	-5.04432	4.55132e-07	1.00892e-05	bound	chr6	2785316	2785320	+	51.3447	protein_coding	three_prime_UTR
OR2B6	ENSG00000124657	23.6727	0.94293	0.287068	3.28469	0.00102094	0.00552594	unbound	#N/A	#N/A	#N/A	#N/A	#N/A	#N/A	#N/A
MAD2L1BP	ENSG00000124688	627.547	-0.556383	0.147774	-3.7651	0.000166484	0.00127785	unbound	#N/A	#N/A	#N/A	#N/A	#N/A	#N/A	#N/A
MEA1	ENSG00000124733	631.086	-0.554177	0.151222	-3.66466	0.00024767	0.00176097	unbound	#N/A	#N/A	#N/A	#N/A	#N/A	#N/A	#N/A
GLO1	ENSG00000124767	4509.83	0.683817	0.193154	3.54027	0.000399716	0.00260377	bound	chr6	38676443	38676447	-	129.565	protein_coding	three_prime_UTR
RREB1	ENSG00000124782	1202.92	-0.433568	0.131179	-3.30516	0.000949212	0.00521171	bound	chr6	7249018	7249022	+	57.836	protein_coding	three_prime_UTR
RIOK1	ENSG00000124784	641.09	0.588796	0.154311	3.81563	0.000135834	0.00108919	unbound	#N/A	#N/A	#N/A	#N/A	#N/A	#N/A	#N/A
SLC35B3	ENSG00000124786	252.814	0.696132	0.165401	4.20875	2.56792e-05	0.00027883	unbound	#N/A	#N/A	#N/A	#N/A	#N/A	#N/A	#N/A
DEK	ENSG00000124795	2688.15	0.499304	0.159083	3.13864	0.00169736	0.00831872	bound	chr6	18255847	18255851	-	35.0293	protein_coding	CDS
EEF1E1	ENSG00000124802	802.967	0.802514	0.225055	3.56585	0.00036268	0.00240373	unbound	#N/A	#N/A	#N/A	#N/A	#N/A	#N/A	#N/A
SSUH2	ENSG00000125046	44.329	-0.991261	0.263806	-3.75753	0.000171597	0.00130968	unbound	#N/A	#N/A	#N/A	#N/A	#N/A	#N/A	#N/A
TMTC4	ENSG00000125247	216.826	0.50204	0.149236	3.36407	0.000768029	0.00439639	unbound	#N/A	#N/A	#N/A	#N/A	#N/A	#N/A	#N/A
ABCC4	ENSG00000125257	1151.69	0.363049	0.114188	3.17938	0.00147588	0.00744923	bound	chr13	95178067	95178071	-	50.1037	protein_coding	CDS
TM9SF2	ENSG00000125304	3641.69	0.393307	0.106393	3.69674	0.000218388	0.00159167	bound	chr13	99563180	99563184	+	23.3042	protein_coding	three_prime_UTR
HROB	ENSG00000125319	289.445	-0.651957	0.143062	-4.55717	5.18463e-06	7.47568e-05	unbound	#N/A	#N/A	#N/A	#N/A	#N/A	#N/A	#N/A
IRF1	ENSG00000125347	175.418	-0.627268	0.192127	-3.26487	0.00109516	0.00587007	unbound	#N/A	#N/A	#N/A	#N/A	#N/A	#N/A	#N/A
RNF113A	ENSG00000125352	379.946	-0.505376	0.132391	-3.81729	0.000134923	0.00108297	unbound	#N/A	#N/A	#N/A	#N/A	#N/A	#N/A	#N/A
GGA3	ENSG00000125447	487.499	-0.539713	0.171367	-3.14946	0.00163574	0.00808985	unbound	#N/A	#N/A	#N/A	#N/A	#N/A	#N/A	#N/A
MIF4GD	ENSG00000125457	331.052	-1.00202	0.171569	-5.84033	5.20967e-09	2.31613e-07	unbound	#N/A	#N/A	#N/A	#N/A	#N/A	#N/A	#N/A
DDX31	ENSG00000125485	794.217	-0.403478	0.128283	-3.14522	0.0016596	0.00818298	unbound	#N/A	#N/A	#N/A	#N/A	#N/A	#N/A	#N/A
PPP1R12C	ENSG00000125503	167.252	-0.781531	0.201731	-3.87413	0.000107006	0.000899223	unbound	#N/A	#N/A	#N/A	#N/A	#N/A	#N/A	#N/A
CHCHD5	ENSG00000125611	200.745	-0.88894	0.198283	-4.48318	7.35395e-06	0.00010017	unbound	#N/A	#N/A	#N/A	#N/A	#N/A	#N/A	#N/A
SLC25A23	ENSG00000125648	987.704	-0.682119	0.178183	-3.82819	0.000129088	0.00104188	unbound	#N/A	#N/A	#N/A	#N/A	#N/A	#N/A	#N/A
PSPN	ENSG00000125650	31.5929	-0.999939	0.277252	-3.60661	0.000310225	0.00211643	unbound	#N/A	#N/A	#N/A	#N/A	#N/A	#N/A	#N/A
TNFSF9	ENSG00000125657	1296.34	0.8803	0.120231	7.32175	2.44754e-13	3.84047e-11	bound	chr19	6535724	6535728	+	1.57557	protein_coding	three_prime_UTR
MED1	ENSG00000125686	3021.21	-0.351078	0.0919202	-3.81937	0.000133791	0.0010755	bound	chr17	39405887	39405891	-	41.6152	protein_coding	three_prime_UTR
RPL23	ENSG00000125691	4912.59	0.798104	0.155678	5.12664	2.94952e-07	7.03533e-06	bound	chr17	38850189	38850193	-	708.396	protein_coding	three_prime_UTR
ATG4C	ENSG00000125703	263.005	0.738205	0.215857	3.41987	0.000626501	0.0037359	unbound	#N/A	#N/A	#N/A	#N/A	#N/A	#N/A	#N/A
GPR108	ENSG00000125734	1082.95	-0.861315	0.161292	-5.3401	9.28941e-08	2.66446e-06	unbound	#N/A	#N/A	#N/A	#N/A	#N/A	#N/A	#N/A
FOSB	ENSG00000125740	37.1912	-0.91518	0.255812	-3.57755	0.000346835	0.00231103	unbound	#N/A	#N/A	#N/A	#N/A	#N/A	#N/A	#N/A
OPA3	ENSG00000125741	280.547	-0.693108	0.145802	-4.75376	1.99664e-06	3.49248e-05	bound	chr19	45549865	45549869	-	24.9471	protein_coding	three_prime_UTR
SYMPK	ENSG00000125755	1500.5	-0.593994	0.154435	-3.84624	0.000119943	0.000985615	unbound	#N/A	#N/A	#N/A	#N/A	#N/A	#N/A	#N/A
GPCPD1	ENSG00000125772	334.63	-0.571739	0.176344	-3.24218	0.00118619	0.00625329	unbound	#N/A	#N/A	#N/A	#N/A	#N/A	#N/A	#N/A
PANK2	ENSG00000125779	288.483	0.460192	0.143009	3.21792	0.00129123	0.00667727	bound	chr20	3925995	3925999	+	14.4516	protein_coding	three_prime_UTR
NAPB	ENSG00000125814	140.594	0.835481	0.165525	5.04745	4.47739e-07	9.95286e-06	bound	chr20	23375827	23375831	-	2.26935	protein_coding	three_prime_UTR
CENPB	ENSG00000125817	527.591	-0.78119	0.210534	-3.71051	0.000206844	0.0015263	unbound	#N/A	#N/A	#N/A	#N/A	#N/A	#N/A	#N/A
SNRPB	ENSG00000125835	2195.83	-0.819567	0.174835	-4.68765	2.7636e-06	4.53656e-05	bound	chr20	2463765	2463769	-	36.8822	protein_coding	CDS
DSTN	ENSG00000125868	1533.26	0.580209	0.165167	3.51286	0.00044331	0.00283467	bound	chr20	17600831	17600835	+	147.526	protein_coding	CDS
MRPS26	ENSG00000125901	257.529	-0.489564	0.156493	-3.12835	0.00175788	0.00854645	unbound	#N/A	#N/A	#N/A	#N/A	#N/A	#N/A	#N/A
NCLN	ENSG00000125912	725.893	-0.777759	0.179366	-4.33617	1.44989e-05	0.000173824	bound	chr19	3208760	3208764	+	67.887	protein_coding	three_prime_UTR
ERGIC3	ENSG00000125991	1567.88	-0.436082	0.135661	-3.21449	0.00130676	0.00674016	bound	chr20	35542828	35542832	+	195.966	protein_coding	CDS
KDM5C	ENSG00000126012	1319.98	-0.762334	0.13627	-5.5943	2.21518e-08	8.10332e-07	bound	chrX	53216159	53216163	-	20.6106	protein_coding	CDS
TMEM115	ENSG00000126062	432.91	-0.771421	0.186308	-4.14057	3.46442e-05	0.000357499	unbound	#N/A	#N/A	#N/A	#N/A	#N/A	#N/A	#N/A
TMEM53	ENSG00000126106	41.9475	-0.79738	0.259619	-3.07135	0.00213094	0.00998996	unbound	#N/A	#N/A	#N/A	#N/A	#N/A	#N/A	#N/A
HECTD3	ENSG00000126107	291.736	-0.705384	0.155584	-4.5338	5.79323e-06	8.17642e-05	unbound	#N/A	#N/A	#N/A	#N/A	#N/A	#N/A	#N/A
XRCC3	ENSG00000126215	151.742	-1.02946	0.187449	-5.49196	3.97509e-08	1.31994e-06	unbound	#N/A	#N/A	#N/A	#N/A	#N/A	#N/A	#N/A
LRFN3	ENSG00000126243	56.7307	-1.00316	0.224869	-4.46109	8.15441e-06	0.000109123	unbound	#N/A	#N/A	#N/A	#N/A	#N/A	#N/A	#N/A
PDCD2L	ENSG00000126249	281.993	0.483447	0.135681	3.56312	0.000366473	0.00242673	unbound	#N/A	#N/A	#N/A	#N/A	#N/A	#N/A	#N/A
PRMT1	ENSG00000126457	3912.58	-0.534135	0.159655	-3.34556	0.000821156	0.00463747	unbound	#N/A	#N/A	#N/A	#N/A	#N/A	#N/A	#N/A
SCAF1	ENSG00000126461	569.641	-0.759957	0.178068	-4.2678	1.97413e-05	0.000223451	bound	chr19	49657852	49657856	+	4.18187	protein_coding	CDS
PRR12	ENSG00000126464	279.522	-0.663404	0.158182	-4.19392	2.74176e-05	0.000295242	unbound	#N/A	#N/A	#N/A	#N/A	#N/A	#N/A	#N/A
STAT5A	ENSG00000126561	282.647	-0.526001	0.137102	-3.83656	0.000124768	0.00101622	bound	chr17	42311145	42311149	+	14.6408	protein_coding	three_prime_UTR
ZNF384	ENSG00000126746	1417.48	-0.513772	0.127078	-4.04296	5.27817e-05	0.00050404	bound	chr12	6667046	6667050	-	8.81965	protein_coding	three_prime_UTR
ELK1	ENSG00000126767	680.653	-1.16099	0.196795	-5.89951	3.64577e-09	1.73147e-07	unbound	#N/A	#N/A	#N/A	#N/A	#N/A	#N/A	#N/A
TIMM17B	ENSG00000126768	518.175	-0.544627	0.162833	-3.34469	0.000823755	0.00464887	unbound	#N/A	#N/A	#N/A	#N/A	#N/A	#N/A	#N/A
PCNX4	ENSG00000126773	808.69	0.440288	0.136436	3.22707	0.00125063	0.00651996	bound	chr14	60124972	60124976	+	5.6642	protein_coding	CDS
KTN1	ENSG00000126777	2304.82	0.63243	0.180199	3.50962	0.000448749	0.00286096	bound	chr14	55672956	55672960	+	141.302	protein_coding	CDS
SIX1	ENSG00000126778	65.144	-0.882529	0.266527	-3.31122	0.000928889	0.00511768	unbound	#N/A	#N/A	#N/A	#N/A	#N/A	#N/A	#N/A
DLGAP5	ENSG00000126787	857.574	0.831828	0.173114	4.80509	1.5468e-06	2.85543e-05	unbound	#N/A	#N/A	#N/A	#N/A	#N/A	#N/A	#N/A
NUP214	ENSG00000126883	2012.48	-0.488332	0.122555	-3.9846	6.75947e-05	0.000616089	bound	chr9	131129329	131129333	+	16.1343	protein_coding	CDS
SLC10A3	ENSG00000126903	443.249	-0.49192	0.158243	-3.10864	0.0018795	0.00901993	unbound	#N/A	#N/A	#N/A	#N/A	#N/A	#N/A	#N/A
MAP2K2	ENSG00000126934	1090.88	-1.00024	0.192645	-5.19217	2.0786e-07	5.31436e-06	unbound	#N/A	#N/A	#N/A	#N/A	#N/A	#N/A	#N/A
COX7C	ENSG00000127184	3058.87	-1.1295	0.164429	-6.86923	6.45472e-12	6.53847e-10	bound	chr5	86619402	86619406	+	140.734	protein_coding	CDS
TRAF2	ENSG00000127191	359.39	-0.811727	0.176686	-4.59417	4.34476e-06	6.47128e-05	bound	chr9	136926216	136926220	+	15.2238	protein_coding	three_prime_UTR
TSPAN8	ENSG00000127324	393.433	1.34362	0.175479	7.65686	1.90538e-14	3.71898e-12	unbound	#N/A	#N/A	#N/A	#N/A	#N/A	#N/A	#N/A
BEST3	ENSG00000127325	29.5786	1.33692	0.321122	4.16329	3.13699e-05	0.000328583	unbound	#N/A	#N/A	#N/A	#N/A	#N/A	#N/A	#N/A
DYRK2	ENSG00000127334	925.989	0.829684	0.140055	5.92398	3.1425e-09	1.51493e-07	bound	chr12	67658159	67658163	+	19.2397	protein_coding	CDS
IDUA	ENSG00000127415	31.3333	-0.897817	0.273863	-3.27834	0.00104418	0.00563266	unbound	#N/A	#N/A	#N/A	#N/A	#N/A	#N/A	#N/A
FGFRL1	ENSG00000127418	311.748	-0.657271	0.136395	-4.81888	1.44367e-06	2.70561e-05	bound	chr4	1025406	1025410	+	19.7449	protein_coding	three_prime_UTR
TMEM175	ENSG00000127419	105.585	-0.721045	0.199058	-3.62229	0.000292006	0.0020178	unbound	#N/A	#N/A	#N/A	#N/A	#N/A	#N/A	#N/A
UBR4	ENSG00000127481	2902.9	-0.39443	0.128168	-3.07744	0.00208787	0.00982833	bound	chr1	19099651	19099655	-	23.5677	protein_coding	CDS
HP1BP3	ENSG00000127483	3598.18	0.366424	0.10712	3.42068	0.000624639	0.00373175	bound	chr1	20744444	20744448	-	20.2603	protein_coding	three_prime_UTR
ADGRE2	ENSG00000127507	42.9981	1.14105	0.274525	4.15645	3.23233e-05	0.000337466	unbound	#N/A	#N/A	#N/A	#N/A	#N/A	#N/A	#N/A
SIN3B	ENSG00000127511	737.306	-0.6042	0.133886	-4.5128	6.39769e-06	8.91943e-05	unbound	#N/A	#N/A	#N/A	#N/A	#N/A	#N/A	#N/A
SLC35E1	ENSG00000127526	1151.05	-0.861246	0.119144	-7.2286	4.87996e-13	6.9952e-11	bound	chr19	16552799	16552803	-	19.3606	protein_coding	three_prime_UTR
EPS15L1	ENSG00000127527	614.328	-0.638974	0.139764	-4.57182	4.83513e-06	7.05436e-05	unbound	#N/A	#N/A	#N/A	#N/A	#N/A	#N/A	#N/A
PKMYT1	ENSG00000127564	409.474	-0.795675	0.187679	-4.23955	2.23967e-05	0.000248392	unbound	#N/A	#N/A	#N/A	#N/A	#N/A	#N/A	#N/A
WDR24	ENSG00000127580	217.102	-0.875459	0.179936	-4.86538	1.14238e-06	2.25171e-05	unbound	#N/A	#N/A	#N/A	#N/A	#N/A	#N/A	#N/A
CHTF18	ENSG00000127586	154.69	-0.753427	0.200832	-3.75153	0.000175755	0.00133569	unbound	#N/A	#N/A	#N/A	#N/A	#N/A	#N/A	#N/A
KDM4B	ENSG00000127663	232.223	-0.670203	0.15767	-4.25068	2.13127e-05	0.00023904	bound	chr19	5153329	5153333	+	14.8389	protein_coding	three_prime_UTR
EMC6	ENSG00000127774	551.146	-0.55945	0.159361	-3.5106	0.000447104	0.00285437	unbound	#N/A	#N/A	#N/A	#N/A	#N/A	#N/A	#N/A
TUBA4A	ENSG00000127824	1115.53	-0.661735	0.147427	-4.48856	7.17077e-06	9.81496e-05	unbound	#N/A	#N/A	#N/A	#N/A	#N/A	#N/A	#N/A
AKAP9	ENSG00000127914	710.408	0.792954	0.16821	4.71408	2.42803e-06	4.0949e-05	bound	chr7	92095039	92095043	+	13.5744	protein_coding	CDS
GNG11	ENSG00000127920	1084.19	0.963958	0.139966	6.88711	5.69383e-12	5.95619e-10	unbound	#N/A	#N/A	#N/A	#N/A	#N/A	#N/A	#N/A
SEM1	ENSG00000127922	1099.23	0.814259	0.178066	4.57281	4.81235e-06	7.02776e-05	bound	chr7	96694849	96694853	-	44.5389	protein_coding	CDS
HIP1	ENSG00000127946	1088.17	-0.635353	0.106911	-5.94281	2.8017e-09	1.38399e-07	bound	chr7	75534392	75534396	-	11.5695	protein_coding	three_prime_UTR
PTPN12	ENSG00000127947	2244.29	0.817379	0.162548	5.02855	4.94198e-07	1.07908e-05	bound	chr7	77583638	77583642	+	10.9708	protein_coding	CDS
POR	ENSG00000127948	519.441	-0.836404	0.167099	-5.00544	5.57356e-07	1.2006e-05	unbound	#N/A	#N/A	#N/A	#N/A	#N/A	#N/A	#N/A
GNAI1	ENSG00000127955	711.642	0.706113	0.171727	4.11184	3.92523e-05	0.000395862	bound	chr7	80217665	80217669	+	42.5426	protein_coding	three_prime_UTR
CASD1	ENSG00000127995	347.361	0.798846	0.211701	3.77347	0.000160995	0.0012412	unbound	#N/A	#N/A	#N/A	#N/A	#N/A	#N/A	#N/A
PPAT	ENSG00000128059	1040.32	0.712619	0.185386	3.84397	0.000121058	0.000991575	unbound	#N/A	#N/A	#N/A	#N/A	#N/A	#N/A	#N/A
ADM2	ENSG00000128165	299.397	-0.828706	0.173048	-4.78889	1.6771e-06	3.04331e-05	unbound	#N/A	#N/A	#N/A	#N/A	#N/A	#N/A	#N/A
DGCR6L	ENSG00000128185	39.5345	-1.04957	0.275801	-3.80555	0.000141487	0.00112215	unbound	#N/A	#N/A	#N/A	#N/A	#N/A	#N/A	#N/A
DGCR8	ENSG00000128191	470.866	-0.423749	0.127581	-3.32142	0.000895614	0.00497546	bound	chr22	20110956	20110960	+	16.4049	protein_coding	three_prime_UTR
CDC42EP1	ENSG00000128283	1058.67	-0.705945	0.191492	-3.68655	0.000227319	0.00164626	unbound	#N/A	#N/A	#N/A	#N/A	#N/A	#N/A	#N/A
TST	ENSG00000128311	263.095	-0.680527	0.16651	-4.08701	4.36959e-05	0.000432142	unbound	#N/A	#N/A	#N/A	#N/A	#N/A	#N/A	#N/A
EMC4	ENSG00000128463	1724.62	0.650275	0.170526	3.81334	0.000137099	0.00109549	unbound	#N/A	#N/A	#N/A	#N/A	#N/A	#N/A	#N/A
SPECC1	ENSG00000128487	1992.8	-0.552769	0.109624	-5.04242	4.59687e-07	1.01636e-05	unbound	#N/A	#N/A	#N/A	#N/A	#N/A	#N/A	#N/A
ATP6V1F	ENSG00000128524	935.823	-0.603916	0.170771	-3.5364	0.000405614	0.00263361	unbound	#N/A	#N/A	#N/A	#N/A	#N/A	#N/A	#N/A
LSM8	ENSG00000128534	1170.42	0.451551	0.141369	3.19412	0.00140257	0.00713546	bound	chr7	118188315	118188319	+	40.1804	protein_coding	CDS
MKLN1	ENSG00000128585	1844.88	0.498464	0.13852	3.5985	0.000320063	0.00216752	bound	chr7	131488906	131488910	+	42.439	protein_coding	three_prime_UTR
DNAJB9	ENSG00000128590	402.314	1.17797	0.192715	6.11248	9.80916e-10	5.50862e-08	unbound	#N/A	#N/A	#N/A	#N/A	#N/A	#N/A	#N/A
NDUFA5	ENSG00000128609	270.185	0.822823	0.229839	3.58	0.00034359	0.00229418	unbound	#N/A	#N/A	#N/A	#N/A	#N/A	#N/A	#N/A
MYO1B	ENSG00000128641	788.101	0.556094	0.162061	3.4314	0.000600483	0.0036185	unbound	#N/A	#N/A	#N/A	#N/A	#N/A	#N/A	#N/A
TWSG1	ENSG00000128791	642.885	0.752615	0.159399	4.72158	2.3402e-06	3.97188e-05	bound	chr18	9400418	9400422	+	30.6193	protein_coding	three_prime_UTR
MYO5C	ENSG00000128833	1331.94	0.473392	0.135411	3.49596	0.000472352	0.0029752	bound	chr15	52193906	52193910	-	61.4299	protein_coding	three_prime_UTR
MINDY2	ENSG00000128923	567.387	1.28987	0.217247	5.93735	2.89668e-09	1.42213e-07	unbound	#N/A	#N/A	#N/A	#N/A	#N/A	#N/A	#N/A
IVD	ENSG00000128928	374.347	-0.474702	0.134118	-3.53942	0.000401006	0.00261005	unbound	#N/A	#N/A	#N/A	#N/A	#N/A	#N/A	#N/A
DUT	ENSG00000128951	1152.49	0.5519	0.13706	4.02672	5.65615e-05	0.000532823	bound	chr15	48341304	48341308	+	17.9322	protein_coding	CDS
VPS13C	ENSG00000129003	1300.42	0.692484	0.15519	4.46217	8.11339e-06	0.000108665	bound	chr15	61890225	61890229	-	36.8156	protein_coding	CDS
COPB1	ENSG00000129083	3784.95	0.460598	0.139063	3.31216	0.000925777	0.0051089	bound	chr11	14476953	14476957	-	3.48353	protein_coding	CDS
PSMA1	ENSG00000129084	835.519	0.790802	0.17543	4.5078	6.55042e-06	9.06916e-05	bound	chr11	14505077	14505081	-	13.7257	protein_coding	three_prime_UTR
SPCS3	ENSG00000129128	1385.86	0.687555	0.166674	4.12515	3.70498e-05	0.000377477	unbound	#N/A	#N/A	#N/A	#N/A	#N/A	#N/A	#N/A
FXR2	ENSG00000129245	958.994	-0.389139	0.106364	-3.65855	0.000253644	0.00179786	bound	chr17	7594335	7594339	-	20.3539	protein_coding	CDS
MPDU1	ENSG00000129255	1128.98	-0.394141	0.12595	-3.12933	0.00175205	0.00852584	unbound	#N/A	#N/A	#N/A	#N/A	#N/A	#N/A	#N/A
DTD2	ENSG00000129480	232.304	0.734014	0.209872	3.49744	0.000469745	0.00296345	unbound	#N/A	#N/A	#N/A	#N/A	#N/A	#N/A	#N/A
SNX6	ENSG00000129515	873.291	0.664816	0.205524	3.23473	0.00121757	0.00637879	unbound	#N/A	#N/A	#N/A	#N/A	#N/A	#N/A	#N/A
EGLN3	ENSG00000129521	59.91	1.05211	0.24076	4.36995	1.24277e-05	0.000152418	unbound	#N/A	#N/A	#N/A	#N/A	#N/A	#N/A	#N/A
MIS18BP1	ENSG00000129534	572.911	0.655863	0.181483	3.61391	0.000301614	0.00207004	unbound	#N/A	#N/A	#N/A	#N/A	#N/A	#N/A	#N/A
ITFG1	ENSG00000129636	1182.48	0.61585	0.180773	3.40676	0.000657377	0.00388528	unbound	#N/A	#N/A	#N/A	#N/A	#N/A	#N/A	#N/A
QRICH2	ENSG00000129646	61.5826	-1.14103	0.247812	-4.6044	4.13662e-06	6.21076e-05	bound	chr17	76292326	76292330	-	17.3437	protein_coding	CDS
SGO1	ENSG00000129810	583.746	0.583719	0.175872	3.31899	0.000903438	0.00501544	unbound	#N/A	#N/A	#N/A	#N/A	#N/A	#N/A	#N/A
PGAP6	ENSG00000129925	333.211	-0.948613	0.195163	-4.86062	1.17019e-06	2.2952e-05	unbound	#N/A	#N/A	#N/A	#N/A	#N/A	#N/A	#N/A
MAU2	ENSG00000129933	542.871	-0.629376	0.160782	-3.91448	9.05992e-05	0.000783805	unbound	#N/A	#N/A	#N/A	#N/A	#N/A	#N/A	#N/A
PUDP	ENSG00000130021	520.219	1.42569	0.164625	8.6602	4.70932e-18	1.88432e-15	bound	chrX	7049123	7049127	-	30.2191	protein_coding	three_prime_UTR
SH3BP4	ENSG00000130147	715.884	-0.74549	0.124014	-6.01134	1.83993e-09	9.56107e-08	unbound	#N/A	#N/A	#N/A	#N/A	#N/A	#N/A	#N/A
MOSPD2	ENSG00000130150	1310.74	0.510791	0.146201	3.49376	0.000476275	0.0029952	bound	chrX	14892752	14892756	+	11.6329	protein_coding	CDS
ECSIT	ENSG00000130159	465.168	-0.815684	0.201952	-4.03899	5.36816e-05	0.000511413	unbound	#N/A	#N/A	#N/A	#N/A	#N/A	#N/A	#N/A
XPO7	ENSG00000130227	1352.43	-0.910758	0.100676	-9.0464	1.47757e-19	7.39016e-17	bound	chr8	22005929	22005933	+	138.353	protein_coding	three_prime_UTR
ATP8B3	ENSG00000130270	126.02	0.687853	0.192174	3.57933	0.000344475	0.00229913	unbound	#N/A	#N/A	#N/A	#N/A	#N/A	#N/A	#N/A
NSUN5	ENSG00000130305	257.218	-0.633748	0.187382	-3.38212	0.000719287	0.00417212	unbound	#N/A	#N/A	#N/A	#N/A	#N/A	#N/A	#N/A
PGLS	ENSG00000130313	1219.71	-0.853607	0.174137	-4.90192	9.4903e-07	1.913e-05	unbound	#N/A	#N/A	#N/A	#N/A	#N/A	#N/A	#N/A
SNX9	ENSG00000130340	859.479	0.606248	0.12131	4.9975	5.80784e-07	1.24131e-05	unbound	#N/A	#N/A	#N/A	#N/A	#N/A	#N/A	#N/A
MLLT1	ENSG00000130382	1477.08	-0.746631	0.150262	-4.96886	6.73464e-07	1.40899e-05	unbound	#N/A	#N/A	#N/A	#N/A	#N/A	#N/A	#N/A
ACTN4	ENSG00000130402	1278.04	-0.364761	0.099906	-3.65104	0.000261183	0.00183505	bound	chr19	38701054	38701058	+	10.9164	protein_coding	CDS
KLHDC7B	ENSG00000130487	344.036	-1.61561	0.191759	-8.42521	3.60113e-17	1.20075e-14	unbound	#N/A	#N/A	#N/A	#N/A	#N/A	#N/A	#N/A
PXDN	ENSG00000130508	1082.88	0.599779	0.120664	4.97065	6.67281e-07	1.40155e-05	bound	chr2	1632508	1632512	-	18.6708	protein_coding	three_prime_UTR
SSBP4	ENSG00000130511	290.009	-0.693426	0.167066	-4.15062	3.31581e-05	0.000344607	unbound	#N/A	#N/A	#N/A	#N/A	#N/A	#N/A	#N/A
LSM4	ENSG00000130520	4168.1	-0.711193	0.165338	-4.30145	1.69681e-05	0.000196794	bound	chr19	18307250	18307254	-	38.4357	protein_coding	three_prime_UTR
CAMSAP1	ENSG00000130559	665.219	-0.947804	0.153893	-6.15887	7.32669e-10	4.31116e-08	bound	chr9	135821965	135821969	-	16.7861	protein_coding	CDS
TUBGCP2	ENSG00000130640	557.939	-0.499233	0.132067	-3.78015	0.000156732	0.00121183	unbound	#N/A	#N/A	#N/A	#N/A	#N/A	#N/A	#N/A
ADRM1	ENSG00000130706	665.672	-0.644071	0.169995	-3.78877	0.000151397	0.00117913	unbound	#N/A	#N/A	#N/A	#N/A	#N/A	#N/A	#N/A
ASS1	ENSG00000130707	16455.8	-0.854158	0.160215	-5.33133	9.74947e-08	2.77732e-06	bound	chr9	130458430	130458434	+	182.012	protein_coding	CDS
#N/A	ENSG00000130723	2577.96	-0.630388	0.1339	-4.70792	2.50262e-06	4.19418e-05	bound	chr9	131500031	131500035	+	126.088	protein_coding	three_prime_UTR
UBE2M	ENSG00000130725	1072.29	-0.461482	0.110373	-4.18112	2.90075e-05	0.000309489	bound	chr19	58558328	58558332	-	18.1242	protein_coding	five_prime_UTR
TRIM28	ENSG00000130726	1785.05	-1.06053	0.171217	-6.19408	5.8625e-10	3.55414e-08	unbound	#N/A	#N/A	#N/A	#N/A	#N/A	#N/A	#N/A
MAP3K10	ENSG00000130758	166.315	-1.04961	0.239897	-4.37525	1.21292e-05	0.000150137	unbound	#N/A	#N/A	#N/A	#N/A	#N/A	#N/A	#N/A
ATP5IF1	ENSG00000130770	601.831	0.619684	0.173784	3.56583	0.0003627	0.00240373	bound	chr1	28236227	28236231	+	11.5196	protein_coding	CDS
DNMT1	ENSG00000130816	3618.45	-0.364974	0.0940132	-3.88216	0.000103534	0.000877102	bound	chr19	10149948	10149952	-	50.5289	protein_coding	three_prime_UTR
ZNF426	ENSG00000130818	203.68	-0.966493	0.185406	-5.21284	1.8597e-07	4.80849e-06	unbound	#N/A	#N/A	#N/A	#N/A	#N/A	#N/A	#N/A
CASZ1	ENSG00000130940	122.09	-0.587245	0.17509	-3.35396	0.000796651	0.00452494	unbound	#N/A	#N/A	#N/A	#N/A	#N/A	#N/A	#N/A
SLC35D2	ENSG00000130958	53.1	0.889411	0.277755	3.20214	0.00136412	0.00697977	bound	chr9	96321210	96321214	-	12.1703	protein_coding	three_prime_UTR
PRRG1	ENSG00000130962	1178.37	0.523929	0.108875	4.81219	1.49284e-06	2.78472e-05	bound	chrX	37455008	37455012	+	19.08	protein_coding	three_prime_UTR
UBA1	ENSG00000130985	4221.96	-0.619888	0.112067	-5.53142	3.17648e-08	1.09098e-06	unbound	#N/A	#N/A	#N/A	#N/A	#N/A	#N/A	#N/A
SYNE1	ENSG00000131018	206.723	-0.761968	0.14945	-5.0985	3.42357e-07	7.92548e-06	unbound	#N/A	#N/A	#N/A	#N/A	#N/A	#N/A	#N/A
AAR2	ENSG00000131043	872.445	-0.947352	0.169569	-5.58682	2.3126e-08	8.39301e-07	bound	chr20	36256119	36256123	+	12.8778	protein_coding	three_prime_UTR
ZNF428	ENSG00000131116	225.457	-0.666145	0.157724	-4.22347	2.40565e-05	0.000263715	unbound	#N/A	#N/A	#N/A	#N/A	#N/A	#N/A	#N/A
CHMP1A	ENSG00000131165	374.453	-0.617302	0.199015	-3.10179	0.00192358	0.0091901	unbound	#N/A	#N/A	#N/A	#N/A	#N/A	#N/A	#N/A
SH3BGRL	ENSG00000131171	798.196	1.03243	0.168157	6.13968	8.26892e-10	4.81251e-08	unbound	#N/A	#N/A	#N/A	#N/A	#N/A	#N/A	#N/A
COX7B	ENSG00000131174	2896.02	0.619945	0.182285	3.40096	0.000671498	0.00394832	bound	chrX	77905206	77905210	+	26.9892	protein_coding	CDS
PRR7	ENSG00000131188	37.8317	-0.877648	0.271907	-3.22775	0.00124769	0.00650891	unbound	#N/A	#N/A	#N/A	#N/A	#N/A	#N/A	#N/A
ABCB7	ENSG00000131269	739.151	0.55406	0.135365	4.09308	4.25679e-05	0.000422905	bound	chrX	75112924	75112928	-	33.56	protein_coding	CDS
TBC1D5	ENSG00000131374	1258.06	-0.40342	0.110025	-3.66662	0.000245776	0.00175375	unbound	#N/A	#N/A	#N/A	#N/A	#N/A	#N/A	#N/A
NR1H2	ENSG00000131408	498.179	-0.675403	0.174489	-3.87074	0.000108505	0.000908273	bound	chr19	50378361	50378365	+	11.0245	protein_coding	CDS
AOC3	ENSG00000131471	55.6821	-0.976114	0.276199	-3.53409	0.00040918	0.00265031	unbound	#N/A	#N/A	#N/A	#N/A	#N/A	#N/A	#N/A
AOC2	ENSG00000131480	147.79	-0.821974	0.237169	-3.46578	0.000528705	0.00326211	unbound	#N/A	#N/A	#N/A	#N/A	#N/A	#N/A	#N/A
NDFIP1	ENSG00000131507	1250.75	0.39725	0.11848	3.35289	0.000799724	0.00454047	bound	chr5	142152603	142152607	+	34.9774	protein_coding	three_prime_UTR
TRAF7	ENSG00000131653	1576.7	-0.660282	0.155754	-4.23925	2.24266e-05	0.0002484	unbound	#N/A	#N/A	#N/A	#N/A	#N/A	#N/A	#N/A
NINJ1	ENSG00000131669	729.883	-0.733467	0.216217	-3.39227	0.000693153	0.00404764	unbound	#N/A	#N/A	#N/A	#N/A	#N/A	#N/A	#N/A
TOP2A	ENSG00000131747	10177.6	0.823865	0.15199	5.42052	5.94271e-08	1.83262e-06	bound	chr17	40412960	40412964	-	78.3443	protein_coding	CDS
STARD3	ENSG00000131748	282.894	-0.558495	0.166696	-3.35038	0.000807021	0.00457379	unbound	#N/A	#N/A	#N/A	#N/A	#N/A	#N/A	#N/A
ZSCAN5A	ENSG00000131848	57.0939	-1.7292	0.242515	-7.13028	1.00162e-12	1.33592e-10	unbound	#N/A	#N/A	#N/A	#N/A	#N/A	#N/A	#N/A
SNRPA1	ENSG00000131876	715.023	0.709461	0.138964	5.10537	3.30148e-07	7.71389e-06	bound	chr15	101285010	101285014	-	13.9135	protein_coding	CDS
RHPN2	ENSG00000131941	313.628	0.579498	0.134961	4.29381	1.75635e-05	0.000202346	unbound	#N/A	#N/A	#N/A	#N/A	#N/A	#N/A	#N/A
ZSWIM4	ENSG00000132003	398.967	-0.93917	0.206334	-4.55169	5.32177e-06	7.65273e-05	unbound	#N/A	#N/A	#N/A	#N/A	#N/A	#N/A	#N/A
FBXW9	ENSG00000132004	104.179	-0.777766	0.21008	-3.70224	0.000213704	0.00156609	unbound	#N/A	#N/A	#N/A	#N/A	#N/A	#N/A	#N/A
BRME1	ENSG00000132016	48.1144	-1.35108	0.257188	-5.25328	1.49411e-07	4.01229e-06	unbound	#N/A	#N/A	#N/A	#N/A	#N/A	#N/A	#N/A
CC2D1A	ENSG00000132024	494.366	-0.524986	0.152398	-3.44483	0.00057142	0.00346706	unbound	#N/A	#N/A	#N/A	#N/A	#N/A	#N/A	#N/A
LRRC41	ENSG00000132128	780.641	-0.9228	0.13474	-6.84877	7.44883e-12	7.26943e-10	unbound	#N/A	#N/A	#N/A	#N/A	#N/A	#N/A	#N/A
DHX30	ENSG00000132153	1298.53	-0.43534	0.126755	-3.43449	0.000593661	0.00358279	unbound	#N/A	#N/A	#N/A	#N/A	#N/A	#N/A	#N/A
ARFIP2	ENSG00000132254	1216.32	-0.598035	0.138339	-4.32298	1.53935e-05	0.000182905	bound	chr11	6478931	6478935	-	28.7963	protein_coding	CDS
RRP8	ENSG00000132275	556.222	-0.45216	0.133595	-3.38456	0.000712915	0.00414164	unbound	#N/A	#N/A	#N/A	#N/A	#N/A	#N/A	#N/A
EFR3A	ENSG00000132294	820.677	0.779617	0.161682	4.8219	1.42194e-06	2.67115e-05	bound	chr8	131944824	131944828	+	11.6006	protein_coding	CDS
PTCD3	ENSG00000132300	2852.6	0.434265	0.138912	3.1262	0.00177082	0.00859888	bound	chr2	86137620	86137624	+	15.392	protein_coding	three_prime_UTR
RAN	ENSG00000132341	15430.6	0.487681	0.117874	4.13731	3.51405e-05	0.000361687	bound	chr12	130872912	130872916	+	176.554	protein_coding	CDS
PRKAA1	ENSG00000132356	3791.16	0.503063	0.147573	3.40891	0.000652238	0.00386623	unbound	#N/A	#N/A	#N/A	#N/A	#N/A	#N/A	#N/A
RAP1GAP2	ENSG00000132359	920.439	-0.469186	0.123501	-3.79905	0.000145251	0.00114576	bound	chr17	3034144	3034148	+	27.9573	protein_coding	three_prime_UTR
CLUH	ENSG00000132361	1008.73	-0.54713	0.165559	-3.30474	0.000950653	0.00521604	unbound	#N/A	#N/A	#N/A	#N/A	#N/A	#N/A	#N/A
MYBBP1A	ENSG00000132382	881.59	-0.521468	0.154993	-3.36447	0.000766901	0.00439308	unbound	#N/A	#N/A	#N/A	#N/A	#N/A	#N/A	#N/A
UBE2G1	ENSG00000132388	1504	0.525558	0.131117	4.00831	6.11541e-05	0.000567732	bound	chr17	4282882	4282886	-	23.3429	protein_coding	three_prime_UTR
EEFSEC	ENSG00000132394	43.5265	-1.06785	0.241351	-4.42446	9.66854e-06	0.000125097	unbound	#N/A	#N/A	#N/A	#N/A	#N/A	#N/A	#N/A
PNISR	ENSG00000132424	2044.83	0.47845	0.131297	3.64402	0.000268412	0.00188006	unbound	#N/A	#N/A	#N/A	#N/A	#N/A	#N/A	#N/A
SEC61G	ENSG00000132432	1926.65	0.87283	0.162616	5.36743	7.98676e-08	2.33689e-06	bound	chr7	54752387	54752391	-	10.0999	protein_coding	three_prime_UTR
ITGB4	ENSG00000132470	19.1094	1.51424	0.326035	4.6444	3.4106e-06	5.35688e-05	unbound	#N/A	#N/A	#N/A	#N/A	#N/A	#N/A	#N/A
TRIM47	ENSG00000132481	372.799	-0.693569	0.173333	-4.00136	6.29782e-05	0.000581967	unbound	#N/A	#N/A	#N/A	#N/A	#N/A	#N/A	#N/A
ZRANB2	ENSG00000132485	4730.91	0.5231	0.165778	3.15543	0.00160263	0.00796339	bound	chr1	71064650	71064654	-	14.7734	protein_coding	three_prime_UTR
MATN2	ENSG00000132561	251.192	0.753612	0.164047	4.59389	4.35057e-06	6.47128e-05	unbound	#N/A	#N/A	#N/A	#N/A	#N/A	#N/A	#N/A
SDF2	ENSG00000132581	404.385	0.487122	0.144235	3.37729	0.000732046	0.00423586	unbound	#N/A	#N/A	#N/A	#N/A	#N/A	#N/A	#N/A
FLOT2	ENSG00000132589	652.47	-0.74846	0.148803	-5.02986	4.90828e-07	1.07318e-05	bound	chr17	28882131	28882135	-	22.9563	protein_coding	CDS
ERAL1	ENSG00000132591	1147.86	-0.882749	0.155375	-5.68139	1.33601e-08	5.2409e-07	unbound	#N/A	#N/A	#N/A	#N/A	#N/A	#N/A	#N/A
PRMT7	ENSG00000132600	504.782	-0.444362	0.137179	-3.23929	0.00119828	0.00629647	unbound	#N/A	#N/A	#N/A	#N/A	#N/A	#N/A	#N/A
VPS4A	ENSG00000132612	220.856	-0.807332	0.182155	-4.43212	9.33099e-06	0.000121713	bound	chr16	69318873	69318877	+	39.471	protein_coding	CDS
MTSS2	ENSG00000132613	625.447	-0.737853	0.155436	-4.74698	2.06478e-06	3.58814e-05	bound	chr16	70662285	70662289	-	41.689	protein_coding	three_prime_UTR
PCED1A	ENSG00000132635	193.367	-1.13131	0.194274	-5.82327	5.77077e-09	2.50981e-07	unbound	#N/A	#N/A	#N/A	#N/A	#N/A	#N/A	#N/A
SNAP25	ENSG00000132639	262.974	0.649282	0.184715	3.51505	0.000439678	0.00281594	unbound	#N/A	#N/A	#N/A	#N/A	#N/A	#N/A	#N/A
PCNA	ENSG00000132646	5188.45	0.443901	0.136282	3.25721	0.00112512	0.00600511	bound	chr20	5118633	5118637	-	30.0263	protein_coding	CDS
ARHGEF11	ENSG00000132694	592.702	-0.903246	0.135122	-6.68469	2.31418e-11	2.06919e-09	unbound	#N/A	#N/A	#N/A	#N/A	#N/A	#N/A	#N/A
MMACHC	ENSG00000132763	381.535	-0.552737	0.132407	-4.17454	2.9859e-05	0.000316695	unbound	#N/A	#N/A	#N/A	#N/A	#N/A	#N/A	#N/A
DPH2	ENSG00000132768	384.404	-0.503707	0.159321	-3.16158	0.00156917	0.00783315	unbound	#N/A	#N/A	#N/A	#N/A	#N/A	#N/A	#N/A
MUTYH	ENSG00000132781	103.851	-1.01293	0.185844	-5.45042	5.0252e-08	1.58324e-06	unbound	#N/A	#N/A	#N/A	#N/A	#N/A	#N/A	#N/A
SERINC3	ENSG00000132824	1603.51	0.353427	0.111212	3.17796	0.00148316	0.00747651	bound	chr20	44498236	44498240	-	204.845	protein_coding	three_prime_UTR
ZBED3	ENSG00000132846	2691.62	-0.519254	0.11338	-4.57975	4.65533e-06	6.84192e-05	unbound	#N/A	#N/A	#N/A	#N/A	#N/A	#N/A	#N/A
CASP9	ENSG00000132906	321.651	-0.968826	0.180054	-5.38075	7.41759e-08	2.19849e-06	unbound	#N/A	#N/A	#N/A	#N/A	#N/A	#N/A	#N/A
POMP	ENSG00000132963	823.01	0.918522	0.192173	4.77967	1.75581e-06	3.15927e-05	unbound	#N/A	#N/A	#N/A	#N/A	#N/A	#N/A	#N/A
PIK3C2B	ENSG00000133056	2122.91	-0.751465	0.120156	-6.25408	3.99863e-10	2.63366e-08	bound	chr1	204423071	204423075	-	24.4518	protein_coding	three_prime_UTR
SLC41A1	ENSG00000133065	1027.71	-0.501431	0.118018	-4.24878	2.14934e-05	0.000239722	bound	chr1	205810583	205810587	-	14.2964	protein_coding	five_prime_UTR
RFC3	ENSG00000133119	2369.67	0.559341	0.136169	4.1077	3.99623e-05	0.000401001	bound	chr13	33837452	33837456	+	13.8476	protein_coding	three_prime_UTR
BTBD2	ENSG00000133243	455.278	-0.854741	0.192918	-4.43058	9.39785e-06	0.000122486	unbound	#N/A	#N/A	#N/A	#N/A	#N/A	#N/A	#N/A
ZNF414	ENSG00000133250	50.0567	-0.79434	0.243505	-3.26212	0.00110584	0.0059174	unbound	#N/A	#N/A	#N/A	#N/A	#N/A	#N/A	#N/A
HSPBP1	ENSG00000133265	217.658	-0.694642	0.20662	-3.36193	0.000773996	0.00442047	unbound	#N/A	#N/A	#N/A	#N/A	#N/A	#N/A	#N/A
SLF1	ENSG00000133302	1730.17	0.618022	0.184337	3.35268	0.000800324	0.00454226	bound	chr5	94643403	94643407	+	13.3026	protein_coding	CDS
MACROD1	ENSG00000133315	321.512	-0.797547	0.225563	-3.5358	0.000406542	0.00263856	unbound	#N/A	#N/A	#N/A	#N/A	#N/A	#N/A	#N/A
ADCK2	ENSG00000133597	171.925	-0.581159	0.179551	-3.23674	0.00120903	0.00634026	unbound	#N/A	#N/A	#N/A	#N/A	#N/A	#N/A	#N/A
AGAP3	ENSG00000133612	487.489	-0.560538	0.162751	-3.44414	0.00057287	0.00347302	bound	chr7	151144030	151144034	+	32.5511	protein_coding	three_prime_UTR
SPINK5	ENSG00000133710	47.3543	2.22738	0.318321	6.99729	2.60961e-12	3.09384e-10	unbound	#N/A	#N/A	#N/A	#N/A	#N/A	#N/A	#N/A
IMPA1	ENSG00000133731	776.793	0.76431	0.191609	3.9889	6.63799e-05	0.000607091	unbound	#N/A	#N/A	#N/A	#N/A	#N/A	#N/A	#N/A
SWAP70	ENSG00000133789	1127.05	0.475794	0.117505	4.04915	5.14045e-05	0.000492946	bound	chr11	9728153	9728157	+	16.7596	protein_coding	CDS
ARNTL	ENSG00000133794	419.392	-0.829593	0.149614	-5.54489	2.94135e-08	1.02118e-06	unbound	#N/A	#N/A	#N/A	#N/A	#N/A	#N/A	#N/A
MICAL2	ENSG00000133816	364.245	-0.448396	0.132111	-3.39409	0.000688567	0.00402502	unbound	#N/A	#N/A	#N/A	#N/A	#N/A	#N/A	#N/A
RRAS2	ENSG00000133818	437.329	0.559003	0.148336	3.7685	0.000164234	0.00126393	bound	chr11	14294828	14294832	-	14.4152	protein_coding	three_prime_UTR
ZFC3H1	ENSG00000133858	2904.69	0.552519	0.139594	3.95803	7.55697e-05	0.000674496	bound	chr12	71634723	71634727	-	3.09231	protein_coding	CDS
DPF2	ENSG00000133884	718.689	-0.39136	0.125015	-3.1305	0.0017451	0.00851014	unbound	#N/A	#N/A	#N/A	#N/A	#N/A	#N/A	#N/A
MEN1	ENSG00000133895	347.66	-0.547567	0.147912	-3.70197	0.000213931	0.00156703	unbound	#N/A	#N/A	#N/A	#N/A	#N/A	#N/A	#N/A
MRO	ENSG00000134042	24.8062	-1.11141	0.322632	-3.44481	0.000571453	0.00346706	unbound	#N/A	#N/A	#N/A	#N/A	#N/A	#N/A	#N/A
MBD2	ENSG00000134046	1476.81	0.623292	0.18337	3.3991	0.000676086	0.00396946	bound	chr18	54159868	54159872	-	26.1078	protein_coding	CDS
IER3IP1	ENSG00000134049	333.622	0.981054	0.218448	4.49101	7.08846e-06	9.74663e-05	bound	chr18	47155221	47155225	-	12.3933	protein_coding	three_prime_UTR
CCNB1	ENSG00000134057	5266.04	0.329964	0.100906	3.27002	0.00107538	0.00577955	bound	chr5	69171308	69171312	+	33.34	protein_coding	CDS
BHLHE40	ENSG00000134107	1345.66	-0.536	0.162748	-3.29344	0.000989688	0.0054006	bound	chr3	4984259	4984263	+	62.4819	protein_coding	three_prime_UTR
EDEM1	ENSG00000134109	736.626	-0.990517	0.117767	-8.41079	4.07267e-17	1.30366e-14	bound	chr3	5218365	5218369	+	25.8326	protein_coding	three_prime_UTR
DPH6	ENSG00000134146	131.972	0.566616	0.176557	3.20924	0.00133085	0.00684014	unbound	#N/A	#N/A	#N/A	#N/A	#N/A	#N/A	#N/A
PRPF38B	ENSG00000134186	1924.29	0.489236	0.143591	3.40714	0.000656481	0.00388141	bound	chr1	108700384	108700388	+	2.77423	protein_coding	three_prime_UTR
VAV3	ENSG00000134215	381.623	0.881014	0.21748	4.05102	5.09955e-05	0.000489906	unbound	#N/A	#N/A	#N/A	#N/A	#N/A	#N/A	#N/A
PTGFRN	ENSG00000134247	1544.02	1.023	0.111903	9.14181	6.14134e-20	3.38938e-17	bound	chr1	116988262	116988266	+	56.9157	protein_coding	three_prime_UTR
LAMTOR5	ENSG00000134248	2889.29	0.422051	0.113791	3.70899	0.00020809	0.00153337	unbound	#N/A	#N/A	#N/A	#N/A	#N/A	#N/A	#N/A
NAPG	ENSG00000134265	469.871	0.608122	0.146204	4.15941	3.19065e-05	0.000333331	unbound	#N/A	#N/A	#N/A	#N/A	#N/A	#N/A	#N/A
ARF3	ENSG00000134287	3507.34	-0.346867	0.109283	-3.17402	0.00150346	0.00756693	bound	chr12	48938262	48938266	-	98.0732	protein_coding	three_prime_UTR
SLC38A2	ENSG00000134294	29499.2	0.714514	0.111172	6.42709	1.30067e-10	9.46241e-09	bound	chr12	46359089	46359093	-	215.922	protein_coding	three_prime_UTR
PLEKHA8P1	ENSG00000134297	33.6247	1.06937	0.270228	3.95728	7.58093e-05	0.000674728	unbound	#N/A	#N/A	#N/A	#N/A	#N/A	#N/A	#N/A
ROCK2	ENSG00000134318	2241.6	0.510629	0.158904	3.21344	0.00131155	0.00675397	bound	chr2	11286572	11286576	-	124.847	protein_coding	CDS
IAH1	ENSG00000134330	218.258	-0.56163	0.176563	-3.1809	0.00146818	0.00742205	unbound	#N/A	#N/A	#N/A	#N/A	#N/A	#N/A	#N/A
LDHA	ENSG00000134333	12549.8	-0.510723	0.116416	-4.38706	1.14893e-05	0.000143886	bound	chr11	18407437	18407441	+	291.634	protein_coding	three_prime_UTR
IL6ST	ENSG00000134352	6464.15	0.709407	0.154477	4.59231	4.3836e-06	6.5083e-05	bound	chr5	55939854	55939858	-	32.9962	protein_coding	three_prime_UTR
FST	ENSG00000134363	87.624	0.786207	0.196697	3.99706	6.41348e-05	0.000588914	unbound	#N/A	#N/A	#N/A	#N/A	#N/A	#N/A	#N/A
NAV1	ENSG00000134369	1335.17	-0.774708	0.126759	-6.11167	9.85954e-10	5.51755e-08	bound	chr1	201825081	201825085	+	25.3803	protein_coding	three_prime_UTR
TIMM17A	ENSG00000134375	1297.39	0.656247	0.154809	4.23909	2.24428e-05	0.000248407	bound	chr1	201970143	201970147	+	63.5892	protein_coding	three_prime_UTR
CRB1	ENSG00000134376	226.174	0.820099	0.223897	3.66284	0.000249432	0.00177115	unbound	#N/A	#N/A	#N/A	#N/A	#N/A	#N/A	#N/A
RBM17	ENSG00000134453	872.336	0.381906	0.123579	3.09038	0.00199902	0.00946857	bound	chr10	6115474	6115478	+	79.3069	protein_coding	CDS
KCTD1	ENSG00000134504	263.247	-0.73642	0.143877	-5.1184	3.08133e-07	7.28172e-06	unbound	#N/A	#N/A	#N/A	#N/A	#N/A	#N/A	#N/A
EMP1	ENSG00000134531	511.391	1.16093	0.180317	6.43829	1.20829e-10	8.95308e-09	unbound	#N/A	#N/A	#N/A	#N/A	#N/A	#N/A	#N/A
STK26	ENSG00000134602	2602.4	0.735508	0.172468	4.26461	2.00256e-05	0.000226348	unbound	#N/A	#N/A	#N/A	#N/A	#N/A	#N/A	#N/A
HOOK1	ENSG00000134709	100.832	0.903012	0.252055	3.5826	0.000340193	0.00227435	unbound	#N/A	#N/A	#N/A	#N/A	#N/A	#N/A	#N/A
BTF3L4	ENSG00000134717	1822.45	0.64205	0.166353	3.85955	0.000113596	0.000942747	unbound	#N/A	#N/A	#N/A	#N/A	#N/A	#N/A	#N/A
TUT4	ENSG00000134744	1848.76	0.369657	0.110903	3.33315	0.000858696	0.00481044	bound	chr1	52475437	52475441	-	30.7759	protein_coding	CDS
DTNA	ENSG00000134769	59.8709	1.35127	0.250225	5.40019	6.65699e-08	1.99579e-06	unbound	#N/A	#N/A	#N/A	#N/A	#N/A	#N/A	#N/A
DHX34	ENSG00000134815	251.661	-1.05133	0.17177	-6.12056	9.32486e-10	5.29235e-08	unbound	#N/A	#N/A	#N/A	#N/A	#N/A	#N/A	#N/A
TMEM165	ENSG00000134851	1653.69	0.523864	0.113345	4.62184	3.80354e-06	5.831e-05	bound	chr4	55417169	55417173	+	28.046	protein_coding	three_prime_UTR
ARGLU1	ENSG00000134884	3320.68	0.721231	0.127742	5.64602	1.64209e-08	6.25752e-07	unbound	#N/A	#N/A	#N/A	#N/A	#N/A	#N/A	#N/A
TMED7	ENSG00000134970	2226.62	0.797979	0.173062	4.61095	4.00826e-06	6.06927e-05	unbound	#N/A	#N/A	#N/A	#N/A	#N/A	#N/A	#N/A
NREP	ENSG00000134986	180.987	0.980364	0.197013	4.97615	6.48629e-07	1.36776e-05	unbound	#N/A	#N/A	#N/A	#N/A	#N/A	#N/A	#N/A
OSTF1	ENSG00000134996	142.138	0.619029	0.164271	3.76834	0.000164339	0.00126393	unbound	#N/A	#N/A	#N/A	#N/A	#N/A	#N/A	#N/A
RFK	ENSG00000135002	1124.83	1.33174	0.193201	6.89304	5.46113e-12	5.8191e-10	bound	chr9	76387123	76387127	-	90.5875	protein_coding	three_prime_UTR
C9orf40	ENSG00000135045	193.58	0.681967	0.167354	4.07499	4.60164e-05	0.000451559	bound	chr9	74948079	74948083	-	19.6293	protein_coding	CDS
ANXA1	ENSG00000135046	5105.52	0.69483	0.1374	5.057	4.25897e-07	9.52023e-06	unbound	#N/A	#N/A	#N/A	#N/A	#N/A	#N/A	#N/A
CTSL	ENSG00000135047	964.207	0.55833	0.121725	4.58681	4.5006e-06	6.65116e-05	bound	chr9	87731156	87731160	+	20.7154	protein_coding	three_prime_UTR
CEMIP2	ENSG00000135048	1034.32	1.10905	0.128665	8.61964	6.71643e-18	2.62186e-15	bound	chr9	71734957	71734961	-	19.4801	protein_coding	CDS
AGTPBP1	ENSG00000135049	627.435	0.862948	0.14727	5.85964	4.63862e-09	2.0972e-07	bound	chr9	85585540	85585544	-	12.7773	protein_coding	CDS
GOLM1	ENSG00000135052	793.702	1.22358	0.174001	7.03201	2.03582e-12	2.54557e-10	bound	chr9	86027634	86027638	-	63.1559	protein_coding	three_prime_UTR
ISCA1	ENSG00000135070	398.039	0.571289	0.16981	3.36428	0.000767442	0.0043946	unbound	#N/A	#N/A	#N/A	#N/A	#N/A	#N/A	#N/A
TBX3	ENSG00000135111	718.683	-1.0344	0.123614	-8.36797	5.86207e-17	1.79822e-14	bound	chr12	114670471	114670475	-	17.7108	protein_coding	three_prime_UTR
OASL	ENSG00000135114	218.866	-1.41201	0.24499	-5.76355	8.23609e-09	3.38865e-07	unbound	#N/A	#N/A	#N/A	#N/A	#N/A	#N/A	#N/A
HRK	ENSG00000135116	301.056	0.605681	0.192171	3.15179	0.00162275	0.00804337	unbound	#N/A	#N/A	#N/A	#N/A	#N/A	#N/A	#N/A
RNFT2	ENSG00000135119	117.475	-0.603332	0.18508	-3.25984	0.00111474	0.00596107	unbound	#N/A	#N/A	#N/A	#N/A	#N/A	#N/A	#N/A
TMEM243	ENSG00000135185	397.59	0.44302	0.132607	3.34084	0.000835266	0.00469892	unbound	#N/A	#N/A	#N/A	#N/A	#N/A	#N/A	#N/A
TMEM60	ENSG00000135211	446.95	0.94684	0.178064	5.3174	1.05262e-07	2.96604e-06	unbound	#N/A	#N/A	#N/A	#N/A	#N/A	#N/A	#N/A
CEP162	ENSG00000135315	92.4402	1.0845	0.251931	4.30475	1.67171e-05	0.00019487	unbound	#N/A	#N/A	#N/A	#N/A	#N/A	#N/A	#N/A
SNX14	ENSG00000135317	373.78	0.68313	0.183784	3.71702	0.000201583	0.00149506	bound	chr6	85533775	85533779	-	43.1801	protein_coding	CDS
NT5E	ENSG00000135318	275.722	1.14563	0.177305	6.46134	1.03782e-10	7.94751e-09	unbound	#N/A	#N/A	#N/A	#N/A	#N/A	#N/A	#N/A
PRR5L	ENSG00000135362	180.397	-0.472507	0.15265	-3.09535	0.00196579	0.00934267	unbound	#N/A	#N/A	#N/A	#N/A	#N/A	#N/A	#N/A
NAT10	ENSG00000135372	1406.62	-0.461703	0.140286	-3.29115	0.0009978	0.00543375	bound	chr11	34113815	34113819	+	13.1529	protein_coding	CDS
PRRG4	ENSG00000135378	670.253	0.699549	0.197758	3.5374	0.000404083	0.00262687	unbound	#N/A	#N/A	#N/A	#N/A	#N/A	#N/A	#N/A
CD63	ENSG00000135404	1609.72	0.462319	0.136698	3.38205	0.000719466	0.00417212	bound	chr12	55725621	55725625	-	109.056	protein_coding	CDS
CDK4	ENSG00000135446	6425.67	-0.449347	0.137167	-3.27592	0.0010532	0.00567174	bound	chr12	57751548	57751552	-	21.1728	protein_coding	five_prime_UTR
PAN2	ENSG00000135473	306.526	-0.917715	0.167579	-5.47632	4.34262e-08	1.41555e-06	unbound	#N/A	#N/A	#N/A	#N/A	#N/A	#N/A	#N/A
KRT7	ENSG00000135480	1567.11	-0.704927	0.14081	-5.00624	5.55026e-07	1.19719e-05	bound	chr12	52248590	52248594	+	46.3887	protein_coding	CDS
ZC3H10	ENSG00000135482	97.2074	-0.684861	0.216386	-3.165	0.00155084	0.00775905	unbound	#N/A	#N/A	#N/A	#N/A	#N/A	#N/A	#N/A
LTV1	ENSG00000135521	248.765	0.496138	0.160329	3.09449	0.00197152	0.00936047	unbound	#N/A	#N/A	#N/A	#N/A	#N/A	#N/A	#N/A
CD164	ENSG00000135535	3425.92	0.528279	0.135149	3.90886	9.27315e-05	0.000798369	bound	chr6	109368176	109368180	-	174.295	protein_coding	three_prime_UTR
SMPD2	ENSG00000135587	198.29	-0.611926	0.169131	-3.61805	0.000296835	0.00204425	unbound	#N/A	#N/A	#N/A	#N/A	#N/A	#N/A	#N/A
TEC	ENSG00000135605	60.2679	0.788722	0.234343	3.36568	0.000763558	0.00438648	unbound	#N/A	#N/A	#N/A	#N/A	#N/A	#N/A	#N/A
CCT7	ENSG00000135624	3728.19	-0.513983	0.142026	-3.61893	0.000295828	0.00203819	bound	chr2	73244681	73244685	+	38.3738	protein_coding	three_prime_UTR
SMYD5	ENSG00000135632	406.976	-0.578233	0.165276	-3.49859	0.000467725	0.00295537	unbound	#N/A	#N/A	#N/A	#N/A	#N/A	#N/A	#N/A
CCDC142	ENSG00000135637	93.4566	-0.727275	0.216574	-3.3581	0.000784815	0.0044701	unbound	#N/A	#N/A	#N/A	#N/A	#N/A	#N/A	#N/A
KCNMB4	ENSG00000135643	41.5985	0.992731	0.261943	3.78988	0.000150722	0.00117602	unbound	#N/A	#N/A	#N/A	#N/A	#N/A	#N/A	#N/A
GNS	ENSG00000135677	2827.2	0.580851	0.0900123	6.45302	1.09642e-10	8.27748e-09	bound	chr12	64715884	64715888	-	142.694	protein_coding	three_prime_UTR
CPM	ENSG00000135678	1588.79	-0.705328	0.195341	-3.61076	0.0003053	0.00209264	bound	chr12	68853670	68853674	-	16.7352	protein_coding	three_prime_UTR
DYNC1LI2	ENSG00000135720	2221.03	0.472533	0.129849	3.6391	0.000273594	0.00190923	bound	chr16	66723242	66723246	-	63.439	protein_coding	three_prime_UTR
KCNK1	ENSG00000135750	734.481	0.94406	0.134311	7.0289	2.08174e-12	2.58281e-10	bound	chr1	233671537	233671541	+	18.8402	protein_coding	three_prime_UTR
ABCB10	ENSG00000135776	529.898	0.911903	0.166455	5.47836	4.2928e-08	1.40217e-06	bound	chr1	229517442	229517446	-	25.2435	protein_coding	three_prime_UTR
STX6	ENSG00000135823	781.841	0.757759	0.136518	5.5506	2.84696e-08	1.00335e-06	bound	chr1	180988335	180988339	-	13.4656	protein_coding	CDS
NIBAN1	ENSG00000135842	1278.26	-1.06026	0.114492	-9.26053	2.03423e-20	1.30231e-17	bound	chr1	184792658	184792662	-	43.8862	protein_coding	three_prime_UTR
TTLL4	ENSG00000135912	618.331	-0.503926	0.136086	-3.70301	0.000213058	0.00156297	bound	chr2	218754511	218754515	+	46.107	protein_coding	three_prime_UTR
SERPINE2	ENSG00000135919	648.444	0.597578	0.130562	4.57696	4.71781e-06	6.9147e-05	bound	chr2	223975670	223975674	-	22.0663	protein_coding	three_prime_UTR
CAB39	ENSG00000135932	779.846	0.582539	0.185568	3.13923	0.00169394	0.00830623	bound	chr2	230818967	230818971	+	77.5779	protein_coding	three_prime_UTR
COX5B	ENSG00000135940	4809.26	-0.596329	0.159542	-3.73776	0.000185666	0.00139511	unbound	#N/A	#N/A	#N/A	#N/A	#N/A	#N/A	#N/A
REV1	ENSG00000135945	470.375	0.559148	0.128705	4.34441	1.39648e-05	0.000168303	bound	chr2	99462616	99462620	-	18.7232	protein_coding	CDS
TMEM127	ENSG00000135956	793.529	-0.505354	0.123967	-4.07652	4.57144e-05	0.000449422	bound	chr2	96250176	96250180	-	34.9214	protein_coding	three_prime_UTR
TGFBRAP1	ENSG00000135966	852.823	-0.388226	0.110497	-3.51346	0.00044231	0.00283054	unbound	#N/A	#N/A	#N/A	#N/A	#N/A	#N/A	#N/A
APPL2	ENSG00000136044	299.156	0.578395	0.158304	3.6537	0.000258487	0.0018209	unbound	#N/A	#N/A	#N/A	#N/A	#N/A	#N/A	#N/A
WASHC4	ENSG00000136051	974.999	0.965808	0.192179	5.02555	5.01981e-07	1.09309e-05	bound	chr12	105167007	105167011	+	1.81445	protein_coding	three_prime_UTR
SLC41A2	ENSG00000136052	413.76	0.551071	0.173769	3.1713	0.00151761	0.00761897	unbound	#N/A	#N/A	#N/A	#N/A	#N/A	#N/A	#N/A
FLNB	ENSG00000136068	2690.79	-0.632776	0.12201	-5.18625	2.14565e-07	5.40805e-06	bound	chr3	58171809	58171813	+	208.726	protein_coding	three_prime_UTR
CKAP2	ENSG00000136108	1705.25	0.612738	0.141943	4.31678	1.58323e-05	0.00018687	unbound	#N/A	#N/A	#N/A	#N/A	#N/A	#N/A	#N/A
TBC1D4	ENSG00000136111	1000.51	0.68023	0.127488	5.33562	9.52185e-08	2.72138e-06	bound	chr13	75285032	75285036	-	15.2738	protein_coding	three_prime_UTR
SUCLA2	ENSG00000136143	550.445	0.916359	0.202221	4.53148	5.85733e-06	8.2596e-05	bound	chr13	47948967	47948971	-	0.729315	protein_coding	CDS
LMO7	ENSG00000136153	3820.85	0.40627	0.099559	4.0807	4.49006e-05	0.000442224	bound	chr13	75858224	75858228	+	42.8182	protein_coding	three_prime_UTR
ITM2B	ENSG00000136156	2938.49	0.648609	0.11756	5.51726	3.44322e-08	1.16018e-06	unbound	#N/A	#N/A	#N/A	#N/A	#N/A	#N/A	#N/A
SPRY2	ENSG00000136158	434.778	0.512907	0.149619	3.42809	0.000607842	0.00365596	unbound	#N/A	#N/A	#N/A	#N/A	#N/A	#N/A	#N/A
NUDT15	ENSG00000136159	339.995	0.808763	0.18289	4.42214	9.77281e-06	0.00012614	unbound	#N/A	#N/A	#N/A	#N/A	#N/A	#N/A	#N/A
IGF2BP3	ENSG00000136231	2074.44	0.898567	0.129836	6.92078	4.49157e-12	4.89031e-10	bound	chr7	23311479	23311483	-	22.1211	protein_coding	three_prime_UTR
KDELR2	ENSG00000136240	6858.76	0.333383	0.0917711	3.63276	0.000280401	0.00194615	bound	chr7	6463040	6463044	-	87.1659	protein_coding	three_prime_UTR
IL6	ENSG00000136244	238.072	-0.907131	0.222799	-4.07153	4.67055e-05	0.00045692	unbound	#N/A	#N/A	#N/A	#N/A	#N/A	#N/A	#N/A
TBRG4	ENSG00000136270	1107.38	-0.625121	0.18113	-3.45122	0.00055806	0.00340906	unbound	#N/A	#N/A	#N/A	#N/A	#N/A	#N/A	#N/A
DDX56	ENSG00000136271	1616.88	-0.619884	0.153863	-4.02881	5.60609e-05	0.000529041	unbound	#N/A	#N/A	#N/A	#N/A	#N/A	#N/A	#N/A
DBNL	ENSG00000136279	198.451	-0.591903	0.174229	-3.39727	0.000680625	0.00399172	unbound	#N/A	#N/A	#N/A	#N/A	#N/A	#N/A	#N/A
IREB2	ENSG00000136381	2076.07	0.588228	0.126386	4.65423	3.25192e-06	5.17011e-05	bound	chr15	78501059	78501063	+	56.62	protein_coding	three_prime_UTR
NDUFB5	ENSG00000136521	970.061	0.564879	0.167433	3.37376	0.000741494	0.00428434	unbound	#N/A	#N/A	#N/A	#N/A	#N/A	#N/A	#N/A
MARCHF7	ENSG00000136536	720.253	0.663711	0.167488	3.96275	7.40923e-05	0.000662855	unbound	#N/A	#N/A	#N/A	#N/A	#N/A	#N/A	#N/A
TANK	ENSG00000136560	758.323	0.661802	0.131352	5.03837	4.69511e-07	1.0308e-05	unbound	#N/A	#N/A	#N/A	#N/A	#N/A	#N/A	#N/A
KCTD3	ENSG00000136636	1127.98	0.835789	0.17378	4.80946	1.51341e-06	2.81033e-05	bound	chr1	215586523	215586527	+	46.0547	protein_coding	CDS
UGGT1	ENSG00000136731	2215.05	-0.363426	0.0997352	-3.64391	0.000268531	0.00188007	bound	chr2	128192694	128192698	+	40.491	protein_coding	three_prime_UTR
TXN	ENSG00000136810	5988.55	0.601544	0.178667	3.36685	0.000760315	0.00436942	bound	chr9	110244795	110244799	-	25.289	protein_coding	CDS
TOR1B	ENSG00000136816	466.291	-1.40194	0.145606	-9.62829	6.07295e-22	5.41229e-19	bound	chr9	129810742	129810746	+	5.98304	protein_coding	three_prime_UTR
C9orf78	ENSG00000136819	551.905	0.443592	0.12709	3.49039	0.000482314	0.00302723	bound	chr9	129831035	129831039	-	20.9242	protein_coding	CDS
NIBAN2	ENSG00000136830	989.98	-0.569368	0.15219	-3.74116	0.000183169	0.00138154	bound	chr9	127506191	127506195	-	38.4179	protein_coding	three_prime_UTR
TMOD1	ENSG00000136842	207.07	1.01004	0.203725	4.95789	7.1263e-07	1.48125e-05	unbound	#N/A	#N/A	#N/A	#N/A	#N/A	#N/A	#N/A
SLC31A2	ENSG00000136867	112.421	0.790645	0.183289	4.31365	1.60584e-05	0.000188723	unbound	#N/A	#N/A	#N/A	#N/A	#N/A	#N/A	#N/A
SLC31A1	ENSG00000136868	2068.22	-1.13463	0.112234	-10.1095	5.01443e-24	8.71337e-21	bound	chr9	113262001	113262005	+	222.023	protein_coding	three_prime_UTR
TLR4	ENSG00000136869	119.583	0.799989	0.205814	3.88695	0.000101514	0.00086284	unbound	#N/A	#N/A	#N/A	#N/A	#N/A	#N/A	#N/A
TSTD2	ENSG00000136925	706.659	-0.358152	0.10356	-3.45841	0.000543383	0.00333724	bound	chr9	97604779	97604783	-	15.1477	protein_coding	three_prime_UTR
TRMO	ENSG00000136932	320.879	-0.710097	0.137211	-5.17522	2.27644e-07	5.67514e-06	unbound	#N/A	#N/A	#N/A	#N/A	#N/A	#N/A	#N/A
RABEPK	ENSG00000136933	619.136	-0.901923	0.148105	-6.08973	1.13099e-09	6.26347e-08	unbound	#N/A	#N/A	#N/A	#N/A	#N/A	#N/A	#N/A
XPA	ENSG00000136936	123.741	1.07869	0.209709	5.14372	2.69356e-07	6.53188e-06	unbound	#N/A	#N/A	#N/A	#N/A	#N/A	#N/A	#N/A
ANP32B	ENSG00000136938	2921.41	0.64354	0.155975	4.1259	3.69284e-05	0.000376698	bound	chr9	98012429	98012433	+	111.204	protein_coding	CDS
PDCL	ENSG00000136940	215.207	0.623398	0.16388	3.80399	0.000142386	0.0011276	bound	chr9	122820466	122820470	-	11.0029	protein_coding	CDS
CTSV	ENSG00000136943	42.6264	0.911452	0.26311	3.46415	0.000531908	0.00327682	unbound	#N/A	#N/A	#N/A	#N/A	#N/A	#N/A	#N/A
ARPC5L	ENSG00000136950	595.219	0.442692	0.109103	4.05757	4.95862e-05	0.000480113	bound	chr9	124877290	124877294	+	60.8486	protein_coding	three_prime_UTR
DSCC1	ENSG00000136982	362.04	0.810939	0.158863	5.10464	3.3143e-07	7.73257e-06	bound	chr8	119841876	119841880	-	10.9819	protein_coding	CDS
MYC	ENSG00000136997	14976	0.328437	0.105917	3.10091	0.00192929	0.00921188	bound	chr8	127740711	127740715	+	30.9797	protein_coding	CDS
DMAC1	ENSG00000137038	1302.89	-0.508774	0.132607	-3.83671	0.000124696	0.00101617	unbound	#N/A	#N/A	#N/A	#N/A	#N/A	#N/A	#N/A
RANBP6	ENSG00000137040	709.808	0.731906	0.154629	4.73329	2.20908e-06	3.78954e-05	unbound	#N/A	#N/A	#N/A	#N/A	#N/A	#N/A	#N/A
TLN1	ENSG00000137076	1937.3	-0.621745	0.138284	-4.49616	6.91926e-06	9.52216e-05	bound	chr9	35724332	35724336	-	32.3495	protein_coding	CDS
TMEM8B	ENSG00000137103	38.1142	-0.930579	0.271426	-3.42848	0.000606981	0.00365215	unbound	#N/A	#N/A	#N/A	#N/A	#N/A	#N/A	#N/A
ARHGEF39	ENSG00000137135	529.429	0.428943	0.124379	3.44867	0.000563351	0.00343091	unbound	#N/A	#N/A	#N/A	#N/A	#N/A	#N/A	#N/A
RPS6	ENSG00000137154	24720.2	0.423962	0.0880104	4.81719	1.45597e-06	2.72547e-05	bound	chr9	19376607	19376611	-	496.155	protein_coding	CDS
PPIL1	ENSG00000137168	2014.09	-0.67973	0.112786	-6.0267	1.67342e-09	8.81022e-08	unbound	#N/A	#N/A	#N/A	#N/A	#N/A	#N/A	#N/A
PIM1	ENSG00000137193	450.157	0.580369	0.14943	3.8839	0.000102795	0.000872345	unbound	#N/A	#N/A	#N/A	#N/A	#N/A	#N/A	#N/A
TJAP1	ENSG00000137221	439.147	-0.917865	0.159622	-5.75024	8.91195e-09	3.60088e-07	unbound	#N/A	#N/A	#N/A	#N/A	#N/A	#N/A	#N/A
UQCC2	ENSG00000137288	999.764	-0.667444	0.14353	-4.65021	3.31592e-06	5.23386e-05	unbound	#N/A	#N/A	#N/A	#N/A	#N/A	#N/A	#N/A
MDC1	ENSG00000137337	78.4892	-1.50367	0.251942	-5.96832	2.39702e-09	1.20642e-07	unbound	#N/A	#N/A	#N/A	#N/A	#N/A	#N/A	#N/A
FAM8A1	ENSG00000137414	521.62	0.562021	0.170512	3.29608	0.000980455	0.00535569	unbound	#N/A	#N/A	#N/A	#N/A	#N/A	#N/A	#N/A
FGFBP1	ENSG00000137440	159.748	1.51873	0.205403	7.39387	1.42611e-13	2.3776e-11	unbound	#N/A	#N/A	#N/A	#N/A	#N/A	#N/A	#N/A
CPEB2	ENSG00000137449	304.966	0.927691	0.155127	5.98022	2.22842e-09	1.12511e-07	unbound	#N/A	#N/A	#N/A	#N/A	#N/A	#N/A	#N/A
ANKRD42	ENSG00000137494	265.247	-0.679089	0.178489	-3.80466	0.000142001	0.00112567	unbound	#N/A	#N/A	#N/A	#N/A	#N/A	#N/A	#N/A
NUMA1	ENSG00000137497	676.601	-0.556521	0.152591	-3.64715	0.000265164	0.00185975	bound	chr11	72014483	72014487	-	21.3213	protein_coding	CDS
SYTL2	ENSG00000137501	19.6837	1.21142	0.343491	3.52678	0.00042064	0.00270819	unbound	#N/A	#N/A	#N/A	#N/A	#N/A	#N/A	#N/A
RAB30	ENSG00000137502	529.295	0.661256	0.146601	4.51058	6.46514e-06	8.98217e-05	unbound	#N/A	#N/A	#N/A	#N/A	#N/A	#N/A	#N/A
CREBZF	ENSG00000137504	1146.68	0.444194	0.13021	3.41137	0.00064638	0.00383728	unbound	#N/A	#N/A	#N/A	#N/A	#N/A	#N/A	#N/A
GGH	ENSG00000137563	1244.22	0.687826	0.148615	4.62823	3.68807e-06	5.68666e-05	bound	chr8	63035721	63035725	-	12.7091	protein_coding	CDS
NEK1	ENSG00000137601	196.909	0.622302	0.180342	3.45068	0.000559185	0.00341203	unbound	#N/A	#N/A	#N/A	#N/A	#N/A	#N/A	#N/A
RDX	ENSG00000137710	1252.99	0.444274	0.125996	3.52609	0.00042175	0.00271416	bound	chr11	110233316	110233320	-	25.5606	protein_coding	three_prime_UTR
FDX1	ENSG00000137714	182.37	0.712612	0.204819	3.47922	0.00050287	0.00312804	unbound	#N/A	#N/A	#N/A	#N/A	#N/A	#N/A	#N/A
CASP1	ENSG00000137752	315.675	-0.556011	0.172617	-3.22106	0.00127716	0.00662784	unbound	#N/A	#N/A	#N/A	#N/A	#N/A	#N/A	#N/A
MAP2K5	ENSG00000137764	159.077	-0.680534	0.163273	-4.16807	3.07195e-05	0.000324318	unbound	#N/A	#N/A	#N/A	#N/A	#N/A	#N/A	#N/A
MAPKBP1	ENSG00000137802	154.682	-0.857363	0.222238	-3.85786	0.000114384	0.000947572	unbound	#N/A	#N/A	#N/A	#N/A	#N/A	#N/A	#N/A
KIF23	ENSG00000137807	2460.29	0.741999	0.11479	6.46395	1.02008e-10	7.88713e-09	bound	chr15	69436197	69436201	+	6.71214	protein_coding	three_prime_UTR
KNL1	ENSG00000137812	1765.04	0.557176	0.180876	3.08044	0.00206695	0.00974417	unbound	#N/A	#N/A	#N/A	#N/A	#N/A	#N/A	#N/A
RTF1	ENSG00000137815	1051.22	-0.326664	0.096752	-3.3763	0.00073468	0.00424921	bound	chr15	41482126	41482130	+	105.944	protein_coding	three_prime_UTR
PARP6	ENSG00000137817	513.278	-0.739841	0.126897	-5.83026	5.53409e-09	2.42666e-07	unbound	#N/A	#N/A	#N/A	#N/A	#N/A	#N/A	#N/A
PAQR5	ENSG00000137819	2005.76	0.497022	0.124767	3.98358	6.78839e-05	0.000618373	unbound	#N/A	#N/A	#N/A	#N/A	#N/A	#N/A	#N/A
UACA	ENSG00000137831	388.32	1.03831	0.155368	6.68293	2.34215e-11	2.08256e-09	bound	chr15	70666910	70666914	-	15.8522	protein_coding	CDS
SMAD6	ENSG00000137834	407.197	-0.471293	0.126645	-3.72137	0.000198142	0.00147363	unbound	#N/A	#N/A	#N/A	#N/A	#N/A	#N/A	#N/A
PAK6	ENSG00000137843	4.56418	1.14091	0.346131	3.29619	0.00098007	0.00535542	unbound	#N/A	#N/A	#N/A	#N/A	#N/A	#N/A	#N/A
ADAM10	ENSG00000137845	1775.75	0.549297	0.121966	4.50371	6.67776e-06	9.22154e-05	bound	chr15	58611072	58611076	-	18.9514	protein_coding	three_prime_UTR
RSL24D1	ENSG00000137876	3287.15	0.544694	0.173146	3.14586	0.00165597	0.00817009	bound	chr15	55181898	55181902	-	62.8578	protein_coding	three_prime_UTR
TTLL7	ENSG00000137941	74.8021	0.668886	0.215154	3.10887	0.00187806	0.00901924	unbound	#N/A	#N/A	#N/A	#N/A	#N/A	#N/A	#N/A
IFI44L	ENSG00000137959	58.328	1.35001	0.248178	5.43968	5.33772e-08	1.6653e-06	unbound	#N/A	#N/A	#N/A	#N/A	#N/A	#N/A	#N/A
RTCA	ENSG00000137996	719.299	0.527099	0.145803	3.61514	0.000300181	0.00206463	bound	chr1	100275609	100275613	+	23.227	protein_coding	CDS
DYNC2LI1	ENSG00000138036	291.119	0.744779	0.198407	3.7538	0.000174174	0.00132597	unbound	#N/A	#N/A	#N/A	#N/A	#N/A	#N/A	#N/A
THUMPD2	ENSG00000138050	195.289	0.914226	0.212533	4.30157	1.6959e-05	0.000196794	unbound	#N/A	#N/A	#N/A	#N/A	#N/A	#N/A	#N/A
RAB1A	ENSG00000138069	1227.3	0.702864	0.170586	4.12028	3.78411e-05	0.000383564	bound	chr2	65088165	65088169	-	22.6719	protein_coding	three_prime_UTR
PREB	ENSG00000138073	179.632	-0.917436	0.198707	-4.61703	3.89267e-06	5.94486e-05	bound	chr2	27132874	27132878	-	12.0414	protein_coding	three_prime_UTR
CENPO	ENSG00000138092	560.143	-0.427741	0.134447	-3.18148	0.00146525	0.00740958	unbound	#N/A	#N/A	#N/A	#N/A	#N/A	#N/A	#N/A
ACTR1A	ENSG00000138107	1775.38	-0.510858	0.128358	-3.97996	6.89278e-05	0.000625975	bound	chr10	102479844	102479848	-	20.2686	protein_coding	three_prime_UTR
CEP55	ENSG00000138180	1679.75	0.902552	0.151761	5.9472	2.72761e-09	1.35156e-07	bound	chr10	93517107	93517111	+	8.65263	protein_coding	CDS
KIF20B	ENSG00000138182	768.74	0.840504	0.204625	4.10753	3.99908e-05	0.000401036	unbound	#N/A	#N/A	#N/A	#N/A	#N/A	#N/A	#N/A
DNAJC13	ENSG00000138246	1510.98	0.452382	0.139624	3.24	0.00119528	0.00628671	bound	chr3	132482276	132482280	+	54.1392	protein_coding	CDS
RPS24	ENSG00000138326	14067.7	0.604695	0.168095	3.59735	0.000321474	0.00217139	bound	chr10	78037215	78037219	+	708.396	protein_coding	CDS
MYPN	ENSG00000138347	2798.34	-0.483049	0.124392	-3.88328	0.000103057	0.00087364	bound	chr10	68211399	68211403	+	17.9864	protein_coding	three_prime_UTR
ASNSD1	ENSG00000138381	187.83	0.716251	0.230047	3.11349	0.00184887	0.00891215	bound	chr2	189667802	189667806	+	9.59217	protein_coding	CDS
METTL5	ENSG00000138382	571.473	0.533922	0.167306	3.1913	0.00141635	0.00719641	unbound	#N/A	#N/A	#N/A	#N/A	#N/A	#N/A	#N/A
SSB	ENSG00000138385	966.875	0.613322	0.170971	3.58729	0.000334135	0.00224416	unbound	#N/A	#N/A	#N/A	#N/A	#N/A	#N/A	#N/A
NAB1	ENSG00000138386	1172.2	0.598325	0.155056	3.85877	0.000113959	0.000945029	bound	chr2	190659892	190659896	+	27.6671	protein_coding	CDS
CIR1	ENSG00000138433	271.479	0.711489	0.213554	3.33166	0.000863308	0.0048312	unbound	#N/A	#N/A	#N/A	#N/A	#N/A	#N/A	#N/A
FAM117B	ENSG00000138439	211.966	-0.505721	0.150861	-3.35222	0.000801654	0.0045482	unbound	#N/A	#N/A	#N/A	#N/A	#N/A	#N/A	#N/A
ITGAV	ENSG00000138448	2431.11	0.969363	0.147763	6.56026	5.37141e-11	4.40869e-09	bound	chr2	186680336	186680340	+	27.9507	protein_coding	three_prime_UTR
SLC49A4	ENSG00000138463	227.821	0.777038	0.160709	4.83507	1.33101e-06	2.53907e-05	unbound	#N/A	#N/A	#N/A	#N/A	#N/A	#N/A	#N/A
SENP7	ENSG00000138468	217.942	0.9259	0.19085	4.85144	1.22566e-06	2.37934e-05	unbound	#N/A	#N/A	#N/A	#N/A	#N/A	#N/A	#N/A
COX17	ENSG00000138495	199.552	0.840958	0.172977	4.86169	1.1639e-06	2.29029e-05	bound	chr3	119669615	119669619	-	50.1649	protein_coding	three_prime_UTR
GLCE	ENSG00000138604	971.537	0.775468	0.140742	5.50984	3.59164e-08	1.20765e-06	bound	chr15	69256225	69256229	+	26.0685	protein_coding	CDS
APH1B	ENSG00000138613	119.413	1.45655	0.250438	5.81601	6.02682e-09	2.60701e-07	unbound	#N/A	#N/A	#N/A	#N/A	#N/A	#N/A	#N/A
SEMA7A	ENSG00000138623	61.6203	0.959334	0.23018	4.16775	3.07626e-05	0.000324558	unbound	#N/A	#N/A	#N/A	#N/A	#N/A	#N/A	#N/A
UBL7	ENSG00000138629	625.656	-0.890757	0.151682	-5.87253	4.29197e-09	1.97963e-07	unbound	#N/A	#N/A	#N/A	#N/A	#N/A	#N/A	#N/A
HERC5	ENSG00000138646	250.852	0.470831	0.148692	3.16648	0.00154295	0.00772438	unbound	#N/A	#N/A	#N/A	#N/A	#N/A	#N/A	#N/A
HNRNPD	ENSG00000138668	3568.25	0.621857	0.157965	3.93667	8.2621e-05	0.000726167	bound	chr4	82373910	82373914	-	33.7154	protein_coding	five_prime_UTR
GPAT3	ENSG00000138678	135.125	0.824816	0.207218	3.98042	6.87931e-05	0.000625587	unbound	#N/A	#N/A	#N/A	#N/A	#N/A	#N/A	#N/A
FGF2	ENSG00000138685	1624.28	0.519449	0.160932	3.22775	0.00124769	0.00650891	unbound	#N/A	#N/A	#N/A	#N/A	#N/A	#N/A	#N/A
LARP1B	ENSG00000138709	299.571	0.640955	0.189515	3.38208	0.000719385	0.00417212	unbound	#N/A	#N/A	#N/A	#N/A	#N/A	#N/A	#N/A
NUP54	ENSG00000138750	765.017	0.588823	0.134593	4.37485	1.21517e-05	0.000150299	unbound	#N/A	#N/A	#N/A	#N/A	#N/A	#N/A	#N/A
CCNG2	ENSG00000138764	135.865	0.949981	0.202942	4.68105	2.85411e-06	4.65173e-05	unbound	#N/A	#N/A	#N/A	#N/A	#N/A	#N/A	#N/A
USO1	ENSG00000138768	1053.5	0.585308	0.150772	3.88206	0.000103575	0.000877102	bound	chr4	75724775	75724779	+	1.55453	protein_coding	five_prime_UTR
ANXA3	ENSG00000138772	1727.78	1.23856	0.147155	8.41673	3.87126e-17	1.26448e-14	unbound	#N/A	#N/A	#N/A	#N/A	#N/A	#N/A	#N/A
PPA2	ENSG00000138777	786.768	0.660754	0.181699	3.63652	0.000276341	0.0019213	bound	chr4	105424244	105424248	-	15.115	protein_coding	three_prime_UTR
CENPE	ENSG00000138778	366.32	1.09313	0.211496	5.16856	2.35899e-07	5.83548e-06	unbound	#N/A	#N/A	#N/A	#N/A	#N/A	#N/A	#N/A
SLC39A8	ENSG00000138821	1288.86	0.629286	0.164135	3.83394	0.000126106	0.00102347	bound	chr4	102262284	102262288	-	42.7062	protein_coding	three_prime_UTR
MAPK8IP3	ENSG00000138834	236.2	-0.56833	0.167409	-3.39485	0.000686655	0.00401678	unbound	#N/A	#N/A	#N/A	#N/A	#N/A	#N/A	#N/A
RNF185	ENSG00000138942	342.409	-0.655327	0.164329	-3.98789	6.66646e-05	0.000609347	bound	chr22	31206407	31206411	+	26.9871	protein_coding	three_prime_UTR
FGD4	ENSG00000139132	193.346	0.775917	0.181011	4.28658	1.81444e-05	0.000207875	unbound	#N/A	#N/A	#N/A	#N/A	#N/A	#N/A	#N/A
SINHCAF	ENSG00000139146	341.586	1.16638	0.14222	8.20125	2.37899e-16	6.34597e-14	bound	chr12	31295268	31295272	-	10.2987	protein_coding	CDS
ETNK1	ENSG00000139163	739.57	0.606184	0.161006	3.76498	0.00016656	0.00127785	bound	chr12	22687050	22687054	+	89.432	protein_coding	three_prime_UTR
TMEM117	ENSG00000139173	287.056	0.673714	0.17456	3.85949	0.000113624	0.000942747	unbound	#N/A	#N/A	#N/A	#N/A	#N/A	#N/A	#N/A
C1RL	ENSG00000139178	622.376	-0.770483	0.144263	-5.34081	9.253e-08	2.65878e-06	unbound	#N/A	#N/A	#N/A	#N/A	#N/A	#N/A	#N/A
NDUFA9	ENSG00000139180	547.342	-0.467211	0.120457	-3.87866	0.000105034	0.000887574	bound	chr12	4690966	4690970	+	6.89979	protein_coding	three_prime_UTR
AMIGO2	ENSG00000139211	407.448	0.510822	0.144622	3.53213	0.000412233	0.00266362	unbound	#N/A	#N/A	#N/A	#N/A	#N/A	#N/A	#N/A
LRIG3	ENSG00000139263	612.293	0.629461	0.108271	5.81378	6.10779e-09	2.63491e-07	unbound	#N/A	#N/A	#N/A	#N/A	#N/A	#N/A	#N/A
TMEM19	ENSG00000139291	525.263	0.511222	0.132128	3.86915	0.000109216	0.000912317	unbound	#N/A	#N/A	#N/A	#N/A	#N/A	#N/A	#N/A
POC1B	ENSG00000139323	522.711	0.615086	0.149236	4.12157	3.76304e-05	0.000382153	unbound	#N/A	#N/A	#N/A	#N/A	#N/A	#N/A	#N/A
SNRPF	ENSG00000139343	698.506	1.44539	0.208497	6.93242	4.13709e-12	4.58746e-10	bound	chr12	95861238	95861242	+	36.9748	protein_coding	CDS
GAS2L3	ENSG00000139354	385.294	0.696788	0.145203	4.79872	1.59679e-06	2.93542e-05	unbound	#N/A	#N/A	#N/A	#N/A	#N/A	#N/A	#N/A
TDG	ENSG00000139372	486.605	0.719187	0.210979	3.40881	0.000652464	0.00386623	bound	chr12	103988561	103988565	+	12.0124	protein_coding	three_prime_UTR
RITA1	ENSG00000139405	552.035	-0.933568	0.199994	-4.66799	3.04168e-06	4.90746e-05	unbound	#N/A	#N/A	#N/A	#N/A	#N/A	#N/A	#N/A
SDSL	ENSG00000139410	6.08704	-1.3547	0.357261	-3.79191	0.000149495	0.00116888	unbound	#N/A	#N/A	#N/A	#N/A	#N/A	#N/A	#N/A
MMAB	ENSG00000139428	383.9	-0.834557	0.13405	-6.22572	4.79355e-10	3.0205e-08	unbound	#N/A	#N/A	#N/A	#N/A	#N/A	#N/A	#N/A
SLC7A1	ENSG00000139514	2122.56	-0.617491	0.129032	-4.78557	1.70507e-06	3.08357e-05	bound	chr13	29512190	29512194	-	123.586	protein_coding	three_prime_UTR
NABP2	ENSG00000139579	1033.13	-0.752614	0.136664	-5.50703	3.6493e-08	1.22191e-06	bound	chr12	56229657	56229661	+	12.7674	protein_coding	three_prime_UTR
CSAD	ENSG00000139631	180.556	-0.819356	0.159814	-5.12695	2.94478e-07	7.0345e-06	unbound	#N/A	#N/A	#N/A	#N/A	#N/A	#N/A	#N/A
MYG1	ENSG00000139637	426.057	-0.602483	0.167666	-3.59336	0.000326445	0.00219805	bound	chr12	53305920	53305924	+	31.2883	protein_coding	CDS
ESYT1	ENSG00000139641	1742.95	-0.646181	0.134367	-4.80906	1.51644e-06	2.81235e-05	bound	chr12	56131077	56131081	+	22.4999	protein_coding	CDS
SETD1B	ENSG00000139718	855.198	-0.625049	0.139654	-4.4757	7.61611e-06	0.000103214	unbound	#N/A	#N/A	#N/A	#N/A	#N/A	#N/A	#N/A
VPS33A	ENSG00000139719	200.705	0.590612	0.155589	3.79598	0.000147062	0.00115719	unbound	#N/A	#N/A	#N/A	#N/A	#N/A	#N/A	#N/A
RHOF	ENSG00000139725	1480.79	-0.737058	0.165885	-4.44319	8.86353e-06	0.000116566	unbound	#N/A	#N/A	#N/A	#N/A	#N/A	#N/A	#N/A
TMX1	ENSG00000139921	953.122	0.597475	0.155271	3.84794	0.000119115	0.000980677	bound	chr14	51254605	51254609	+	15.1065	protein_coding	three_prime_UTR
NAA30	ENSG00000139977	315.93	0.681232	0.169271	4.0245	5.70956e-05	0.000536592	unbound	#N/A	#N/A	#N/A	#N/A	#N/A	#N/A	#N/A
CLBA1	ENSG00000140104	61.3707	-0.862015	0.221625	-3.88952	0.000100441	0.000855541	unbound	#N/A	#N/A	#N/A	#N/A	#N/A	#N/A	#N/A
WARS1	ENSG00000140105	10079.5	-0.868414	0.0901485	-9.63315	5.79265e-22	5.41229e-19	unbound	#N/A	#N/A	#N/A	#N/A	#N/A	#N/A	#N/A
MFAP1	ENSG00000140259	708.454	0.446275	0.134305	3.32285	0.000891031	0.00495516	unbound	#N/A	#N/A	#N/A	#N/A	#N/A	#N/A	#N/A
SERF2	ENSG00000140264	3194.65	-0.421975	0.130494	-3.23366	0.00122213	0.00639851	bound	chr15	43801524	43801528	+	22.9616	protein_coding	three_prime_UTR
HDC	ENSG00000140287	26.6351	-1.32818	0.296817	-4.47475	7.65003e-06	0.000103586	unbound	#N/A	#N/A	#N/A	#N/A	#N/A	#N/A	#N/A
GCNT3	ENSG00000140297	13.2159	1.44609	0.358615	4.03242	5.52051e-05	0.000522815	unbound	#N/A	#N/A	#N/A	#N/A	#N/A	#N/A	#N/A
BNIP2	ENSG00000140299	2232.43	0.815043	0.175938	4.63256	3.61176e-06	5.59604e-05	bound	chr15	59679638	59679642	-	33.5828	protein_coding	CDS
GTF2A2	ENSG00000140307	986.724	0.789414	0.151133	5.2233	1.75759e-07	4.58147e-06	unbound	#N/A	#N/A	#N/A	#N/A	#N/A	#N/A	#N/A
SRP14	ENSG00000140319	1662.57	0.637209	0.14684	4.33949	1.42816e-05	0.000171733	bound	chr15	40036232	40036236	-	90.2451	protein_coding	three_prime_UTR
TLE3	ENSG00000140332	784.999	-0.608491	0.170186	-3.57545	0.000349624	0.00232865	bound	chr15	70066021	70066025	-	40.5385	protein_coding	CDS
UBE2Q2	ENSG00000140367	134.336	1.03403	0.218451	4.73344	2.20746e-06	3.78954e-05	unbound	#N/A	#N/A	#N/A	#N/A	#N/A	#N/A	#N/A
HMG20A	ENSG00000140382	795.996	-0.473828	0.112566	-4.20935	2.56105e-05	0.000278272	bound	chr15	77483018	77483022	+	0.0917962	protein_coding	three_prime_UTR
MAN2C1	ENSG00000140400	235.651	-0.665168	0.188049	-3.53721	0.000404374	0.00262769	unbound	#N/A	#N/A	#N/A	#N/A	#N/A	#N/A	#N/A
TPM1	ENSG00000140416	855.543	0.73825	0.190452	3.87631	0.000106052	0.000893819	bound	chr15	63061249	63061253	+	21.4941	protein_coding	CDS
ARRDC4	ENSG00000140450	26.2617	-1.08622	0.283636	-3.82964	0.000128329	0.0010368	unbound	#N/A	#N/A	#N/A	#N/A	#N/A	#N/A	#N/A
CYP11A1	ENSG00000140459	89.8984	-0.934331	0.266304	-3.50851	0.00045063	0.00287115	unbound	#N/A	#N/A	#N/A	#N/A	#N/A	#N/A	#N/A
TICRR	ENSG00000140534	720.079	-0.967422	0.119453	-8.09876	5.552e-16	1.43322e-13	bound	chr15	89595473	89595477	+	28.8456	protein_coding	CDS
ZNF710	ENSG00000140548	246.986	-0.693451	0.175206	-3.95792	7.56042e-05	0.000674496	unbound	#N/A	#N/A	#N/A	#N/A	#N/A	#N/A	#N/A
FURIN	ENSG00000140564	800.928	-0.6808	0.17777	-3.82966	0.000128318	0.0010368	bound	chr15	90880753	90880757	+	11.3441	protein_coding	CDS
CRTC3	ENSG00000140577	1990.52	-0.834658	0.105172	-7.93612	2.08598e-15	4.983e-13	bound	chr15	90643959	90643963	+	76.3061	protein_coding	three_prime_UTR
EFL1	ENSG00000140598	698.314	-0.341693	0.105484	-3.23928	0.00119832	0.00629647	bound	chr15	82138815	82138819	-	5.21869	protein_coding	CDS
SEC11A	ENSG00000140612	3608.68	0.642014	0.142335	4.51059	6.46464e-06	8.98217e-05	bound	chr15	84669964	84669968	-	708.396	protein_coding	three_prime_UTR
GLYR1	ENSG00000140632	967.521	-1.15087	0.127941	-8.99529	2.35617e-19	1.14274e-16	bound	chr16	4804589	4804593	-	10.9434	protein_coding	three_prime_UTR
ARMC5	ENSG00000140691	115.202	-1.01529	0.196758	-5.16007	2.46863e-07	6.04149e-06	unbound	#N/A	#N/A	#N/A	#N/A	#N/A	#N/A	#N/A
PARN	ENSG00000140694	148.242	-0.68589	0.185637	-3.69479	0.000220065	0.0016017	bound	chr16	14447013	14447017	-	5.32095	protein_coding	CDS
TXNL4B	ENSG00000140830	514.495	-0.638026	0.122914	-5.19083	2.09364e-07	5.33577e-06	unbound	#N/A	#N/A	#N/A	#N/A	#N/A	#N/A	#N/A
ZFHX3	ENSG00000140836	3070.83	-0.793873	0.121309	-6.54424	5.98e-11	4.85837e-09	bound	chr16	72784142	72784146	-	58.2732	protein_coding	three_prime_UTR
KIFC3	ENSG00000140859	939.762	-0.614312	0.14603	-4.20676	2.59063e-05	0.000281105	bound	chr16	57758743	57758747	-	34.0088	protein_coding	three_prime_UTR
NOL3	ENSG00000140939	109.441	-0.767038	0.195863	-3.91619	8.99597e-05	0.000779537	unbound	#N/A	#N/A	#N/A	#N/A	#N/A	#N/A	#N/A
OSGIN1	ENSG00000140961	5.40811	-1.12174	0.35769	-3.13607	0.00171227	0.00838068	unbound	#N/A	#N/A	#N/A	#N/A	#N/A	#N/A	#N/A
RPS2	ENSG00000140988	6965.7	-0.66804	0.120476	-5.54503	2.93912e-08	1.02118e-06	bound	chr16	1963203	1963207	-	49.9406	protein_coding	three_prime_UTR
PDPK1	ENSG00000140992	372.843	-0.536408	0.132909	-4.0359	5.43939e-05	0.000516355	bound	chr16	2598415	2598419	+	21.6292	protein_coding	three_prime_UTR
TCF25	ENSG00000141002	566.965	-0.463271	0.125482	-3.69194	0.000222551	0.00161584	bound	chr16	89883467	89883471	+	0.632384	protein_coding	three_prime_UTR
NCOR1	ENSG00000141027	4978.97	-0.401418	0.0855862	-4.69022	2.72916e-06	4.49848e-05	bound	chr17	16073468	16073472	-	89.3232	protein_coding	CDS
NOB1	ENSG00000141101	1176.86	-0.369587	0.120339	-3.07122	0.00213186	0.00999136	unbound	#N/A	#N/A	#N/A	#N/A	#N/A	#N/A	#N/A
TOM1L1	ENSG00000141198	2255.45	0.423062	0.122808	3.4449	0.000571263	0.00346706	bound	chr17	54915795	54915799	+	97.1409	protein_coding	three_prime_UTR
NPEPPS	ENSG00000141279	2255.42	0.343503	0.107786	3.18691	0.00143802	0.007288	bound	chr17	47622306	47622310	+	12.8484	protein_coding	three_prime_UTR
GNAL	ENSG00000141404	502.162	-0.448209	0.14379	-3.11712	0.0018263	0.00882013	unbound	#N/A	#N/A	#N/A	#N/A	#N/A	#N/A	#N/A
SLC39A6	ENSG00000141424	2452.65	0.392246	0.106874	3.67018	0.000242384	0.0017334	bound	chr18	36109500	36109504	-	14.2867	protein_coding	three_prime_UTR
GALNT1	ENSG00000141429	236.344	-0.761947	0.198654	-3.83554	0.00012529	0.00101875	bound	chr18	35689250	35689254	+	12.6717	protein_coding	CDS
GAREM1	ENSG00000141441	152.792	-1.03318	0.17137	-6.02892	1.65061e-09	8.7188e-08	unbound	#N/A	#N/A	#N/A	#N/A	#N/A	#N/A	#N/A
OSBPL1A	ENSG00000141447	705.193	0.627266	0.152301	4.1186	3.81178e-05	0.000386076	bound	chr18	24166641	24166645	-	13.8305	protein_coding	CDS
GATA6	ENSG00000141448	334.115	-0.459943	0.14089	-3.26455	0.00109637	0.00587313	unbound	#N/A	#N/A	#N/A	#N/A	#N/A	#N/A	#N/A
GREB1L	ENSG00000141449	561.797	0.540721	0.135217	3.99892	6.36332e-05	0.000587003	unbound	#N/A	#N/A	#N/A	#N/A	#N/A	#N/A	#N/A
PELP1	ENSG00000141456	934.62	-0.449527	0.139988	-3.21119	0.00132185	0.00680307	unbound	#N/A	#N/A	#N/A	#N/A	#N/A	#N/A	#N/A
ARRB2	ENSG00000141480	689.773	-0.451493	0.141201	-3.19752	0.00138614	0.00706532	unbound	#N/A	#N/A	#N/A	#N/A	#N/A	#N/A	#N/A
WRAP53	ENSG00000141499	709.708	-0.937221	0.181407	-5.16641	2.38632e-07	5.89399e-06	unbound	#N/A	#N/A	#N/A	#N/A	#N/A	#N/A	#N/A
TP53	ENSG00000141510	873.819	-0.504305	0.118184	-4.26713	1.98002e-05	0.00022396	bound	chr17	7668836	7668840	-	28.6913	protein_coding	three_prime_UTR
CARD14	ENSG00000141527	214.026	-0.854741	0.163007	-5.24359	1.57485e-07	4.16619e-06	unbound	#N/A	#N/A	#N/A	#N/A	#N/A	#N/A	#N/A
ANAPC11	ENSG00000141552	706.756	-0.635464	0.183864	-3.45617	0.000547911	0.00335861	bound	chr17	81894498	81894502	+	17.8431	protein_coding	CDS
NARF	ENSG00000141562	740.498	-0.399047	0.119521	-3.3387	0.0008417	0.00472662	unbound	#N/A	#N/A	#N/A	#N/A	#N/A	#N/A	#N/A
RPTOR	ENSG00000141564	770.387	-0.694376	0.13074	-5.3111	1.08963e-07	3.05421e-06	bound	chr17	80965792	80965796	+	31.1793	protein_coding	three_prime_UTR
FOXK2	ENSG00000141568	2660.85	-0.579814	0.149818	-3.87013	0.000108778	0.000909605	bound	chr17	82602924	82602928	+	21.2982	protein_coding	three_prime_UTR
MAPK4	ENSG00000141639	136.173	-1.18865	0.167344	-7.10301	1.22065e-12	1.61459e-10	bound	chr18	50731074	50731078	+	3.67025	protein_coding	three_prime_UTR
NT5C3B	ENSG00000141698	221.89	-0.624593	0.15825	-3.94687	7.91805e-05	0.00069977	unbound	#N/A	#N/A	#N/A	#N/A	#N/A	#N/A	#N/A
BRD4	ENSG00000141867	2265.54	-0.735278	0.119431	-6.15652	7.43615e-10	4.35955e-08	bound	chr19	15237164	15237168	-	21.313	protein_coding	three_prime_UTR
SLC39A3	ENSG00000141873	159.299	-0.586316	0.185938	-3.15329	0.00161444	0.00801462	unbound	#N/A	#N/A	#N/A	#N/A	#N/A	#N/A	#N/A
NFIC	ENSG00000141905	2196.69	-1.56651	0.169608	-9.23607	2.55721e-20	1.57416e-17	bound	chr19	3467372	3467376	+	6.47995	protein_coding	three_prime_UTR
FEM1A	ENSG00000141965	510.329	-0.643412	0.120222	-5.35184	8.70635e-08	2.52895e-06	unbound	#N/A	#N/A	#N/A	#N/A	#N/A	#N/A	#N/A
MVB12A	ENSG00000141971	331.754	-0.652131	0.186077	-3.50462	0.000457257	0.00290413	bound	chr19	17422370	17422374	+	11.1133	protein_coding	CDS
SH3GL1	ENSG00000141985	704.939	-0.741907	0.18247	-4.06591	4.78457e-05	0.000467503	bound	chr19	4366975	4366979	-	10.8529	protein_coding	five_prime_UTR
CCDC97	ENSG00000142039	341.69	-0.921478	0.158989	-5.79586	6.79701e-09	2.90096e-07	unbound	#N/A	#N/A	#N/A	#N/A	#N/A	#N/A	#N/A
IFNAR1	ENSG00000142166	1109.79	0.479273	0.147969	3.23901	0.00119943	0.00629821	bound	chr21	33357298	33357302	+	54.341	protein_coding	three_prime_UTR
SOD1	ENSG00000142168	2181.6	0.529083	0.156723	3.37592	0.000735697	0.00425238	bound	chr21	31668516	31668520	+	115.54	protein_coding	CDS
URB1	ENSG00000142207	942.595	-0.52493	0.155843	-3.36832	0.00075627	0.00435243	bound	chr21	32314486	32314490	-	22.4009	protein_coding	three_prime_UTR
EMP3	ENSG00000142227	1188.62	-0.805241	0.166608	-4.83315	1.34387e-06	2.55446e-05	unbound	#N/A	#N/A	#N/A	#N/A	#N/A	#N/A	#N/A
WTIP	ENSG00000142279	22.0817	-1.01176	0.311274	-3.25037	0.00115256	0.00611293	unbound	#N/A	#N/A	#N/A	#N/A	#N/A	#N/A	#N/A
ZNF787	ENSG00000142409	337.339	-0.697734	0.18559	-3.75954	0.000170225	0.00130046	unbound	#N/A	#N/A	#N/A	#N/A	#N/A	#N/A	#N/A
CARM1	ENSG00000142453	1591.68	-0.76968	0.145178	-5.30162	1.14777e-07	3.18924e-06	unbound	#N/A	#N/A	#N/A	#N/A	#N/A	#N/A	#N/A
NOSIP	ENSG00000142546	1273.8	-0.844386	0.17951	-4.70383	2.5533e-06	4.25683e-05	unbound	#N/A	#N/A	#N/A	#N/A	#N/A	#N/A	#N/A
RERE	ENSG00000142599	712.154	-0.471187	0.150485	-3.13113	0.00174137	0.00849715	unbound	#N/A	#N/A	#N/A	#N/A	#N/A	#N/A	#N/A
RPL11	ENSG00000142676	6986.32	0.698963	0.132248	5.28526	1.25529e-07	3.44613e-06	bound	chr1	23693848	23693852	+	708.396	protein_coding	three_prime_UTR
ZNF593	ENSG00000142684	714.176	-0.682067	0.206255	-3.30692	0.000943289	0.00518274	unbound	#N/A	#N/A	#N/A	#N/A	#N/A	#N/A	#N/A
CCN1	ENSG00000142871	2807.51	0.708646	0.129476	5.47318	4.42022e-08	1.4321e-06	bound	chr1	85583128	85583132	+	9.07525	protein_coding	three_prime_UTR
PIGK	ENSG00000142892	2591.53	0.669505	0.149697	4.47241	7.73418e-06	0.000104549	bound	chr1	77089918	77089922	-	34.0267	protein_coding	three_prime_UTR
TINAGL1	ENSG00000142910	182.832	1.07967	0.219424	4.92049	8.63282e-07	1.76011e-05	unbound	#N/A	#N/A	#N/A	#N/A	#N/A	#N/A	#N/A
KIF2C	ENSG00000142945	2192.81	-0.455274	0.12705	-3.58342	0.000339119	0.00226906	bound	chr1	44754758	44754762	+	32.7569	protein_coding	CDS
LMO4	ENSG00000143013	2623.52	0.622878	0.147826	4.21357	2.51361e-05	0.000273985	unbound	#N/A	#N/A	#N/A	#N/A	#N/A	#N/A	#N/A
SYPL2	ENSG00000143028	395.082	-1.08637	0.163488	-6.64494	3.03351e-11	2.61028e-09	unbound	#N/A	#N/A	#N/A	#N/A	#N/A	#N/A	#N/A
MTF2	ENSG00000143033	1050.32	0.891849	0.179018	4.9819	6.29619e-07	1.33177e-05	unbound	#N/A	#N/A	#N/A	#N/A	#N/A	#N/A	#N/A
ZNF697	ENSG00000143067	106.908	0.835933	0.198581	4.20954	2.55893e-05	0.000278231	unbound	#N/A	#N/A	#N/A	#N/A	#N/A	#N/A	#N/A
CELSR2	ENSG00000143126	819.099	-0.697881	0.16446	-4.24348	2.2008e-05	0.00024512	bound	chr1	109252818	109252822	+	14.8414	protein_coding	CDS
ALDH9A1	ENSG00000143149	1371.82	0.887695	0.146968	6.04008	1.54041e-09	8.19081e-08	bound	chr1	165667421	165667425	-	19.6645	protein_coding	CDS
DCAF6	ENSG00000143164	1478.35	0.981586	0.141348	6.94445	3.79931e-12	4.31262e-10	bound	chr1	168003928	168003932	+	28.8105	protein_coding	CDS
TMCO1	ENSG00000143183	2405.45	0.37868	0.123065	3.07708	0.00209042	0.00983626	bound	chr1	165727387	165727391	-	28.7865	protein_coding	three_prime_UTR
NUF2	ENSG00000143228	554.14	0.933041	0.176724	5.27965	1.29432e-07	3.54114e-06	unbound	#N/A	#N/A	#N/A	#N/A	#N/A	#N/A	#N/A
PFDN2	ENSG00000143256	1019.05	0.647426	0.151433	4.27533	1.90858e-05	0.000217106	bound	chr1	161102297	161102301	-	33.9297	protein_coding	CDS
USP21	ENSG00000143258	520.447	-0.478386	0.146454	-3.26646	0.00108901	0.00584494	unbound	#N/A	#N/A	#N/A	#N/A	#N/A	#N/A	#N/A
METTL25B	ENSG00000143303	356.195	-0.753519	0.205665	-3.66382	0.000248481	0.00176517	unbound	#N/A	#N/A	#N/A	#N/A	#N/A	#N/A	#N/A
HDGF	ENSG00000143321	10800.2	-0.478256	0.118679	-4.02985	5.58131e-05	0.000527949	bound	chr1	156744175	156744179	-	62.8544	protein_coding	CDS
ZNF687	ENSG00000143373	464.015	-0.840727	0.192776	-4.36116	1.29373e-05	0.000157341	unbound	#N/A	#N/A	#N/A	#N/A	#N/A	#N/A	#N/A
TARS2	ENSG00000143374	407.421	-0.499465	0.157488	-3.17144	0.00151684	0.00761751	unbound	#N/A	#N/A	#N/A	#N/A	#N/A	#N/A	#N/A
MCL1	ENSG00000143384	3670.33	0.535142	0.130678	4.09511	4.21972e-05	0.000420004	bound	chr1	150574907	150574911	-	66.3658	protein_coding	three_prime_UTR
RFX5	ENSG00000143390	1683.64	-0.417968	0.117096	-3.56946	0.000357713	0.0023756	bound	chr1	151342456	151342460	-	28.3757	protein_coding	CDS
PI4KB	ENSG00000143393	1163.09	-0.362018	0.116406	-3.10996	0.00187115	0.00899873	bound	chr1	151316209	151316213	-	14.7729	protein_coding	CDS
ANP32E	ENSG00000143401	2951.31	1.0285	0.187929	5.47281	4.42945e-08	1.43219e-06	bound	chr1	150219662	150219666	-	54.4388	protein_coding	three_prime_UTR
POGZ	ENSG00000143442	2009.3	-0.662591	0.112878	-5.86999	4.35825e-09	1.99867e-07	bound	chr1	151405658	151405662	-	6.72022	protein_coding	CDS
GABPB2	ENSG00000143458	248.618	-0.669504	0.150447	-4.4501	8.58289e-06	0.000113716	unbound	#N/A	#N/A	#N/A	#N/A	#N/A	#N/A	#N/A
EIF2D	ENSG00000143486	2326.05	-0.538363	0.146894	-3.66497	0.000247372	0.00176084	unbound	#N/A	#N/A	#N/A	#N/A	#N/A	#N/A	#N/A
SMYD2	ENSG00000143499	740.305	0.665594	0.166565	3.99599	6.44243e-05	0.000591123	unbound	#N/A	#N/A	#N/A	#N/A	#N/A	#N/A	#N/A
ADAM15	ENSG00000143537	1469.63	-0.891398	0.18236	-4.88812	1.01806e-06	2.03168e-05	bound	chr1	155062697	155062701	+	98.2088	protein_coding	three_prime_UTR
RAB13	ENSG00000143545	33.2462	0.843551	0.260892	3.23334	0.00122354	0.00640376	bound	chr1	153981895	153981899	-	251.262	protein_coding	three_prime_UTR
HAX1	ENSG00000143575	4459.31	-0.482799	0.12585	-3.83632	0.000124892	0.00101622	bound	chr1	154273398	154273402	+	23.8797	protein_coding	CDS
GATAD2B	ENSG00000143614	142.231	-1.01607	0.24308	-4.17998	2.91533e-05	0.000310255	bound	chr1	153809396	153809400	-	120.919	protein_coding	three_prime_UTR
INTS3	ENSG00000143624	363.259	-0.833586	0.158405	-5.26238	1.42199e-07	3.84443e-06	unbound	#N/A	#N/A	#N/A	#N/A	#N/A	#N/A	#N/A
LYST	ENSG00000143669	388.986	0.522996	0.132144	3.95776	7.56551e-05	0.000674574	unbound	#N/A	#N/A	#N/A	#N/A	#N/A	#N/A	#N/A
MAP3K21	ENSG00000143674	1069.41	0.505254	0.107758	4.68876	2.74861e-06	4.52587e-05	unbound	#N/A	#N/A	#N/A	#N/A	#N/A	#N/A	#N/A
SRP9	ENSG00000143742	2001.97	0.765178	0.18838	4.06188	4.86782e-05	0.000474312	bound	chr1	225790002	225790006	+	78.9846	protein_coding	three_prime_UTR
DEGS1	ENSG00000143753	5931.97	0.452025	0.132725	3.40574	0.000659857	0.00389849	bound	chr1	224189626	224189630	+	25.6103	protein_coding	CDS
FBXO28	ENSG00000143756	1460.76	0.532015	0.141645	3.75598	0.000172665	0.00131595	unbound	#N/A	#N/A	#N/A	#N/A	#N/A	#N/A	#N/A
CNIH4	ENSG00000143771	1167.17	0.574388	0.167106	3.43727	0.000587617	0.00355435	unbound	#N/A	#N/A	#N/A	#N/A	#N/A	#N/A	#N/A
MBOAT2	ENSG00000143797	163.956	0.62532	0.201878	3.09752	0.00195148	0.00929013	unbound	#N/A	#N/A	#N/A	#N/A	#N/A	#N/A	#N/A
PARP1	ENSG00000143799	2495.71	-0.456534	0.110109	-4.14618	3.38065e-05	0.000350585	bound	chr1	226392204	226392208	-	117.637	protein_coding	CDS
LBR	ENSG00000143815	3082.44	0.70422	0.0978147	7.19953	6.04195e-13	8.40882e-11	bound	chr1	225401712	225401716	-	10.9007	protein_coding	three_prime_UTR
EPHX1	ENSG00000143819	882.386	-0.565352	0.182574	-3.09657	0.00195773	0.00931434	unbound	#N/A	#N/A	#N/A	#N/A	#N/A	#N/A	#N/A
PLEKHA6	ENSG00000143850	64.4106	1.17333	0.221773	5.29069	1.21855e-07	3.36258e-06	unbound	#N/A	#N/A	#N/A	#N/A	#N/A	#N/A	#N/A
PDIA6	ENSG00000143870	1906.31	0.750678	0.163959	4.57844	4.6846e-06	6.87233e-05	bound	chr2	10791891	10791895	-	203.813	protein_coding	CDS
RHOB	ENSG00000143878	1329.77	-1.16402	0.141427	-8.23051	1.8642e-16	5.13423e-14	unbound	#N/A	#N/A	#N/A	#N/A	#N/A	#N/A	#N/A
ATP6V1C2	ENSG00000143882	26.1771	1.42929	0.311662	4.58602	4.51781e-06	6.67044e-05	unbound	#N/A	#N/A	#N/A	#N/A	#N/A	#N/A	#N/A
CALM2	ENSG00000143933	2787.03	1.26484	0.179046	7.06432	1.61401e-12	2.06658e-10	bound	chr2	47161777	47161781	-	79.3186	protein_coding	CDS
VPS54	ENSG00000143952	969.87	0.959901	0.179086	5.36	8.32219e-08	2.42617e-06	bound	chr2	63893282	63893286	-	152.651	protein_coding	three_prime_UTR
ETAA1	ENSG00000143971	666.885	0.67869	0.178719	3.79753	0.000146144	0.0011511	unbound	#N/A	#N/A	#N/A	#N/A	#N/A	#N/A	#N/A
CIAO1	ENSG00000144021	1219.65	-0.515575	0.137507	-3.74943	0.000177234	0.0013431	bound	chr2	96267850	96267854	+	12.5067	protein_coding	CDS
SNRNP200	ENSG00000144028	3971.39	-0.302537	0.0971501	-3.11412	0.00184497	0.00889957	bound	chr2	96299404	96299408	-	59.384	protein_coding	CDS
SFXN5	ENSG00000144040	40.37	-0.818536	0.261116	-3.13476	0.00171995	0.00841314	unbound	#N/A	#N/A	#N/A	#N/A	#N/A	#N/A	#N/A
TEX261	ENSG00000144043	1127.46	-0.470732	0.122569	-3.84055	0.000122759	0.00100198	unbound	#N/A	#N/A	#N/A	#N/A	#N/A	#N/A	#N/A
RABL2A	ENSG00000144134	61.7159	-1.24646	0.233802	-5.33128	9.7523e-08	2.77732e-06	unbound	#N/A	#N/A	#N/A	#N/A	#N/A	#N/A	#N/A
SLC20A1	ENSG00000144136	3025.19	0.511263	0.126026	4.0568	4.97507e-05	0.000480543	bound	chr2	112663599	112663603	+	35.4435	protein_coding	three_prime_UTR
LIPT1	ENSG00000144182	131.82	0.725226	0.193274	3.75231	0.000175209	0.00133217	unbound	#N/A	#N/A	#N/A	#N/A	#N/A	#N/A	#N/A
AMMECR1L	ENSG00000144233	696.96	-0.406957	0.110466	-3.68401	0.000229592	0.00165972	bound	chr2	127862306	127862310	-	25.0133	protein_coding	three_prime_UTR
CDCA7	ENSG00000144354	1844.72	0.59648	0.117915	5.05855	4.22463e-07	9.45667e-06	unbound	#N/A	#N/A	#N/A	#N/A	#N/A	#N/A	#N/A
SPAG16	ENSG00000144451	33.6904	0.985879	0.299637	3.29024	0.00100101	0.00544195	unbound	#N/A	#N/A	#N/A	#N/A	#N/A	#N/A	#N/A
ACKR3	ENSG00000144476	1041.79	-0.780346	0.144963	-5.38306	7.32319e-08	2.17454e-06	unbound	#N/A	#N/A	#N/A	#N/A	#N/A	#N/A	#N/A
ANKMY1	ENSG00000144504	91.7749	-0.650839	0.198142	-3.28471	0.00102089	0.00552594	unbound	#N/A	#N/A	#N/A	#N/A	#N/A	#N/A	#N/A
CTDSP1	ENSG00000144579	436.526	-0.927512	0.176224	-5.26326	1.41521e-07	3.83334e-06	unbound	#N/A	#N/A	#N/A	#N/A	#N/A	#N/A	#N/A
CNOT9	ENSG00000144580	1705.69	-0.691134	0.101115	-6.83515	8.19219e-12	7.89856e-10	unbound	#N/A	#N/A	#N/A	#N/A	#N/A	#N/A	#N/A
GMPPA	ENSG00000144591	367.828	-0.728899	0.176448	-4.13094	3.61276e-05	0.000369235	unbound	#N/A	#N/A	#N/A	#N/A	#N/A	#N/A	#N/A
RBMS3	ENSG00000144642	218.507	-0.589897	0.188619	-3.12746	0.00176326	0.0085674	unbound	#N/A	#N/A	#N/A	#N/A	#N/A	#N/A	#N/A
OSBPL10	ENSG00000144645	2015.43	0.297508	0.0916711	3.24539	0.00117291	0.00619817	unbound	#N/A	#N/A	#N/A	#N/A	#N/A	#N/A	#N/A
CSRNP1	ENSG00000144655	262.461	-0.627134	0.189347	-3.31209	0.000926018	0.0051089	unbound	#N/A	#N/A	#N/A	#N/A	#N/A	#N/A	#N/A
SLC25A38	ENSG00000144659	351.979	-0.505368	0.147848	-3.41817	0.000630443	0.00375241	bound	chr3	39396488	39396492	+	17.2242	protein_coding	three_prime_UTR
GOLGA4	ENSG00000144674	2471.54	0.632784	0.16267	3.88999	0.000100248	0.00085435	bound	chr3	37326940	37326944	+	35.1315	protein_coding	CDS
UBA3	ENSG00000144744	774.646	0.483489	0.153642	3.14686	0.00165034	0.00814483	unbound	#N/A	#N/A	#N/A	#N/A	#N/A	#N/A	#N/A
ARL6IP5	ENSG00000144746	860.367	0.606708	0.135895	4.46453	8.02446e-06	0.000107835	unbound	#N/A	#N/A	#N/A	#N/A	#N/A	#N/A	#N/A
LIMD1	ENSG00000144791	1236.04	-0.678702	0.128437	-5.2843	1.26189e-07	3.4583e-06	bound	chr3	45679054	45679058	+	17.1167	protein_coding	three_prime_UTR
COL8A1	ENSG00000144810	104.536	0.79407	0.212158	3.74283	0.000181958	0.00137435	unbound	#N/A	#N/A	#N/A	#N/A	#N/A	#N/A	#N/A
NCEH1	ENSG00000144959	1331.23	1.08398	0.156772	6.91435	4.70015e-12	5.04872e-10	bound	chr3	172632945	172632949	-	34.5271	protein_coding	three_prime_UTR
TCTA	ENSG00000145022	150.066	-0.770542	0.203016	-3.79547	0.000147366	0.00115902	unbound	#N/A	#N/A	#N/A	#N/A	#N/A	#N/A	#N/A
MANF	ENSG00000145050	906.241	-1.02185	0.145648	-7.01591	2.28464e-12	2.79128e-10	bound	chr3	51385349	51385353	+	20.4058	protein_coding	CDS
LYAR	ENSG00000145220	571.22	0.715299	0.18075	3.95739	7.57733e-05	0.000674728	unbound	#N/A	#N/A	#N/A	#N/A	#N/A	#N/A	#N/A
EPHA5	ENSG00000145242	236.679	0.516964	0.165182	3.12967	0.00175002	0.00852254	unbound	#N/A	#N/A	#N/A	#N/A	#N/A	#N/A	#N/A
OCIAD2	ENSG00000145247	312.305	0.894621	0.149474	5.98515	2.16193e-09	1.09847e-07	unbound	#N/A	#N/A	#N/A	#N/A	#N/A	#N/A	#N/A
TRMT10A	ENSG00000145331	144.282	0.755576	0.19211	3.93304	8.38784e-05	0.000735602	unbound	#N/A	#N/A	#N/A	#N/A	#N/A	#N/A	#N/A
CAMK2D	ENSG00000145349	228.55	0.639538	0.160049	3.9959	6.44492e-05	0.000591123	bound	chr4	113453472	113453476	-	63.5801	protein_coding	three_prime_UTR
CCNA2	ENSG00000145386	1733.18	0.399384	0.126568	3.1555	0.00160225	0.00796339	unbound	#N/A	#N/A	#N/A	#N/A	#N/A	#N/A	#N/A
USP53	ENSG00000145390	590.318	0.607999	0.180709	3.36453	0.000766754	0.00439308	unbound	#N/A	#N/A	#N/A	#N/A	#N/A	#N/A	#N/A
NDUFS6	ENSG00000145494	740.96	0.46755	0.140301	3.33248	0.000860761	0.00481864	bound	chr5	1814365	1814369	+	76.0244	protein_coding	CDS
SRD5A1	ENSG00000145545	1696.42	0.453427	0.141258	3.20993	0.00132766	0.00682813	bound	chr5	6668748	6668752	+	62.4843	protein_coding	three_prime_UTR
OTULINL	ENSG00000145569	663.678	0.831958	0.146929	5.66233	1.49334e-08	5.77318e-07	bound	chr5	14602197	14602201	+	59.1115	protein_coding	CDS
RPL37	ENSG00000145592	37549.2	0.414991	0.126211	3.28807	0.00100876	0.00547293	bound	chr5	40834555	40834559	-	708.396	protein_coding	CDS
SKP2	ENSG00000145604	4573.33	0.68325	0.141102	4.84224	1.28385e-06	2.47865e-05	bound	chr5	36152849	36152853	+	17.155	protein_coding	CDS
LHFPL2	ENSG00000145685	736.118	0.618335	0.118479	5.21893	1.79956e-07	4.68325e-06	unbound	#N/A	#N/A	#N/A	#N/A	#N/A	#N/A	#N/A
RASA1	ENSG00000145715	507.959	0.584169	0.184932	3.15884	0.00158401	0.00789538	unbound	#N/A	#N/A	#N/A	#N/A	#N/A	#N/A	#N/A
PAM	ENSG00000145730	1676.85	0.655322	0.109451	5.98738	2.13245e-09	1.08694e-07	bound	chr5	102950720	102950724	+	28.224	protein_coding	three_prime_UTR
ATG12	ENSG00000145782	1215.06	0.594097	0.156019	3.80785	0.000140178	0.00111509	unbound	#N/A	#N/A	#N/A	#N/A	#N/A	#N/A	#N/A
RNF145	ENSG00000145860	1685.27	0.360503	0.115172	3.13014	0.00174726	0.0085129	bound	chr5	159158317	159158321	-	127.441	protein_coding	three_prime_UTR
TRIM41	ENSG00000146063	326.457	-0.681478	0.1842	-3.69966	0.000215886	0.00157991	bound	chr5	181224454	181224458	+	15.632	protein_coding	CDS
DOK3	ENSG00000146094	99.9399	-1.40544	0.229283	-6.12973	8.80293e-10	5.06802e-08	unbound	#N/A	#N/A	#N/A	#N/A	#N/A	#N/A	#N/A
ABT1	ENSG00000146109	578.717	-0.491218	0.142883	-3.43791	0.000586231	0.00354801	unbound	#N/A	#N/A	#N/A	#N/A	#N/A	#N/A	#N/A
FAXC	ENSG00000146267	77.5278	0.655452	0.206337	3.17661	0.00149007	0.00750425	unbound	#N/A	#N/A	#N/A	#N/A	#N/A	#N/A	#N/A
PM20D2	ENSG00000146281	478.035	-1.02227	0.158333	-6.45645	1.0719e-10	8.13068e-09	bound	chr6	89164319	89164323	+	23.8793	protein_coding	three_prime_UTR
RNF217	ENSG00000146373	1028.63	1.00292	0.160861	6.23469	4.52665e-10	2.9096e-08	unbound	#N/A	#N/A	#N/A	#N/A	#N/A	#N/A	#N/A
ARHGAP18	ENSG00000146376	426.623	0.914406	0.211962	4.31401	1.60322e-05	0.000188673	unbound	#N/A	#N/A	#N/A	#N/A	#N/A	#N/A	#N/A
MTFR2	ENSG00000146410	186.154	0.648297	0.176893	3.66491	0.000247422	0.00176084	unbound	#N/A	#N/A	#N/A	#N/A	#N/A	#N/A	#N/A
SLC22A3	ENSG00000146477	116.465	-0.772749	0.16839	-4.58904	4.45291e-06	6.60508e-05	unbound	#N/A	#N/A	#N/A	#N/A	#N/A	#N/A	#N/A
GNA12	ENSG00000146535	586.475	-0.666707	0.128122	-5.20368	1.95379e-07	5.03134e-06	unbound	#N/A	#N/A	#N/A	#N/A	#N/A	#N/A	#N/A
INTS15	ENSG00000146576	127.626	-1.06574	0.164777	-6.46779	9.94494e-11	7.72664e-09	unbound	#N/A	#N/A	#N/A	#N/A	#N/A	#N/A	#N/A
LINC00525	ENSG00000146666	12.3676	1.09434	0.350092	3.12587	0.00177281	0.00860335	unbound	#N/A	#N/A	#N/A	#N/A	#N/A	#N/A	#N/A
RPL32P18	ENSG00000146677	474.018	0.557865	0.152662	3.65426	0.000257923	0.00181772	unbound	#N/A	#N/A	#N/A	#N/A	#N/A	#N/A	#N/A
GIGYF1	ENSG00000146830	371.083	-0.513131	0.160525	-3.19657	0.00139071	0.00708185	unbound	#N/A	#N/A	#N/A	#N/A	#N/A	#N/A	#N/A
MEPCE	ENSG00000146834	833.965	-0.932751	0.134441	-6.93802	3.97636e-12	4.45047e-10	bound	chr7	100433969	100433973	+	14.1028	protein_coding	three_prime_UTR
AGBL3	ENSG00000146856	17.0655	1.34488	0.315643	4.26075	2.03745e-05	0.000229967	unbound	#N/A	#N/A	#N/A	#N/A	#N/A	#N/A	#N/A
ZC3HAV1L	ENSG00000146858	751.586	0.472438	0.119356	3.95822	7.55107e-05	0.000674413	bound	chr7	139026432	139026436	-	36.4354	protein_coding	three_prime_UTR
NLGN4X	ENSG00000146938	918.808	-1.40909	0.12017	-11.7258	9.3967e-32	3.00788e-28	bound	chrX	5891275	5891279	-	42.4197	protein_coding	three_prime_UTR
SH3KBP1	ENSG00000147010	1781.09	0.676918	0.147824	4.57922	4.6672e-06	6.85308e-05	bound	chrX	19706889	19706893	-	50.1066	protein_coding	CDS
SLC16A2	ENSG00000147100	25.7072	1.11457	0.294463	3.78508	0.000153658	0.00119442	unbound	#N/A	#N/A	#N/A	#N/A	#N/A	#N/A	#N/A
NDUFB11	ENSG00000147123	3984.47	-0.641024	0.151468	-4.23208	2.31538e-05	0.00025469	bound	chrX	47142431	47142435	-	1.39852	protein_coding	CDS
ZMYM3	ENSG00000147130	693.579	-0.573122	0.154996	-3.69767	0.000217592	0.00158659	unbound	#N/A	#N/A	#N/A	#N/A	#N/A	#N/A	#N/A
NONO	ENSG00000147140	6751.45	-0.385237	0.0988677	-3.89649	9.75987e-05	0.000835575	bound	chrX	71291944	71291948	+	149.88	protein_coding	CDS
OGT	ENSG00000147162	17652.3	0.334939	0.0959922	3.48923	0.000484408	0.00303561	bound	chrX	71574036	71574040	+	207.345	protein_coding	three_prime_UTR
DOCK11	ENSG00000147251	492.192	0.758432	0.198789	3.81526	0.000136037	0.00108993	unbound	#N/A	#N/A	#N/A	#N/A	#N/A	#N/A	#N/A
BIN3	ENSG00000147439	108.749	-0.688679	0.207893	-3.31266	0.000924117	0.00510369	unbound	#N/A	#N/A	#N/A	#N/A	#N/A	#N/A	#N/A
PLPBP	ENSG00000147471	351.506	-0.658731	0.120388	-5.47171	4.45707e-08	1.43518e-06	unbound	#N/A	#N/A	#N/A	#N/A	#N/A	#N/A	#N/A
SYBU	ENSG00000147642	361.292	0.612815	0.14249	4.30076	1.70213e-05	0.000197031	unbound	#N/A	#N/A	#N/A	#N/A	#N/A	#N/A	#N/A
POLR2K	ENSG00000147669	1372.31	0.565225	0.157455	3.58975	0.000330991	0.00222678	unbound	#N/A	#N/A	#N/A	#N/A	#N/A	#N/A	#N/A
EIF3H	ENSG00000147677	3269.64	0.732665	0.132377	5.5347	3.11764e-08	1.07538e-06	bound	chr8	116726115	116726119	-	121.023	protein_coding	three_prime_UTR
FAM83A	ENSG00000147689	588.631	-0.647683	0.153723	-4.21332	2.51645e-05	0.000273985	bound	chr8	123208159	123208163	+	129.823	protein_coding	three_prime_UTR
ARHGAP39	ENSG00000147799	215.318	-0.528064	0.151578	-3.48378	0.000494377	0.0030906	unbound	#N/A	#N/A	#N/A	#N/A	#N/A	#N/A	#N/A
VLDLR	ENSG00000147852	786.185	0.815184	0.117454	6.94047	3.90787e-12	4.40461e-10	bound	chr9	2655489	2655493	+	37.1075	protein_coding	three_prime_UTR
AK3	ENSG00000147853	953.081	0.76134	0.159862	4.76249	1.91215e-06	3.36307e-05	unbound	#N/A	#N/A	#N/A	#N/A	#N/A	#N/A	#N/A
UHRF2	ENSG00000147854	1492.33	0.477607	0.154034	3.10067	0.00193086	0.00921665	bound	chr9	6486884	6486888	+	12.2413	protein_coding	CDS
HAUS6	ENSG00000147874	911.625	0.596609	0.131252	4.54553	5.47975e-06	7.83067e-05	bound	chr9	19055720	19055724	-	37.7103	protein_coding	three_prime_UTR
CDKN2B	ENSG00000147883	604.83	0.801902	0.147998	5.41832	6.01611e-08	1.84813e-06	bound	chr9	22005593	22005597	-	116.581	protein_coding	three_prime_UTR
UGCG	ENSG00000148154	1067.82	0.839591	0.15285	5.49289	3.95411e-08	1.31571e-06	bound	chr9	111933375	111933379	+	183.244	protein_coding	three_prime_UTR
SNX30	ENSG00000148158	298.146	-0.514271	0.15121	-3.40104	0.000671294	0.00394832	unbound	#N/A	#N/A	#N/A	#N/A	#N/A	#N/A	#N/A
STOM	ENSG00000148175	3816.11	0.709491	0.091999	7.71194	1.23915e-14	2.54263e-12	bound	chr9	121339388	121339392	-	31.7247	protein_coding	three_prime_UTR
MRRF	ENSG00000148187	2008.18	-0.366077	0.116508	-3.14207	0.00167756	0.00825372	unbound	#N/A	#N/A	#N/A	#N/A	#N/A	#N/A	#N/A
POLE3	ENSG00000148229	2751.41	-0.797431	0.10144	-7.86111	3.80745e-15	8.46364e-13	bound	chr9	113408805	113408809	-	28.3722	protein_coding	three_prime_UTR
GTF3C5	ENSG00000148308	634.563	-0.465707	0.144791	-3.2164	0.00129808	0.00669969	unbound	#N/A	#N/A	#N/A	#N/A	#N/A	#N/A	#N/A
ASB6	ENSG00000148331	292.331	-0.719582	0.18753	-3.83716	0.000124467	0.00101534	unbound	#N/A	#N/A	#N/A	#N/A	#N/A	#N/A	#N/A
NTMT1	ENSG00000148335	979.053	-0.658428	0.178953	-3.67934	0.000233836	0.00168204	unbound	#N/A	#N/A	#N/A	#N/A	#N/A	#N/A	#N/A
CIZ1	ENSG00000148337	873.54	-0.7562	0.163025	-4.63856	3.5085e-06	5.45709e-05	bound	chr9	128169096	128169100	-	26.3756	protein_coding	CDS
SLC25A25	ENSG00000148339	113.199	-0.713912	0.197729	-3.61056	0.000305535	0.00209336	bound	chr9	128108294	128108298	+	8.49339	protein_coding	three_prime_UTR
SH3GLB2	ENSG00000148341	481.111	-0.602873	0.167005	-3.60991	0.000306309	0.00209776	unbound	#N/A	#N/A	#N/A	#N/A	#N/A	#N/A	#N/A
PTGES	ENSG00000148344	653.337	0.552026	0.148584	3.71525	0.000203001	0.00150349	unbound	#N/A	#N/A	#N/A	#N/A	#N/A	#N/A	#N/A
PAXX	ENSG00000148362	169.752	-0.902409	0.223595	-4.0359	5.43929e-05	0.000516355	unbound	#N/A	#N/A	#N/A	#N/A	#N/A	#N/A	#N/A
SEC16A	ENSG00000148396	2766.8	-0.518965	0.128184	-4.0486	5.15258e-05	0.000493519	bound	chr9	136440930	136440934	-	136.377	protein_coding	three_prime_UTR
MINDY3	ENSG00000148481	464.751	0.474587	0.134104	3.53893	0.00040175	0.00261383	bound	chr10	15841545	15841549	-	18.2289	protein_coding	CDS
GLUD1	ENSG00000148672	2314.41	0.452884	0.123451	3.66855	0.000243934	0.00174371	bound	chr10	87068112	87068116	-	25.7158	protein_coding	CDS
ANKRD1	ENSG00000148677	52.4671	1.68212	0.35923	4.68259	2.83276e-06	4.62637e-05	unbound	#N/A	#N/A	#N/A	#N/A	#N/A	#N/A	#N/A
ADD3	ENSG00000148700	769.497	1.11105	0.176952	6.27883	3.41127e-10	2.30369e-08	bound	chr10	110122237	110122241	+	22.5386	protein_coding	CDS
EIF4EBP2	ENSG00000148730	2298.9	0.672789	0.107881	6.23643	4.47664e-10	2.88906e-08	bound	chr10	70423687	70423691	+	47.7376	protein_coding	three_prime_UTR
LRRC27	ENSG00000148814	42.7686	-1.05873	0.257077	-4.11834	3.81613e-05	0.000386076	unbound	#N/A	#N/A	#N/A	#N/A	#N/A	#N/A	#N/A
MTG1	ENSG00000148824	134.225	-0.612396	0.188874	-3.24235	0.00118548	0.00625159	unbound	#N/A	#N/A	#N/A	#N/A	#N/A	#N/A	#N/A
TAF5	ENSG00000148835	417.369	0.925634	0.200631	4.61361	3.95733e-06	6.01491e-05	unbound	#N/A	#N/A	#N/A	#N/A	#N/A	#N/A	#N/A
PPRC1	ENSG00000148840	1945	-0.75579	0.158412	-4.77104	1.83275e-06	3.24482e-05	unbound	#N/A	#N/A	#N/A	#N/A	#N/A	#N/A	#N/A
ITPRIP	ENSG00000148841	1276.54	-0.845843	0.176738	-4.78586	1.7026e-06	3.0826e-05	bound	chr10	104314099	104314103	-	14.1324	protein_coding	three_prime_UTR
RGS10	ENSG00000148908	571.818	0.463977	0.10727	4.32531	1.52318e-05	0.000181253	unbound	#N/A	#N/A	#N/A	#N/A	#N/A	#N/A	#N/A
BTBD10	ENSG00000148925	383.686	0.561676	0.153568	3.6575	0.000254683	0.00180124	bound	chr11	13419620	13419624	-	15.5003	protein_coding	CDS
APIP	ENSG00000149089	449.844	0.740587	0.16246	4.55857	5.15022e-06	7.44619e-05	bound	chr11	34883488	34883492	-	14.2673	protein_coding	CDS
DGKZ	ENSG00000149091	108.87	-0.722225	0.20912	-3.45364	0.000553066	0.00338502	unbound	#N/A	#N/A	#N/A	#N/A	#N/A	#N/A	#N/A
SSRP1	ENSG00000149136	4614.48	-0.367977	0.11891	-3.09457	0.00197098	0.00936047	bound	chr11	57326862	57326866	-	82.044	protein_coding	CDS
ARFGAP2	ENSG00000149182	250.465	-0.528586	0.146537	-3.60719	0.000309537	0.00211354	unbound	#N/A	#N/A	#N/A	#N/A	#N/A	#N/A	#N/A
SESN3	ENSG00000149212	1830.43	-1.67938	0.169386	-9.91452	3.59998e-23	5.0026e-20	bound	chr11	95184459	95184463	-	125.919	protein_coding	CDS
ENDOD1	ENSG00000149218	236.205	-0.850632	0.176867	-4.80943	1.51359e-06	2.81033e-05	bound	chr11	95131329	95131333	+	41.084	protein_coding	three_prime_UTR
CCDC82	ENSG00000149231	588.733	0.630857	0.187601	3.36277	0.000771659	0.00441086	unbound	#N/A	#N/A	#N/A	#N/A	#N/A	#N/A	#N/A
KLHL35	ENSG00000149243	68.1245	-1.28098	0.249913	-5.12571	2.96419e-07	7.05981e-06	unbound	#N/A	#N/A	#N/A	#N/A	#N/A	#N/A	#N/A
TKFC	ENSG00000149476	392.692	-0.926366	0.182572	-5.07398	3.89579e-07	8.85683e-06	unbound	#N/A	#N/A	#N/A	#N/A	#N/A	#N/A	#N/A
MTA2	ENSG00000149480	1689.3	-0.466951	0.123154	-3.79161	0.000149676	0.00116971	bound	chr11	62593773	62593777	-	79.5194	protein_coding	three_prime_UTR
TMEM138	ENSG00000149483	2154.77	-0.385879	0.107129	-3.60202	0.000315752	0.00214227	unbound	#N/A	#N/A	#N/A	#N/A	#N/A	#N/A	#N/A
ROM1	ENSG00000149489	20.6484	-1.48756	0.327835	-4.53752	5.69195e-06	8.06905e-05	unbound	#N/A	#N/A	#N/A	#N/A	#N/A	#N/A	#N/A
INCENP	ENSG00000149503	695.315	-0.715397	0.16576	-4.31587	1.58976e-05	0.000187503	bound	chr11	62148775	62148779	+	13.1492	protein_coding	CDS
CPSF7	ENSG00000149532	2633.54	-0.380201	0.0975604	-3.89708	9.73593e-05	0.000834173	bound	chr11	61404361	61404365	-	29.7997	protein_coding	three_prime_UTR
MPZL2	ENSG00000149573	270.756	1.22588	0.190448	6.43684	1.21988e-10	8.9973e-09	unbound	#N/A	#N/A	#N/A	#N/A	#N/A	#N/A	#N/A
SOGA1	ENSG00000149639	1439.77	-0.519657	0.11978	-4.33843	1.43503e-05	0.00017243	bound	chr20	36816025	36816029	-	11.335	protein_coding	CDS
CABLES2	ENSG00000149679	91.702	-0.885356	0.220357	-4.01782	5.87384e-05	0.000549449	unbound	#N/A	#N/A	#N/A	#N/A	#N/A	#N/A	#N/A
TRPT1	ENSG00000149743	81.3498	-0.7545	0.217487	-3.46917	0.000522063	0.00323234	unbound	#N/A	#N/A	#N/A	#N/A	#N/A	#N/A	#N/A
NUDT22	ENSG00000149761	98.1213	-0.759935	0.236169	-3.21776	0.00129197	0.00667894	unbound	#N/A	#N/A	#N/A	#N/A	#N/A	#N/A	#N/A
FAU	ENSG00000149806	2170.98	-0.639705	0.194708	-3.28546	0.00101815	0.00551455	bound	chr11	65120775	65120779	-	35.5491	protein_coding	three_prime_UTR
PPP4C	ENSG00000149923	461.872	-0.424806	0.134042	-3.16919	0.00152866	0.00766003	unbound	#N/A	#N/A	#N/A	#N/A	#N/A	#N/A	#N/A
ALDOA	ENSG00000149925	129.25	-0.913573	0.231559	-3.94531	7.96952e-05	0.000703154	unbound	#N/A	#N/A	#N/A	#N/A	#N/A	#N/A	#N/A
HIRIP3	ENSG00000149929	219.943	-0.5773	0.153794	-3.75372	0.000174228	0.00132597	unbound	#N/A	#N/A	#N/A	#N/A	#N/A	#N/A	#N/A
ITGB1	ENSG00000150093	6641.37	0.319568	0.101174	3.15859	0.00158536	0.00789722	bound	chr10	32912056	32912060	-	480.998	protein_coding	CDS
PDCD4	ENSG00000150593	1172.42	0.861498	0.165529	5.20452	1.94497e-07	5.02085e-06	bound	chr10	110890633	110890637	+	52.4504	protein_coding	CDS
DLG2	ENSG00000150672	296.748	-0.92971	0.147745	-6.29266	3.12064e-10	2.14251e-08	unbound	#N/A	#N/A	#N/A	#N/A	#N/A	#N/A	#N/A
IL18	ENSG00000150782	1040.24	0.923368	0.18691	4.94018	7.80502e-07	1.60771e-05	unbound	#N/A	#N/A	#N/A	#N/A	#N/A	#N/A	#N/A
PTS	ENSG00000150787	1260.99	1.06047	0.183333	5.78437	7.27824e-09	3.0817e-07	unbound	#N/A	#N/A	#N/A	#N/A	#N/A	#N/A	#N/A
PIP4K2A	ENSG00000150867	1100.75	0.444293	0.124439	3.57035	0.000356498	0.00236851	bound	chr10	22541958	22541962	-	13.069	protein_coding	CDS
CRIM1	ENSG00000150938	2164.55	-0.450241	0.109376	-4.11647	3.84714e-05	0.000388476	bound	chr2	36549016	36549020	+	62.7183	protein_coding	three_prime_UTR
SLC7A11	ENSG00000151012	1796.52	0.713125	0.171973	4.14673	3.3725e-05	0.000350045	bound	chr4	138164325	138164329	-	41.8339	protein_coding	three_prime_UTR
NOCT	ENSG00000151014	329.835	-0.737271	0.154738	-4.76463	1.89198e-06	3.33261e-05	unbound	#N/A	#N/A	#N/A	#N/A	#N/A	#N/A	#N/A
OXSM	ENSG00000151093	285.017	-0.534651	0.131781	-4.05712	4.96809e-05	0.00048044	unbound	#N/A	#N/A	#N/A	#N/A	#N/A	#N/A	#N/A
UEVLD	ENSG00000151116	212.514	-0.55006	0.153066	-3.59362	0.000326114	0.00219767	unbound	#N/A	#N/A	#N/A	#N/A	#N/A	#N/A	#N/A
ANK3	ENSG00000151150	34.0289	0.957203	0.300745	3.18277	0.00145873	0.00738361	unbound	#N/A	#N/A	#N/A	#N/A	#N/A	#N/A	#N/A
IPMK	ENSG00000151151	428.967	0.923457	0.161122	5.73141	9.96005e-09	3.99525e-07	unbound	#N/A	#N/A	#N/A	#N/A	#N/A	#N/A	#N/A
GXYLT1	ENSG00000151233	313.211	1.10506	0.191169	5.78052	7.4471e-09	3.12837e-07	bound	chr12	42086411	42086415	-	21.0166	protein_coding	three_prime_UTR
TWF1	ENSG00000151239	467.63	0.754013	0.18359	4.10705	4.00744e-05	0.000401622	bound	chr12	43795181	43795185	-	28.7245	protein_coding	three_prime_UTR
EIF4E	ENSG00000151247	295.192	0.588448	0.161274	3.64873	0.000263535	0.00185076	unbound	#N/A	#N/A	#N/A	#N/A	#N/A	#N/A	#N/A
TEX30	ENSG00000151287	371.978	0.600082	0.191577	3.13233	0.00173426	0.0084702	unbound	#N/A	#N/A	#N/A	#N/A	#N/A	#N/A	#N/A
CSNK1G3	ENSG00000151292	1005.66	0.557447	0.164978	3.37891	0.000727746	0.00421555	bound	chr5	123590519	123590523	+	17.5453	protein_coding	CDS
FAM177A1	ENSG00000151327	322.673	0.840225	0.164658	5.10286	3.34556e-07	7.78281e-06	bound	chr14	35053336	35053340	+	10.9559	protein_coding	three_prime_UTR
TMEM18	ENSG00000151353	284.253	-0.430072	0.139917	-3.07377	0.00211372	0.00992378	bound	chr2	669651	669655	-	30.0689	protein_coding	CDS
NEK7	ENSG00000151414	3232.41	0.780414	0.165783	4.70744	2.50845e-06	4.1942e-05	unbound	#N/A	#N/A	#N/A	#N/A	#N/A	#N/A	#N/A
VIPAS39	ENSG00000151445	199.993	-0.662262	0.150027	-4.4143	1.0134e-05	0.000129755	unbound	#N/A	#N/A	#N/A	#N/A	#N/A	#N/A	#N/A
ANKRD50	ENSG00000151458	753.747	0.528355	0.143226	3.68895	0.00022518	0.00163225	bound	chr4	124666156	124666160	-	30.9005	protein_coding	three_prime_UTR
FHIP2A	ENSG00000151553	977.843	0.721584	0.147691	4.88577	1.03027e-06	2.05349e-05	unbound	#N/A	#N/A	#N/A	#N/A	#N/A	#N/A	#N/A
QTRT2	ENSG00000151576	563.297	-0.674911	0.128948	-5.23397	1.65904e-07	4.38167e-06	bound	chr3	114086255	114086259	+	18.5044	protein_coding	three_prime_UTR
EDNRA	ENSG00000151617	4.24617	1.14538	0.353396	3.24107	0.00119082	0.00627358	unbound	#N/A	#N/A	#N/A	#N/A	#N/A	#N/A	#N/A
KIN	ENSG00000151657	219.707	0.713997	0.181157	3.94131	8.10381e-05	0.00071343	unbound	#N/A	#N/A	#N/A	#N/A	#N/A	#N/A	#N/A
MFSD6	ENSG00000151690	211.041	0.675184	0.167361	4.03428	5.47689e-05	0.000519299	unbound	#N/A	#N/A	#N/A	#N/A	#N/A	#N/A	#N/A
ASAP2	ENSG00000151693	1070.05	0.888074	0.138039	6.43349	1.2471e-10	9.15585e-09	bound	chr2	9404644	9404648	+	10.8942	protein_coding	three_prime_UTR
ADAM17	ENSG00000151694	734.667	0.585715	0.124028	4.72244	2.33036e-06	3.95939e-05	bound	chr2	9490018	9490022	-	22.699	protein_coding	three_prime_UTR
WWC2	ENSG00000151718	1061.64	0.50331	0.125591	4.00753	6.13558e-05	0.000568946	bound	chr4	183316784	183316788	+	35.3852	protein_coding	three_prime_UTR
CENPU	ENSG00000151725	1066.41	0.88868	0.160319	5.54321	2.96978e-08	1.0266e-06	unbound	#N/A	#N/A	#N/A	#N/A	#N/A	#N/A	#N/A
AMN1	ENSG00000151743	245.337	0.91566	0.214323	4.27234	1.93431e-05	0.000219482	unbound	#N/A	#N/A	#N/A	#N/A	#N/A	#N/A	#N/A
SAV1	ENSG00000151748	585.469	0.851407	0.187236	4.54725	5.43515e-06	7.78779e-05	bound	chr14	50634448	50634452	-	11.5298	protein_coding	three_prime_UTR
SACS	ENSG00000151835	1310.56	0.519779	0.121266	4.28626	1.81706e-05	0.000208027	bound	chr13	23331366	23331370	-	8.1395	protein_coding	CDS
TMEM267	ENSG00000151881	1120.19	0.606252	0.15976	3.79477	0.000147778	0.00116111	unbound	#N/A	#N/A	#N/A	#N/A	#N/A	#N/A	#N/A
DST	ENSG00000151914	3285.79	0.763828	0.12268	6.22617	4.77985e-10	3.0205e-08	bound	chr6	56506528	56506532	-	71.5149	protein_coding	CDS
BAG3	ENSG00000151929	729.166	-1.00749	0.173122	-5.81952	5.90159e-09	2.55976e-07	unbound	#N/A	#N/A	#N/A	#N/A	#N/A	#N/A	#N/A
RABGAP1L	ENSG00000152061	524.292	0.540928	0.1683	3.21407	0.0013087	0.00674363	unbound	#N/A	#N/A	#N/A	#N/A	#N/A	#N/A	#N/A
FAM168B	ENSG00000152102	1562.1	-0.540868	0.106646	-5.0716	3.9448e-07	8.95553e-06	bound	chr2	131051859	131051863	-	163.261	protein_coding	three_prime_UTR
HSPB8	ENSG00000152137	429.497	-0.584905	0.170418	-3.43218	0.000598747	0.0036094	unbound	#N/A	#N/A	#N/A	#N/A	#N/A	#N/A	#N/A
UHMK1	ENSG00000152332	3174.88	0.542725	0.153623	3.53283	0.000411135	0.00266028	bound	chr1	162518134	162518138	+	23.9521	protein_coding	CDS
SPOCK1	ENSG00000152377	2796.02	-0.700511	0.144746	-4.8396	1.30101e-06	2.49673e-05	bound	chr5	136978429	136978433	-	155.402	protein_coding	three_prime_UTR
XRCC4	ENSG00000152422	105.773	0.777008	0.224011	3.46862	0.000523145	0.00323529	unbound	#N/A	#N/A	#N/A	#N/A	#N/A	#N/A	#N/A
RPP38	ENSG00000152464	947.582	-0.469075	0.120477	-3.89347	9.88208e-05	0.000843085	unbound	#N/A	#N/A	#N/A	#N/A	#N/A	#N/A	#N/A
CCDC50	ENSG00000152492	2368.73	0.763305	0.148155	5.15207	2.57623e-07	6.28544e-06	bound	chr3	191380226	191380230	+	16.527	protein_coding	CDS
TRIM36	ENSG00000152503	131.766	0.649501	0.18547	3.50192	0.000461919	0.00292793	unbound	#N/A	#N/A	#N/A	#N/A	#N/A	#N/A	#N/A
TMEM123	ENSG00000152558	4141.16	0.789716	0.149725	5.27443	1.33172e-07	3.62485e-06	bound	chr11	102398599	102398603	-	138.975	protein_coding	three_prime_UTR
NADK2	ENSG00000152620	872.27	0.650093	0.175124	3.71218	0.00020548	0.00151763	bound	chr5	36195258	36195262	-	72.7174	protein_coding	CDS
CCNO	ENSG00000152669	206.45	-0.709498	0.203255	-3.49068	0.000481789	0.00302631	unbound	#N/A	#N/A	#N/A	#N/A	#N/A	#N/A	#N/A
SLC30A6	ENSG00000152683	1570.24	0.549216	0.14402	3.81347	0.000137029	0.00109548	bound	chr2	32223794	32223798	+	27.9028	protein_coding	three_prime_UTR
GPR180	ENSG00000152749	586.14	0.90047	0.170312	5.28718	1.24216e-07	3.42182e-06	unbound	#N/A	#N/A	#N/A	#N/A	#N/A	#N/A	#N/A
IFIT5	ENSG00000152778	88.6113	0.975548	0.219378	4.44688	8.71251e-06	0.000114962	unbound	#N/A	#N/A	#N/A	#N/A	#N/A	#N/A	#N/A
PANK1	ENSG00000152782	333.4	0.531715	0.155781	3.41323	0.000641978	0.00381398	unbound	#N/A	#N/A	#N/A	#N/A	#N/A	#N/A	#N/A
HNRNPDL	ENSG00000152795	2444.3	0.601717	0.117564	5.1182	3.08467e-07	7.28172e-06	bound	chr4	82429333	82429337	-	16.0252	protein_coding	five_prime_UTR
UTRN	ENSG00000152818	1168.25	0.782804	0.131401	5.95735	2.56354e-09	1.28217e-07	unbound	#N/A	#N/A	#N/A	#N/A	#N/A	#N/A	#N/A
MED21	ENSG00000152944	1533.35	0.546815	0.161155	3.3931	0.000691072	0.00403819	bound	chr12	27028948	27028952	+	13.595	protein_coding	three_prime_UTR
PLOD2	ENSG00000152952	2643.36	0.582346	0.140294	4.1509	3.31169e-05	0.000344403	bound	chr3	146079162	146079166	-	48.6023	protein_coding	CDS
CWC27	ENSG00000153015	385.688	0.721164	0.150566	4.78967	1.67055e-06	3.03487e-05	bound	chr5	65018425	65018429	+	42.8434	protein_coding	three_prime_UTR
TXNDC11	ENSG00000153066	653.219	-0.862446	0.116135	-7.42621	1.11756e-13	1.90283e-11	unbound	#N/A	#N/A	#N/A	#N/A	#N/A	#N/A	#N/A
ANAPC1	ENSG00000153107	1063.9	-0.619984	0.109294	-5.6726	1.40643e-08	5.46355e-07	bound	chr2	111878827	111878831	-	14.7878	protein_coding	CDS
CETN3	ENSG00000153140	130.193	0.726227	0.204081	3.55852	0.000372956	0.00245644	unbound	#N/A	#N/A	#N/A	#N/A	#N/A	#N/A	#N/A
TMEM87B	ENSG00000153214	370.294	0.928803	0.180713	5.13967	2.75224e-07	6.63398e-06	unbound	#N/A	#N/A	#N/A	#N/A	#N/A	#N/A	#N/A
PTPRR	ENSG00000153233	60.4146	1.26854	0.24395	5.19999	1.99295e-07	5.11173e-06	unbound	#N/A	#N/A	#N/A	#N/A	#N/A	#N/A	#N/A
CYRIB	ENSG00000153310	1455.54	0.576031	0.146675	3.92726	8.59188e-05	0.00074939	unbound	#N/A	#N/A	#N/A	#N/A	#N/A	#N/A	#N/A
UBALD1	ENSG00000153443	376.444	-0.706504	0.193943	-3.64284	0.000269652	0.00188626	unbound	#N/A	#N/A	#N/A	#N/A	#N/A	#N/A	#N/A
ADPRHL1	ENSG00000153531	65.1665	-1.45456	0.237494	-6.12462	9.08988e-10	5.17735e-08	unbound	#N/A	#N/A	#N/A	#N/A	#N/A	#N/A	#N/A
JAZF1	ENSG00000153814	521.163	0.922306	0.153479	6.00934	1.86275e-09	9.64834e-08	unbound	#N/A	#N/A	#N/A	#N/A	#N/A	#N/A	#N/A
CMIP	ENSG00000153815	702.834	-0.902307	0.153233	-5.88844	3.89849e-09	1.83516e-07	unbound	#N/A	#N/A	#N/A	#N/A	#N/A	#N/A	#N/A
PID1	ENSG00000153823	120.018	-0.848349	0.215457	-3.93743	8.23576e-05	0.000724249	unbound	#N/A	#N/A	#N/A	#N/A	#N/A	#N/A	#N/A
CEBPG	ENSG00000153879	1561.88	0.458549	0.148143	3.09532	0.00196602	0.00934267	bound	chr19	33379881	33379885	+	29.3245	protein_coding	three_prime_UTR
DDAH1	ENSG00000153904	3738.12	0.740111	0.166705	4.43965	9.01034e-06	0.000118012	bound	chr1	85351554	85351558	-	14.0174	protein_coding	CDS
CHD1	ENSG00000153922	1736.81	0.649778	0.180768	3.59455	0.000324955	0.0021917	unbound	#N/A	#N/A	#N/A	#N/A	#N/A	#N/A	#N/A
ANKFN1	ENSG00000153930	6.23944	1.21201	0.350493	3.45801	0.00054419	0.00334091	unbound	#N/A	#N/A	#N/A	#N/A	#N/A	#N/A	#N/A
DGKE	ENSG00000153933	488.707	0.412346	0.127399	3.23665	0.00120943	0.0063403	bound	chr17	56848809	56848813	+	36.0178	protein_coding	CDS
GDPD1	ENSG00000153982	310.002	0.680082	0.165014	4.12136	3.76648e-05	0.000382261	unbound	#N/A	#N/A	#N/A	#N/A	#N/A	#N/A	#N/A
IMPACT	ENSG00000154059	308.28	0.736851	0.175832	4.19065	2.78158e-05	0.000298787	bound	chr18	24448137	24448141	+	21.9948	protein_coding	CDS
SDHAF4	ENSG00000154079	161.223	0.72669	0.185443	3.91868	8.90361e-05	0.000773628	unbound	#N/A	#N/A	#N/A	#N/A	#N/A	#N/A	#N/A
C16orf74	ENSG00000154102	114.267	0.642485	0.173188	3.70975	0.000207461	0.00153015	unbound	#N/A	#N/A	#N/A	#N/A	#N/A	#N/A	#N/A
UBASH3B	ENSG00000154127	645.393	0.440398	0.135113	3.25947	0.00111622	0.00596566	unbound	#N/A	#N/A	#N/A	#N/A	#N/A	#N/A	#N/A
ANGPT1	ENSG00000154188	376.042	0.793068	0.219441	3.61404	0.000301462	0.00207004	unbound	#N/A	#N/A	#N/A	#N/A	#N/A	#N/A	#N/A
CC2D1B	ENSG00000154222	169.999	-0.565248	0.171902	-3.2882	0.00100831	0.00547239	unbound	#N/A	#N/A	#N/A	#N/A	#N/A	#N/A	#N/A
LRRK1	ENSG00000154237	586.877	-0.566391	0.138278	-4.09603	4.20301e-05	0.000418861	unbound	#N/A	#N/A	#N/A	#N/A	#N/A	#N/A	#N/A
TRIM11	ENSG00000154370	340.167	-0.777746	0.162914	-4.77398	1.8062e-06	3.21919e-05	bound	chr1	228393791	228393795	-	13.8239	protein_coding	three_prime_UTR
ENAH	ENSG00000154380	3761.29	0.450094	0.122775	3.66601	0.000246368	0.0017566	bound	chr1	225519246	225519250	-	144.704	protein_coding	CDS
BUB3	ENSG00000154473	5367.41	0.474389	0.107092	4.42971	9.43591e-06	0.000122882	bound	chr10	123157789	123157793	+	60.3596	protein_coding	CDS
DIPK1A	ENSG00000154511	172.115	0.618579	0.157943	3.91647	8.98554e-05	0.000779055	unbound	#N/A	#N/A	#N/A	#N/A	#N/A	#N/A	#N/A
SORBS2	ENSG00000154556	206.831	-0.589821	0.163584	-3.60562	0.000311414	0.00212364	unbound	#N/A	#N/A	#N/A	#N/A	#N/A	#N/A	#N/A
ELOC	ENSG00000154582	1713.12	0.644505	0.171718	3.75327	0.000174544	0.00132774	unbound	#N/A	#N/A	#N/A	#N/A	#N/A	#N/A	#N/A
CXADR	ENSG00000154639	1042.99	0.504444	0.146799	3.43628	0.000589753	0.00356492	unbound	#N/A	#N/A	#N/A	#N/A	#N/A	#N/A	#N/A
BTG3	ENSG00000154640	879.998	0.780298	0.158108	4.93522	8.00605e-07	1.64155e-05	unbound	#N/A	#N/A	#N/A	#N/A	#N/A	#N/A	#N/A
NCAM2	ENSG00000154654	192.28	0.871424	0.219642	3.96747	7.26397e-05	0.000651315	unbound	#N/A	#N/A	#N/A	#N/A	#N/A	#N/A	#N/A
MRPL39	ENSG00000154719	742.193	0.56604	0.173872	3.2555	0.00113194	0.00602885	bound	chr21	25601389	25601393	-	18.6361	protein_coding	CDS
DPH3	ENSG00000154813	1399.87	0.548922	0.128221	4.28105	1.8601e-05	0.000212346	unbound	#N/A	#N/A	#N/A	#N/A	#N/A	#N/A	#N/A
PLCL2	ENSG00000154822	16.2525	1.07409	0.311235	3.45106	0.000558399	0.00340984	bound	chr3	17012000	17012004	+	23.5747	protein_coding	CDS
USP43	ENSG00000154914	80.9607	-1.14676	0.221002	-5.18894	2.11494e-07	5.36445e-06	unbound	#N/A	#N/A	#N/A	#N/A	#N/A	#N/A	#N/A
FBXL18	ENSG00000155034	296.469	-0.601025	0.153986	-3.9031	9.49677e-05	0.000815429	unbound	#N/A	#N/A	#N/A	#N/A	#N/A	#N/A	#N/A
AZIN1	ENSG00000155096	2557.34	0.65069	0.135835	4.79031	1.66526e-06	3.03214e-05	bound	chr8	102839805	102839809	-	87.9135	protein_coding	CDS
GTF3C6	ENSG00000155115	447.523	0.749981	0.183069	4.09672	4.19051e-05	0.00041821	unbound	#N/A	#N/A	#N/A	#N/A	#N/A	#N/A	#N/A
USP25	ENSG00000155313	1217.23	0.577247	0.138258	4.17515	2.97792e-05	0.000316059	bound	chr21	15791560	15791564	+	101.838	protein_coding	CDS
GRAMD2B	ENSG00000155324	1633.8	1.19377	0.179833	6.63822	3.17494e-11	2.70292e-09	bound	chr5	126493025	126493029	+	90.1668	protein_coding	three_prime_UTR
ZCCHC10	ENSG00000155329	263.144	0.66476	0.191634	3.46891	0.000522568	0.00323297	unbound	#N/A	#N/A	#N/A	#N/A	#N/A	#N/A	#N/A
LARP1	ENSG00000155506	5692.46	-0.740215	0.107528	-6.88393	5.82237e-12	6.02008e-10	bound	chr5	154816105	154816109	+	104.026	protein_coding	three_prime_UTR
CNOT8	ENSG00000155508	841.086	0.569962	0.11847	4.81101	1.50167e-06	2.79467e-05	bound	chr5	154875315	154875319	+	14.3959	protein_coding	three_prime_UTR
SLC26A2	ENSG00000155850	351.677	0.786178	0.203152	3.86989	0.000108883	0.000910012	bound	chr5	149982167	149982171	+	16.5002	protein_coding	three_prime_UTR
LSM11	ENSG00000155858	287.525	0.822423	0.151304	5.43555	5.46276e-08	1.701e-06	unbound	#N/A	#N/A	#N/A	#N/A	#N/A	#N/A	#N/A
RASA2	ENSG00000155903	459.08	0.813223	0.177082	4.59235	4.38289e-06	6.5083e-05	unbound	#N/A	#N/A	#N/A	#N/A	#N/A	#N/A	#N/A
CARNMT1	ENSG00000156017	562.369	1.30905	0.190782	6.86152	6.81296e-12	6.77276e-10	unbound	#N/A	#N/A	#N/A	#N/A	#N/A	#N/A	#N/A
MCU	ENSG00000156026	2685.1	0.324888	0.103105	3.15103	0.00162697	0.00805932	bound	chr10	72885965	72885969	+	2.48393	protein_coding	three_prime_UTR
MIDEAS	ENSG00000156030	651.704	-0.394829	0.110564	-3.57103	0.000355577	0.00236337	unbound	#N/A	#N/A	#N/A	#N/A	#N/A	#N/A	#N/A
ADK	ENSG00000156110	1608.69	0.718747	0.164937	4.35769	1.3144e-05	0.00015925	unbound	#N/A	#N/A	#N/A	#N/A	#N/A	#N/A	#N/A
DCK	ENSG00000156136	406.578	0.465021	0.145499	3.19605	0.00139324	0.0070925	unbound	#N/A	#N/A	#N/A	#N/A	#N/A	#N/A	#N/A
DPY19L4	ENSG00000156162	414.206	0.729642	0.197254	3.699	0.000216446	0.00158112	unbound	#N/A	#N/A	#N/A	#N/A	#N/A	#N/A	#N/A
DRAM2	ENSG00000156171	2238.91	0.442584	0.136989	3.23081	0.00123441	0.00645643	unbound	#N/A	#N/A	#N/A	#N/A	#N/A	#N/A	#N/A
USP16	ENSG00000156256	455.433	0.808436	0.17546	4.60752	4.07501e-06	6.15869e-05	unbound	#N/A	#N/A	#N/A	#N/A	#N/A	#N/A	#N/A
CCT8	ENSG00000156261	4420.39	0.661506	0.159562	4.14576	3.38682e-05	0.000350848	bound	chr21	29062336	29062340	-	162.941	protein_coding	CDS
BACH1	ENSG00000156273	1066.34	0.793167	0.115494	6.86757	6.53025e-12	6.57337e-10	bound	chr21	29326680	29326684	+	72.1069	protein_coding	CDS
PCGF6	ENSG00000156374	167.184	0.839387	0.173394	4.84092	1.29239e-06	2.48529e-05	unbound	#N/A	#N/A	#N/A	#N/A	#N/A	#N/A	#N/A
SFXN2	ENSG00000156398	204.882	-0.485751	0.145063	-3.34856	0.000812325	0.00460059	unbound	#N/A	#N/A	#N/A	#N/A	#N/A	#N/A	#N/A
UQCRB	ENSG00000156467	924.5	0.861158	0.182505	4.71855	2.37527e-06	4.0204e-05	bound	chr8	96235543	96235547	-	142.519	protein_coding	five_prime_UTR
TYSND1	ENSG00000156521	267.707	-1.04998	0.189176	-5.55026	2.85237e-08	1.00335e-06	bound	chr10	70138698	70138702	-	4.02392	protein_coding	three_prime_UTR
CD109	ENSG00000156535	4375.75	0.659096	0.141545	4.65643	3.21737e-06	5.13912e-05	bound	chr6	73824505	73824509	+	59.2937	protein_coding	three_prime_UTR
ZDHHC5	ENSG00000156599	1883.38	-0.486099	0.112939	-4.30409	1.6767e-05	0.000195168	bound	chr11	57693813	57693817	+	16.2501	protein_coding	CDS
ZFAND3	ENSG00000156639	1012.23	-0.426678	0.133191	-3.2035	0.0013577	0.00695702	bound	chr6	38153484	38153488	+	13.6102	protein_coding	three_prime_UTR
RAB11FIP1	ENSG00000156675	470.403	0.472608	0.122319	3.86372	0.000111673	0.000929927	bound	chr8	37860498	37860502	-	21.8901	protein_coding	three_prime_UTR
FBRS	ENSG00000156860	261.841	-1.144	0.192957	-5.92879	3.05181e-09	1.48055e-07	unbound	#N/A	#N/A	#N/A	#N/A	#N/A	#N/A	#N/A
FRRS1	ENSG00000156869	122.912	0.609356	0.190309	3.20193	0.00136508	0.00698247	unbound	#N/A	#N/A	#N/A	#N/A	#N/A	#N/A	#N/A
SASS6	ENSG00000156876	1607.05	0.420442	0.13299	3.16145	0.00156988	0.00783315	unbound	#N/A	#N/A	#N/A	#N/A	#N/A	#N/A	#N/A
BUB1B	ENSG00000156970	1751.95	0.42129	0.121176	3.47668	0.000507672	0.00315178	bound	chr15	40196687	40196691	+	3.05017	protein_coding	three_prime_UTR
EIF4A2	ENSG00000156976	5154.55	0.38931	0.123017	3.16468	0.00155256	0.00776279	bound	chr3	186786632	186786636	+	184.495	protein_coding	three_prime_UTR
BRPF1	ENSG00000156983	480.347	-0.438732	0.134949	-3.25109	0.00114962	0.00610676	bound	chr3	9739054	9739058	+	14.8592	protein_coding	CDS
FCHO2	ENSG00000157107	511.1	0.642616	0.135765	4.73331	2.20882e-06	3.78954e-05	unbound	#N/A	#N/A	#N/A	#N/A	#N/A	#N/A	#N/A
NECAP2	ENSG00000157191	249.87	-0.651608	0.176191	-3.69829	0.000217054	0.00158411	unbound	#N/A	#N/A	#N/A	#N/A	#N/A	#N/A	#N/A
[truncated: 1,416 more rows]
