# Supplementary material for: Depletion of the RNA-binding protein PURA triggers changes in posttranscriptional gene regulation and loss of P-bodies
Source: Nucleic Acids Res. 2023 Jan 18;51(3):1297–316. doi: 10.1093/nar/gkac1237 (PMC9943675; doi:10.1093/nar/gkac1237)
Supplement: gkac1237_Supplemental_Files [file gkac1237_supplemental_files.zip › Supplementary_Table_S5.xlsx]

## Sheet: Legend
Supplementary Table S5: Differential protein abundance upon PURA knockdown. The table lists all 995 proteins with significant changes in protein abundance that were identified in shot-gun proteomics measurements of PURA knockdown and control HeLa cells (false discovery rate [FDR] < 0.05). The table summarizes the following information. For each protein, ENSEMBL gene ID and gene name are given tog…

## Sheet: Supplementary Table 5
gene_name	gene	logFC	AveExpr	t	P.Value	adj.P.Val	count	sca.t	sca.P.Value	sca.adj.pval		baseMean*	log2FoldChange*	lfcSE*	stat*	pvalue*	padj*		seqnames**	start**	end**	width**	strand**	score**	region**	* these refer to the expression changes in PURA KD/CTRL of the corresponding RNAs
MOV10	ENSG00000155363	0.998069	26.9825	12.5302	4.74803e-07	0.000783479	13	14.1111	1.95038e-08	5.49017e-05		866.161	-0.00132647	0.16121	-0.00822823	0.993435	0.995986		#N/A	#N/A	#N/A	#N/A	#N/A	#N/A	#N/A	** these refer to the strongest PURA binding site per gene
ITPR1	ENSG00000150995	0.801708	27.7452	11.3749	1.09221e-06	0.000783479	19	13.453	3.22548e-08	5.49017e-05		2664.31	-0.0884693	0.133721	-0.661595	0.508231	0.6603		chr3	4674277	4674281	5	+	28.6329	CDS
TOR1AIP2	ENSG00000169905	0.815387	28.014	11.7871	8.04637e-07	0.000783479	11	13.0117	4.57642e-08	5.49017e-05		5270.61	0.3505	0.133861	2.61838	0.00883476	0.0315274		chr1	179845247	179845251	5	-	142.873	three_prime_UTR
STEAP4	ENSG00000127954	1.43099	27.9104	11.9306	7.25089e-07	0.000783479	8	12.8771	5.10239e-08	5.49017e-05		5736.58	0.00568798	0.114384	0.0497269	0.96034	0.977937		chr7	88279285	88279289	5	-	376.077	three_prime_UTR
CTNNA1	ENSG00000044115	-0.810082	28.4317	-10.3101	2.52131e-06	0.00108517	20	-12.0638	1.00664e-07	7.80292e-05		2787.51	-1.26781	0.124205	-10.2074	1.8366e-24	3.67434e-21		chr5	138934430	138934434	5	+	247.155	three_prime_UTR
SFXN1	ENSG00000164466	0.941204	28.9811	11.1351	1.31058e-06	0.00080582	9	11.974	1.08777e-07	7.80292e-05		2292	0.457952	0.108873	4.20631	2.59578e-05	0.000281473		#N/A	#N/A	#N/A	#N/A	#N/A	#N/A	#N/A
BAIAP2L1	ENSG00000006453	-2.21548	24.7626	-11.3826	1.08592e-06	0.000783479	3	-11.6791	1.40792e-07	8.65671e-05		873.042	-1.57828	0.126524	-12.4742	1.03267e-35	4.13197e-32		#N/A	#N/A	#N/A	#N/A	#N/A	#N/A	#N/A
TBL1XR1	ENSG00000177565	0.837337	27.0244	10.3184	2.50427e-06	0.00108517	10	11.2457	2.0784e-07	0.000111818		3060.42	0.717796	0.164353	4.36742	1.25723e-05	0.00015372		chr3	177053783	177053787	5	-	80.6159	CDS
SLC25A22	ENSG00000177542	0.822223	28.2444	10.1789	2.80942e-06	0.00109925	9	10.9194	2.8105e-07	0.000134404		498.396	-0.227035	0.141008	-1.61008	0.10738	0.217326		#N/A	#N/A	#N/A	#N/A	#N/A	#N/A	#N/A
SERPINH1	ENSG00000149257	0.607032	32.2799	8.93334	8.35861e-06	0.00171312	19	10.6252	3.71363e-07	0.000141351		5535.35	0.124538	0.181802	0.685022	0.49333	0.647474		chr11	75572195	75572199	5	+	83.7858	three_prime_UTR
EGFR	ENSG00000146648	0.938509	28.0674	9.36156	5.66837e-06	0.00165879	16	10.5936	3.82798e-07	0.000141351		7998.02	-0.251771	0.0988704	-2.54648	0.0108816	0.0373973		chr7	55210045	55210049	5	+	36.4113	three_prime_UTR
QKI	ENSG00000112531	1.00351	25.4806	14.1382	1.65994e-07	0.000714437	3	10.5634	3.94102e-07	0.000141351		2360.66	0.403102	0.0979028	4.11737	3.83227e-05	0.000387219		chr6	163573141	163573145	5	+	105.758	three_prime_UTR
LARP1	ENSG00000155506	-0.495805	28.5211	-8.20958	1.67009e-05	0.00205373	23	-10.2081	5.57567e-07	0.000184598		5692.46	-0.740215	0.107528	-6.88393	5.82237e-12	6.02008e-10		chr5	154816105	154816109	5	+	104.026	three_prime_UTR
EIF4G2	ENSG00000110321	-0.518715	29.3282	-7.99357	2.07261e-05	0.00214301	26	-9.86179	7.8958e-07	0.000225199		17805.7	-0.334038	0.111563	-2.99417	0.00275195	0.0122973		chr11	10803550	10803554	5	-	146.473	CDS
OPA1	ENSG00000198836	0.677294	28.0582	8.45413	1.31486e-05	0.00194978	19	9.83538	8.11137e-07	0.000225199		1051.4	0.428354	0.14914	2.87217	0.00407669	0.0167904		chr3	193657168	193657172	5	+	12.7945	CDS
LRP1	ENSG00000123384	0.580807	26.9858	8.52822	1.22429e-05	0.00194978	14	9.78186	8.56808e-07	0.000225199		961.153	-0.110456	0.147763	-0.747525	0.454747	0.61342		chr12	57201860	57201864	5	+	40.5988	CDS
PCYOX1	ENSG00000116005	0.636958	28.0591	8.9762	8.0344e-06	0.00171312	10	9.74541	8.89495e-07	0.000225199		1119.71	0.347742	0.125433	2.77234	0.00556556	0.0216471		chr2	70259460	70259464	5	+	48.6394	five_prime_UTR
UBXN7	ENSG00000163960	0.728214	26.9134	9.12398	7.01837e-06	0.00167817	8	9.58717	1.04788e-06	0.000250561		1432.51	0.555696	0.157483	3.52861	0.000417743	0.00269379		chr3	196348642	196348646	5	-	77.4292	three_prime_UTR
DDX6	ENSG00000110367	-0.547334	28.6772	-8.09765	1.86677e-05	0.00214301	16	-9.45773	1.20014e-06	0.000271864		1591.92	-0.204039	0.124448	-1.63956	0.101097	0.20787		chr11	118747874	118747878	5	-	63.5502	three_prime_UTR
TNPO3	ENSG00000064419	-0.568477	27.262	-8.62792	1.11305e-05	0.00194978	10	-9.34304	1.35512e-06	0.000291621		1262.3	-0.646246	0.107558	-6.00834	1.87435e-09	9.67707e-08		chr7	128954354	128954358	5	-	46.8594	three_prime_UTR
PTGFRN	ENSG00000134247	0.793865	27.4609	8.3353	1.47585e-05	0.00194978	10	9.11572	1.73003e-06	0.000337081		1544.02	1.023	0.111903	9.14181	6.14134e-20	3.38938e-17		chr1	116988262	116988266	5	+	56.9157	three_prime_UTR
ABCF2	ENSG00000033050	-0.53957	27.7874	-8.62865	1.11227e-05	0.00194978	9	-9.08948	1.78005e-06	0.000337081		363.512	-0.771189	0.163823	-4.70744	2.50843e-06	4.1942e-05		#N/A	#N/A	#N/A	#N/A	#N/A	#N/A	#N/A
SLC16A1	ENSG00000155380	0.808383	28.4597	10.6655	1.89184e-06	0.00101781	4	9.07856	1.80132e-06	0.000337081		848.391	-0.112479	0.176674	-0.636647	0.524355	0.673918		chr1	112913776	112913780	5	-	201.848	three_prime_UTR
LAMP2	ENSG00000005893	0.7646	27.5024	8.98696	7.95521e-06	0.00171312	6	8.9629	2.04428e-06	0.000366607		2031.27	0.743326	0.146908	5.05979	4.19717e-07	9.4348e-06		chrX	120437449	120437453	5	-	31.2983	three_prime_UTR
PFKM	ENSG00000152556	-0.526295	30.3416	-7.5013	3.44951e-05	0.0024409	18	-8.83215	2.36222e-06	0.00040668		811.86	-0.216696	0.123662	-1.75232	0.0797186	0.172698		chr12	48145256	48145260	5	+	50.1929	three_prime_UTR
TMX2	ENSG00000213593	0.93073	26.0472	9.39495	5.5027e-06	0.00165879	4	8.76764	2.53842e-06	0.000410864		2515.08	0.0670062	0.104555	0.640867	0.521609	0.671305		chr11	57739191	57739195	5	+	10.9824	three_prime_UTR
LASP1	ENSG00000002834	-0.621579	29.1836	-7.74928	2.66052e-05	0.00229018	13	-8.72451	2.6641e-06	0.000410864		2656.58	-0.877772	0.12461	-7.04415	1.86592e-12	2.3515e-10		chr17	38920676	38920680	5	+	63.3923	three_prime_UTR
GNG12	ENSG00000172380	0.76958	28.7382	9.23279	6.36064e-06	0.00165879	5	8.72157	2.67291e-06	0.000410864		13386.2	0.467747	0.131556	3.55548	0.000377286	0.00247884		#N/A	#N/A	#N/A	#N/A	#N/A	#N/A	#N/A
TXNDC12	ENSG00000117862	0.589907	27.8576	8.32505	1.49073e-05	0.00194978	8	8.63954	2.93174e-06	0.00043511		190.71	-0.291172	0.211683	-1.37551	0.168973	0.30462		#N/A	#N/A	#N/A	#N/A	#N/A	#N/A	#N/A
TPP2	ENSG00000134900	0.377506	28.3863	6.70019	8.35619e-05	0.00345138	25	8.58788	3.10856e-06	0.000441893		1116.68	0.410749	0.13841	2.96762	0.00300112	0.0131958		#N/A	#N/A	#N/A	#N/A	#N/A	#N/A	#N/A
CANX	ENSG00000127022	0.558571	32.3163	7.16267	4.97003e-05	0.00267388	30	8.56713	3.18278e-06	0.000441893		2366.4	-0.167974	0.11896	-1.41202	0.157943	0.289463		chr5	179730185	179730189	5	+	287.15	three_prime_UTR
XPOT	ENSG00000184575	-0.509073	28.1264	-7.21972	4.66936e-05	0.00260999	19	-8.53818	3.28954e-06	0.000442444		6400.97	0.271957	0.138603	1.96213	0.049747	0.12049		chr12	64420407	64420411	5	+	91.1443	CDS
ATP13A1	ENSG00000105726	0.4461	26.9316	7.48326	3.51616e-05	0.0024409	12	8.42473	3.74665e-06	0.000480215		656.247	-0.684487	0.15541	-4.40438	1.06087e-05	0.000134777		#N/A	#N/A	#N/A	#N/A	#N/A	#N/A	#N/A
PPP6R3	ENSG00000110075	0.920272	25.6638	8.38822	1.40163e-05	0.00194978	5	8.41395	3.79352e-06	0.000480215		1494.08	0.127693	0.134102	0.952209	0.340991	0.506657		#N/A	#N/A	#N/A	#N/A	#N/A	#N/A	#N/A
TMCO1	ENSG00000143183	0.811006	27.9499	8.57231	1.17367e-05	0.00194978	5	8.35154	4.07757e-06	0.000501425		2405.45	0.37868	0.123065	3.07708	0.00209042	0.00983626		chr1	165727387	165727391	5	-	28.7865	three_prime_UTR
TNPO1	ENSG00000083312	-0.426431	30.0594	-6.68225	8.53058e-05	0.00345138	27	-8.30233	4.31774e-06	0.000513101		7688.51	0.157783	0.135586	1.16371	0.244541	0.39909		chr5	72913017	72913021	5	+	46.2363	three_prime_UTR
CHORDC1	ENSG00000110172	-0.482422	29.1756	-7.3831	3.91294e-05	0.00251362	12	-8.28402	4.41095e-06	0.000513101		257.418	0.594724	0.146995	4.04587	5.21301e-05	0.000498413		chr11	90202392	90202396	5	-	14.1074	three_prime_UTR
P3H1	ENSG00000117385	0.542503	28.2484	7.23356	4.59948e-05	0.00260476	14	8.23938	4.64736e-06	0.000520067		867.355	0.103111	0.177381	0.581296	0.561041	0.705212		#N/A	#N/A	#N/A	#N/A	#N/A	#N/A	#N/A
IGF2BP3	ENSG00000136231	0.712753	27.9828	7.3872	3.89577e-05	0.00251362	12	8.21481	4.78328e-06	0.000520067		2074.44	0.898567	0.129836	6.92078	4.49157e-12	4.89031e-10		chr7	23311479	23311483	5	-	22.1211	three_prime_UTR
TMEM214	ENSG00000119777	0.558341	27.8305	7.06528	5.53341e-05	0.00283522	18	8.19991	4.86782e-06	0.000520067		932.286	-0.545103	0.155193	-3.51243	0.000444037	0.00283818		#N/A	#N/A	#N/A	#N/A	#N/A	#N/A	#N/A
TGOLN2	ENSG00000152291	1.19899	24.3797	8.37173	1.42432e-05	0.00194978	3	8.13446	5.25856e-06	0.000520067		2965.18	-0.298392	0.098654	-3.02463	0.00248935	0.0113349		chr2	85319585	85319589	5	-	244.301	three_prime_UTR
RAB7A	ENSG00000075785	-0.53366	29.734	-7.27061	4.4179e-05	0.00257084	12	-8.12972	5.28812e-06	0.000520067		4028.96	-0.760207	0.120444	-6.3117	2.7598e-10	1.92046e-08		chr3	128814112	128814116	5	+	121.927	three_prime_UTR
G6PD	ENSG00000160211	-0.453712	29.7655	-6.65612	8.79185e-05	0.00350372	26	-8.11746	5.36549e-06	0.000520067		493.833	-1.7762	0.16519	-10.7525	5.76986e-27	1.31924e-23		#N/A	#N/A	#N/A	#N/A	#N/A	#N/A	#N/A
PSMD10	ENSG00000101843	-0.728923	26.9821	-7.61377	3.06377e-05	0.00234688	8	-8.11718	5.36729e-06	0.000520067		1006.44	-0.928288	0.16556	-5.60695	2.05926e-08	7.61166e-07		chrX	108084982	108084986	5	-	23.9256	three_prime_UTR
MLEC	ENSG00000110917	0.693951	27.5186	7.63107	3.00876e-05	0.00234688	8	8.10621	5.43751e-06	0.000520067		2322.23	-0.506682	0.103409	-4.89978	9.59463e-07	1.9316e-05		chr12	120697142	120697146	5	+	129.432	three_prime_UTR
MAPK1	ENSG00000100030	-0.534077	26.7694	-7.41511	3.78104e-05	0.00251362	10	-8.05439	5.78314e-06	0.000541101		2640.4	-1.1249	0.116835	-9.62806	6.08692e-22	5.41229e-19		#N/A	#N/A	#N/A	#N/A	#N/A	#N/A	#N/A
CKAP4	ENSG00000136026	0.671741	31.3826	6.92229	6.49089e-05	0.00310409	30	8.03536	5.91586e-06	0.000541741		2205.01	-0.0443752	0.0946035	-0.469065	0.639023	0.769106		chr12	106238815	106238819	5	-	708.396	three_prime_UTR
SUCLG2	ENSG00000172340	0.403265	28.7083	6.81123	7.35949e-05	0.0032995	15	8.01538	6.05886e-06	0.000543278		612.696	0.457039	0.142914	3.19801	0.00138379	0.00706076		#N/A	#N/A	#N/A	#N/A	#N/A	#N/A	#N/A
FDXR	ENSG00000161513	0.512902	26.5552	7.33636	4.11465e-05	0.00252315	10	7.96114	6.46601e-06	0.000560174		77.7443	-0.0219659	0.25	-0.0878637	0.929985	0.960396		#N/A	#N/A	#N/A	#N/A	#N/A	#N/A	#N/A
PCSK9	ENSG00000169174	1.09614	26.6003	7.31274	4.22089e-05	0.00252315	8	7.9558	6.5076e-06	0.000560174		1395.37	0.437906	0.172116	2.54425	0.0109514	0.0375909		chr1	55064048	55064052	5	+	52.894	three_prime_UTR
METTL7A	ENSG00000185432	0.809934	27.3485	8.51472	1.24027e-05	0.00194978	4	7.85195	7.37768e-06	0.000622618		710.882	1.35448	0.186339	7.26892	3.62361e-13	5.4713e-11		chr12	50932334	50932338	5	+	27.6898	three_prime_UTR
DHTKD1	ENSG00000181192	0.552357	26.0736	7.76852	2.60815e-05	0.00229018	7	7.81213	7.7438e-06	0.000640948		910.219	-0.136398	0.115468	-1.18127	0.237496	0.391263		chr10	12121470	12121474	5	+	18.0209	three_prime_UTR
GLYR1	ENSG00000140632	-0.753214	26.0724	-7.95567	2.15364e-05	0.00214301	5	-7.75203	8.33389e-06	0.000670779		967.521	-1.15087	0.127941	-8.99529	2.35617e-19	1.14274e-16		chr16	4804589	4804593	5	-	10.9434	three_prime_UTR
EIF2A	ENSG00000144895	-0.411109	28.2469	-6.47047	0.000109188	0.00401662	18	-7.73635	8.49567e-06	0.000670779		2877.2	-0.000369471	0.148945	-0.00248058	0.998021	0.998777		chr3	150583902	150583906	5	+	2.12582	three_prime_UTR
HS2ST1	ENSG00000153936	0.667396	25.1793	9.19992	6.55192e-06	0.00165879	4	7.68959	8.99855e-06	0.000670779		1710.68	0.395185	0.175022	2.25792	0.0239507	0.0691682		chr1	87109822	87109826	5	+	74.6802	three_prime_UTR
RRBP1	ENSG00000125844	0.430579	29.4766	6.2528	0.000141533	0.00441418	31	7.68194	9.08379e-06	0.000670779		479.818	-0.154486	0.140095	-1.10273	0.270146	0.429235		chr20	17659222	17659226	5	-	15.2105	CDS
CD109	ENSG00000156535	0.471766	29.5937	6.3302	0.000128972	0.00414251	35	7.67537	9.15776e-06	0.000670779		4375.75	0.659096	0.141545	4.65643	3.21737e-06	5.13912e-05		chr6	73824505	73824509	5	+	59.2937	three_prime_UTR
LSM14A	ENSG00000257103	-0.656396	25.5488	-8.22164	1.65029e-05	0.00205373	5	-7.67455	9.16704e-06	0.000670779		411.932	-0.800906	0.124816	-6.41668	1.39277e-10	1.00865e-08		chr19	34221506	34221510	5	+	61.0997	CDS
PAPSS1	ENSG00000138801	0.525515	26.8771	7.38972	3.88527e-05	0.00251362	8	7.67206	9.19516e-06	0.000670779		339.575	0.264341	0.167511	1.57805	0.114553	0.227557		#N/A	#N/A	#N/A	#N/A	#N/A	#N/A	#N/A
LAMP1	ENSG00000185896	0.640718	29.3568	7.68223	2.85226e-05	0.00234688	6	7.63327	9.64709e-06	0.000692018		3409.85	0.425182	0.113629	3.74185	0.000182669	0.00137842		chr13	113323547	113323551	5	+	38.0352	three_prime_UTR
GINS1	ENSG00000101003	0.972733	22.3027	9.26437	6.18264e-06	0.00165879	2	7.61972	9.8104e-06	0.000692196		793.595	0.045551	0.138516	0.32885	0.742269	0.84154		chr20	25446698	25446702	5	+	73.3222	three_prime_UTR
XPO7	ENSG00000130227	-0.48441	26.4507	-6.88	6.8077e-05	0.00319362	11	-7.59472	1.01199e-05	0.000696336		1352.43	-0.910758	0.100676	-9.0464	1.47757e-19	7.39016e-17		chr8	22005929	22005933	5	+	138.353	three_prime_UTR
MTDH	ENSG00000147649	0.444725	28.706	6.42079	0.000115789	0.00408781	18	7.57357	1.03897e-05	0.000696336		2925.73	0.295636	0.177656	1.66409	0.0960937	0.199634		chr8	97725002	97725006	5	+	19.5162	three_prime_UTR
PTGES3	ENSG00000110958	-0.539229	29.556	-7.50138	3.44919e-05	0.0024409	7	-7.55741	1.06012e-05	0.000696336		3482.8	-0.163656	0.154694	-1.05794	0.290085	0.451328		chr12	56663511	56663515	5	-	43.8614	three_prime_UTR
CTPS1	ENSG00000171793	-0.623153	28.7435	-6.67765	8.57597e-05	0.00345138	15	-7.55574	1.06232e-05	0.000696336		1864.48	-0.273402	0.103349	-2.64542	0.00815888	0.0295704		chr1	40987438	40987442	5	+	24.3615	CDS
TFRC	ENSG00000072274	0.422901	31.519	6.17111	0.000156251	0.00460618	28	7.55077	1.06893e-05	0.000696336		10305.4	0.66202	0.133707	4.95126	7.37339e-07	1.53062e-05		chr3	196050083	196050087	5	-	339.927	three_prime_UTR
CSPG4	ENSG00000173546	0.550731	29.8444	6.35675	0.000124946	0.00411581	43	7.53055	1.09629e-05	0.000696336		321.681	0.401001	0.187283	2.14115	0.0322621	0.0867387		chr15	75675034	75675038	5	-	14.7829	three_prime_UTR
DIAPH1	ENSG00000131504	-0.515956	28.3305	-6.44771	0.00011216	0.0040566	20	-7.52773	1.10016e-05	0.000696336		1686.97	-0.330542	0.110028	-3.00415	0.00266322	0.0120002		chr5	141515430	141515434	5	-	15.8331	three_prime_UTR
SLC38A1	ENSG00000111371	0.817753	27.8611	7.05029	5.62614e-05	0.00284881	7	7.49879	1.14077e-05	0.000702141		23719.4	0.191526	0.131453	1.45699	0.145119	0.272672		chr12	46185549	46185553	5	-	214.461	three_prime_UTR
EIF4A1	ENSG00000161960	-0.527021	30.779	-6.39464	0.000119437	0.00411247	23	-7.49796	1.14196e-05	0.000702141		140.663	0.0295655	0.239745	0.123321	0.901853	0.943471		#N/A	#N/A	#N/A	#N/A	#N/A	#N/A	#N/A
SCARB1	ENSG00000073060	0.674771	26.808	7.84724	2.4053e-05	0.00220264	5	7.47333	1.17785e-05	0.000714007		2092.42	-0.141735	0.145586	-0.973547	0.330282	0.495701		#N/A	#N/A	#N/A	#N/A	#N/A	#N/A	#N/A
CTBP2	ENSG00000175029	0.442303	27.5456	6.74779	7.91192e-05	0.00343969	11	7.44889	1.21464e-05	0.000722742		670.499	0.0824812	0.116047	0.710755	0.477236	0.634926		#N/A	#N/A	#N/A	#N/A	#N/A	#N/A	#N/A
PPP1R2	ENSG00000184203	-0.519203	26.6791	-7.91507	2.24431e-05	0.00214301	6	-7.44161	1.22584e-05	0.000722742		900.492	-0.0733975	0.165446	-0.443635	0.657306	0.78217		chr3	195514834	195514838	5	-	64.9559	three_prime_UTR
CACYBP	ENSG00000116161	-0.434066	30.1938	-6.42018	0.000115872	0.00408781	14	-7.36826	1.34508e-05	0.000772384		2752.93	0.290396	0.149943	1.93671	0.0527805	0.125906		chr1	175009986	175009990	5	+	18.4262	CDS
RRP1B	ENSG00000160208	0.430097	28.9521	6.21277	0.000148548	0.00447098	19	7.36776	1.34593e-05	0.000772384		2501.15	0.28868	0.0925428	3.11942	0.00181206	0.0087593		chr21	43688201	43688205	5	+	46.5872	CDS
SET	ENSG00000119335	0.459542	32.0424	6.55901	9.84166e-05	0.00380263	12	7.34344	1.38818e-05	0.000781742		3968.18	0.310541	0.12383	2.50781	0.0121483	0.0408046		chr9	128693972	128693976	5	+	286.855	CDS
LBR	ENSG00000143815	0.614518	28.1426	6.7145	8.21986e-05	0.00345138	10	7.33759	1.39856e-05	0.000781742		3082.44	0.70422	0.0978147	7.19953	6.04195e-13	8.40882e-11		chr1	225401712	225401716	5	-	10.9007	three_prime_UTR
RHOG	ENSG00000177105	0.555325	26.8366	7.1425	5.08138e-05	0.00270003	7	7.28464	1.49638e-05	0.00081596		1305.02	-0.878021	0.206642	-4.24899	2.14737e-05	0.00023967		#N/A	#N/A	#N/A	#N/A	#N/A	#N/A	#N/A
ATP6V1B2	ENSG00000147416	-0.531799	27.0479	-6.96177	6.20963e-05	0.00300295	8	-7.28395	1.4977e-05	0.00081596		528.209	-0.219785	0.130259	-1.68729	0.0915477	0.19211		chr8	20220858	20220862	5	+	13.8227	three_prime_UTR
M6PR	ENSG00000003056	0.499056	28.2591	6.97023	6.15107e-05	0.00300295	8	7.24218	1.58012e-05	0.000850103		1411.31	0.518379	0.094756	5.47067	4.48335e-08	1.438e-06		chr12	8942511	8942515	5	-	16.2299	CDS
CSE1L	ENSG00000124207	-0.379524	30.8821	-5.76204	0.000259808	0.00598278	39	-7.22368	1.61816e-05	0.000859821		7507.34	0.2446	0.172178	1.42062	0.155427	0.286214		chr20	49096688	49096692	5	+	97.6158	three_prime_UTR
PCNA	ENSG00000132646	0.411875	30.8541	6.33827	0.000127733	0.00413439	13	7.2126	1.6414e-05	0.000861536		5188.45	0.443901	0.136282	3.25721	0.00112512	0.00600511		chr20	5118633	5118637	5	-	30.0263	CDS
CLIP1	ENSG00000130779	-0.449579	28.6466	-5.97577	0.000198644	0.00516127	26	-7.1478	1.78479e-05	0.000925511		2977.38	0.107153	0.117141	0.914734	0.360331	0.525716		chr12	122341084	122341088	5	-	22.5044	CDS
KTN1	ENSG00000126777	0.392582	30.4384	5.73674	0.000268305	0.00603969	43	7.13036	1.82564e-05	0.000926462		2304.82	0.63243	0.180199	3.50962	0.000448749	0.00286096		chr14	55672956	55672960	5	+	141.302	CDS
DHX32	ENSG00000089876	-1.01669	22.9441	-8.04997	1.95814e-05	0.00214301	2	-7.12861	1.8298e-05	0.000926462		1147.78	0.0040933	0.127932	0.0319958	0.974475	0.98524		chr10	125880919	125880923	5	-	13.8632	five_prime_UTR
ACSL1	ENSG00000151726	1.09012	24.2415	7.76056	2.62968e-05	0.00229018	2	7.11966	1.8512e-05	0.000926462		182.961	0.325187	0.140842	2.30887	0.0209506	0.0625261		#N/A	#N/A	#N/A	#N/A	#N/A	#N/A	#N/A
DIS3	ENSG00000083520	0.340736	28.4012	5.71556	0.00027565	0.00614714	21	7.05823	2.00554e-05	0.00098598		1294.21	0.304651	0.156192	1.9505	0.0511169	0.122989		chr13	72775336	72775340	5	-	13.5397	CDS
NAA25	ENSG00000111300	-0.581812	26.2506	-6.83193	7.18838e-05	0.00329136	7	-7.05427	2.01595e-05	0.00098598		1686.72	-0.106133	0.134053	-0.791723	0.428522	0.589898		chr12	112028547	112028551	5	-	43.6824	three_prime_UTR
JPH2	ENSG00000149596	-1.01781	21.8372	-7.89802	2.28365e-05	0.00214301	2	-7.04381	2.04374e-05	0.000988346		99.5488	0.300215	0.229344	1.30902	0.190528	0.333815		#N/A	#N/A	#N/A	#N/A	#N/A	#N/A	#N/A
FARP1	ENSG00000152767	0.709197	24.7724	7.66835	2.89384e-05	0.00234688	4	7.01047	2.13505e-05	0.00101027		1774.27	0.137947	0.122707	1.1242	0.260928	0.418663		chr13	98395309	98395313	5	+	36.1011	CDS
FLOT1	ENSG00000137312	0.454476	27.6315	6.20159	0.000150573	0.00447708	13	7.01013	2.13602e-05	0.00101027		395.276	-0.185713	0.15983	-1.16194	0.245259	0.399855		chr6	30730052	30730056	5	-	70.9194	CDS
SLC1A5	ENSG00000105281	0.48947	29.6287	6.3381	0.000127759	0.00413439	11	6.99641	2.17488e-05	0.00101746		5964.57	-0.511516	0.156006	-3.27883	0.0010424	0.00562493		chr19	46775435	46775439	5	-	70.4673	three_prime_UTR
SLC30A7	ENSG00000162695	0.592632	25.7715	7.49092	3.48768e-05	0.0024409	5	6.97421	2.23939e-05	0.00103262		2840.41	1.09297	0.163791	6.67296	2.50701e-11	2.21684e-09		chr1	100976901	100976905	5	+	13.8057	three_prime_UTR
USP9X	ENSG00000124486	-0.353803	28.1637	-5.57365	0.000330854	0.00691259	29	-6.96885	2.25527e-05	0.00103262		4022.28	-0.0114645	0.111905	-0.102449	0.9184	0.953057		#N/A	#N/A	#N/A	#N/A	#N/A	#N/A	#N/A
YWHAH	ENSG00000128245	-0.523843	27.9089	-7.89513	2.29039e-05	0.00214301	5	-6.9404	2.34158e-05	0.00106027		1471.67	-0.341868	0.115411	-2.96217	0.00305483	0.013344		chr22	31957120	31957124	5	+	69.2138	three_prime_UTR
HSPA5	ENSG00000044574	0.397298	33.67	5.64158	0.000303068	0.0065548	36	6.9329	2.36492e-05	0.00106027		6870.45	0.16474	0.119637	1.377	0.168512	0.304029		chr9	125236496	125236500	5	-	233.247	three_prime_UTR
P4HB	ENSG00000185624	0.357362	33.3618	5.52981	0.000350242	0.00721265	31	6.90633	2.44964e-05	0.00108693		5614.98	-0.0516744	0.1094	-0.472346	0.63668	0.767208		chr17	81844012	81844016	5	-	197.013	three_prime_UTR
KPNA3	ENSG00000102753	-0.368722	27.6631	-6.0303	0.000185676	0.0049947	13	-6.89024	2.50251e-05	0.00109906		671.021	0.177268	0.144642	1.22556	0.220364	0.370982		#N/A	#N/A	#N/A	#N/A	#N/A	#N/A	#N/A
ADGRE5	ENSG00000123146	0.523431	27.0682	6.54847	9.96359e-05	0.00380263	8	6.88187	2.53053e-05	0.00110014		618.418	0.330142	0.152989	2.15795	0.0309316	0.0839796		chr19	14408589	14408593	5	+	17.9862	three_prime_UTR
DLST	ENSG00000119689	0.393149	28.4765	5.97407	0.000199064	0.00516127	14	6.87174	2.56483e-05	0.0011039		612.001	-0.0878599	0.155025	-0.566746	0.570887	0.712884		#N/A	#N/A	#N/A	#N/A	#N/A	#N/A	#N/A
DHX36	ENSG00000174953	-0.40701	26.8137	-6.11538	0.000167243	0.00473562	12	-6.85747	2.61406e-05	0.00111395		569.609	0.490515	0.188206	2.60626	0.00915358	0.0324696		chr3	154301007	154301011	5	-	14.8535	CDS
KPNB1	ENSG00000108424	-0.341795	31.6423	-5.39605	0.000417399	0.00802001	36	-6.82706	2.72231e-05	0.00114366		7082.81	-0.394209	0.0923106	-4.27046	1.95069e-05	0.000221111		chr17	47682846	47682850	5	+	119.221	three_prime_UTR
CXADR	ENSG00000154639	0.602382	26.135	6.78077	7.61932e-05	0.00338078	6	6.81461	2.768e-05	0.00114366		1042.99	0.504444	0.146799	3.43628	0.000589753	0.00356492		#N/A	#N/A	#N/A	#N/A	#N/A	#N/A	#N/A
NUSAP1	ENSG00000137804	1.40455	25.6555	6.41149	0.000117072	0.00409489	4	6.80473	2.80485e-05	0.00114366		25.0012	0.288362	0.303862	0.948988	0.342627	0.508272		#N/A	#N/A	#N/A	#N/A	#N/A	#N/A	#N/A
KPNA4	ENSG00000186432	-0.411985	27.9494	-6.67721	8.58033e-05	0.00345138	8	-6.80471	2.80492e-05	0.00114366		1071.24	-0.0463496	0.143946	-0.321993	0.747458	0.844196		chr3	160500963	160500967	5	-	40.1156	three_prime_UTR
TPD52	ENSG00000076554	-0.587058	28.7836	-6.54675	9.98368e-05	0.00380263	7	-6.8016	2.81664e-05	0.00114366		1215.33	-0.226202	0.187992	-1.20325	0.228878	0.381264		#N/A	#N/A	#N/A	#N/A	#N/A	#N/A	#N/A
ENO3	ENSG00000108515	0.810745	25.2272	6.97569	6.11362e-05	0.00300295	4	6.7796	2.90097e-05	0.0011669		468.242	0.107498	0.133311	0.806366	0.420032	0.583155		#N/A	#N/A	#N/A	#N/A	#N/A	#N/A	#N/A
LPCAT3	ENSG00000111684	0.644543	26.2741	7.63707	2.98993e-05	0.00234688	4	6.77164	2.93214e-05	0.00116851		1447.52	0.134738	0.12108	1.1128	0.265793	0.424393		#N/A	#N/A	#N/A	#N/A	#N/A	#N/A	#N/A
CYB5B	ENSG00000103018	0.914873	28.167	6.74854	7.90513e-05	0.00343969	4	6.76328	2.96529e-05	0.00117088		3676.8	0.485026	0.140555	3.4508	0.000558929	0.00341177		chr16	69463383	69463387	5	+	43.4837	three_prime_UTR
CNPY4	ENSG00000166997	0.694573	24.3505	8.32216	1.49495e-05	0.00194978	3	6.74403	3.04309e-05	0.00119068		51.187	-0.322314	0.237546	-1.35685	0.17483	0.312713		#N/A	#N/A	#N/A	#N/A	#N/A	#N/A	#N/A
SCAMP2	ENSG00000140497	0.733251	25.6588	9.61584	4.5321e-06	0.00162551	2	6.6878	3.28322e-05	0.00127306		777.555	-0.328659	0.180291	-1.82294	0.0683132	0.153324		#N/A	#N/A	#N/A	#N/A	#N/A	#N/A	#N/A
ZRANB2	ENSG00000132485	0.499883	28.5488	5.97944	0.000197741	0.00516127	12	6.66598	3.38178e-05	0.00129957		4730.91	0.5231	0.165778	3.15543	0.00160263	0.00796339		chr1	71064650	71064654	5	-	14.7734	three_prime_UTR
SLC7A2	ENSG00000003989	1.27047	22.239	6.70676	8.29331e-05	0.00345138	2	6.63161	3.54349e-05	0.00134966		2031.24	0.305368	0.106069	2.87896	0.00398994	0.0165095		chr8	17565204	17565208	5	+	11.6475	three_prime_UTR
RNF114	ENSG00000124226	-0.808382	25.1286	-7.26492	4.44525e-05	0.00257084	3	-6.58892	3.75601e-05	0.00141293		638.889	-0.652285	0.130013	-5.01709	5.24613e-07	1.13619e-05		chr20	49952886	49952890	5	+	29.3864	three_prime_UTR
SOAT1	ENSG00000057252	0.822264	27.5667	6.06796	0.000177257	0.00482885	8	6.58063	3.79881e-05	0.00141293		2358.26	0.32112	0.140084	2.29234	0.0218863	0.0647845		chr1	179354814	179354818	5	+	59.3932	three_prime_UTR
MBNL1	ENSG00000152601	1.07078	25.5285	6.35841	0.000124699	0.00411581	4	6.57885	3.80809e-05	0.00141293		3283.52	0.130902	0.127555	1.02624	0.304777	0.468584		chr3	152463785	152463789	5	+	191.06	three_prime_UTR
KCMF1	ENSG00000176407	-0.530437	25.4291	-8.3431	1.46466e-05	0.00194978	4	-6.56355	3.8887e-05	0.00143051		1442.83	0.16076	0.0968681	1.65957	0.0970001	0.201073		chr2	85053477	85053481	5	+	16.3881	three_prime_UTR
STAM	ENSG00000136738	-0.578323	26.3078	-6.25495	0.000141167	0.00441418	7	-6.52056	4.12521e-05	0.00149235		1529.13	0.0480586	0.0996372	0.482336	0.629567	0.762417		#N/A	#N/A	#N/A	#N/A	#N/A	#N/A	#N/A
HK2	ENSG00000159399	-0.554376	28.3989	-5.68855	0.000285335	0.00632502	20	-6.5165	4.14832e-05	0.00149235		758.581	-0.600175	0.127662	-4.70129	2.58524e-06	4.30113e-05		chr2	74892831	74892835	5	+	72.7041	three_prime_UTR
IFI16	ENSG00000163565	0.37321	27.8954	5.61342	0.000314265	0.00666303	15	6.51431	4.16082e-05	0.00149235		700.68	0.253754	0.135903	1.86717	0.0618779	0.142048		#N/A	#N/A	#N/A	#N/A	#N/A	#N/A	#N/A
NFIC	ENSG00000141905	-0.505614	26.4532	-7.25778	4.47985e-05	0.00257084	5	-6.49135	4.29462e-05	0.00152761		2196.69	-1.56651	0.169608	-9.23607	2.55721e-20	1.57416e-17		chr19	3467372	3467376	5	+	6.47995	three_prime_UTR
POGZ	ENSG00000143442	-0.544871	25.3692	-7.94067	2.18667e-05	0.00214301	4	-6.47647	4.38378e-05	0.00154654		2009.3	-0.662591	0.112878	-5.86999	4.35825e-09	1.99867e-07		chr1	151405658	151405662	5	-	6.72022	CDS
GEMIN5	ENSG00000082516	0.344636	28.1909	5.25977	0.000500374	0.00870737	25	6.45494	4.51629e-05	0.00158033		1388.16	-0.272518	0.115801	-2.35333	0.0186061	0.056856		chr5	154903142	154903146	5	-	14.4207	CDS
SLC16A3	ENSG00000141526	0.444864	30.2504	5.82742	0.000239172	0.00571887	11	6.4327	4.65769e-05	0.00161667		1351.85	-0.414321	0.189868	-2.18215	0.0290984	0.0802827		chr17	82239117	82239121	5	+	79.3978	three_prime_UTR
INF2	ENSG00000203485	0.389646	27.6358	5.43886	0.000394504	0.00786427	18	6.38582	4.97146e-05	0.00170087		822.157	-0.49258	0.164507	-2.99429	0.00275087	0.0122973		#N/A	#N/A	#N/A	#N/A	#N/A	#N/A	#N/A
MAGED2	ENSG00000102316	0.487216	27.7897	5.68519	0.000286566	0.00632502	13	6.38469	4.97932e-05	0.00170087		529.193	0.0248327	0.147293	0.168593	0.866116	0.920813		#N/A	#N/A	#N/A	#N/A	#N/A	#N/A	#N/A
GSTM3	ENSG00000134202	-0.457579	28.524	-5.85445	0.000231166	0.00568537	10	-6.37436	5.05154e-05	0.00171195		1754.37	-0.141144	0.130616	-1.0806	0.279875	0.44022		chr1	109736919	109736923	5	-	12.6322	three_prime_UTR
FNDC3A	ENSG00000102531	1.52406	26.1202	5.93771	0.000208278	0.00524228	4	6.36744	5.10058e-05	0.00171507		4818.01	0.833355	0.0928681	8.97353	2.87153e-19	1.35173e-16		chr13	49197764	49197768	5	+	24.1198	three_prime_UTR
SLC39A14	ENSG00000104635	0.676092	25.0167	7.64813	2.95555e-05	0.00234688	3	6.35907	5.16058e-05	0.00172179		2462.71	0.0480413	0.0970717	0.494905	0.620667	0.75542		chr8	22420487	22420491	5	+	126.062	three_prime_UTR
RO60	ENSG00000116747	0.521163	27.6665	5.89024	0.000221008	0.00546677	9	6.34812	5.24019e-05	0.00173491		944.777	0.337946	0.181757	1.85933	0.0629797	0.143937		chr1	193088665	193088669	5	+	57.1611	three_prime_UTR
MYH9	ENSG00000100345	-0.472415	32.2749	-5.38688	0.000422488	0.00808172	82	-6.33648	5.32627e-05	0.00173555		3483.98	-0.0311294	0.111219	-0.279894	0.779559	0.864936		chr22	36349010	36349014	5	-	93.7262	CDS
ADAM15	ENSG00000143537	0.682535	24.2846	7.54473	3.29458e-05	0.0024409	3	6.33525	5.33541e-05	0.00173555		1469.63	-0.891398	0.18236	-4.88812	1.01806e-06	2.03168e-05		chr1	155062697	155062701	5	+	98.2088	three_prime_UTR
NFIA	ENSG00000162599	0.594681	25.8645	7.18105	4.87091e-05	0.00265372	4	6.32413	5.41923e-05	0.00173555		5024.77	-0.0574178	0.126241	-0.454827	0.649233	0.776642		chr1	61458398	61458402	5	+	72.9236	three_prime_UTR
PRSS21	ENSG00000007038	0.630709	26.4764	6.15233	0.000159864	0.00464752	6	6.31905	5.45797e-05	0.00173555		1376.41	-0.126133	0.122904	-1.02627	0.304762	0.468584		chr16	2821376	2821380	5	+	43.3622	three_prime_UTR
DSG2	ENSG00000046604	0.713138	27.8249	5.66104	0.000295579	0.00645773	14	6.31716	5.47249e-05	0.00173555		2693.65	0.987497	0.157635	6.26447	3.74091e-10	2.4741e-08		chr18	31542602	31542606	5	+	11.8984	CDS
MET	ENSG00000105976	0.61003	26.4446	5.82074	0.000241198	0.00573545	9	6.31565	5.48409e-05	0.00173555		7441.04	0.539222	0.0967697	5.57223	2.51504e-08	8.98511e-07		chr7	116777401	116777405	5	+	52.229	CDS
EIF5	ENSG00000100664	-0.489913	28.2466	-5.63333	0.000306302	0.00659161	12	-6.27534	5.80384e-05	0.00182334		2063.92	1.04906	0.138162	7.59298	3.12621e-14	5.88646e-12		chr14	103338842	103338846	5	+	87.7069	CDS
PRPSAP2	ENSG00000141127	-0.474281	25.7621	-7.11416	5.24238e-05	0.00275161	5	-6.26475	5.89112e-05	0.00183735		421.693	0.363238	0.14151	2.56687	0.0102622	0.0355898		#N/A	#N/A	#N/A	#N/A	#N/A	#N/A	#N/A
SEC24D	ENSG00000150961	0.492568	26.1475	6.35457	0.000125272	0.00411581	6	6.22172	6.26044e-05	0.00193849		857.299	0.195329	0.137467	1.42091	0.155342	0.286137		#N/A	#N/A	#N/A	#N/A	#N/A	#N/A	#N/A
IPO4	ENSG00000196497	-0.391962	28.3193	-5.29252	0.000478923	0.00847189	19	-6.21617	6.30977e-05	0.0019398		0	#N/A	#N/A	#N/A	#N/A	#N/A		#N/A	#N/A	#N/A	#N/A	#N/A	#N/A	#N/A
ERP44	ENSG00000023318	0.343854	29.237	5.32937	0.000455974	0.00833663	15	6.20492	6.41121e-05	0.00195701		1059.5	0.634784	0.138959	4.56814	4.92062e-06	7.1595e-05		#N/A	#N/A	#N/A	#N/A	#N/A	#N/A	#N/A
TMEM30A	ENSG00000112697	0.603641	24.5607	8.04433	1.96926e-05	0.00214301	3	6.18948	6.55325e-05	0.00198628		2278.85	0.928533	0.151811	6.11636	9.57386e-10	5.41447e-08		chr6	75253103	75253107	5	-	60.6889	three_prime_UTR
NPR3	ENSG00000113389	0.817738	23.3603	7.32052	4.18555e-05	0.00252315	2	6.18326	6.61142e-05	0.0019899		3218.14	0.109971	0.11127	0.988321	0.322996	0.488365		chr5	32789753	32789757	5	+	205.044	three_prime_UTR
RBM47	ENSG00000163694	0.44214	25.4963	7.19102	4.81806e-05	0.00265372	5	6.13944	7.03707e-05	0.0021033		972.83	-0.235185	0.11107	-2.11745	0.0342217	0.0907891		chr4	40424672	40424676	5	-	12.9	three_prime_UTR
UBE2Z	ENSG00000159202	-0.752274	24.9919	-6.26689	0.000139152	0.00440374	4	-6.13398	7.09216e-05	0.00210515		1897.19	-0.164564	0.110638	-1.48742	0.136905	0.260853		chr17	48928808	48928812	5	+	55.4599	three_prime_UTR
TPT1	ENSG00000133112	-0.569261	29.2146	-5.83669	0.000236394	0.00571595	7	-6.1181	7.25493e-05	0.0021207		29593.8	-0.0780794	0.110839	-0.704442	0.481158	0.638287		chr13	45337263	45337267	5	-	708.396	three_prime_UTR
CD46	ENSG00000117335	0.612275	27.1785	5.791	0.00025044	0.00585813	7	6.1151	7.28616e-05	0.0021207		8810.39	1.09365	0.119575	9.14617	5.89863e-20	3.3717e-17		chr1	207794932	207794936	5	+	164.679	three_prime_UTR
PCCB	ENSG00000114054	0.410705	25.9979	5.74244	0.000266367	0.00603969	9	6.11368	7.30097e-05	0.0021207		963.904	-0.182349	0.114052	-1.59882	0.109861	0.22073		chr3	136317003	136317007	5	+	15.8449	CDS
CHID1	ENSG00000177830	0.623492	24.7611	7.60008	3.10809e-05	0.00234688	3	6.1098	7.34164e-05	0.0021207		202.053	-0.394703	0.168307	-2.34513	0.0190203	0.0578038		chr11	900093	900097	5	-	33.2041	CDS
ECPAS	ENSG00000136813	-0.307766	29.1655	-4.82456	0.000908815	0.0121855	37	-6.09678	7.47978e-05	0.0021462		2667.97	-0.17563	0.1025	-1.71347	0.0866263	0.184232		chr9	111370753	111370757	5	-	16.6177	CDS
RRAS2	ENSG00000133818	0.507193	25.8533	6.14049	0.00016219	0.00465377	6	6.09005	7.55222e-05	0.00215225		437.329	0.559003	0.148336	3.7685	0.000164234	0.00126393		chr11	14294828	14294832	5	-	14.4152	three_prime_UTR
PDIA4	ENSG00000155660	0.294512	31.4891	4.77458	0.000974997	0.0126884	35	6.08557	7.60089e-05	0.00215225		2592.64	-0.344472	0.143235	-2.40494	0.0161751	0.0509811		chr7	149003393	149003397	5	-	129.685	three_prime_UTR
COPG2	ENSG00000158623	-0.528186	25.6604	-6.0532	0.000180507	0.00488617	6	-6.0645	7.83442e-05	0.00220388		385.667	-0.396835	0.126337	-3.14108	0.00168329	0.00827807		#N/A	#N/A	#N/A	#N/A	#N/A	#N/A	#N/A
UGDH	ENSG00000109814	0.34498	29.1268	5.11651	0.00060716	0.00963548	18	6.05895	7.89714e-05	0.0022071		689.195	0.132312	0.159279	0.830696	0.406145	0.568959		chr4	39509803	39509807	5	-	15.1736	CDS
HSP90AA1	ENSG00000080824	-0.317462	32.8042	-4.88545	0.000834639	0.0115817	27	-6.04129	8.10044e-05	0.00223577		8252.16	0.304515	0.172866	1.76157	0.0781424	0.170113		chr14	102081476	102081480	5	-	158.776	three_prime_UTR
RPRD1A	ENSG00000141425	0.576492	25.1512	6.23215	0.000145105	0.00442931	5	6.04102	8.10361e-05	0.00223577		2102.43	0.362511	0.168015	2.1576	0.0309586	0.0840387		chr18	36031079	36031083	5	-	18.1678	CDS
PAGE1	ENSG00000068985	0.394887	28.6877	6.55364	9.90368e-05	0.00380263	6	6.01076	8.46518e-05	0.00232065		995.403	0.26206	0.103984	2.52019	0.0117292	0.0397051		chrX	49687560	49687564	5	-	35.3348	CDS
HSP90AB1	ENSG00000096384	-0.322704	33.3944	-4.80366	0.000935886	0.012394	39	-5.98867	8.73994e-05	0.00237044		14697	0.253385	0.12199	2.07709	0.0377932	0.0975927		chr6	44252256	44252260	5	+	171.419	CDS
FIS1	ENSG00000214253	-0.622163	25.676	-7.33316	4.12888e-05	0.00252315	3	-5.98733	8.75698e-05	0.00237044		140.174	-1.22898	0.218638	-5.62107	1.89778e-08	7.13002e-07		chr7	101239893	101239897	5	-	10.8282	three_prime_UTR
UTRN	ENSG00000152818	0.425543	27.5517	5.11171	0.000611147	0.00963548	22	5.97264	8.94538e-05	0.00239443		1168.25	0.782804	0.131401	5.95735	2.56354e-09	1.28217e-07		#N/A	#N/A	#N/A	#N/A	#N/A	#N/A	#N/A
PNPLA6	ENSG00000032444	0.386356	26.912	5.79784	0.000248281	0.00583935	8	5.97175	8.95686e-05	0.00239443		364.066	-0.408698	0.187415	-2.18072	0.0292043	0.0804362		chr19	7561231	7561235	5	+	10.2947	CDS
SYNJ2BP	ENSG00000213463	0.455912	25.8021	6.12978	0.000164324	0.00468379	6	5.94727	9.28095e-05	0.00246575		359.235	0.36562	0.176914	2.06665	0.0387668	0.0993978		#N/A	#N/A	#N/A	#N/A	#N/A	#N/A	#N/A
NECTIN2	ENSG00000130202	0.538142	25.6139	6.20018	0.000150831	0.00447708	5	5.91875	9.67424e-05	0.00254164		427.62	0.228024	0.193027	1.1813	0.237482	0.391263		#N/A	#N/A	#N/A	#N/A	#N/A	#N/A	#N/A
TEAD1	ENSG00000187079	0.613228	24.8309	6.40501	0.000117975	0.00409489	4	5.91801	9.6847e-05	0.00254164		13088.8	0.07747	0.0940159	0.82401	0.409934	0.572952		chr11	12941050	12941054	5	+	84.166	three_prime_UTR
PLBD2	ENSG00000151176	0.547541	25.2302	6.15719	0.000158921	0.00464752	5	5.91312	9.75394e-05	0.0025443		739.962	-0.0435599	0.122917	-0.354386	0.72305	0.828203		#N/A	#N/A	#N/A	#N/A	#N/A	#N/A	#N/A
CUL4B	ENSG00000158290	0.320003	28.0234	4.80394	0.000935517	0.012394	27	5.90416	9.88226e-05	0.00256224		1170.28	0.404311	0.171534	2.35702	0.0184221	0.0564951		chrX	120544576	120544580	5	-	52.5225	CDS
OVCA2	ENSG00000262664	-0.552174	24.9872	-7.9187	2.23605e-05	0.00214301	3	-5.8594	0.000105508	0.00271921		0	#N/A	#N/A	#N/A	#N/A	#N/A		#N/A	#N/A	#N/A	#N/A	#N/A	#N/A	#N/A
LIG1	ENSG00000105486	0.438832	26.512	5.4498	0.000388873	0.00782108	9	5.84525	0.000107722	0.00275973		247.677	-0.122844	0.130994	-0.937785	0.348355	0.514196		chr19	48115542	48115546	5	-	49.5051	three_prime_UTR
IGF2R	ENSG00000197081	0.33391	29.5219	4.72978	0.00103872	0.012996	46	5.83629	0.000109148	0.00277972		2076.82	0.134976	0.110499	1.22151	0.221891	0.372691		chr6	160085014	160085018	5	+	52.4922	CDS
POLR1B	ENSG00000125630	0.511336	25.4609	5.80716	0.00024537	0.00580258	6	5.82724	0.000110609	0.00280035		1360.79	-0.316838	0.106191	-2.98366	0.00284827	0.012627		chr2	112574862	112574866	5	+	92.5691	three_prime_UTR
NAP1L1	ENSG00000187109	-0.379986	29.9158	-5.35694	0.000439576	0.00819019	10	-5.81593	0.000112465	0.00282074		10302.7	0.883402	0.163688	5.39685	6.78212e-08	2.02515e-06		chr12	76049780	76049784	5	-	212.159	CDS
TKT	ENSG00000163931	0.280421	33.3273	4.61008	0.00123192	0.0142916	27	5.80633	0.000114064	0.00282074		4103.43	-0.647578	0.165683	-3.90855	9.28524e-05	0.00079898		chr3	53225776	53225780	5	-	28.8126	three_prime_UTR
YWHAG	ENSG00000170027	-0.400393	30.2658	-5.43853	0.000394675	0.00786427	9	-5.8015	0.000114879	0.00282074		6136.94	-0.656752	0.112056	-5.86095	4.60225e-09	2.08666e-07		chr7	76330084	76330088	5	-	82.2379	CDS
VAMP7	ENSG00000124333	0.459542	26.2214	5.92262	0.000212235	0.0053108	6	5.80003	0.000115129	0.00282074		0	#N/A	#N/A	#N/A	#N/A	#N/A		#N/A	#N/A	#N/A	#N/A	#N/A	#N/A	#N/A
PIGS	ENSG00000087111	0.38849	27.2411	5.32923	0.000456054	0.00833663	10	5.79085	0.000116697	0.00282074		689.473	-0.269136	0.139321	-1.93177	0.0533883	0.126871		#N/A	#N/A	#N/A	#N/A	#N/A	#N/A	#N/A
SCAMP1	ENSG00000085365	-0.628391	26.9914	-5.77971	0.000254048	0.00591038	5	-5.78826	0.000117145	0.00282074		771.236	-0.153133	0.180312	-0.849267	0.395733	0.558577		chr5	78476547	78476551	5	+	21.3256	three_prime_UTR
CLUH	ENSG00000132361	-0.436913	28.387	-4.94675	0.000766498	0.0110612	27	-5.78778	0.000117227	0.00282074		1008.73	-0.54713	0.165559	-3.30474	0.000950653	0.00521604		#N/A	#N/A	#N/A	#N/A	#N/A	#N/A	#N/A
ACAD11	ENSG00000240303	0.911706	23.1704	6.23222	0.000145093	0.00442931	2	5.78773	0.000117235	0.00282074		12.1733	-0.577042	0.340403	-1.69517	0.0900426	0.189847		chr3	132558586	132558590	5	-	27.3747	three_prime_UTR
FAM234A	ENSG00000167930	0.715719	24.7004	6.35689	0.000124926	0.00411581	3	5.78729	0.000117312	0.00282074		431.528	-0.531697	0.139396	-3.81429	0.000136578	0.00109296		#N/A	#N/A	#N/A	#N/A	#N/A	#N/A	#N/A
MSLN	ENSG00000102854	1.01349	25.2617	5.53304	0.000348774	0.00721265	4	5.77936	0.000118694	0.0028381		1287.81	-0.0927157	0.192469	-0.481717	0.630007	0.76261		chr16	768410	768414	5	+	16.0592	CDS
CYP2S1	ENSG00000167600	0.796489	22.7573	6.64242	8.93224e-05	0.003527	2	5.77076	0.000120211	0.00285849		147.026	0.472386	0.198734	2.37698	0.0174551	0.0541309		#N/A	#N/A	#N/A	#N/A	#N/A	#N/A	#N/A
DAP	ENSG00000112977	-0.924322	23.959	-6.14707	0.000160892	0.00464752	2	-5.7538	0.000123264	0.002915		3459.48	0.0235699	0.145785	0.161675	0.871562	0.923981		chr5	10680207	10680211	5	-	58.6221	three_prime_UTR
GNAS	ENSG00000087460	0.319018	28.3816	5.0369	0.00067693	0.0101871	13	5.74122	0.000125583	0.0029536		19534.5	-0.152341	0.110285	-1.38134	0.167175	0.302348		chr20	58903757	58903761	5	+	600.824	three_prime_UTR
DNAJA2	ENSG00000069345	-0.411692	28.7083	-5.12608	0.00059931	0.00955345	12	-5.71945	0.000129707	0.00301554		1051.46	0.229329	0.146457	1.56585	0.117383	0.232062		chr16	46959364	46959368	5	-	30.208	CDS
CAVIN1	ENSG00000177469	0.366315	29.3484	5.11037	0.00061226	0.00963548	12	5.71786	0.000130012	0.00301554		1230.59	-0.827811	0.145587	-5.68602	1.30035e-08	5.12615e-07		chr17	42403957	42403961	5	-	175.494	three_prime_UTR
EPB41	ENSG00000159023	0.447794	25.5571	6.37229	0.000122654	0.00411581	5	5.71628	0.000130319	0.00301554		996.025	-0.0805192	0.115737	-0.695712	0.486609	0.642324		#N/A	#N/A	#N/A	#N/A	#N/A	#N/A	#N/A
ATAD1	ENSG00000138138	0.576299	27.6895	5.25654	0.000502542	0.00870737	9	5.71178	0.000131192	0.00301951		1457.41	0.382433	0.175217	2.18262	0.0290639	0.0802082		chr10	87754491	87754495	5	-	75.2487	three_prime_UTR
HADHA	ENSG00000084754	0.341641	30.9423	4.699	0.00108508	0.0134201	28	5.67752	0.000138056	0.0031606		2430.18	0.439197	0.0957764	4.58565	4.5257e-06	6.67593e-05		chr2	26192352	26192356	5	-	110.733	CDS
CRIP1	ENSG00000213145	-0.786033	25.9271	-5.62657	0.000308981	0.00661619	4	-5.66795	0.000140042	0.00317868		6.03989	-0.145541	0.3559	-0.408938	0.682585	0.800525		#N/A	#N/A	#N/A	#N/A	#N/A	#N/A	#N/A
ARMT1	ENSG00000146476	-0.922636	25.3796	-5.47443	0.000376511	0.00771039	4	-5.66476	0.00014071	0.00317868		218.988	-0.441693	0.169976	-2.59856	0.00936148	0.0330314		#N/A	#N/A	#N/A	#N/A	#N/A	#N/A	#N/A
FNDC3B	ENSG00000075420	0.539637	25.2088	5.84448	0.000234085	0.00569209	5	5.66285	0.000141112	0.00317868		3224.53	0.37755	0.115916	3.25709	0.00112559	0.00600511		chr3	172285931	172285935	5	+	28.0044	CDS
ITGA3	ENSG00000005884	0.561057	27.1872	5.21149	0.000533905	0.00899999	9	5.65959	0.0001418	0.00317868		1216.4	0.0459061	0.171939	0.266991	0.789476	0.871539		chr17	50089846	50089850	5	+	76.6693	three_prime_UTR
TBCA	ENSG00000171530	-0.652846	27.9777	-5.29297	0.000478638	0.00847189	7	-5.65309	0.000143184	0.00319307		943.92	0.361718	0.122605	2.95027	0.00317494	0.0137672		chr5	77693284	77693288	5	-	75.8885	three_prime_UTR
SUCLG1	ENSG00000163541	0.344338	28.9312	5.33852	0.000450459	0.00833663	9	5.63876	0.000146285	0.00324543		611.452	0.467666	0.123077	3.7998	0.000144816	0.00114402		chr2	84425518	84425522	5	-	20.7192	CDS
LRPAP1	ENSG00000163956	0.49624	27.3288	5.20953	0.000535315	0.00899999	9	5.63255	0.000147653	0.00325897		283.06	0.100232	0.145079	0.690877	0.489643	0.644633		#N/A	#N/A	#N/A	#N/A	#N/A	#N/A	#N/A
AHSA1	ENSG00000100591	-0.349583	28.6261	-5.01195	0.000700529	0.0103968	12	-5.61209	0.00015225	0.00334329		833.221	-0.434479	0.130526	-3.32868	0.000872581	0.00487307		chr14	77459718	77459722	5	+	19.2975	five_prime_UTR
HMGN5	ENSG00000198157	0.511701	27.6804	5.24809	0.000508274	0.00871559	8	5.60182	0.000154615	0.00337798		311.685	0.993299	0.232201	4.27776	1.88787e-05	0.000214902		#N/A	#N/A	#N/A	#N/A	#N/A	#N/A	#N/A
EIF4B	ENSG00000063046	-0.308965	30.0846	-4.65028	0.00116306	0.0138666	20	-5.58066	0.000159612	0.00346955		3604.41	-0.087747	0.115371	-0.760563	0.446918	0.606724		chr12	53027792	53027796	5	+	708.396	CDS
TSR1	ENSG00000167721	0.243113	28.8598	4.36925	0.00174733	0.0180781	23	5.56794	0.000162699	0.00351888		2657.23	0.214447	0.0960659	2.23229	0.0255959	0.0730477		chr17	2332249	2332253	5	-	23.9634	CDS
ABCE1	ENSG00000164163	-0.291152	28.3503	-4.743	0.00101947	0.0128675	15	-5.55509	0.000165881	0.00356977		2078.25	0.0605357	0.171802	0.352357	0.72457	0.828989		#N/A	#N/A	#N/A	#N/A	#N/A	#N/A	#N/A
AK3	ENSG00000147853	0.421461	26.5107	5.73357	0.000269391	0.00603969	6	5.54788	0.000167695	0.00359085		953.081	0.76134	0.159862	4.76249	1.91215e-06	3.36307e-05		#N/A	#N/A	#N/A	#N/A	#N/A	#N/A	#N/A
TARDBP	ENSG00000120948	-0.339983	28.9388	-4.93196	0.000782374	0.0111133	12	-5.52443	0.000173742	0.00368284		975.451	-0.418601	0.119066	-3.51569	0.000438609	0.00281022		#N/A	#N/A	#N/A	#N/A	#N/A	#N/A	#N/A
CDK2	ENSG00000123374	0.485863	27.6857	4.96713	0.000745186	0.0107989	12	5.5225	0.000174252	0.00368284		5211.09	-0.0242781	0.109593	-0.22153	0.82468	0.894544		chr12	55972152	55972156	5	+	15.9455	three_prime_UTR
CMC1	ENSG00000187118	0.704206	22.8885	6.71802	8.18667e-05	0.00345138	2	5.52134	0.000174558	0.00368284		784.005	0.243408	0.129421	1.88074	0.060007	0.138728		#N/A	#N/A	#N/A	#N/A	#N/A	#N/A	#N/A
KIF5B	ENSG00000170759	-0.335111	29.0101	-4.54112	0.00136044	0.0154846	34	-5.51266	0.000176866	0.00371333		3863.7	0.474388	0.165243	2.87086	0.00409363	0.0168471		chr10	32010261	32010265	5	-	104.581	three_prime_UTR
PRKCSH	ENSG00000130175	0.346795	30.9692	4.70342	0.0010783	0.0133746	18	5.50213	0.000179711	0.00375473		1247.38	-0.135791	0.153885	-0.882419	0.37755	0.541848		chr19	11442409	11442413	5	+	104.526	CDS
TRAF2	ENSG00000127191	-0.722617	22.6782	-6.51615	0.000103479	0.00387282	2	-5.48723	0.000183817	0.00382198		359.39	-0.811727	0.176686	-4.59417	4.34476e-06	6.47128e-05		chr9	136926216	136926220	5	+	15.2238	three_prime_UTR
RAB8B	ENSG00000166128	0.789185	23.7586	5.6808	0.00028818	0.0063282	3	5.48119	0.000185512	0.00383867		498.962	0.942067	0.15183	6.20475	5.47852e-10	3.38547e-08		#N/A	#N/A	#N/A	#N/A	#N/A	#N/A	#N/A
PPIA	ENSG00000196262	-0.423109	32.952	-4.91105	0.000805424	0.0113657	12	-5.47171	0.000188204	0.00387575		2484.96	0.0689294	0.126417	0.545255	0.585578	0.725854		chr7	44799469	44799473	5	+	149.483	five_prime_UTR
TUBB6	ENSG00000176014	-0.384982	27.3691	-5.24006	0.000513782	0.00877508	8	-5.46016	0.000191539	0.00389543		1102.89	-0.708962	0.133815	-5.29809	1.17022e-07	3.24037e-06		#N/A	#N/A	#N/A	#N/A	#N/A	#N/A	#N/A
IKBIP	ENSG00000166130	0.431875	27.0385	5.17469	0.000561096	0.0092527	8	5.45929	0.000191791	0.00389543		724.887	0.227547	0.174802	1.30174	0.193005	0.33635		chr12	98624471	98624475	5	-	12.3056	three_prime_UTR
SYNGR2	ENSG00000108639	0.516275	26.8742	7.34503	4.07638e-05	0.00252315	3	5.45876	0.000191946	0.00389543		1418.25	0.269861	0.170858	1.57945	0.114234	0.227176		#N/A	#N/A	#N/A	#N/A	#N/A	#N/A	#N/A
ARHGDIA	ENSG00000141522	-0.530694	29.3242	-5.18106	0.000556281	0.00920859	7	-5.45591	0.00019278	0.00389543		1079.42	-0.567105	0.188028	-3.01606	0.0025608	0.0115942		#N/A	#N/A	#N/A	#N/A	#N/A	#N/A	#N/A
SIL1	ENSG00000120725	0.548625	25.1871	5.53157	0.000349439	0.00721265	5	5.44357	0.000196441	0.00395085		328.06	-0.357052	0.156086	-2.28753	0.022165	0.0653315		chr5	138947081	138947085	5	-	13.7562	three_prime_UTR
RAB11FIP5	ENSG00000135631	0.482909	24.2633	7.99929	2.06067e-05	0.00214301	3	5.4397	0.000197603	0.00395573		491.333	-0.304327	0.179759	-1.69297	0.0904606	0.190478		#N/A	#N/A	#N/A	#N/A	#N/A	#N/A	#N/A
TUBB8	ENSG00000261456	-0.668359	28.9488	-6.81805	7.30261e-05	0.0032995	2	-5.43262	0.000199747	0.00398014		0	#N/A	#N/A	#N/A	#N/A	#N/A		#N/A	#N/A	#N/A	#N/A	#N/A	#N/A	#N/A
TMEM245	ENSG00000106771	0.543404	25.2506	5.95372	0.000204164	0.00519953	4	5.42024	0.000203558	0.00403738		2370.01	0.859179	0.139218	6.17146	6.76625e-10	4.05595e-08		chr9	109017525	109017529	5	-	102.713	three_prime_UTR
CD44	ENSG00000026508	0.427909	30.0853	5.12978	0.00059631	0.00955345	8	5.41168	0.000206238	0.00406791		5731.44	0.447431	0.128464	3.48293	0.000495959	0.00309829		chr11	35229274	35229278	5	+	53.8627	three_prime_UTR
ERG28	ENSG00000133935	0.531504	24.4227	6.97085	6.14685e-05	0.00300295	3	5.40737	0.000207602	0.00406791		843.253	0.215258	0.131058	1.64246	0.100495	0.206791		#N/A	#N/A	#N/A	#N/A	#N/A	#N/A	#N/A
GALNT7	ENSG00000109586	0.697325	26.4017	5.45286	0.000387312	0.00782108	4	5.40633	0.000207932	0.00406791		1030.51	1.17228	0.160216	7.31691	2.53739e-13	3.93715e-11		chr4	173322311	173322315	5	+	40.0212	three_prime_UTR
PPP2R1A	ENSG00000105568	-0.332053	29.7148	-4.49559	0.00145309	0.0160706	26	-5.39498	0.000211576	0.00408529		2217.22	-0.66504	0.14147	-4.70093	2.58985e-06	4.30432e-05		#N/A	#N/A	#N/A	#N/A	#N/A	#N/A	#N/A
LCLAT1	ENSG00000172954	0.430041	25.6444	5.96138	0.000202228	0.00518089	5	5.39463	0.000211688	0.00408529		1814.19	-0.230391	0.100882	-2.28377	0.0223848	0.0657735		#N/A	#N/A	#N/A	#N/A	#N/A	#N/A	#N/A
BID	ENSG00000015475	-0.579976	26.0863	-5.39719	0.000416771	0.00802001	5	-5.3939	0.000211925	0.00408529		482.804	-0.148613	0.146532	-1.0142	0.310488	0.475117		#N/A	#N/A	#N/A	#N/A	#N/A	#N/A	#N/A
RECQL	ENSG00000004700	0.270906	29.1652	4.63333	0.00119158	0.0140509	14	5.39177	0.000212617	0.00408529		651.985	0.582966	0.216414	2.69375	0.00706535	0.0263469		chr12	21474889	21474893	5	-	14.7451	CDS
TMEM87A	ENSG00000103978	0.496865	24.894	7.42923	3.72442e-05	0.00251362	3	5.37002	0.000219825	0.00420502		1084.02	0.82141	0.150543	5.45633	4.86074e-08	1.53444e-06		chr15	42211686	42211690	5	-	39.6367	three_prime_UTR
BAG3	ENSG00000151929	-0.571365	27.2483	-4.85941	0.000865542	0.0119111	11	-5.36388	0.000221907	0.00422604		729.166	-1.00749	0.173122	-5.81952	5.90159e-09	2.55976e-07		#N/A	#N/A	#N/A	#N/A	#N/A	#N/A	#N/A
CUX1	ENSG00000257923	-1.48103	24.0426	-5.09883	0.000621959	0.00973422	2	-5.35471	0.000225055	0.00425109		3452.56	-1.76419	0.0980017	-18.0016	1.8921e-72	3.02831e-68		chr7	102256862	102256866	5	+	154.661	three_prime_UTR
EPB41L2	ENSG00000079819	0.271804	28.6169	4.29004	0.00196379	0.0189634	28	5.3543	0.000225197	0.00425109		1483.77	0.482421	0.111711	4.31848	1.57106e-05	0.00018557		chr6	130839561	130839565	5	-	36.318	three_prime_UTR
GCLM	ENSG00000023909	-0.308981	26.467	-5.29015	0.000480444	0.00847189	8	-5.34563	0.000228218	0.0042893		345.63	-0.152119	0.211579	-0.71897	0.472159	0.630478		#N/A	#N/A	#N/A	#N/A	#N/A	#N/A	#N/A
APOB	ENSG00000084674	-0.740345	24.2979	-6.10442	0.000169501	0.0047485	2	-5.32619	0.000235152	0.00439233		0	#N/A	#N/A	#N/A	#N/A	#N/A		#N/A	#N/A	#N/A	#N/A	#N/A	#N/A	#N/A
HYOU1	ENSG00000149428	0.383185	31.1672	4.50645	0.00143039	0.0159493	31	5.322	0.000236675	0.00439233		519.427	-0.0894362	0.134782	-0.663563	0.50697	0.658982		chr11	119048825	119048829	5	-	57.257	three_prime_UTR
GOLGA3	ENSG00000090615	-0.35531	26.1885	-5.00093	0.000711241	0.0104858	9	-5.32176	0.000236761	0.00439233		972.126	-0.616077	0.131421	-4.68781	2.76144e-06	4.53656e-05		chr12	132769232	132769236	5	-	110.747	three_prime_UTR
ATF7	ENSG00000170653	0.888975	22.215	6.92473	0.000113756	0.00408005	1	5.53794	0.000239507	0.00440936		1861.94	-0.197661	0.121643	-1.62493	0.104178	0.212404		#N/A	#N/A	#N/A	#N/A	#N/A	#N/A	#N/A
ZC3H11A	ENSG00000058673	-0.261987	27.3725	-4.42354	0.00161377	0.017011	17	-5.31368	0.000239728	0.00440936		39.1915	-0.26942	0.273818	-0.983939	0.325146	0.490269		chr1	203853724	203853728	5	+	120.058	three_prime_UTR
PIR	ENSG00000087842	-0.439415	25.8815	-5.76074	0.000260237	0.00598278	5	-5.30572	0.000242694	0.00444491		490.244	-0.629854	0.160374	-3.92742	8.5863e-05	0.000749311		chrX	15385035	15385039	5	-	22.9415	CDS
EPB41L1	ENSG00000088367	0.399193	27.0301	4.689	0.00110062	0.0135733	14	5.30258	0.000243871	0.00444754		869.508	-0.1914	0.133489	-1.43383	0.151621	0.281486		chr20	36230209	36230213	5	+	25.3589	three_prime_UTR
MBOAT7	ENSG00000125505	0.438973	27.916	4.99829	0.000713832	0.0104858	8	5.29542	0.000246582	0.00447802		107.206	-0.544281	0.223947	-2.4304	0.015082	0.0482678		#N/A	#N/A	#N/A	#N/A	#N/A	#N/A	#N/A
PML	ENSG00000140464	0.544931	24.6216	6.51827	0.000103222	0.00387282	3	5.28629	0.000250089	0.00452263		176.723	-0.34269	0.19198	-1.78503	0.0742563	0.163544		#N/A	#N/A	#N/A	#N/A	#N/A	#N/A	#N/A
NCEH1	ENSG00000144959	0.345846	28.5523	4.67594	0.00112127	0.0136296	13	5.28322	0.00025128	0.00452515		1331.23	1.08398	0.156772	6.91435	4.70015e-12	5.04872e-10		chr3	172632945	172632949	5	-	34.5271	three_prime_UTR
RPP30	ENSG00000148688	0.377879	27.4325	4.93337	0.000780849	0.0111133	9	5.2759	0.000254143	0.00455763		1535.91	0.107981	0.138282	0.780877	0.434875	0.59557		#N/A	#N/A	#N/A	#N/A	#N/A	#N/A	#N/A
SRPRB	ENSG00000144867	0.393883	29.0538	4.77399	0.000975803	0.0126884	11	5.26979	0.000256556	0.00458181		1134.35	0.114911	0.122716	0.936393	0.349071	0.514872		#N/A	#N/A	#N/A	#N/A	#N/A	#N/A	#N/A
PURA	ENSG00000185129	-0.911701	23.667	-5.47143	0.000377995	0.00771039	2	-5.26037	0.000260327	0.00460012		569.753	-0.983831	0.176655	-5.56922	2.55887e-08	9.12131e-07		#N/A	#N/A	#N/A	#N/A	#N/A	#N/A	#N/A
NUFIP2	ENSG00000108256	-0.38888	26.7062	-4.76516	0.000988035	0.0127688	11	-5.26005	0.000260457	0.00460012		7785.69	0.430061	0.109742	3.91885	8.89739e-05	0.000773507		chr17	29262955	29262959	5	-	34.8566	three_prime_UTR
TRA2B	ENSG00000136527	-0.476231	26.2594	-5.2053	0.000538378	0.00901627	6	-5.25703	0.000261681	0.00460012		3841.8	0.0321535	0.129066	0.249124	0.803265	0.879421		chr3	185919481	185919485	5	-	30.7901	CDS
DDX3X	ENSG00000215301	-0.251952	31.0141	-4.16465	0.00236688	0.0210042	27	-5.254	0.000262912	0.00460012		6283.68	0.195068	0.113499	1.71868	0.0856727	0.182679		chrX	41349387	41349391	5	+	134.081	three_prime_UTR
RABL3	ENSG00000144840	0.655649	23.5621	6.50263	0.000105134	0.00390085	2	5.25061	0.000264298	0.00460012		387.325	0.425411	0.20057	2.12101	0.0339208	0.0901232		#N/A	#N/A	#N/A	#N/A	#N/A	#N/A	#N/A
GNB2	ENSG00000172354	0.314512	27.8338	4.68212	0.00111144	0.0136296	12	5.24875	0.000265062	0.00460012		759.692	-0.385847	0.155526	-2.48091	0.0131049	0.0432478		#N/A	#N/A	#N/A	#N/A	#N/A	#N/A	#N/A
PDIA3	ENSG00000167004	0.278032	33.1417	4.26946	0.0020246	0.0191827	25	5.24727	0.000265671	0.00460012		2118.8	0.713153	0.167687	4.25287	2.11051e-05	0.00023721		chr15	43771246	43771250	5	+	197.939	three_prime_UTR
ITGA5	ENSG00000161638	0.506865	27.6922	4.75272	0.00100555	0.0127688	11	5.24616	0.000266131	0.00460012		2005.35	0.714887	0.177881	4.01891	5.84683e-05	0.000547242		#N/A	#N/A	#N/A	#N/A	#N/A	#N/A	#N/A
MIF	ENSG00000240972	-0.842592	28.9069	-5.07377	0.000643604	0.009986	4	-5.24067	0.000268407	0.0046209		0.34816	0.0807105	0.140365	0.575004	0.565288	#N/A		#N/A	#N/A	#N/A	#N/A	#N/A	#N/A	#N/A
BSG	ENSG00000172270	0.423222	30.7587	4.85335	0.000872905	0.0119269	9	5.22703	0.00027416	0.00469909		7433.98	-0.291856	0.178141	-1.63834	0.101351	0.208311		chr19	583168	583172	5	+	147.969	three_prime_UTR
ANTXR1	ENSG00000169604	0.936815	23.5505	5.14055	0.00058765	0.00950845	3	5.22475	0.000275133	0.00469909		11450.6	0.089971	0.109434	0.822149	0.410992	0.573912		chr2	69246128	69246132	5	+	325.073	three_prime_UTR
HNRNPC	ENSG00000092199	-0.458613	28.4066	-4.90328	0.000814175	0.0114517	8	-5.21913	0.000277549	0.00471005		4475.08	0.0315877	0.118661	0.266201	0.790084	0.871909		chr14	21234075	21234079	5	-	34.2744	CDS
UTP14A	ENSG00000156697	0.754632	26.414	4.88417	0.000836128	0.0115817	6	5.21613	0.000278844	0.00471005		956.832	-0.0279189	0.146528	-0.190537	0.848889	0.909945		chrX	129908070	129908074	5	+	12.2975	CDS
AKR1B1	ENSG00000085662	-0.283127	31.4668	-4.33273	0.00184379	0.0183531	20	-5.21564	0.000279057	0.00471005		11264	-0.301842	0.283902	-1.06319	0.287696	0.448793		chr7	134451656	134451660	5	-	15.3705	CDS
CKB	ENSG00000166165	0.326936	31.0971	4.42237	0.00161652	0.017011	19	5.19539	0.000288001	0.00484201		1755.87	-0.0407799	0.186025	-0.219217	0.826481	0.895775		#N/A	#N/A	#N/A	#N/A	#N/A	#N/A	#N/A
GINS3	ENSG00000181938	0.589583	23.4168	7.10122	5.31775e-05	0.00275754	2	5.18974	0.000290549	0.00486586		416.956	-0.372245	0.164775	-2.2591	0.0238769	0.0690175		#N/A	#N/A	#N/A	#N/A	#N/A	#N/A	#N/A
MPP6	ENSG00000105926	0.504856	25.6424	5.31339	0.000465774	0.00835289	5	5.18147	0.000294327	0.00487907		1459.39	0.407028	0.184917	2.20113	0.0277265	0.0774861		chr7	24665608	24665612	5	+	25.1974	CDS
MYO18A	ENSG00000196535	-0.82358	24.5343	-4.90037	0.000817474	0.0114606	5	-5.18113	0.000294484	0.00487907		184.246	-0.0101948	0.191325	-0.0532851	0.957505	0.976168		chr17	29097869	29097873	5	-	8.73861	three_prime_UTR
PAIP1	ENSG00000172239	-0.504019	27.8049	-4.83363	0.000897332	0.012107	8	-5.18057	0.000294739	0.00487907		3476.05	0.0998044	0.11019	0.905746	0.36507	0.530126		chr5	43536824	43536828	5	-	92.3672	CDS
PXDN	ENSG00000130508	0.79558	24.0314	5.25177	0.000505772	0.00870737	3	5.16502	0.000301988	0.00496942		1082.88	0.599779	0.120664	4.97065	6.67281e-07	1.40155e-05		chr2	1632508	1632512	5	-	18.6708	three_prime_UTR
PAICS	ENSG00000128050	-0.374206	30.8117	-4.4732	0.00150111	0.0162576	18	-5.16231	0.00030327	0.00496942		7195.41	0.367079	0.13233	2.77396	0.00553789	0.0215685		chr4	56441843	56441847	5	+	89.6465	five_prime_UTR
RBM27	ENSG00000091009	0.348879	26.7153	5.18291	0.000554894	0.00920859	7	5.16149	0.000303661	0.00496942		576.808	0.127601	0.142689	0.894262	0.371182	0.536558		#N/A	#N/A	#N/A	#N/A	#N/A	#N/A	#N/A
LDHA	ENSG00000134333	-0.331265	32.8541	-4.39376	0.00168564	0.017652	19	-5.14861	0.000309841	0.00505136		12549.8	-0.510723	0.116416	-4.38706	1.14893e-05	0.000143886		chr11	18407437	18407441	5	+	291.634	three_prime_UTR
PDCD6IP	ENSG00000170248	-0.341607	29.4398	-4.33364	0.00184132	0.0183531	26	-5.14381	0.000312182	0.00507031		2390.39	-0.240676	0.098141	-2.45235	0.0141928	0.0459582		chr3	33867949	33867953	5	+	30.2563	three_prime_UTR
P4HA1	ENSG00000122884	0.415636	28.735	4.61617	0.00122122	0.0142064	12	5.13906	0.000314513	0.00507291		1250.64	0.660286	0.142028	4.64899	3.33558e-06	5.25453e-05		chr10	73007916	73007920	5	-	79.5589	three_prime_UTR
UPF1	ENSG00000005007	-0.260579	29.2463	-4.08571	0.00266511	0.0228714	33	-5.13868	0.0003147	0.00507291		824.853	-0.692029	0.156381	-4.42528	9.63183e-06	0.000124723		#N/A	#N/A	#N/A	#N/A	#N/A	#N/A	#N/A
AFAP1	ENSG00000196526	-0.492466	24.5907	-5.75745	0.000261329	0.00598278	4	-5.12914	0.000319447	0.00513022		1766.16	-0.539116	0.111167	-4.84959	1.23719e-06	2.39434e-05		chr4	7774816	7774820	5	-	38.8446	CDS
SEC61A1	ENSG00000058262	0.353761	29.2205	4.7073	0.00107237	0.0133746	10	5.11971	0.000324205	0.00518472		5079.88	-0.41695	0.119857	-3.47874	0.00050377	0.0031312		chr3	128070959	128070963	5	+	708.396	three_prime_UTR
MIA3	ENSG00000154305	0.264903	27.8666	4.19865	0.00224955	0.0204426	21	5.11641	0.000325891	0.00518472		787.722	0.32515	0.135128	2.40623	0.016118	0.0508613		chr1	222653267	222653271	5	+	20.9941	CDS
TXN	ENSG00000136810	-0.610091	30.0922	-4.77709	0.000971546	0.0126884	7	-5.11308	0.000327599	0.00518472		5988.55	0.601544	0.178667	3.36685	0.000760315	0.00436942		chr9	110244795	110244799	5	-	25.289	CDS
LMNB2	ENSG00000176619	-1.10745	21.9453	-5.65151	0.00045728	0.00833663	1	-5.31777	0.000327659	0.00518472		785.552	-0.966575	0.131473	-7.35191	1.95389e-13	3.15878e-11		chr19	2430144	2430148	5	-	45.268	three_prime_UTR
ANP32E	ENSG00000143401	0.407078	29.8644	4.83716	0.000892913	0.0120852	8	5.10684	0.000330827	0.00520391		2951.31	1.0285	0.187929	5.47281	4.42945e-08	1.43219e-06		chr1	150219662	150219666	5	-	54.4388	three_prime_UTR
RAC1	ENSG00000136238	0.331432	27.4656	5.59776	0.000320688	0.00675119	6	5.10595	0.00033129	0.00520391		6928.12	0.331424	0.13007	2.54805	0.0108328	0.0372509		chr7	6403241	6403245	5	+	62.454	three_prime_UTR
MRS2	ENSG00000124532	-0.638668	23.5131	-6.30021	0.000133688	0.00426218	2	-5.09988	0.000334471	0.00520897		781.268	0.559057	0.149884	3.72992	0.000191538	0.00143318		chr6	24424995	24424999	5	+	27.1613	three_prime_UTR
CAP1	ENSG00000131236	-0.343456	30.1827	-4.37059	0.00174391	0.0180781	19	-5.09579	0.000336629	0.00520897		2747.91	-0.194216	0.0991022	-1.95976	0.0500243	0.121034		#N/A	#N/A	#N/A	#N/A	#N/A	#N/A	#N/A
HSDL2	ENSG00000119471	0.358826	29.231	4.43979	0.00157595	0.0167638	16	5.09467	0.000337224	0.00520897		1975.26	-0.126201	0.138986	-0.908015	0.36387	0.529191		chr9	112459469	112459473	5	+	22.3708	CDS
NAT10	ENSG00000135372	0.333628	28.543	4.31485	0.00189307	0.0185177	22	5.09067	0.000339352	0.00520897		1406.62	-0.461703	0.140286	-3.29115	0.0009978	0.00543375		chr11	34113815	34113819	5	+	13.1529	CDS
SYPL1	ENSG00000008282	0.595103	26.084	6.72616	8.11057e-05	0.00345138	2	5.08925	0.000340112	0.00520897		1932.72	0.984481	0.134709	7.30822	2.7071e-13	4.12639e-11		#N/A	#N/A	#N/A	#N/A	#N/A	#N/A	#N/A
ACTR10	ENSG00000131966	-0.452188	24.7696	-5.98299	0.000196871	0.00516127	4	-5.0869	0.00034137	0.00520897		708.82	0.1891	0.134323	1.4078	0.159191	0.290983		#N/A	#N/A	#N/A	#N/A	#N/A	#N/A	#N/A
FKBP10	ENSG00000141756	0.251672	28.7099	4.2358	0.00212839	0.0197853	17	5.08517	0.000342302	0.00520897		1889.56	-0.466113	0.171521	-2.71753	0.00657708	0.0248856		chr17	41823135	41823139	5	+	40.1225	three_prime_UTR
DHCR7	ENSG00000172893	0.462941	27.0301	5.3243	0.000459057	0.00833663	5	5.0849	0.000342449	0.00520897		1019.69	-0.265953	0.165828	-1.60378	0.108762	0.219208		#N/A	#N/A	#N/A	#N/A	#N/A	#N/A	#N/A
NAP1L4	ENSG00000205531	-0.324793	29.143	-4.49188	0.00146094	0.0160815	13	-5.08088	0.000344623	0.00520897		441.948	-0.0667954	0.144688	-0.461652	0.644331	0.772994		chr11	2945574	2945578	5	-	26.5905	three_prime_UTR
WDR1	ENSG00000071127	-0.282377	28.8439	-4.36504	0.00175817	0.0180871	15	-5.08067	0.000344739	0.00520897		1566.79	-0.237659	0.102555	-2.31739	0.0204824	0.0614012		chr4	10099009	10099013	5	-	22.1607	CDS
EIF4A2	ENSG00000156976	-0.363368	27.8366	-5.04022	0.00067385	0.0101871	7	-5.08033	0.000344925	0.00520897		5154.55	0.38931	0.123017	3.16468	0.00155256	0.00776279		chr3	186786632	186786636	5	+	184.495	three_prime_UTR
ACSF2	ENSG00000167107	0.642865	26.957	4.66516	0.00113863	0.0136296	8	5.06221	0.000354922	0.00534121		155.605	0.00908278	0.195182	0.0465349	0.962884	0.979372		#N/A	#N/A	#N/A	#N/A	#N/A	#N/A	#N/A
SCAMP3	ENSG00000116521	0.31264	28.2535	4.94494	0.000768423	0.0110612	8	5.05717	0.000357758	0.00536512		447.209	-0.494054	0.173065	-2.85473	0.00430735	0.0175865		#N/A	#N/A	#N/A	#N/A	#N/A	#N/A	#N/A
PIEZO1	ENSG00000103335	0.510125	26.2732	4.70535	0.00107534	0.0133746	8	5.05391	0.0003596	0.00537402		3758.95	-0.179754	0.131024	-1.37191	0.170091	0.306152		chr16	88720703	88720707	5	-	146.791	CDS
POLR1A	ENSG00000068654	1.06298	25.5826	4.61961	0.00121522	0.0142064	7	5.04988	0.000361897	0.00538964		1153.07	-0.615142	0.100244	-6.13645	8.43879e-10	4.87592e-08		chr2	86023375	86023379	5	-	20.1804	three_prime_UTR
PUS7	ENSG00000091127	0.231765	28.3267	4.06437	0.00275242	0.0233197	20	5.0445	0.000364986	0.00541312		1425.71	0.217873	0.106323	2.04917	0.0404456	0.10267		chr7	105508223	105508227	5	-	25.691	CDS
STIP1	ENSG00000168439	-0.356559	30.6645	-4.31997	0.00187883	0.0184202	21	-5.03999	0.000367601	0.00541312		2939.17	-0.160435	0.0888822	-1.80503	0.0710699	0.158224		chr11	64203184	64203188	5	+	20.7538	CDS
MXRA7	ENSG00000182534	0.530834	25.8706	5.4108	0.000409353	0.00800843	4	5.03541	0.000370276	0.00541312		344.676	0.0518874	0.127064	0.408355	0.683013	0.800801		#N/A	#N/A	#N/A	#N/A	#N/A	#N/A	#N/A
P4HA2	ENSG00000072682	0.408127	26.6774	4.67109	0.00112904	0.0136296	9	5.03121	0.000372743	0.00541312		409.327	0.802528	0.120636	6.65248	2.88189e-11	2.49323e-09		chr5	132209167	132209171	5	-	26.9813	CDS
SEC24A	ENSG00000113615	0.449843	25.694	4.99399	0.000718068	0.0105121	6	5.03069	0.000373048	0.00541312		1339.91	0.425545	0.0991283	4.29287	1.76376e-05	0.00020294		#N/A	#N/A	#N/A	#N/A	#N/A	#N/A	#N/A
GTF2F2	ENSG00000188342	0.29054	27.7899	4.78698	0.000958109	0.0126107	9	5.02886	0.00037413	0.00541312		469.702	0.712203	0.154796	4.60092	4.20621e-06	6.29163e-05		chr13	45267266	45267270	5	+	13.8778	CDS
SEC62	ENSG00000008952	0.422134	25.1717	5.42623	0.000401114	0.00794241	5	5.02721	0.000375108	0.00541312		1856.16	0.3042	0.15629	1.94638	0.0516093	0.123882		chr3	169993713	169993717	5	+	12.6634	three_prime_UTR
ACADVL	ENSG00000072778	0.445658	30.4462	4.3624	0.001765	0.0180871	27	5.02623	0.00037569	0.00541312		1038.97	-0.285749	0.146288	-1.95333	0.0507802	0.122455		chr17	7223223	7223227	5	+	34.2322	three_prime_UTR
SLC35F2	ENSG00000110660	0.703356	23.6768	5.73346	0.000269429	0.00603969	2	5.02388	0.000377091	0.00541312		828.183	0.42138	0.115197	3.65792	0.000254275	0.00179994		chr11	107805500	107805504	5	-	68.7532	three_prime_UTR
FKBP1A	ENSG00000088832	-0.796034	25.553	-5.07217	0.000645006	0.009986	3	-5.02387	0.000377097	0.00541312		2603.39	0.0196773	0.123593	0.159211	0.873503	0.924998		#N/A	#N/A	#N/A	#N/A	#N/A	#N/A	#N/A
STT3A	ENSG00000134910	0.343243	27.6025	4.4951	0.00145413	0.0160706	12	5.02124	0.000378669	0.00541312		2429.13	0.251525	0.124357	2.02261	0.0431132	0.107923		chr11	125620900	125620904	5	+	69.7335	three_prime_UTR
RP2	ENSG00000102218	0.544922	25.2167	5.94703	0.000205873	0.00521223	3	5.02045	0.000379148	0.00541312		289.39	1.32444	0.185628	7.1349	9.68592e-13	1.31376e-10		#N/A	#N/A	#N/A	#N/A	#N/A	#N/A	#N/A
IPO8	ENSG00000133704	-0.344616	25.9435	-5.02252	0.000690429	0.0103181	7	-5.01932	0.000379824	0.00541312		1801.24	0.143352	0.0985266	1.45496	0.145681	0.273376		chr12	30630564	30630568	5	-	41.3885	three_prime_UTR
MIA2	ENSG00000150527	0.326764	26.314	4.8474	0.000880195	0.0119507	8	5.00017	0.000391535	0.00554643		645.705	-0.267397	0.1341	-1.99402	0.0461499	0.11381		chr14	39302157	39302161	5	+	13.2468	CDS
EIF4G1	ENSG00000114867	-0.286806	30.788	-4.05225	0.00280333	0.0235196	49	-4.99891	0.000392317	0.00554643		5484.03	-0.470288	0.110917	-4.23999	2.23528e-05	0.000248098		chr3	184327258	184327262	5	+	54.7607	three_prime_UTR
HADHB	ENSG00000138029	0.304021	30.0494	4.25465	0.00206959	0.0193473	18	4.99712	0.000393433	0.00554643		1461.29	0.158183	0.113563	1.39291	0.163648	0.297499		chr2	26290153	26290157	5	+	22.0192	three_prime_UTR
ACTR1A	ENSG00000138107	-0.274012	27.8575	-4.63417	0.00119015	0.0140509	10	-4.99569	0.000394333	0.00554643		1775.38	-0.510858	0.128358	-3.97996	6.89278e-05	0.000625975		chr10	102479844	102479848	5	-	20.2686	three_prime_UTR
NNT	ENSG00000112992	0.603815	27.3652	4.47871	0.00148914	0.016226	14	4.9908	0.000397405	0.00555541		591.743	0.487254	0.156736	3.10875	0.0018788	0.00901924		chr5	43624043	43624047	5	+	30.9395	CDS
TUBA1C	ENSG00000167553	-0.578855	28.0926	-5.18242	0.000555263	0.00920859	4	-4.99056	0.000397552	0.00555541		7790.8	-0.682236	0.160799	-4.24278	2.20771e-05	0.000245719		chr12	49273069	49273073	5	+	30.9631	three_prime_UTR
LPCAT1	ENSG00000153395	0.283563	27.8058	4.5089	0.00142533	0.015934	11	4.97742	0.000405943	0.0056543		535.594	0.218733	0.122527	1.78518	0.0742316	0.163534		chr5	1461614	1461618	5	-	152.557	three_prime_UTR
PRR14L	ENSG00000183530	0.632168	24.3519	6.06791	0.000177267	0.00482885	2	4.97337	0.000408567	0.00567248		1423.37	-0.0158728	0.104452	-0.151963	0.879216	0.92908		chr22	31684552	31684556	5	-	21.9013	three_prime_UTR
PFN1	ENSG00000108518	-0.498329	31.3842	-4.57329	0.00129878	0.0148975	9	-4.96842	0.000411801	0.00569901		4772.3	-0.851347	0.200003	-4.25666	2.07501e-05	0.000233384		chr17	4946687	4946691	5	-	66.3506	CDS
ATP6AP2	ENSG00000182220	-0.852122	26.1408	-4.91876	0.000796846	0.0112817	3	-4.95928	0.000417837	0.00576141		1162.27	-1.21796	0.147706	-8.24585	1.63996e-16	4.77227e-14		#N/A	#N/A	#N/A	#N/A	#N/A	#N/A	#N/A
RRM1	ENSG00000167325	-0.373376	29.8272	-4.23166	0.00214153	0.0198645	28	-4.95755	0.000418987	0.00576141		4399.94	0.159881	0.102441	1.56071	0.118593	0.233871		chr11	4138309	4138313	5	+	45.3793	three_prime_UTR
TANC1	ENSG00000115183	-0.498738	23.6149	-6.23287	0.00014498	0.00442931	3	-4.95159	0.000422985	0.00579786		933.355	-0.0834169	0.104214	-0.800436	0.423458	0.585891		#N/A	#N/A	#N/A	#N/A	#N/A	#N/A	#N/A
FAM50A	ENSG00000071859	0.310037	27.0669	5.04385	0.000670509	0.0101871	7	4.93247	0.000436088	0.00595848		926.55	-0.295364	0.140066	-2.10874	0.0349668	0.0923048		chrX	154449221	154449225	5	+	24.0849	CDS
RBMX	ENSG00000147274	-0.363479	27.5885	-4.52233	0.00139788	0.0157088	10	-4.92755	0.000439521	0.00598538		1890.61	0.146972	0.161928	0.907638	0.364069	0.529384		chrX	136878028	136878032	5	-	40.3252	three_prime_UTR
SRPK1	ENSG00000096063	-0.413965	27.2075	-4.46193	0.00152593	0.0164601	11	-4.92524	0.000441148	0.00598538		3318.54	0.0318492	0.106017	0.300416	0.76386	0.854963		chr6	35834187	35834191	5	-	52.0079	three_prime_UTR
RHOB	ENSG00000143878	-0.782303	24.6359	-4.96777	0.000744531	0.0107989	3	-4.92371	0.000442228	0.00598538		1329.77	-1.16402	0.141427	-8.23051	1.8642e-16	5.13423e-14		#N/A	#N/A	#N/A	#N/A	#N/A	#N/A	#N/A
HIBCH	ENSG00000198130	-0.555234	25.7342	-5.1504	0.000579855	0.00941773	4	-4.91676	0.000447171	0.0060333		76.9924	-0.343935	0.23409	-1.46925	0.141766	0.268009		#N/A	#N/A	#N/A	#N/A	#N/A	#N/A	#N/A
CNNM4	ENSG00000158158	0.644721	22.0293	5.84698	0.000233347	0.00569209	2	4.91197	0.000450608	0.00606068		220.978	0.0159651	0.161481	0.0988664	0.921244	0.954606		#N/A	#N/A	#N/A	#N/A	#N/A	#N/A	#N/A
RFX1	ENSG00000132005	0.762242	24.0282	5.3167	0.000463728	0.00835098	2	4.90808	0.000453417	0.00607003		122.774	-0.363624	0.182781	-1.9894	0.0466575	0.114673		#N/A	#N/A	#N/A	#N/A	#N/A	#N/A	#N/A
UTS2	ENSG00000049247	0.576349	28.5703	6.45345	0.000111403	0.0040566	2	4.90711	0.000454124	0.00607003		0.232107	0.0520586	0.140365	0.37088	0.710727	#N/A		#N/A	#N/A	#N/A	#N/A	#N/A	#N/A	#N/A
IPO5	ENSG00000065150	-0.317703	30.5481	-4.07849	0.00269431	0.0230168	33	-4.89452	0.00046337	0.00617444		7517.52	0.243677	0.113164	2.15331	0.0312944	0.0847205		chr13	97993207	97993211	5	+	133.997	CDS
UBFD1	ENSG00000103353	-0.484817	24.4988	-5.39974	0.00041537	0.00802001	4	-4.88988	0.000466826	0.0062013		1500.25	-1.17237	0.122603	-9.56232	1.15149e-21	9.43883e-19		chr16	23573521	23573525	5	+	6.76315	three_prime_UTR
CCT5	ENSG00000150753	-0.271841	31.7223	-3.98945	0.00308367	0.0250891	28	-4.88778	0.000468401	0.00620307		17822.7	0.142024	0.123425	1.15069	0.249858	0.405207		chr5	10254810	10254814	5	+	263.976	three_prime_UTR
DCBLD1	ENSG00000164465	-0.67037	22.1469	-5.64339	0.000302362	0.0065548	2	-4.88524	0.00047031	0.00620925		508.387	0.1064	0.111779	0.951878	0.341159	0.506845		chr6	117532383	117532387	5	+	11.6297	CDS
FLOT2	ENSG00000132589	0.393586	27.0142	4.52724	0.00138799	0.0156795	9	4.8751	0.000478023	0.00629178		652.47	-0.74846	0.148803	-5.02986	4.90828e-07	1.07318e-05		chr17	28882131	28882135	5	-	22.9563	CDS
PRMT5	ENSG00000100462	-0.24817	28.6925	-4.14356	0.00244293	0.0214142	15	-4.86851	0.000483104	0.00629841		1185.88	-0.581505	0.114252	-5.08968	3.58676e-07	8.21892e-06		chr14	22924096	22924100	5	-	17.2091	three_prime_UTR
CARHSP1	ENSG00000153048	-0.609786	26.1391	-6.01035	0.00019031	0.00508398	2	-4.86709	0.000484205	0.00629841		1954.29	0.0692303	0.162746	0.425388	0.670554	0.791695		chr16	8853605	8853609	5	-	18.1711	three_prime_UTR
SLC39A7	ENSG00000112473	0.622785	26.5628	5.90634	0.0002166	0.0053887	2	4.86697	0.000484301	0.00629841		56.4617	0.283713	0.218482	1.29857	0.194092	0.337987		chr6	33204319	33204323	5	+	200.896	three_prime_UTR
DHRS3	ENSG00000162496	0.519805	24.8325	5.83073	0.000238176	0.00571887	3	4.86564	0.000485339	0.00629841		336.421	0.123938	0.143175	0.865636	0.38669	0.550033		#N/A	#N/A	#N/A	#N/A	#N/A	#N/A	#N/A
DYNLRB1	ENSG00000125971	-0.480423	26.0055	-5.37974	0.0004265	0.00808659	4	-4.86315	0.000487283	0.00629841		345.076	-0.22827	0.203636	-1.12097	0.262301	0.420233		#N/A	#N/A	#N/A	#N/A	#N/A	#N/A	#N/A
CNOT7	ENSG00000198791	-0.57228	24.131	-6.38207	0.000121234	0.00411581	2	-4.86312	0.000487307	0.00629841		927.074	-0.0696665	0.159212	-0.43757	0.661698	0.785367		chr8	17232528	17232532	5	-	12.2644	three_prime_UTR
SAMHD1	ENSG00000101347	0.724671	23.5629	5.36455	0.000435162	0.0081432	2	4.86081	0.000489116	0.00630286		305.109	0.125054	0.140965	0.887126	0.375011	0.539704		#N/A	#N/A	#N/A	#N/A	#N/A	#N/A	#N/A
PITPNA	ENSG00000174238	-0.585576	25.9816	-4.75052	0.00100868	0.0127688	5	-4.85375	0.000494701	0.0063558		1011.05	-0.796887	0.103672	-7.68663	1.51061e-14	2.98485e-12		#N/A	#N/A	#N/A	#N/A	#N/A	#N/A	#N/A
PLS3	ENSG00000102024	-0.26031	30.7927	-3.91003	0.00348143	0.0269984	32	-4.85173	0.000496307	0.00635746		3210.07	0.540898	0.163096	3.31644	0.000911731	0.00505272		chrX	115647577	115647581	5	+	11.5751	three_prime_UTR
AGO2	ENSG00000123908	-0.461758	25.2237	-5.00039	0.000711772	0.0104858	5	-4.84513	0.000501604	0.00640625		5291.11	-0.582136	0.125491	-4.63888	3.50299e-06	5.45383e-05		chr8	140521705	140521709	5	-	124.84	three_prime_UTR
SSB	ENSG00000138385	0.219634	30.6407	3.97275	0.00316314	0.0255905	17	4.83849	0.000506995	0.00645594		966.875	0.613322	0.170971	3.58729	0.000334135	0.00224416		#N/A	#N/A	#N/A	#N/A	#N/A	#N/A	#N/A
PDIA5	ENSG00000065485	0.355159	26.2836	4.75835	0.000997578	0.0127688	7	4.82314	0.000519679	0.00659793		463.196	0.536916	0.132471	4.05309	5.05451e-05	0.000486454		#N/A	#N/A	#N/A	#N/A	#N/A	#N/A	#N/A
C17orf75	ENSG00000108666	-0.735743	22.5501	-5.2533	0.000504736	0.00870737	2	-4.81503	0.000526521	0.00666514		310.417	0.16544	0.156217	1.05904	0.289584	0.45065		#N/A	#N/A	#N/A	#N/A	#N/A	#N/A	#N/A
HPDL	ENSG00000186603	0.448229	29.1723	4.26226	0.00204633	0.0191883	16	4.81202	0.000529088	0.00667798		180.967	0.0913932	0.201234	0.454164	0.649711	0.776936		#N/A	#N/A	#N/A	#N/A	#N/A	#N/A	#N/A
CDKN2AIP	ENSG00000168564	0.379537	27.5944	4.19597	0.00225856	0.0204426	18	4.81007	0.000530752	0.0066794		507.646	-0.228148	0.158185	-1.44228	0.149223	0.278204		#N/A	#N/A	#N/A	#N/A	#N/A	#N/A	#N/A
HNRNPF	ENSG00000169813	-0.33315	30.1731	-4.29786	0.00194121	0.01886	12	-4.7992	0.000540151	0.00677787		3139.75	-0.404575	0.128829	-3.14041	0.00168711	0.0082854		chr10	43387484	43387488	5	-	61.2432	CDS
SRPRA	ENSG00000182934	0.303173	29.5844	4.02213	0.00293426	0.0242313	24	4.78857	0.000549503	0.00687517		1659.74	0.0820942	0.121832	0.673833	0.500417	0.653757		chr11	126265975	126265979	5	-	57.5826	CDS
GIPC1	ENSG00000123159	-0.385199	25.4584	-6.08809	0.000172929	0.00480185	4	-4.77811	0.000558885	0.0069723		528.452	-0.440578	0.199106	-2.21278	0.0269127	0.0758338		#N/A	#N/A	#N/A	#N/A	#N/A	#N/A	#N/A
TBC1D15	ENSG00000121749	-0.641111	24.4013	-5.06657	0.000649967	0.0100267	3	-4.7743	0.000562338	0.00699509		484.931	0.751955	0.194949	3.8572	0.000114694	0.000949162		#N/A	#N/A	#N/A	#N/A	#N/A	#N/A	#N/A
TUBB	ENSG00000196230	-0.359663	31.3708	-4.93876	0.000775032	0.0110835	6	-4.76842	0.000567719	0.00704168		86.8849	-0.807716	0.231963	-3.48209	0.000497508	0.00310324		chr6	30724269	30724273	5	+	100.434	CDS
HNRNPA0	ENSG00000177733	-0.294695	30.4239	-4.39045	0.00169383	0.0176948	10	-4.7576	0.000577762	0.00714565		2766.91	-0.496462	0.0985438	-5.03799	4.70458e-07	1.03146e-05		#N/A	#N/A	#N/A	#N/A	#N/A	#N/A	#N/A
PKP2	ENSG00000057294	-0.520056	24.99	-4.56863	0.00130752	0.0149273	6	-4.75304	0.000582044	0.00717199		538.387	0.35697	0.138366	2.57989	0.00988307	0.0345067		#N/A	#N/A	#N/A	#N/A	#N/A	#N/A	#N/A
DPM1	ENSG00000000419	0.293506	27.4803	4.49411	0.00145621	0.0160706	9	4.75179	0.000583224	0.00717199		859.794	0.610577	0.166907	3.65819	0.000254002	0.00179881		chr20	50955230	50955234	5	-	4.11065	CDS
ITGB5	ENSG00000082781	0.362461	25.8848	5.36583	0.000434425	0.0081432	5	4.74762	0.000587182	0.00720009		584.774	0.119228	0.119453	0.998118	0.318222	0.483347		chr3	124796460	124796464	5	-	20.9796	CDS
TM9SF2	ENSG00000125304	0.373255	28.1429	4.29368	0.00195326	0.0189343	11	4.73956	0.000594917	0.00727422		3641.69	0.393307	0.106393	3.69674	0.000218388	0.00159167		chr13	99563180	99563184	5	+	23.3042	three_prime_UTR
LAMB1	ENSG00000091136	0.517644	25.927	5.0142	0.00069837	0.0103968	4	4.7331	0.000601192	0.00733012		1755	0.770575	0.12028	6.40651	1.48887e-10	1.06381e-08		chr7	107935522	107935526	5	-	56.741	CDS
HMGB2	ENSG00000164104	0.492295	29.163	4.76682	0.000985722	0.0127688	5	4.72883	0.000605377	0.00736029		5110.6	0.858885	0.109407	7.85035	4.14886e-15	9.09624e-13		chr4	173332068	173332072	5	-	15.7088	three_prime_UTR
LMNB1	ENSG00000113368	-0.443136	26.0931	-4.35903	0.00177378	0.0181339	9	-4.72466	0.000609487	0.00738938		1139.17	-0.301312	0.11957	-2.51996	0.0117369	0.0397144		chr5	126810198	126810202	5	+	7.61838	CDS
YTHDF2	ENSG00000198492	-0.426682	25.8417	-4.67507	0.00112266	0.0136296	6	-4.71966	0.000614468	0.00742885		1013.91	-0.173625	0.109622	-1.58385	0.113228	0.225624		chr1	28769448	28769452	5	+	26.454	three_prime_UTR
KPNA6	ENSG00000025800	-0.239894	27.29	-3.97534	0.00315065	0.0255375	16	-4.71543	0.000618705	0.00745199		3251.06	-0.195372	0.101968	-1.91602	0.055363	0.130498		chr1	32169990	32169994	5	+	12.5999	three_prime_UTR
SEC31A	ENSG00000138674	0.223731	29.6776	3.71009	0.00474241	0.0321017	29	4.71144	0.00062274	0.00745199		3597.97	-0.00883966	0.102405	-0.0863207	0.931212	0.960957		chr4	82853610	82853614	5	-	20.2062	CDS
PKM	ENSG00000067225	-0.254225	34.0084	-3.78707	0.00420771	0.0297372	36	-4.71098	0.000623202	0.00745199		11045.2	-0.199058	0.138149	-1.4409	0.149614	0.278763		chr15	72208765	72208769	5	-	104.077	three_prime_UTR
NFXL1	ENSG00000170448	-0.593877	24.4773	-5.12919	0.000596782	0.00955345	3	-4.71076	0.000623429	0.00745199		378.432	0.0192783	0.143236	0.134591	0.892936	0.937574		#N/A	#N/A	#N/A	#N/A	#N/A	#N/A	#N/A
SPAG7	ENSG00000091640	0.383323	25.8406	5.15275	0.000578007	0.00941773	5	4.70917	0.000625039	0.00745199		396.402	0.0269909	0.154332	0.174889	0.861167	0.917703		chr17	4959381	4959385	5	-	19.9324	three_prime_UTR
BOD1L1	ENSG00000038219	0.515139	26.2056	4.27244	0.00201566	0.0191531	10	4.68862	0.000646316	0.00766683		1302.68	0.323161	0.156843	2.06041	0.0393593	0.100614		chr4	13601538	13601542	5	-	25.341	CDS
GLG1	ENSG00000090863	0.295228	28.6284	3.93442	0.00335378	0.0264856	24	4.68762	0.000647369	0.00766683		1799.75	0.0197141	0.0948155	0.20792	0.835291	0.9007		chr16	74452389	74452393	5	-	48.4876	three_prime_UTR
SPRYD7	ENSG00000123178	0.794586	23.6542	5.95709	0.00032156	0.00675119	1	4.85182	0.000650683	0.00766683		213.327	0.479685	0.222971	2.15133	0.0314498	0.0850692		#N/A	#N/A	#N/A	#N/A	#N/A	#N/A	#N/A
PSMB1	ENSG00000008018	-0.269666	29.6721	-4.24318	0.00210514	0.0196115	11	-4.68408	0.000651118	0.00766683		2908.94	0.303399	0.123378	2.4591	0.0139287	0.0452936		chr6	170535398	170535402	5	-	16.892	CDS
SEC61B	ENSG00000106803	0.559672	28.0897	4.8197	0.000915033	0.0122307	4	4.68329	0.000651966	0.00766683		1218.47	-0.163481	0.15652	-1.04447	0.296267	0.458938		#N/A	#N/A	#N/A	#N/A	#N/A	#N/A	#N/A
PFN3	ENSG00000196570	-0.566793	23.084	-5.96437	0.000201477	0.00518089	2	-4.68111	0.000654284	0.00767312		0	#N/A	#N/A	#N/A	#N/A	#N/A		#N/A	#N/A	#N/A	#N/A	#N/A	#N/A	#N/A
WDHD1	ENSG00000198554	0.399411	26.3446	4.32865	0.00185492	0.0183531	9	4.67392	0.000662011	0.00774265		660.701	0.405142	0.13961	2.90196	0.00370838	0.0155781		chr14	55000533	55000537	5	-	14.5653	CDS
LRRC59	ENSG00000108829	0.351914	31.0439	4.12069	0.00252832	0.0218952	14	4.65918	0.000678139	0.00787622		4308.3	-0.376634	0.108661	-3.46614	0.00052798	0.00326141		chr17	50381938	50381942	5	-	89.1798	three_prime_UTR
BAZ1B	ENSG00000009954	-0.424883	25.8217	-4.36377	0.00176147	0.0180871	8	-4.65747	0.000680035	0.00787622		3521.76	-0.557512	0.094472	-5.90134	3.6056e-09	1.71749e-07		chr7	73510742	73510746	5	-	101.098	CDS
CAVIN3	ENSG00000170955	0.43339	26.5795	5.32065	0.000461294	0.00834206	4	4.65736	0.000680159	0.00787622		198.022	-0.716728	0.184032	-3.89459	9.83647e-05	0.000839641		#N/A	#N/A	#N/A	#N/A	#N/A	#N/A	#N/A
SRP14	ENSG00000140319	0.312247	29.3134	5.0325	0.000681028	0.010213	6	4.65683	0.000680751	0.00787622		1662.57	0.637209	0.14684	4.33949	1.42816e-05	0.000171733		chr15	40036232	40036236	5	-	90.2451	three_prime_UTR
HGS	ENSG00000185359	-0.275628	27.158	-4.21537	0.00219412	0.0202	11	-4.65335	0.000684632	0.00788825		1680.76	-0.814085	0.179064	-4.54633	5.459e-06	7.80798e-05		#N/A	#N/A	#N/A	#N/A	#N/A	#N/A	#N/A
WDR70	ENSG00000082068	0.308471	26.6415	4.50119	0.00144134	0.0160298	8	4.65262	0.000685457	0.00788825		1167.05	0.0600783	0.121081	0.496183	0.619765	0.754782		chr5	37479926	37479930	5	+	17.8699	CDS
DCPS	ENSG00000110063	0.412348	27.2239	4.45387	0.00154393	0.0165713	7	4.64366	0.000695572	0.00798331		396.296	-0.44207	0.175214	-2.52303	0.0116349	0.039436		#N/A	#N/A	#N/A	#N/A	#N/A	#N/A	#N/A
HSPB11	ENSG00000081870	-0.468712	25.8645	-5.0763	0.000641376	0.009986	4	-4.63843	0.000701553	0.00803054		891.459	0.863429	0.19708	4.3811	1.18082e-05	0.000147215		#N/A	#N/A	#N/A	#N/A	#N/A	#N/A	#N/A
SQSTM1	ENSG00000161011	-0.492717	25.4017	-4.64745	0.00116778	0.0138843	5	-4.63321	0.000707583	0.00807808		328.394	-1.27181	0.243347	-5.22635	1.72886e-07	4.52872e-06		chr5	179822961	179822965	5	+	27.6583	five_prime_UTR
MCMBP	ENSG00000197771	-0.446764	27.4731	-4.1953	0.00226085	0.0204426	11	-4.63086	0.000710305	0.0080877		1966.51	-0.209856	0.0976993	-2.14798	0.0317155	0.0856521		#N/A	#N/A	#N/A	#N/A	#N/A	#N/A	#N/A
MRPS15	ENSG00000116898	0.584181	25.4596	5.03805	0.00067586	0.0101871	3	4.62914	0.000712315	0.0080892		2529.4	0.0631419	0.0933709	0.676248	0.498883	0.652325		chr1	36461306	36461310	5	-	68.3151	CDS
PRXL2A	ENSG00000122378	0.645866	22.8135	5.28734	0.000482252	0.00847189	2	4.62565	0.000716401	0.00809616		77.0712	0.537052	0.201974	2.65902	0.00783693	0.0286174		#N/A	#N/A	#N/A	#N/A	#N/A	#N/A	#N/A
ATL3	ENSG00000184743	0.213972	29.8488	3.73201	0.00458319	0.0313112	20	4.6254	0.000716691	0.00809616		1796.37	0.281333	0.137401	2.04754	0.0406054	0.102994		chr11	63624983	63624987	5	-	71.6698	three_prime_UTR
CD276	ENSG00000103855	1.52374	24.9976	4.33628	0.00183417	0.0183531	2	4.6238	0.000718575	0.0080962		433.338	-0.0113333	0.18303	-0.0619206	0.950626	0.972871		#N/A	#N/A	#N/A	#N/A	#N/A	#N/A	#N/A
TRMT2A	ENSG00000099899	0.316821	26.3904	4.33202	0.00184573	0.0183531	9	4.6191	0.000724131	0.00813749		290.346	-0.532522	0.197037	-2.70265	0.00687885	0.0257836		#N/A	#N/A	#N/A	#N/A	#N/A	#N/A	#N/A
PHACTR4	ENSG00000204138	0.774524	22.9107	4.85377	0.00087239	0.0119269	2	4.61645	0.000727284	0.00815165		1293.04	-0.174338	0.104374	-1.67031	0.0948573	0.197553		chr1	28476217	28476221	5	+	12.8055	three_prime_UTR
ATP5F1A	ENSG00000152234	0.258075	32.9488	3.78235	0.00423856	0.0298573	26	4.61177	0.000732894	0.00819318		5227.02	0.221792	0.127002	1.74637	0.0807467	0.174492		chr18	46091757	46091761	5	-	281.68	three_prime_UTR
NCSTN	ENSG00000162736	0.385368	26.7811	4.33931	0.00182601	0.0183531	8	4.60126	0.000745647	0.00831416		1674.23	0.00646726	0.140024	0.0461869	0.963161	0.979377		#N/A	#N/A	#N/A	#N/A	#N/A	#N/A	#N/A
L1CAM	ENSG00000198910	0.803812	28.7992	4.1207	0.00252829	0.0218952	19	4.58711	0.000763185	0.00848772		2375.89	-0.096542	0.152941	-0.631235	0.527887	0.677152		#N/A	#N/A	#N/A	#N/A	#N/A	#N/A	#N/A
CDS2	ENSG00000101290	0.495857	24.6727	5.42401	0.000402288	0.00794241	3	4.57455	0.000779127	0.00864268		802.111	0.110734	0.121743	0.909572	0.363048	0.528572		chr20	5195056	5195060	5	+	91.3628	three_prime_UTR
FAS	ENSG00000026103	0.448703	25.6438	4.673	0.00112598	0.0136296	5	4.56742	0.00078833	0.00872229		1409.21	1.33952	0.152686	8.77305	1.73887e-18	7.73072e-16		#N/A	#N/A	#N/A	#N/A	#N/A	#N/A	#N/A
ZFC3H1	ENSG00000133858	0.401231	24.99	5.40207	0.000414094	0.00802001	4	4.56023	0.000797723	0.00878403		2904.69	0.552519	0.139594	3.95803	7.55697e-05	0.000674496		chr12	71634723	71634727	5	-	3.09231	CDS
RPAP3	ENSG00000005175	-0.279051	26.8223	-4.02141	0.00293749	0.0242313	13	-4.55854	0.000799942	0.00878403		809.028	0.411518	0.189192	2.17514	0.0296198	0.0813008		#N/A	#N/A	#N/A	#N/A	#N/A	#N/A	#N/A
ACADM	ENSG00000117054	0.279065	30.6518	3.88398	0.00362342	0.0274564	18	4.55847	0.000800033	0.00878403		1651.77	0.859823	0.167117	5.14503	2.67472e-07	6.49603e-06		chr1	75734842	75734846	5	+	19.1095	three_prime_UTR
NME1	ENSG00000239672	-0.334136	30.7284	-4.0465	0.00282784	0.0236331	13	-4.55056	0.000810543	0.00887678		1380.48	-0.328354	0.110565	-2.96978	0.00298015	0.0131109		chr17	51161803	51161807	5	+	30.3664	three_prime_UTR
RFC3	ENSG00000133119	0.295699	27.6427	4.27854	0.00199752	0.0191037	9	4.54394	0.000819443	0.00895148		2369.67	0.559341	0.136169	4.1077	3.99623e-05	0.000401001		chr13	33837452	33837456	5	+	13.8476	three_prime_UTR
EFHD2	ENSG00000142634	-0.604941	27.1529	-4.21466	0.00219647	0.0202	7	-4.53939	0.000825615	0.00899607		1049.55	-0.460838	0.151934	-3.03314	0.00242021	0.011074		#N/A	#N/A	#N/A	#N/A	#N/A	#N/A	#N/A
TIAL1	ENSG00000151923	-0.320972	27.1459	-4.35208	0.001792	0.0182767	8	-4.53677	0.000829196	0.00901227		2825.12	0.0885631	0.102605	0.863142	0.388059	0.551236		chr10	119576695	119576699	5	-	17.9498	three_prime_UTR
GTF2B	ENSG00000137947	0.43582	25.9746	4.66726	0.00113522	0.0136296	5	4.53381	0.000833259	0.00903362		881.658	0.13967	0.165036	0.846298	0.397386	0.560168		#N/A	#N/A	#N/A	#N/A	#N/A	#N/A	#N/A
NXF1	ENSG00000162231	0.2724	28.5568	4.0408	0.00285238	0.0237459	12	4.5293	0.000839484	0.00907824		886.105	-0.224735	0.122185	-1.8393	0.0658711	0.149055		#N/A	#N/A	#N/A	#N/A	#N/A	#N/A	#N/A
QRICH1	ENSG00000198218	0.344966	26.6098	5.10899	0.000613411	0.00963548	5	4.51969	0.000852927	0.00920049		2179.68	-0.415602	0.11689	-3.55548	0.000377285	0.00247884		chr3	49030187	49030191	5	-	106.559	three_prime_UTR
UBR4	ENSG00000127481	-0.242609	29.1851	-3.61172	0.00553173	0.0348588	55	-4.5168	0.000857015	0.00922148		2902.9	-0.39443	0.128168	-3.07744	0.00208787	0.00982833		chr1	19099651	19099655	5	-	23.5677	CDS
PAGR1	ENSG00000280789	-0.516857	20.6186	-6.10248	0.000169904	0.0047485	2	-4.50958	0.000867315	0.00930904		42.2307	-0.769527	0.242597	-3.17204	0.00151372	0.00760424		#N/A	#N/A	#N/A	#N/A	#N/A	#N/A	#N/A
FYN	ENSG00000010810	0.648644	25.4403	4.11551	0.0025481	0.021978	9	4.50799	0.000869599	0.00931034		3118.04	-0.289006	0.122542	-2.35843	0.0183523	0.056347		chr6	111694654	111694658	5	-	38.71	CDS
TMX4	ENSG00000125827	0.435062	24.5424	5.0428	0.000671476	0.0101871	4	4.50588	0.000872639	0.0093197		482.896	0.283389	0.131125	2.16121	0.0306788	0.0834916		chr20	7982361	7982365	5	-	4.36701	CDS
TMPO	ENSG00000120802	0.427331	28.3769	3.95788	0.00323571	0.0259339	20	4.50188	0.000878434	0.00935836		3634.87	0.165574	0.148309	1.11641	0.264247	0.422547		chr12	98527976	98527980	5	+	17.5156	CDS
DECR1	ENSG00000104325	0.311602	27.9178	4.32657	0.0018606	0.0183671	8	4.49837	0.000883555	0.00937172		313.933	0.384465	0.16026	2.39901	0.0164393	0.0516612		#N/A	#N/A	#N/A	#N/A	#N/A	#N/A	#N/A
RPN2	ENSG00000118705	0.247237	30.4607	3.74211	0.0045118	0.0310204	20	4.49541	0.000887905	0.00937172		8753.02	-0.0953498	0.138272	-0.689582	0.490457	0.645116		chr20	37228628	37228632	5	+	122.447	CDS
RUFY1	ENSG00000176783	0.381884	24.7248	5.46687	0.000380262	0.00772003	4	4.49476	0.000888853	0.00937172		50.4058	0.27586	0.232411	1.18695	0.235249	0.388802		chr5	179569341	179569345	5	+	3.22788	CDS
ADAM9	ENSG00000168615	0.667225	26.8959	4.96989	0.000742348	0.0107989	2	4.49411	0.000889813	0.00937172		1536.43	1.08246	0.13657	7.92606	2.26213e-15	5.24715e-13		chr8	39104662	39104666	5	+	125.487	three_prime_UTR
CCT3	ENSG00000163468	-0.20449	31.4476	-3.51665	0.00642627	0.0380974	27	-4.49359	0.000890574	0.00937172		9556.66	-0.473696	0.0863435	-5.48618	4.10723e-08	1.35818e-06		chr1	156317534	156317538	5	-	143.686	three_prime_UTR
SFXN3	ENSG00000107819	0.379283	27.1687	4.33222	0.00184519	0.0183531	7	4.48832	0.000898398	0.00943099		598.684	0.0738887	0.174352	0.42379	0.671719	0.792603		#N/A	#N/A	#N/A	#N/A	#N/A	#N/A	#N/A
GSPT1	ENSG00000103342	-0.259247	29.1501	-3.77704	0.00427359	0.0299082	19	-4.4852	0.000903049	0.00945674		9256.56	0.247549	0.130908	1.89101	0.0586232	0.136317		chr16	11896617	11896621	5	-	118.509	CDS
NUP54	ENSG00000138750	0.323613	27.6892	4.01042	0.00298688	0.0244867	12	4.47419	0.000919701	0.00960775		765.017	0.588823	0.134593	4.37485	1.21517e-05	0.000150299		#N/A	#N/A	#N/A	#N/A	#N/A	#N/A	#N/A
EIF3M	ENSG00000149100	-0.262204	29.541	-3.89019	0.00358902	0.0273885	14	-4.46578	0.00093263	0.00971922		4072.99	0.360737	0.127103	2.83814	0.00453768	0.0183895		chr11	32588617	32588621	5	+	172.256	CDS
PGD	ENSG00000142657	-0.27046	30.1219	-3.83195	0.00392564	0.0285405	16	-4.45352	0.00095181	0.00987141		1019.2	-0.200598	0.177869	-1.12778	0.259411	0.416771		chr1	10404197	10404201	5	+	49.6271	three_prime_UTR
GOPC	ENSG00000047932	-0.607318	25.6017	-4.28094	0.00199042	0.0191037	5	-4.45275	0.000953036	0.00987141		733.81	0.185755	0.195479	0.950256	0.341982	0.507645		#N/A	#N/A	#N/A	#N/A	#N/A	#N/A	#N/A
ATP2B4	ENSG00000058668	0.390098	26.1994	4.27709	0.0020018	0.0191037	7	4.45207	0.000954114	0.00987141		1303.89	0.265106	0.137096	1.93372	0.053147	0.126524		chr1	203743157	203743161	5	+	22.8076	three_prime_UTR
PCBD1	ENSG00000166228	-0.51024	25.7998	-4.63397	0.0011905	0.0140509	4	-4.44702	0.000962154	0.00991629		722.639	-0.27225	0.169415	-1.60699	0.108056	0.218252		#N/A	#N/A	#N/A	#N/A	#N/A	#N/A	#N/A
FKBP4	ENSG00000004478	-0.28209	31.3338	-3.70213	0.00480165	0.0322407	30	-4.44646	0.00096306	0.00991629		3314.63	-0.0789394	0.109039	-0.723959	0.469091	0.627485		chr12	2798720	2798724	5	+	122.973	CDS
GOLGB1	ENSG00000173230	0.250669	28.4572	3.60285	0.00560933	0.0349716	37	4.4442	0.000966684	0.00992985		1751.39	0.114975	0.141333	0.813506	0.415928	0.578964		chr3	121695747	121695751	5	-	28.9363	three_prime_UTR
GLMN	ENSG00000174842	-0.444419	25.1175	-4.32188	0.00187354	0.0184139	6	-4.44081	0.000972146	0.00995183		271.504	0.669957	0.219615	3.05059	0.00228389	0.0105922		#N/A	#N/A	#N/A	#N/A	#N/A	#N/A	#N/A
SUCLA2	ENSG00000136143	0.270002	28.2122	3.96245	0.00321322	0.0258017	12	4.44001	0.000973448	0.00995183		550.445	0.916359	0.202221	4.53148	5.85733e-06	8.2596e-05		chr13	47948967	47948971	5	-	0.729315	CDS
ACAT1	ENSG00000075239	0.272765	30.1031	3.84609	0.00384097	0.0283707	15	4.43511	0.000981417	0.0100095		846.851	0.815665	0.118345	6.89229	5.49006e-12	5.8191e-10		chr11	108138947	108138951	5	+	21.1724	CDS
ATP2C1	ENSG00000017260	0.378589	25.5458	4.7517	0.001007	0.0127688	5	4.43292	0.000985003	0.0100224		1457.57	0.351772	0.150226	2.34161	0.0192007	0.0581691		chr3	130999631	130999635	5	+	63.596	three_prime_UTR
ME1	ENSG00000065833	-0.316713	27.1502	-3.88476	0.00361907	0.0274564	15	-4.43068	0.00098868	0.010036		653.575	0.392563	0.181824	2.15903	0.0308482	0.0838185		chr6	83211100	83211104	5	-	23.7945	three_prime_UTR
PTMA	ENSG00000187514	0.354236	30.9838	4.51026	0.00142252	0.015934	6	4.42823	0.000992725	0.0100534		625.761	0.502465	0.161067	3.1196	0.00181099	0.00875676		chr2	231711919	231711923	5	+	62.39	three_prime_UTR
TAGLN2	ENSG00000158710	-0.392909	30.8516	-3.93678	0.00334172	0.0264389	14	-4.42212	0.00100289	0.0101191		2001.3	-0.219647	0.166662	-1.31792	0.187529	0.330249		chr1	159918881	159918885	5	-	36.5026	CDS
ARFIP1	ENSG00000164144	0.679383	23.4316	4.81197	0.000925016	0.0123259	2	4.4215	0.00100391	0.0101191		349.063	0.0828162	0.14616	0.566615	0.570976	0.71294		chr4	152911466	152911470	5	+	144.287	three_prime_UTR
UBE3C	ENSG00000009335	-0.41466	24.8402	-6.00591	0.000191358	0.00508398	3	-4.41973	0.00100689	0.0101254		1953.53	-0.00402672	0.0893183	-0.0450828	0.964041	0.979811		chr7	157268305	157268309	5	+	25.6405	three_prime_UTR
GTF2F1	ENSG00000125651	0.244749	27.4647	4.08509	0.00266762	0.0228714	10	4.40641	0.0010295	0.0103286		522.138	-0.234471	0.117471	-1.99599	0.0459354	0.113404		chr19	6381183	6381187	5	-	16.9924	CDS
RNF20	ENSG00000155827	0.344141	26.6539	4.17906	0.00231636	0.0207557	8	4.40375	0.00103408	0.0103504		508.831	0.159539	0.152982	1.04286	0.297013	0.459649		chr9	101562000	101562004	5	+	16.191	CDS
GNL3	ENSG00000163938	0.261664	28.667	3.83791	0.00388972	0.0284717	14	4.40169	0.00103765	0.010362		1745.7	0.199969	0.12035	1.66156	0.0966005	0.200401		chr3	52690988	52690992	5	+	16.6306	CDS
MIER1	ENSG00000198160	0.559269	24.1705	5.36705	0.000433727	0.0081432	2	4.39935	0.00104171	0.0103785		1325.68	0.494498	0.165146	2.99431	0.00275065	0.0122973		chr1	66976604	66976608	5	+	27.1972	CDS
SF3B5	ENSG00000169976	-0.60442	23.0333	-5.05675	0.000658763	0.0101261	2	-4.38783	0.00106194	0.0105556		1665.97	-0.415771	0.153068	-2.71625	0.00660252	0.0249701		#N/A	#N/A	#N/A	#N/A	#N/A	#N/A	#N/A
SGPL1	ENSG00000166224	0.472761	25.4085	4.11593	0.00254647	0.021978	7	4.37469	0.00108553	0.0107653		755.981	0.384896	0.114745	3.35435	0.000795522	0.00452303		chr10	70869792	70869796	5	+	30.1034	CDS
ZBTB7A	ENSG00000178951	-1.14916	22.9333	-4.17949	0.0023149	0.0207557	2	-4.3653	0.00110271	0.0109105		532.334	-1.12279	0.178895	-6.27627	3.46791e-10	2.32234e-08		chr19	4046727	4046731	5	-	12.03	three_prime_UTR
ITGB6	ENSG00000115221	0.453998	27.4513	6.87755	6.82651e-05	0.00319362	2	4.36358	0.0011059	0.010917		1.71157	0.0965062	0.269363	0.358275	0.720138	#N/A		#N/A	#N/A	#N/A	#N/A	#N/A	#N/A	#N/A
SNX12	ENSG00000147164	-0.61399	25.5424	-4.17785	0.00232059	0.0207557	5	-4.3622	0.00110845	0.0109171		476.219	-0.394128	0.162465	-2.42593	0.0152693	0.048721		chrX	71059576	71059580	5	-	81.8818	three_prime_UTR
PC	ENSG00000173599	0.403214	30.3417	3.78056	0.00425036	0.0298914	36	4.36065	0.00111134	0.0109171		516.319	-0.701983	0.194304	-3.61281	0.000302892	0.00207703		chr11	66848984	66848988	5	-	7.12693	three_prime_UTR
TSPO	ENSG00000100300	-0.472726	27.6361	-5.16701	0.000566955	0.00927822	3	-4.35919	0.00111406	0.0109171		572.377	-0.812413	0.304661	-2.66661	0.00766208	0.0280943		#N/A	#N/A	#N/A	#N/A	#N/A	#N/A	#N/A
PTP4A2	ENSG00000184007	-0.55175	24.0377	-5.33472	0.000452741	0.00833663	2	-4.35811	0.00111606	0.0109171		10861.9	0.46679	0.147842	3.15736	0.00159207	0.00792324		#N/A	#N/A	#N/A	#N/A	#N/A	#N/A	#N/A
PHB	ENSG00000167085	0.238561	32.0879	3.61888	0.00546982	0.0346717	20	4.34918	0.0011329	0.0110123		1967.82	-0.0862443	0.124503	-0.69271	0.488492	0.643747		chr17	49404326	49404330	5	-	45.4765	three_prime_UTR
CD81	ENSG00000110651	0.526409	25.3768	4.82608	0.000906884	0.0121855	3	4.34838	0.00113441	0.0110123		836.387	-0.274471	0.146931	-1.86802	0.0617586	0.141855		#N/A	#N/A	#N/A	#N/A	#N/A	#N/A	#N/A
GPD2	ENSG00000115159	0.248492	29.2136	3.59515	0.00567769	0.0351608	24	4.348	0.00113514	0.0110123		1590.01	0.195188	0.145777	1.33895	0.180588	0.32081		chr2	156583401	156583405	5	+	11.2787	three_prime_UTR
LNPEP	ENSG00000113441	0.380879	26.1843	4.17675	0.00232441	0.0207557	7	4.34753	0.00113602	0.0110123		1225.25	0.519255	0.129032	4.02423	5.71627e-05	0.000536592		chr5	97034629	97034633	5	+	40.2784	three_prime_UTR
JAK1	ENSG00000162434	-0.377088	26.2421	-4.0211	0.00293884	0.0242313	9	-4.34482	0.0011412	0.0110376		7166.41	0.0883312	0.143911	0.613789	0.539355	0.687236		#N/A	#N/A	#N/A	#N/A	#N/A	#N/A	#N/A
TWF1	ENSG00000151239	-0.274632	27.0224	-4.42436	0.00161184	0.017011	7	-4.3357	0.00115879	0.0111754		467.63	0.754013	0.18359	4.10705	4.00744e-05	0.000401622		chr12	43795181	43795185	5	-	28.7245	three_prime_UTR
LIN7C	ENSG00000148943	0.357122	26.515	5.41109	0.0004092	0.00800843	4	4.33439	0.00116134	0.0111754		1612.63	0.00947415	0.160093	0.059179	0.95281	0.973826		chr11	27496437	27496441	5	-	15.157	three_prime_UTR
DHRS1	ENSG00000157379	0.653413	24.1048	4.75676	0.000999823	0.0127688	2	4.33342	0.00116324	0.0111754		7.74714	0.276126	0.353494	0.781134	0.434723	0.595443		#N/A	#N/A	#N/A	#N/A	#N/A	#N/A	#N/A
SLC19A1	ENSG00000173638	-0.736842	23.7904	-4.30086	0.00193261	0.0188189	3	-4.32824	0.00117339	0.0112415		345.612	-0.96701	0.186944	-5.17272	2.30713e-07	5.74271e-06		chr21	45515168	45515172	5	-	4.1823	three_prime_UTR
CPT2	ENSG00000157184	0.296845	26.9971	4.05826	0.00277793	0.0234436	9	4.32725	0.00117534	0.0112415		326.38	0.0734066	0.139095	0.527746	0.597676	0.736567		#N/A	#N/A	#N/A	#N/A	#N/A	#N/A	#N/A
PTK2	ENSG00000169398	-0.422049	25.0877	-5.61889	0.000312056	0.00664895	3	-4.32546	0.00117887	0.0112503		2593.19	0.381179	0.105817	3.60226	0.000315465	0.00214214		chr8	140890570	140890574	5	-	36.6475	CDS
DPM3	ENSG00000179085	0.455929	26.1496	5.2255	0.000523934	0.00891309	3	4.32006	0.00118961	0.0113276		401.415	-0.275128	0.217982	-1.26216	0.206891	0.354642		#N/A	#N/A	#N/A	#N/A	#N/A	#N/A	#N/A
SCML2	ENSG00000102098	-0.410404	25.9478	-4.03508	0.00287719	0.0238602	8	-4.31841	0.00119293	0.0113341		742.169	0.277012	0.128999	2.14741	0.0317609	0.0857222		#N/A	#N/A	#N/A	#N/A	#N/A	#N/A	#N/A
RPS21	ENSG00000171858	-0.517426	27.2235	-4.432	0.00159396	0.0168975	4	-4.31175	0.00120635	0.0114364		13563	0.474652	0.141401	3.35679	0.000788522	0.00448675		chr20	62387861	62387865	5	+	180.015	three_prime_UTR
OTULINL	ENSG00000145569	0.610876	24.6298	4.88353	0.000836876	0.0115817	2	4.3097	0.00121051	0.0114506		663.678	0.831958	0.146929	5.66233	1.49334e-08	5.77318e-07		chr5	14602197	14602201	5	+	59.1115	CDS
AKAP17A	ENSG00000197976	0.357151	25.3129	4.33795	0.00182966	0.0183531	6	4.29964	0.00123116	0.0116204		0	#N/A	#N/A	#N/A	#N/A	#N/A		#N/A	#N/A	#N/A	#N/A	#N/A	#N/A	#N/A
ISOC2	ENSG00000063241	0.26086	27.526	4.21019	0.00221113	0.020238	8	4.29323	0.00124451	0.0117208		225.104	-0.668712	0.234111	-2.85639	0.00428492	0.0175352		#N/A	#N/A	#N/A	#N/A	#N/A	#N/A	#N/A
EIF3E	ENSG00000104408	-0.245229	29.6289	-3.57716	0.00584079	0.0357186	21	-4.28788	0.00125578	0.0118011		3753.07	0.724072	0.180034	4.02185	5.77421e-05	0.000541078		chr8	108216446	108216450	5	-	118.656	CDS
ACAA2	ENSG00000167315	0.228101	30.1153	3.60321	0.00560618	0.0349716	17	4.27935	0.00127394	0.0119456		644.792	0.513566	0.182269	2.81763	0.00483799	0.0193532		#N/A	#N/A	#N/A	#N/A	#N/A	#N/A	#N/A
MSMO1	ENSG00000052802	0.728444	23.9769	4.47536	0.0014964	0.0162576	2	4.27802	0.00127682	0.0119465		1582.83	0.91112	0.168421	5.40977	6.31057e-08	1.91652e-06		#N/A	#N/A	#N/A	#N/A	#N/A	#N/A	#N/A
PRIM1	ENSG00000198056	0.309561	25.5656	4.4867	0.00147195	0.0161614	6	4.27506	0.00128318	0.0119801		473.832	-0.153815	0.159647	-0.963468	0.335313	0.500904		chr12	56746122	56746126	5	-	12.5886	CDS
PPP5C	ENSG00000011485	-0.284223	27.6178	-3.87105	0.00369611	0.0278113	11	-4.27316	0.00128731	0.0119926		939.421	-0.0970955	0.131537	-0.73816	0.460417	0.619086		#N/A	#N/A	#N/A	#N/A	#N/A	#N/A	#N/A
RPS27L	ENSG00000185088	0.450386	27.0479	4.57186	0.00130146	0.0148975	4	4.25974	0.00131677	0.0122405		1247.93	1.00491	0.220707	4.55314	5.28505e-06	7.6136e-05		chr15	63155687	63155691	5	-	22.9191	CDS
EEF2	ENSG00000167658	-0.231697	33.9149	-3.41357	0.00756937	0.04242	46	-4.25586	0.00132543	0.0122945		21306.8	-0.260197	0.114898	-2.26459	0.0235377	0.0682835		chr19	3976185	3976189	5	-	263.478	CDS
GNAI3	ENSG00000065135	0.309076	28.1507	3.97078	0.00317264	0.0256192	9	4.2506	0.00133725	0.0123775		2121.75	0.404213	0.162719	2.48413	0.012987	0.04299		chr1	109579223	109579227	5	+	29.968	CDS
PTPN11	ENSG00000179295	-0.254091	27.1652	-3.74363	0.00450115	0.0309967	13	-4.24892	0.00134104	0.0123859		3141.18	-0.206181	0.121282	-1.70002	0.0891278	0.188291		chr12	112506949	112506953	5	+	123.48	three_prime_UTR
DDI2	ENSG00000197312	-0.493939	25.4263	-4.18212	0.00230579	0.0207557	5	-4.24596	0.00134776	0.0124213		373.134	-0.243548	0.130883	-1.86081	0.0627707	0.143541		#N/A	#N/A	#N/A	#N/A	#N/A	#N/A	#N/A
USP24	ENSG00000162402	-0.29668	26.1357	-3.9008	0.00353105	0.0271386	10	-4.24401	0.00135221	0.0124357		1887.15	-0.385843	0.100442	-3.84145	0.000122312	0.000999287		#N/A	#N/A	#N/A	#N/A	#N/A	#N/A	#N/A
ATG7	ENSG00000197548	-0.469553	25.0318	-4.47216	0.00150338	0.0162576	4	-4.24041	0.00136046	0.0124714		588.165	-0.0628763	0.120124	-0.523427	0.600677	0.739299		#N/A	#N/A	#N/A	#N/A	#N/A	#N/A	#N/A
PAPSS2	ENSG00000198682	0.23063	28.9206	3.49653	0.0066343	0.0391151	22	4.23979	0.00136189	0.0124714		1164.1	-0.140097	0.118334	-1.18391	0.23645	0.390021		chr10	87709281	87709285	5	+	14.1228	CDS
RAB14	ENSG00000119396	0.297163	28.6827	3.89095	0.00358484	0.0273885	10	4.23379	0.00137577	0.0125718		1452.49	0.272404	0.156813	1.73713	0.0823644	0.177074		chr9	121180101	121180105	5	-	81.2276	three_prime_UTR
BCKDHA	ENSG00000248098	0.322396	26.0823	4.14377	0.00244215	0.0214142	7	4.22665	0.00139247	0.012674		0.143113	-0.0338971	0.140365	-0.241492	0.809174	#N/A		#N/A	#N/A	#N/A	#N/A	#N/A	#N/A	#N/A
ATXN2L	ENSG00000168488	-0.268925	28.1886	-3.67403	0.00501706	0.0327916	15	-4.22489	0.00139664	0.012674		3257.7	-0.499743	0.131369	-3.80412	0.000142308	0.00112755		chr16	28832828	28832832	5	+	26.4479	CDS
TRMT1	ENSG00000104907	0.232242	28.5005	3.59638	0.00566671	0.0351434	16	4.22465	0.00139719	0.012674		948.186	-0.544007	0.168196	-3.23437	0.00121913	0.00638486		#N/A	#N/A	#N/A	#N/A	#N/A	#N/A	#N/A
SUPT5H	ENSG00000196235	0.331859	28.0493	3.67355	0.00502083	0.0327916	19	4.224	0.00139873	0.012674		548.675	-0.594344	0.146586	-4.05457	5.02277e-05	0.0004839		chr19	39470428	39470432	5	+	29.3201	CDS
GIPC2	ENSG00000137960	-0.623494	23.7482	-4.67732	0.00111908	0.0136296	2	-4.21961	0.00140916	0.0127417		0.238194	0.0520586	0.140365	0.37088	0.710727	#N/A		#N/A	#N/A	#N/A	#N/A	#N/A	#N/A	#N/A
HMGN1	ENSG00000205581	0.621915	26.2906	4.34021	0.00182359	0.0183531	3	4.21768	0.00141377	0.0127566		1054.1	0.290547	0.134091	2.16678	0.0302514	0.0826376		chr21	39342871	39342875	5	-	145.348	three_prime_UTR
PPAN	ENSG00000130810	0.405943	25.8424	4.33379	0.0018409	0.0183531	5	4.21282	0.00142545	0.0128351		30.758	-0.15365	0.291834	-0.526496	0.598544	0.737239		#N/A	#N/A	#N/A	#N/A	#N/A	#N/A	#N/A
PFKP	ENSG00000067057	-0.307653	29.8868	-3.58968	0.0057268	0.0353126	26	-4.21034	0.00143147	0.0128623		957.805	-0.018947	0.1526	-0.124161	0.901188	0.943206		chr10	3112267	3112271	5	+	9.43694	CDS
SURF4	ENSG00000148248	0.337081	29.1221	4.28439	0.00198028	0.0190674	6	4.208	0.00143716	0.0128865		215.456	0.0639892	0.145378	0.440156	0.659824	0.784101		chr9	133362839	133362843	5	-	31.5599	three_prime_UTR
TRAM1	ENSG00000067167	0.300732	27.5536	4.16589	0.0023625	0.0210042	7	4.19996	0.00145686	0.013036		5569.11	0.472704	0.164504	2.8735	0.00405948	0.0167453		chr8	70583765	70583769	5	-	27.9985	CDS
GTF3C4	ENSG00000125484	0.264118	27.3105	3.70668	0.00476765	0.0321017	13	4.19586	0.00146702	0.0130997		2409.68	0.0809099	0.0987976	0.818946	0.412817	0.575936		chr9	132694599	132694603	5	+	31.4708	three_prime_UTR
HGH1	ENSG00000235173	-0.363041	25.1049	-4.45862	0.00153329	0.0164982	5	-4.18499	0.00149431	0.0133008		250.344	-0.645458	0.15493	-4.16612	3.09822e-05	0.000325885		chr8	144139771	144139775	5	+	42.0868	three_prime_UTR
PACSIN1	ENSG00000124507	0.455803	25.6578	6.07728	0.000175239	0.00482885	2	4.18443	0.00149573	0.0133008		0.240448	0.0520586	0.140365	0.37088	0.710727	#N/A		#N/A	#N/A	#N/A	#N/A	#N/A	#N/A	#N/A
ABCB10	ENSG00000135776	0.461401	24.7708	4.14922	0.00242225	0.0214073	5	4.17164	0.00152857	0.0135648		529.898	0.911903	0.166455	5.47836	4.2928e-08	1.40217e-06		chr1	229517442	229517446	5	-	25.2435	three_prime_UTR
GAPVD1	ENSG00000165219	-0.287854	28.0871	-3.59677	0.00566324	0.0351434	18	-4.16889	0.00153572	0.0136003		2391.64	0.0123844	0.122315	0.10125	0.919352	0.953612		#N/A	#N/A	#N/A	#N/A	#N/A	#N/A	#N/A
ATP6V1E1	ENSG00000131100	-0.463778	25.4423	-4.84772	0.000879805	0.0119507	3	-4.16449	0.00154725	0.0136639		1632.03	0.262335	0.106615	2.46057	0.0138716	0.0451434		chr22	17592417	17592421	5	-	1.11177	three_prime_UTR
RETSAT	ENSG00000042445	0.645091	26.4384	4.05331	0.00279884	0.0235196	4	4.16373	0.00154926	0.0136639		547.643	-0.449976	0.164714	-2.73186	0.00629782	0.0240507		chr2	85342647	85342651	5	-	68.2069	three_prime_UTR
DCUN1D1	ENSG00000043093	-0.399968	26.1442	-4.66821	0.00113369	0.0136296	4	-4.1612	0.00155594	0.0136948		410.605	0.17914	0.157818	1.13511	0.25633	0.413291		chr3	182942743	182942747	5	-	57.9521	three_prime_UTR
PPP1CC	ENSG00000186298	0.424776	26.627	5.1704	0.000564357	0.00927097	3	4.15934	0.00156084	0.0137099		5262.58	0.526168	0.166725	3.15591	0.00159999	0.0079552		chr12	110722186	110722190	5	-	32.1829	three_prime_UTR
RHEB	ENSG00000106615	-0.406767	26.223	-4.25377	0.00207228	0.0193473	5	-4.15395	0.00157523	0.0137903		560.147	0.455114	0.126914	3.586	0.000335793	0.00225435		chr7	151470599	151470603	5	-	93.6022	CDS
CHTOP	ENSG00000160679	-0.566626	25.1889	-4.13707	0.00246684	0.0215361	4	-4.15351	0.0015764	0.0137903		2132.05	-0.214613	0.100542	-2.13456	0.0327968	0.0877182		chr1	153645086	153645090	5	+	21.7033	CDS
DIP2B	ENSG00000066084	-0.252452	25.482	-4.0667	0.00274274	0.0233097	8	-4.14806	0.00159107	0.0138904		1430.08	-0.218216	0.104607	-2.08606	0.0369731	0.0959707		chr12	50692973	50692977	5	+	17.8526	three_prime_UTR
CALR	ENSG00000179218	0.221905	33.0327	3.41786	0.00751772	0.04242	21	4.13982	0.00161354	0.0140581		12372.3	-0.171242	0.119851	-1.42879	0.153063	0.283342		chr19	12943879	12943883	5	+	84.3684	CDS
GFM2	ENSG00000164347	0.318012	25.885	4.04944	0.00281527	0.0235738	7	4.13603	0.00162399	0.0141205		880.397	0.335036	0.122768	2.72902	0.00635227	0.0241837		chr5	74750662	74750666	5	-	42.8715	CDS
KRR1	ENSG00000111615	0.281904	27.1591	4.14141	0.00245081	0.0214396	7	4.1328	0.00163297	0.0141699		1797.72	0.421433	0.176084	2.39337	0.0166943	0.0522678		chr12	75492245	75492249	5	-	11.2613	three_prime_UTR
ACBD6	ENSG00000230124	-0.468799	24.735	-4.75275	0.0010055	0.0127688	3	-4.13147	0.00163666	0.0141734		748.627	-0.118512	0.105788	-1.12028	0.262595	0.420619		chr1	180413370	180413374	5	-	25.5635	CDS
BAX	ENSG00000087088	-0.463703	23.8455	-4.78165	0.000965322	0.0126669	3	-4.12958	0.00164195	0.0141869		421.347	-0.0689295	0.156474	-0.440518	0.659562	0.783863		#N/A	#N/A	#N/A	#N/A	#N/A	#N/A	#N/A
MANF	ENSG00000145050	-0.303164	27.6307	-4.31264	0.00189926	0.018536	6	-4.12855	0.00164481	0.0141869		906.241	-1.02185	0.145648	-7.01591	2.28464e-12	2.79128e-10		chr3	51385349	51385353	5	+	20.4058	CDS
MYO1E	ENSG00000157483	-0.438318	27.992	-3.65184	0.00519432	0.0334676	19	-4.12356	0.00165885	0.0142794		2598.48	0.156107	0.11001	1.41902	0.155892	0.286886		chr15	59205434	59205438	5	-	74.1219	CDS
VCPIP1	ENSG00000175073	-0.569379	23.6791	-4.73977	0.00102413	0.0128885	2	-4.12064	0.00166714	0.014286		517.905	0.65337	0.180667	3.61644	0.000298683	0.00205521		chr8	66665138	66665142	5	-	25.7594	CDS
SLC39A6	ENSG00000141424	0.466843	25.6303	4.07825	0.00269527	0.0230168	5	4.12009	0.0016687	0.014286		2452.65	0.392246	0.106874	3.67018	0.000242384	0.0017334		chr18	36109500	36109504	5	-	14.2867	three_prime_UTR
POP4	ENSG00000105171	0.396344	24.549	4.61954	0.00121533	0.0142064	4	4.11979	0.00166957	0.014286		649.324	0.00241008	0.116487	0.0206897	0.983493	0.989983		chr19	29615535	29615539	5	+	23.2426	three_prime_UTR
TXNRD1	ENSG00000198431	-0.301938	30.3254	-3.56406	0.00596259	0.0362984	18	-4.10835	0.00170244	0.0145182		5461.25	-0.273784	0.112412	-2.43554	0.0148697	0.0477562		chr12	104349096	104349100	5	+	104.118	three_prime_UTR
ATP5MG	ENSG00000167283	0.395937	28.2791	4.60184	0.00124657	0.0143841	4	4.108	0.00170347	0.0145182		1160.24	0.714074	0.132796	5.37724	7.56366e-08	2.2294e-06		#N/A	#N/A	#N/A	#N/A	#N/A	#N/A	#N/A
STK24	ENSG00000102572	-0.521029	24.7491	-4.44769	0.00155789	0.0166403	3	-4.09946	0.00172849	0.0147024		1852.29	0.0104428	0.109685	0.0952071	0.92415	0.956481		chr13	98461812	98461816	5	-	24.4415	CDS
STMN1	ENSG00000117632	-0.513165	28.5041	-3.81332	0.00404024	0.0290304	7	-4.09367	0.00174564	0.014819		3515.87	0.691271	0.151984	4.54832	5.40767e-06	7.75536e-05		chr1	25900223	25900227	5	-	18.5307	three_prime_UTR
MAP7	ENSG00000135525	-0.30095	27.5418	-3.81946	0.00400206	0.0288041	9	-4.09155	0.00175199	0.0148436		1530.63	-0.129007	0.127704	-1.0102	0.312399	0.477276		chr6	136411674	136411678	5	-	23.041	CDS
TRIP13	ENSG00000071539	-0.396715	29.6324	-3.60326	0.00560576	0.0349716	19	-4.08668	0.00176663	0.0149091		8070.82	-0.143283	0.0965	-1.4848	0.137597	0.26186		chr5	894818	894822	5	+	23.2446	CDS
VBP1	ENSG00000155959	-0.330619	27.0934	-4.48431	0.00147706	0.0161763	5	-4.08667	0.00176664	0.0149091		683.236	0.565499	0.301962	1.87275	0.0611034	0.140734		#N/A	#N/A	#N/A	#N/A	#N/A	#N/A	#N/A
UNC45A	ENSG00000140553	-0.28114	26.7428	-3.64917	0.00521608	0.0335576	12	-4.07543	0.00180093	0.015141		188.194	-0.402353	0.174947	-2.29986	0.0214564	0.0637714		#N/A	#N/A	#N/A	#N/A	#N/A	#N/A	#N/A
KCNN4	ENSG00000104783	0.576519	21.8778	4.6224	0.00121038	0.0142064	2	4.07493	0.00180246	0.015141		130.257	0.367326	0.21091	1.74162	0.0815748	0.175756		#N/A	#N/A	#N/A	#N/A	#N/A	#N/A	#N/A
ECE1	ENSG00000117298	0.534501	25.1235	4.36251	0.00176473	0.0180871	3	4.07421	0.00180467	0.015141		580.527	-0.142684	0.118825	-1.20079	0.229831	0.382455		#N/A	#N/A	#N/A	#N/A	#N/A	#N/A	#N/A
PPOX	ENSG00000143224	0.410147	25.1152	4.4476	0.00155809	0.0166403	4	4.06235	0.00184166	0.0154213		186.503	-0.510227	0.214586	-2.37772	0.0174199	0.054053		#N/A	#N/A	#N/A	#N/A	#N/A	#N/A	#N/A
DKC1	ENSG00000130826	0.304827	27.3912	3.77818	0.00426607	0.0299082	9	4.05277	0.00187213	0.0156459		3224.74	0.246118	0.117916	2.08724	0.0368667	0.0958655		chrX	154768375	154768379	5	+	121.297	CDS
CD320	ENSG00000167775	0.73833	25.3014	3.8616	0.00375028	0.027926	4	4.05094	0.001878	0.0156602		714.603	-0.317313	0.205264	-1.54588	0.122134	0.23888		#N/A	#N/A	#N/A	#N/A	#N/A	#N/A	#N/A
ERLEC1	ENSG00000068912	0.43166	25.1885	4.33163	0.00184678	0.0183531	4	4.04918	0.00188369	0.0156602		1020.76	0.529759	0.167166	3.16906	0.00152935	0.00766109		#N/A	#N/A	#N/A	#N/A	#N/A	#N/A	#N/A
ITGB1	ENSG00000150093	0.306652	30.8934	3.48066	0.00680343	0.0398394	23	4.04885	0.00188476	0.0156602		6641.37	0.319568	0.101174	3.15859	0.00158536	0.00789722		chr10	32912056	32912060	5	-	480.998	CDS
ITPR3	ENSG00000096433	0.288641	26.4071	3.71341	0.00471792	0.0320789	10	4.04258	0.0019051	0.0157988		2963.93	-0.192221	0.13501	-1.42375	0.154519	0.285217		chr6	33677536	33677540	5	+	118.498	CDS
NOP14	ENSG00000087269	0.361651	25.7105	4.01094	0.00298455	0.0244867	6	4.04108	0.00191001	0.015809		802.416	-0.2417	0.113299	-2.1333	0.0329005	0.0879085		chr4	2948321	2948325	5	-	16.0421	CDS
VPS26A	ENSG00000122958	-0.328427	28.0362	-3.55624	0.00603656	0.0366451	15	-4.02604	0.00195993	0.0161083		1188.33	0.883573	0.191071	4.62432	3.75822e-06	5.76705e-05		chr10	69132912	69132916	5	+	0.354382	five_prime_UTR
TNKS1BP1	ENSG00000149115	0.241708	28.417	3.33585	0.00857033	0.0460508	27	4.02579	0.00196077	0.0161083		311.398	-0.0550265	0.167145	-0.329213	0.741995	0.841527		chr11	57309178	57309182	5	-	16.9613	CDS
CORO1C	ENSG00000110880	-0.346319	27.772	-3.68144	0.00495929	0.0326373	10	-4.0252	0.00196275	0.0161083		927.334	-0.481604	0.104116	-4.62563	3.73468e-06	5.74193e-05		chr12	108645376	108645380	5	-	20.9133	three_prime_UTR
HIP1R	ENSG00000130787	-0.29972	25.9637	-3.75443	0.00442621	0.030677	9	-4.02491	0.00196374	0.0161083		262.936	-0.455389	0.179031	-2.54364	0.0109705	0.0376465		#N/A	#N/A	#N/A	#N/A	#N/A	#N/A	#N/A
BLM	ENSG00000197299	0.404653	25.701	6.84821	7.05695e-05	0.00326593	2	4.02366	0.00196796	0.0161083		562.081	0.26436	0.165063	1.60157	0.109251	0.219889		#N/A	#N/A	#N/A	#N/A	#N/A	#N/A	#N/A
IPO7	ENSG00000205339	-0.265901	30.7657	-3.39301	0.00782167	0.043215	25	-4.02346	0.00196862	0.0161083		10900.4	0.350926	0.119755	2.93037	0.00338555	0.0145076		chr11	9420666	9420670	5	+	305.452	CDS
PDCL3	ENSG00000115539	-0.643192	25.1858	-3.88726	0.00360518	0.0274147	4	-4.0133	0.00200324	0.0163604		70.0378	-0.159739	0.243198	-0.65683	0.51129	0.662822		#N/A	#N/A	#N/A	#N/A	#N/A	#N/A	#N/A
MORF4L2	ENSG00000123562	0.467969	24.2501	5.30668	0.000469963	0.00839303	2	4.0082	0.00202088	0.0164732		13003.7	0.09439	0.115582	0.816649	0.414129	0.577306		chrX	103677049	103677053	5	-	50.5552	five_prime_UTR
HSPA4	ENSG00000170606	-0.189636	31.5335	-3.10915	0.0123543	0.0579224	43	-4.00592	0.00202881	0.0165066		2689.99	0.157362	0.0990443	1.5888	0.112105	0.223916		chr5	133091256	133091260	5	+	55.377	CDS
LETM1	ENSG00000168924	0.25719	29.3631	3.40467	0.00767757	0.0426928	20	4.00413	0.00203507	0.0165263		409.795	-0.387096	0.153842	-2.51619	0.0118631	0.0400231		#N/A	#N/A	#N/A	#N/A	#N/A	#N/A	#N/A
HP1BP3	ENSG00000127483	0.264972	27.8695	3.86348	0.00373944	0.0278935	8	3.99383	0.00207142	0.0167898		3598.18	0.366424	0.10712	3.42068	0.000624639	0.00373175		chr1	20744444	20744448	5	-	20.2603	three_prime_UTR
GBA	ENSG00000177628	0.309752	27.4226	3.65629	0.00515823	0.0333349	10	3.989	0.0020887	0.0168981		91.5107	-0.193295	0.207337	-0.932275	0.351195	0.516814		#N/A	#N/A	#N/A	#N/A	#N/A	#N/A	#N/A
CD59	ENSG00000085063	0.471177	28.7185	3.9137	0.00346187	0.0269252	5	3.98499	0.00210315	0.0169675		1636.77	0.436118	0.104381	4.17815	2.93887e-05	0.000312536		#N/A	#N/A	#N/A	#N/A	#N/A	#N/A	#N/A
RPS15	ENSG00000115268	-0.388103	30.0247	-3.89442	0.00356577	0.0273271	6	-3.98443	0.00210517	0.0169675		667.311	0.0179216	0.198091	0.0904715	0.927913	0.959034		chr19	1438825	1438829	5	+	60.1004	five_prime_UTR
ALDH18A1	ENSG00000059573	0.314649	30.2878	3.4137	0.00756775	0.04242	29	3.98211	0.0021136	0.0170036		2094.87	0.161872	0.100417	1.612	0.106962	0.216781		chr10	95653390	95653394	5	-	15.4242	five_prime_UTR
ETFB	ENSG00000105379	0.22534	30.1927	3.54377	0.00615662	0.0370602	12	3.9799	0.00212164	0.0170084		235.843	-0.0328845	0.144606	-0.227407	0.820107	0.891457		chr19	51347027	51347031	5	-	49.7361	CDS
USP14	ENSG00000101557	-0.210471	29.1363	-3.40137	0.00771803	0.0428624	15	-3.97978	0.0021221	0.0170084		2287.02	0.341405	0.144971	2.355	0.0185228	0.0567167		#N/A	#N/A	#N/A	#N/A	#N/A	#N/A	#N/A
UTP3	ENSG00000132467	0.442806	26.3258	3.68549	0.00492797	0.0325781	8	3.97817	0.00212798	0.0170118		354.268	0.362602	0.146812	2.46984	0.0135174	0.0442425		#N/A	#N/A	#N/A	#N/A	#N/A	#N/A	#N/A
TUFM	ENSG00000178952	0.181422	32.599	3.12251	0.0120893	0.0571784	26	3.97689	0.00213268	0.0170118		2852.05	-0.236116	0.160076	-1.47503	0.140205	0.265666		chr16	28845972	28845976	5	-	50.6514	CDS
DSTN	ENSG00000125868	-0.266972	28.6504	-3.60225	0.00561463	0.0349716	11	-3.97643	0.00213438	0.0170118		1533.26	0.580209	0.165167	3.51286	0.00044331	0.00283467		chr20	17600831	17600835	5	+	147.526	CDS
GDI2	ENSG00000057608	-0.350706	30.0401	-3.4516	0.00712476	0.0412163	25	-3.97081	0.00215514	0.0171188		4221.1	-0.127316	0.108418	-1.17431	0.240272	0.394371		chr10	5794943	5794947	5	-	131.674	CDS
ACOT9	ENSG00000123130	0.224361	28.1889	3.53525	0.00624004	0.0374577	12	3.97061	0.00215588	0.0171188		1373.29	0.206165	0.099516	2.07168	0.0382957	0.0984962		chrX	23703810	23703814	5	-	17.8605	three_prime_UTR
ERCC2	ENSG00000104884	0.353367	24.7044	4.6643	0.00114002	0.0136296	4	3.96957	0.00215974	0.0171188		367.207	-0.210419	0.168415	-1.24941	0.211517	0.360054		#N/A	#N/A	#N/A	#N/A	#N/A	#N/A	#N/A
S100A6	ENSG00000197956	-0.515719	30.3627	-3.82698	0.00395589	0.0286635	5	-3.95665	0.00220835	0.0174719		6503.18	-0.142864	0.210142	-0.679843	0.496604	0.650474		chr1	153534809	153534813	5	-	94.942	CDS
SRP68	ENSG00000167881	0.215065	28.5143	3.29933	0.00908737	0.0481675	19	3.95191	0.00222648	0.017579		1217.23	-0.0124232	0.0950351	-0.130722	0.895995	0.939569		chr17	76057487	76057491	5	-	21.3891	three_prime_UTR
PEX16	ENSG00000121680	0.450388	24.0527	5.38278	0.000424789	0.00808659	2	3.95098	0.00223005	0.017579		99.9392	-0.804069	0.231182	-3.47807	0.000505032	0.00313783		#N/A	#N/A	#N/A	#N/A	#N/A	#N/A	#N/A
PFDN5	ENSG00000123349	-0.684709	26.1383	-3.90579	0.00350409	0.0270886	3	-3.94563	0.0022507	0.0177094		2663.8	0.442144	0.104755	4.22073	2.43516e-05	0.000266221		chr12	53295896	53295900	5	+	239.797	CDS
GPC1	ENSG00000063660	0.995961	24.7778	3.71215	0.00472717	0.0320911	3	3.93769	0.00228179	0.017889		194.496	-0.380929	0.200298	-1.90181	0.0571962	0.133814		#N/A	#N/A	#N/A	#N/A	#N/A	#N/A	#N/A
MLH1	ENSG00000076242	0.27204	26.2347	3.78857	0.00419795	0.0297372	8	3.93767	0.00228185	0.017889		1153.38	-0.101094	0.121151	-0.834449	0.404028	0.566886		#N/A	#N/A	#N/A	#N/A	#N/A	#N/A	#N/A
NNMT	ENSG00000166741	-0.572752	27.0555	-3.68456	0.00493515	0.0325781	6	-3.9365	0.00228646	0.0178926		1665.1	-0.195538	0.123255	-1.58645	0.112638	0.224729		#N/A	#N/A	#N/A	#N/A	#N/A	#N/A	#N/A
NUP214	ENSG00000126883	0.216297	28.7292	3.19186	0.0108052	0.0535164	30	3.93039	0.0023107	0.018047		2012.48	-0.488332	0.122555	-3.9846	6.75947e-05	0.000616089		chr9	131129329	131129333	5	+	16.1343	CDS
HAUS6	ENSG00000147874	-0.815899	22.7831	-3.90317	0.00351824	0.0270886	2	-3.92942	0.00231457	0.018047		911.625	0.596609	0.131252	4.54553	5.47975e-06	7.83067e-05		chr9	19055720	19055724	5	-	37.7103	three_prime_UTR
GPKOW	ENSG00000068394	0.236424	27.7035	3.37691	0.00802539	0.0440016	16	3.92816	0.00231963	0.0180537		585.192	-0.29983	0.127605	-2.34968	0.0187898	0.057282		#N/A	#N/A	#N/A	#N/A	#N/A	#N/A	#N/A
PRDX3	ENSG00000165672	0.243811	31.4291	3.55752	0.00602441	0.036623	11	3.92711	0.00232383	0.0180537		8459.06	0.619836	0.145516	4.25958	2.04814e-05	0.000231011		chr10	119168277	119168281	5	-	279.652	three_prime_UTR
POLR3B	ENSG00000013503	0.463819	23.8631	5.12781	0.000597903	0.00955345	2	3.9251	0.00233194	0.0180841		399.179	-0.0949044	0.163368	-0.580925	0.561291	0.70536		#N/A	#N/A	#N/A	#N/A	#N/A	#N/A	#N/A
RCN3	ENSG00000142552	0.49449	26.6408	3.70686	0.00476632	0.0321017	6	3.91635	0.00236744	0.0183106		118.145	-0.348092	0.283666	-1.22712	0.219777	0.370228		#N/A	#N/A	#N/A	#N/A	#N/A	#N/A	#N/A
TMEM120A	ENSG00000189077	0.438875	24.0658	4.53954	0.00136354	0.0154846	3	3.91581	0.00236966	0.0183106		302.252	-0.249318	0.188966	-1.31938	0.187043	0.329659		chr7	75987138	75987142	5	-	13.5111	three_prime_UTR
ELP5	ENSG00000170291	-0.533437	23.0551	-4.537	0.00136856	0.0155007	2	-3.91189	0.00238576	0.018402		768.764	-0.544803	0.134156	-4.06098	4.88681e-05	0.000474884		chr17	7252936	7252940	5	+	1.72771	five_prime_UTR
DDB2	ENSG00000134574	0.512877	25.3546	3.92366	0.00340948	0.0266323	4	3.90637	0.00240863	0.0185451		993.41	0.0613995	0.144988	0.423481	0.671945	0.792638		#N/A	#N/A	#N/A	#N/A	#N/A	#N/A	#N/A
F11R	ENSG00000158769	0.634914	26.5152	3.62904	0.00538332	0.0343257	6	3.9032	0.00242187	0.0186138		134.612	0.889976	0.191781	4.64058	3.47437e-06	5.4311e-05		chr1	160996470	160996474	5	-	53.1049	three_prime_UTR
WWTR1	ENSG00000018408	-1.30727	20.1539	-4.0304	0.00483289	0.0323496	1	-4.14913	0.00242887	0.0186344		1503.04	-0.0316351	0.135348	-0.233732	0.815193	0.888409		chr3	149518960	149518964	5	-	44.3795	three_prime_UTR
SDHB	ENSG00000117118	0.214819	28.6253	3.41701	0.00752799	0.04242	13	3.89676	0.00244904	0.0187556		3159.77	0.239041	0.118278	2.02102	0.0432781	0.108195		#N/A	#N/A	#N/A	#N/A	#N/A	#N/A	#N/A
EFL1	ENSG00000140598	-0.467443	25.0681	-4.342	0.00181877	0.0183531	3	-3.89501	0.00245646	0.0187791		698.314	-0.341693	0.105484	-3.23928	0.00119832	0.00629647		chr15	82138815	82138819	5	-	5.21869	CDS
NPM3	ENSG00000107833	0.257113	28.414	4.22867	0.0021511	0.0199104	6	3.88919	0.00248131	0.0188867		575.188	0.277724	0.17174	1.61711	0.105854	0.215244		chr10	101781457	101781461	5	-	13.5421	three_prime_UTR
MINPP1	ENSG00000107789	-0.458095	25.2397	-4.37809	0.00172482	0.0179748	3	-3.88888	0.00248267	0.0188867		289.187	-0.0435912	0.132586	-0.328778	0.742323	0.841542		#N/A	#N/A	#N/A	#N/A	#N/A	#N/A	#N/A
HYPK	ENSG00000242028	-0.402617	26.1628	-4.20911	0.00221471	0.020238	4	-3.888	0.00248644	0.0188867		19.5719	-0.194139	0.292398	-0.663955	0.506719	0.658924		#N/A	#N/A	#N/A	#N/A	#N/A	#N/A	#N/A
UFM1	ENSG00000120686	-0.615746	23.2581	-4.17682	0.00232414	0.0207557	2	-3.88762	0.0024881	0.0188867		1410.13	0.382318	0.152146	2.51284	0.0119763	0.0403283		chr13	38361786	38361790	5	+	26.7832	three_prime_UTR
DMD	ENSG00000198947	0.301651	25.3547	3.99125	0.00307524	0.0250679	6	3.88637	0.00249345	0.0188941		2033.62	0.308655	0.101421	3.04331	0.00233993	0.0107772		chrX	31120950	31120954	5	-	22.0019	three_prime_UTR
SLC1A3	ENSG00000079215	0.481556	27.3682	3.95444	0.00325273	0.0260086	4	3.88234	0.00251095	0.0189726		4629.58	0.214925	0.103347	2.07964	0.0375583	0.0971744		chr5	36687280	36687284	5	+	83.1862	three_prime_UTR
TMED3	ENSG00000166557	-0.400711	25.0234	-6.21957	0.000147331	0.00446557	2	-3.88195	0.00251264	0.0189726		719.009	-0.413127	0.181032	-2.28206	0.0224857	0.0659369		chr15	79322460	79322464	5	+	28.318	three_prime_UTR
TOE1	ENSG00000132773	0.321997	27.0477	3.59395	0.00568842	0.0351767	9	3.87556	0.0025406	0.0191483		394.358	-0.455115	0.166976	-2.72563	0.00641783	0.0243926		#N/A	#N/A	#N/A	#N/A	#N/A	#N/A	#N/A
IDH2	ENSG00000182054	0.241545	27.538	3.42124	0.00747744	0.0423459	13	3.87461	0.0025448	0.0191483		160.557	0.188665	0.171401	1.10073	0.271016	0.430147		#N/A	#N/A	#N/A	#N/A	#N/A	#N/A	#N/A
KIFC1	ENSG00000237649	0.60215	27.5533	3.92918	0.00338081	0.0265917	3	3.87342	0.00255006	0.019154		326.124	0.0377191	0.17441	0.216266	0.82878	0.897024		#N/A	#N/A	#N/A	#N/A	#N/A	#N/A	#N/A
SLC7A6	ENSG00000103064	0.484163	24.5518	4.79056	0.000953289	0.0125858	2	3.87242	0.00255446	0.019154		3518.84	0.0582281	0.0926451	0.628506	0.529672	0.679022		chr16	68300432	68300436	5	+	205.87	three_prime_UTR
LAP3	ENSG00000002549	-0.303241	28.0517	-3.38199	0.00796054	0.0437017	17	-3.86658	0.00258046	0.0193153		297.352	0.164211	0.138446	1.1861	0.235583	0.389074		#N/A	#N/A	#N/A	#N/A	#N/A	#N/A	#N/A
PCBP2	ENSG00000197111	-0.226653	30.0017	-3.66926	0.00505459	0.0329122	9	-3.86095	0.00260576	0.0194708		5794.17	-0.280989	0.106388	-2.64116	0.00826218	0.0298645		chr12	53468781	53468785	5	+	39.1022	CDS
IVD	ENSG00000128928	0.345914	26.3695	3.82472	0.00396966	0.028715	6	3.85542	0.00263087	0.0195808		374.347	-0.474702	0.134118	-3.53942	0.000401006	0.00261005		#N/A	#N/A	#N/A	#N/A	#N/A	#N/A	#N/A
SBNO1	ENSG00000139697	0.477854	24.4096	3.92772	0.00338833	0.0265917	4	3.85535	0.00263121	0.0195808		1448.07	0.240038	0.126803	1.893	0.058358	0.135818		#N/A	#N/A	#N/A	#N/A	#N/A	#N/A	#N/A
CUL5	ENSG00000166266	-1.01186	23.1244	-3.94789	0.00413389	0.0294273	1	-3.96009	0.00263446	0.0195808		295.465	0.124631	0.177167	0.703469	0.481763	0.638763		chr11	108105871	108105875	5	+	7.87455	three_prime_UTR
CSDE1	ENSG00000009307	-0.411204	28.8443	-3.4004	0.00772995	0.0428733	22	-3.8528	0.00264288	0.0195808		9905.51	0.119872	0.128108	0.935715	0.34942	0.515109		chr1	114723897	114723901	5	-	425.071	CDS
PRKCI	ENSG00000163558	-0.388875	25.7162	-3.74368	0.00450082	0.0309967	6	-3.85185	0.00264726	0.0195808		1002.39	0.586363	0.158825	3.69187	0.000222613	0.00161584		chr3	170293381	170293385	5	+	38.3936	CDS
MSH6	ENSG00000116062	0.161916	29.5251	2.90606	0.0172056	0.0707962	35	3.85173	0.00264778	0.0195808		2519.29	0.312986	0.116738	2.6811	0.00733802	0.0271361		chr2	47801066	47801070	5	+	33.6353	three_prime_UTR
ACTN1	ENSG00000072110	-0.343558	29.0278	-3.3651	0.00817837	0.0445003	21	-3.84861	0.00266216	0.0196534		1743.13	-0.123995	0.127809	-0.97016	0.331967	0.497158		#N/A	#N/A	#N/A	#N/A	#N/A	#N/A	#N/A
PLOD1	ENSG00000083444	0.276372	28.2626	3.32803	0.0086785	0.0463427	18	3.84337	0.0026865	0.0197991		722.986	-0.382603	0.175448	-2.18072	0.029204	0.0804362		#N/A	#N/A	#N/A	#N/A	#N/A	#N/A	#N/A
SLC4A7	ENSG00000033867	0.504089	27.848	3.44612	0.00718705	0.0413473	15	3.84177	0.00269396	0.0198202		2270.38	0.554346	0.152381	3.6379	0.000274872	0.00191442		chr3	27421775	27421779	5	-	26.253	CDS
RFC1	ENSG00000035928	0.360459	27.1064	3.41266	0.0075803	0.042426	15	3.84005	0.00270202	0.0198366		1069.84	0.438512	0.128829	3.40383	0.00066449	0.00391863		chr4	39302509	39302513	5	-	9.94684	CDS
ATXN2	ENSG00000204842	0.275904	26.1044	3.80547	0.00408958	0.0292871	7	3.83933	0.0027054	0.0198366		1653.36	-0.180827	0.100212	-1.80445	0.0711615	0.158384		chr12	111552923	111552927	5	-	22.674	CDS
EMC2	ENSG00000104412	0.289207	26.8053	3.76852	0.00433047	0.030208	7	3.83612	0.00272054	0.0199136		444.015	0.449657	0.192459	2.33638	0.0194716	0.0588562		chr8	108450468	108450472	5	+	4.97848	CDS
ZNF687	ENSG00000143373	-0.569101	24.3608	-3.74878	0.00446523	0.0308481	4	-3.82562	0.00277062	0.0202457		464.015	-0.840727	0.192776	-4.36116	1.29373e-05	0.000157341		#N/A	#N/A	#N/A	#N/A	#N/A	#N/A	#N/A
FXR2	ENSG00000129245	-0.26336	27.3398	-3.41974	0.00749523	0.0423909	12	-3.81924	0.00280151	0.0204006		958.994	-0.389139	0.106364	-3.65855	0.000253644	0.00179786		chr17	7594335	7594339	5	-	20.3539	CDS
NUP210	ENSG00000132182	0.435588	30.1359	3.36098	0.00823246	0.0446253	34	3.81857	0.00280478	0.0204006		4420.57	-0.0904571	0.120873	-0.748367	0.454239	0.613096		chr3	13330509	13330513	5	-	28.3056	CDS
SMPD4	ENSG00000136699	0.375274	26.2425	3.6223	0.00544057	0.0345882	7	3.81832	0.00280603	0.0204006		604.491	-0.315158	0.135047	-2.33369	0.0196121	0.0592209		#N/A	#N/A	#N/A	#N/A	#N/A	#N/A	#N/A
RBM26	ENSG00000139746	0.222779	27.8453	3.26797	0.00955725	0.0497995	16	3.813	0.00283209	0.0205553		2376.5	0.491563	0.163655	3.00364	0.00266767	0.0120166		chr13	79337234	79337238	5	-	15.0798	CDS
CELF1	ENSG00000149187	-0.281643	27.3356	-3.63536	0.00533017	0.0340878	8	-3.80898	0.00285196	0.0206647		5311.49	-0.191622	0.117289	-1.63376	0.10231	0.209583		chr11	47467352	47467356	5	-	86.3686	three_prime_UTR
CBS	ENSG00000160200	-0.452675	29.048	-3.39349	0.00781572	0.043215	17	-3.80448	0.00287439	0.0207922		49.5688	-0.889369	0.256888	-3.46209	0.000535998	0.00329821		#N/A	#N/A	#N/A	#N/A	#N/A	#N/A	#N/A
DAG1	ENSG00000173402	0.586357	26.743	3.5457	0.00613789	0.0369992	6	3.80214	0.00288612	0.020842		5426.64	-0.233269	0.138178	-1.68817	0.0913777	0.1919		chr3	49533458	49533462	5	+	41.2342	three_prime_UTR
NOMO2	ENSG00000185164	0.361795	25.6758	3.30157	0.00905476	0.0480538	38	3.80101	0.0028918	0.0208481		55.848	-0.111947	0.225889	-0.495584	0.620188	0.754952		#N/A	#N/A	#N/A	#N/A	#N/A	#N/A	#N/A
WBP1	ENSG00000239779	-0.799619	21.8183	-3.75678	0.00441012	0.0306442	2	-3.79338	0.00293046	0.0210748		54.065	-0.702476	0.261989	-2.68131	0.00733338	0.0271252		#N/A	#N/A	#N/A	#N/A	#N/A	#N/A	#N/A
PPM1G	ENSG00000115241	0.232802	28.8825	3.24773	0.00987377	0.0509147	17	3.79192	0.00293796	0.0210748		897.163	-0.205732	0.113967	-1.80519	0.0710455	0.158214		chr2	27383450	27383454	5	-	78.3262	CDS
LGALS3BP	ENSG00000108679	0.533199	28.0539	3.42454	0.00743818	0.0422833	12	3.79071	0.00294413	0.0210748		4308.37	-0.421992	0.162991	-2.58905	0.00962398	0.0337641		chr17	78973110	78973114	5	-	12.3733	three_prime_UTR
SDC1	ENSG00000115884	0.7256	23.4582	3.83303	0.00391909	0.0285405	2	3.78957	0.00294997	0.0210748		267.396	-0.257225	0.161774	-1.59003	0.111828	0.22349		chr2	20202054	20202058	5	-	14.552	three_prime_UTR
EMC3	ENSG00000125037	0.297734	26.2558	3.87826	0.00365539	0.0276499	6	3.78932	0.00295126	0.0210748		941.655	0.23165	0.126812	1.82671	0.067743	0.152365		#N/A	#N/A	#N/A	#N/A	#N/A	#N/A	#N/A
UQCRC1	ENSG00000010256	0.224904	30.5309	3.2021	0.0106281	0.0529119	19	3.78906	0.00295263	0.0210748		1925.18	-0.574482	0.150901	-3.80702	0.000140653	0.00111831		chr3	48604357	48604361	5	-	6.29826	three_prime_UTR
SLC44A1	ENSG00000070214	0.511884	23.9544	4.41824	0.0016263	0.0170722	2	3.78751	0.00296059	0.0210967		886.434	0.501215	0.155659	3.21995	0.00128213	0.00664085		chr9	105383277	105383281	5	+	32.4611	CDS
SGPP1	ENSG00000126821	0.372509	25.0594	4.19717	0.00225451	0.0204426	4	3.7864	0.00296632	0.0211025		27.9954	0.367714	0.290455	1.26599	0.205515	0.35304		chr14	63685052	63685056	5	-	26.1398	three_prime_UTR
BUD23	ENSG00000071462	0.289704	26.1968	4.26491	0.00203831	0.0191827	5	3.78104	0.00299418	0.0212656		1059.96	0.0972777	0.125774	0.77343	0.439268	0.599461		chr7	73687020	73687024	5	+	13.9817	CDS
ATP6V1C1	ENSG00000155097	-0.30795	26.5045	-3.66573	0.0050826	0.0330446	7	-3.77851	0.00300738	0.0213242		1292.29	0.25916	0.132832	1.95104	0.0510525	0.122908		chr8	103070905	103070909	5	+	21.7189	three_prime_UTR
ACADS	ENSG00000122971	0.301036	25.3165	4.1679	0.0023554	0.0209889	5	3.77318	0.00303544	0.0214877		27.5792	0.561835	0.299657	1.87493	0.0608027	0.140142		#N/A	#N/A	#N/A	#N/A	#N/A	#N/A	#N/A
SERPINB5	ENSG00000206075	0.243772	29.0579	3.33484	0.00858425	0.0460681	13	3.77009	0.00305187	0.0215595		836.849	1.13354	0.160637	7.05653	1.7071e-12	2.16842e-10		#N/A	#N/A	#N/A	#N/A	#N/A	#N/A	#N/A
MFN2	ENSG00000116688	0.421243	24.4786	3.96262	0.00321238	0.0258017	4	3.76939	0.0030556	0.0215595		537.255	-0.358722	0.127706	-2.80896	0.00497012	0.019773		chr1	12012319	12012323	5	+	55.7008	three_prime_UTR
MMUT	ENSG00000146085	0.341346	26.1411	3.95113	0.0032692	0.0260086	5	3.76736	0.00306644	0.0216006		406.871	0.263243	0.118417	2.22301	0.0262154	0.0743272		chr6	49430984	49430988	5	-	8.38181	three_prime_UTR
DDOST	ENSG00000244038	0.233391	29.9106	3.20963	0.0104995	0.0526686	18	3.76121	0.00309948	0.0217976		1121.69	-0.133577	0.141132	-0.946469	0.343909	0.509607		chr1	20652321	20652325	5	-	31.9753	three_prime_UTR
PSMC6	ENSG00000100519	-0.190855	29.3176	-3.14237	0.0117063	0.0559355	17	-3.75773	0.00311838	0.0218794		316.208	0.431704	0.199449	2.16448	0.0304274	0.0829767		chr14	52718985	52718989	5	+	15.122	CDS
RACGAP1	ENSG00000161800	0.692341	25.5463	3.57743	0.00583828	0.0357186	4	3.7572	0.00312127	0.0218794		2125.28	0.175576	0.0906804	1.93621	0.0528422	0.125929		chr12	49989983	49989987	5	-	23.0216	three_prime_UTR
ZBTB11	ENSG00000066422	-1.00231	21.0067	-3.58659	0.0057547	0.0354338	2	-3.75233	0.00314792	0.0220303		1020.88	-0.462667	0.16145	-2.8657	0.00416089	0.0171063		#N/A	#N/A	#N/A	#N/A	#N/A	#N/A	#N/A
NAPA	ENSG00000105402	0.24052	26.781	3.6383	0.00530566	0.0339815	8	3.74355	0.00319657	0.0223345		293.005	-0.371364	0.152954	-2.42795	0.0151846	0.0485085		#N/A	#N/A	#N/A	#N/A	#N/A	#N/A	#N/A
ABCB7	ENSG00000131269	0.224187	26.798	3.67905	0.00497782	0.0327092	8	3.74234	0.00320331	0.0223453		739.151	0.55406	0.135365	4.09308	4.25679e-05	0.000422905		chrX	75112924	75112928	5	-	33.56	CDS
ECEL1	ENSG00000171551	1.11151	25.1229	3.44987	0.00714433	0.0412741	4	3.73805	0.00322742	0.0224501		2816.78	-0.701827	0.123572	-5.67951	1.35081e-08	5.28599e-07		chr2	232486033	232486037	5	-	11.0765	CDS
ANXA1	ENSG00000135046	0.452104	31.448	3.32679	0.00869574	0.0463773	19	3.73744	0.00323083	0.0224501		5105.52	0.69483	0.1374	5.057	4.25897e-07	9.52023e-06		#N/A	#N/A	#N/A	#N/A	#N/A	#N/A	#N/A
SKP2	ENSG00000145604	0.734529	23.5294	3.75616	0.00441436	0.0306442	2	3.73688	0.00323398	0.0224501		4573.33	0.68325	0.141102	4.84224	1.28385e-06	2.47865e-05		chr5	36152849	36152853	5	+	17.155	CDS
PRPF4	ENSG00000136875	0.237777	28.1269	3.24827	0.00986524	0.0509147	15	3.73527	0.0032431	0.0224772		693.922	-0.184727	0.117778	-1.56843	0.11678	0.231119		#N/A	#N/A	#N/A	#N/A	#N/A	#N/A	#N/A
TRMT10C	ENSG00000174173	0.264022	29.0526	3.25434	0.00976924	0.0505978	16	3.73322	0.00325476	0.0225121		1143.93	0.472672	0.140469	3.36496	0.000765547	0.00438944		#N/A	#N/A	#N/A	#N/A	#N/A	#N/A	#N/A
EPHX1	ENSG00000143819	0.294185	29.0068	3.30713	0.00897431	0.0476857	14	3.73211	0.00326109	0.0225121		882.386	-0.565352	0.182574	-3.09657	0.00195773	0.00931434		#N/A	#N/A	#N/A	#N/A	#N/A	#N/A	#N/A
NTMT1	ENSG00000148335	-0.365266	25.9207	-3.82172	0.00398809	0.0287517	5	-3.73163	0.00326384	0.0225121		979.053	-0.658428	0.178953	-3.67934	0.000233836	0.00168204		#N/A	#N/A	#N/A	#N/A	#N/A	#N/A	#N/A
LPP	ENSG00000145012	-0.31988	27.1752	-3.41004	0.00761211	0.0424514	10	-3.72826	0.00328312	0.0226088		4782.92	-0.0830123	0.141699	-0.585836	0.557985	0.702827		chr3	188889475	188889479	5	+	60.1796	three_prime_UTR
LXN	ENSG00000079257	-0.372123	27.4677	-3.78814	0.00420075	0.0297372	5	-3.72048	0.00332804	0.0228816		351.11	0.384231	0.195683	1.96354	0.0495836	0.120204		#N/A	#N/A	#N/A	#N/A	#N/A	#N/A	#N/A
HACD2	ENSG00000206527	0.508177	26.6866	3.91858	0.0034361	0.0267916	3	3.71677	0.00334973	0.022994		6459.31	0.426755	0.125897	3.38972	0.000699651	0.00407938		chr3	123492025	123492029	5	-	70.4627	three_prime_UTR
MAN1B1	ENSG00000177239	0.338344	24.7065	5.25431	0.000504053	0.00870737	3	3.71534	0.00335811	0.0230035		308.567	-0.424917	0.171935	-2.47138	0.0134594	0.0440887		chr9	137101038	137101042	5	+	10.7198	three_prime_UTR
SLC27A3	ENSG00000143554	-0.584278	24.0559	-5.53057	0.00083182	0.0115817	2	-3.93378	0.00336494	0.0230035		0.620924	-0.0763284	0.212102	-0.359867	0.718947	#N/A		#N/A	#N/A	#N/A	#N/A	#N/A	#N/A	#N/A
QTRT2	ENSG00000151576	-0.525449	24.4027	-4.21265	0.00220303	0.0202172	2	-3.71381	0.00336715	0.0230035		563.297	-0.674911	0.128948	-5.23397	1.65904e-07	4.38167e-06		chr3	114086255	114086259	5	+	18.5044	three_prime_UTR
CAPZA1	ENSG00000116489	-0.25231	28.5306	-3.36274	0.00820925	0.0445557	11	-3.71203	0.00337761	0.0230384		3907.55	0.188055	0.133091	1.41298	0.157662	0.289147		chr1	112670225	112670229	5	+	28.308	three_prime_UTR
ELP1	ENSG00000070061	-0.203266	27.7243	-3.10017	0.0125358	0.0585821	19	-3.70953	0.00339242	0.0231028		1487.85	0.131852	0.124477	1.05925	0.289486	0.450571		chr9	108919265	108919269	5	-	24.8167	CDS
BOLA2	ENSG00000183336	-0.700982	25.9354	-3.61498	0.00550346	0.0347825	3	-3.70725	0.00340601	0.0231587		0	#N/A	#N/A	#N/A	#N/A	#N/A		#N/A	#N/A	#N/A	#N/A	#N/A	#N/A	#N/A
DNASE2	ENSG00000105612	0.3691	26.1602	3.77777	0.00426877	0.0299082	5	3.7061	0.00341285	0.0231632		1006.49	0.017559	0.125703	0.139687	0.888907	0.935246		chr19	12875506	12875510	5	-	14.219	three_prime_UTR
IMP3	ENSG00000177971	0.975177	23.5081	3.54772	0.00611836	0.0369852	2	3.70533	0.00341743	0.0231632		701.634	-0.0954935	0.128171	-0.745046	0.456244	0.614972		chr15	75639365	75639369	5	-	50.8788	three_prime_UTR
NCKAP1	ENSG00000061676	-0.245179	26.6516	-3.4813	0.00679647	0.0398394	9	-3.70233	0.00343545	0.0232251		2467.92	0.0297607	0.185087	0.160793	0.872256	0.924167		#N/A	#N/A	#N/A	#N/A	#N/A	#N/A	#N/A
PICALM	ENSG00000073921	0.286484	28.5583	3.35373	0.00832845	0.0450322	11	3.70201	0.00343736	0.0232251		5181.77	-0.165203	0.14327	-1.15309	0.248875	0.404062		chr11	86031548	86031552	5	-	36.9899	CDS
FAM160B1	ENSG00000151553	0.65257	24.6435	3.82906	0.0039432	0.0286198	2	3.70108	0.00344299	0.0232267		977.843	0.721584	0.147691	4.88577	1.03027e-06	2.05349e-05		#N/A	#N/A	#N/A	#N/A	#N/A	#N/A	#N/A
CAV1	ENSG00000105974	0.333137	27.9615	3.8875	0.00360388	0.0274147	5	3.69901	0.00345545	0.0232285		4974.07	0.647485	0.128481	5.03952	4.66693e-07	1.02885e-05		#N/A	#N/A	#N/A	#N/A	#N/A	#N/A	#N/A
NCDN	ENSG00000020129	-0.857458	22.7539	-3.60278	0.00560993	0.0349716	2	-3.69879	0.00345684	0.0232285		298.06	-0.943481	0.179877	-5.24515	1.56159e-07	4.14482e-06		#N/A	#N/A	#N/A	#N/A	#N/A	#N/A	#N/A
NQO1	ENSG00000181019	-0.272616	26.0758	-4.2655	0.00203653	0.0191827	5	-3.69748	0.00346474	0.0232285		2422.09	-1.28909	0.166823	-7.72729	1.09864e-14	2.28361e-12		#N/A	#N/A	#N/A	#N/A	#N/A	#N/A	#N/A
TM9SF4	ENSG00000101337	0.344836	26.3524	3.84132	0.00386929	0.0283707	5	3.69746	0.00346485	0.0232285		1265.02	-0.36601	0.137497	-2.66195	0.00776883	0.0284076		#N/A	#N/A	#N/A	#N/A	#N/A	#N/A	#N/A
ATP5PO	ENSG00000241837	0.269866	30.0095	3.86582	0.00372601	0.0278693	6	3.69438	0.0034836	0.0233179		746.482	0.513685	0.166128	3.09209	0.00198751	0.0094252		#N/A	#N/A	#N/A	#N/A	#N/A	#N/A	#N/A
HAT1	ENSG00000128708	0.26097	28.4542	3.38438	0.00793016	0.0436463	10	3.68358	0.00355014	0.0237264		2429.67	0.479384	0.179465	2.67118	0.00755854	0.0277847		chr2	171966425	171966429	5	+	7.32319	three_prime_UTR
PAK4	ENSG00000130669	-0.270821	25.8587	-3.84324	0.00385785	0.0283707	6	-3.68139	0.00356379	0.0237396		405.012	-0.206522	0.193795	-1.06567	0.286573	0.447736		chr19	39178929	39178933	5	+	12.3062	three_prime_UTR
LNPK	ENSG00000144320	0.353969	24.2058	4.85885	0.00086621	0.0119111	3	3.68123	0.00356477	0.0237396		580.792	-0.0512209	0.135154	-0.378982	0.704702	0.816059		chr2	175937424	175937428	5	-	2.35975	CDS
PES1	ENSG00000100029	0.343066	27.7417	3.2959	0.00913757	0.0483741	13	3.68061	0.00356866	0.0237396		1700.94	-0.381976	0.104195	-3.66598	0.000246396	0.0017566		chr22	30577080	30577084	5	-	4.62298	CDS
CSTB	ENSG00000160213	-1.00308	24.8784	-3.44687	0.00717851	0.0413473	3	-3.67743	0.00358864	0.0238085		2411.71	-0.112671	0.18047	-0.624319	0.532418	0.680903		#N/A	#N/A	#N/A	#N/A	#N/A	#N/A	#N/A
ACTL6A	ENSG00000136518	-0.25672	28.0736	-3.44437	0.00720711	0.0413592	9	-3.6772	0.00359009	0.0238085		1120.57	0.362448	0.146151	2.47995	0.0131401	0.0433355		chr3	179587964	179587968	5	+	10.8861	CDS
CAPN2	ENSG00000162909	0.298906	28.3133	3.21228	0.0104547	0.0526279	18	3.67447	0.00360731	0.0238859		1776.65	0.93345	0.158359	5.89452	3.75783e-09	1.77941e-07		chr1	223762205	223762209	5	+	66.2346	CDS
SEC13	ENSG00000157020	0.214883	28.3617	3.39643	0.00777907	0.0430903	10	3.67213	0.00362214	0.0239334		1754.03	0.0814186	0.116442	0.69922	0.484415	0.640969		chr3	10301348	10301352	5	-	3.70804	CDS
MDH2	ENSG00000146701	0.197074	32.4748	3.07533	0.0130523	0.0595096	18	3.67158	0.0036256	0.0239334		3446.49	-0.323137	0.164402	-1.96553	0.049353	0.119741		chr7	76066333	76066337	5	+	24.4533	CDS
ATP6V1G1	ENSG00000136888	-0.375879	24.9508	-4.52342	0.00139568	0.0157088	3	-3.65824	0.00371146	0.0244627		1481.32	0.107872	0.121764	0.88591	0.375666	0.54025		chr9	114592566	114592570	5	+	6.04775	CDS
NUDC	ENSG00000090273	-0.358964	29.9089	-3.23775	0.0100338	0.0514113	17	-3.65588	0.00372685	0.0244915		715.586	0.260896	0.154352	1.69026	0.0909783	0.191302		chr1	26921874	26921878	5	+	23.2072	CDS
SRSF4	ENSG00000116350	-0.492194	25.4912	-3.87589	0.0036687	0.0276534	3	-3.65583	0.00372721	0.0244915		1499.77	-0.230095	0.114494	-2.00967	0.0444663	0.110544		chr1	29160498	29160502	5	-	27.9614	three_prime_UTR
LMAN1	ENSG00000074695	0.222977	29.7392	3.16637	0.0112601	0.0548231	15	3.65367	0.00374134	0.024523		3198.68	0.717977	0.155456	4.61851	3.86502e-06	5.91392e-05		chr18	59355590	59355594	5	-	23.6116	CDS
INTS13	ENSG00000064102	0.446893	26.2576	3.73515	0.00456091	0.0312582	4	3.65336	0.0037434	0.024523		1518.86	0.276582	0.146947	1.88219	0.0598109	0.138317		chr12	26905453	26905457	5	-	14.3796	three_prime_UTR
ATP1A1	ENSG00000163399	0.267738	31.4803	3.08752	0.0127962	0.0591566	38	3.65168	0.00375444	0.024546		6051.14	-0.105489	0.126097	-0.836573	0.402832	0.565605		chr1	116404530	116404534	5	+	212.785	three_prime_UTR
GALNT6	ENSG00000139629	0.434033	25.9295	3.58241	0.00579266	0.0355658	5	3.65109	0.00375832	0.024546		601.751	0.171708	0.113874	1.50788	0.131585	0.252975		chr12	51352098	51352102	5	-	37.4272	three_prime_UTR
DCK	ENSG00000156136	0.566931	23.4261	3.95118	0.00326899	0.0260086	2	3.6484	0.00377615	0.024625		406.578	0.465021	0.145499	3.19605	0.00139324	0.0070925		#N/A	#N/A	#N/A	#N/A	#N/A	#N/A	#N/A
KLF5	ENSG00000102554	0.430983	23.4081	4.75589	0.00100106	0.0127688	2	3.64393	0.00380585	0.0247748		2492.98	-0.0857519	0.113915	-0.752769	0.451589	0.610858		chr13	73076176	73076180	5	+	17.6327	three_prime_UTR
PDCD4	ENSG00000150593	0.469143	29.7102	3.25697	0.00972803	0.0504953	17	3.64322	0.00381063	0.0247748		1172.42	0.861498	0.165529	5.20452	1.94497e-07	5.02085e-06		chr10	110890633	110890637	5	+	52.4504	CDS
NPC2	ENSG00000119655	0.36149	26.9211	3.54665	0.00612865	0.0369954	6	3.63992	0.00383277	0.0248812		1770.29	0.878456	0.158349	5.54758	2.89655e-08	1.01221e-06		#N/A	#N/A	#N/A	#N/A	#N/A	#N/A	#N/A
MAVS	ENSG00000088888	0.293998	26.2775	3.69477	0.00485708	0.0324106	6	3.63737	0.00385	0.0249554		1148.58	-0.472267	0.124618	-3.78973	0.00015081	0.00117602		chr20	3874425	3874429	5	+	38.7238	three_prime_UTR
IFRD2	ENSG00000214706	-0.461313	24.2793	-3.68235	0.00495221	0.0326373	4	-3.63619	0.00385794	0.0249693		1353.68	-0.457516	0.134371	-3.40488	0.000661934	0.00390788		chr3	50290414	50290418	5	-	15.1617	CDS
ROCK2	ENSG00000134318	-0.221528	27.235	-3.07968	0.0129601	0.0595029	19	-3.6316	0.00388922	0.0251339		2241.6	0.510629	0.158904	3.21344	0.00131155	0.00675397		chr2	11286572	11286576	5	-	124.847	CDS
CASP2	ENSG00000106144	0.57376	22.7111	3.90346	0.00351665	0.0270886	2	3.63009	0.00389954	0.0251629		1759.79	-0.177407	0.134747	-1.31659	0.187976	0.330622		chr7	143303851	143303855	5	+	18.2859	three_prime_UTR
IGF1R	ENSG00000140443	0.337335	25.0184	4.14705	0.00243017	0.0214142	4	3.62823	0.00391235	0.0252077		2859.6	-0.246843	0.104224	-2.36838	0.0178661	0.0551807		#N/A	#N/A	#N/A	#N/A	#N/A	#N/A	#N/A
TALDO1	ENSG00000177156	0.202555	30.7797	3.14653	0.0116276	0.0558005	14	3.62637	0.00392511	0.0252321		2137.99	-0.481591	0.125723	-3.83056	0.000127851	0.00103451		chr11	760180	760184	5	+	15.3178	three_prime_UTR
XRCC5	ENSG00000079246	0.175654	31.9665	2.84058	0.0191558	0.0752116	37	3.62597	0.00392786	0.0252321		4762.78	0.0171026	0.118664	0.144126	0.885401	0.93304		chr2	216122218	216122222	5	+	46.3621	CDS
ACO2	ENSG00000100412	0.207829	30.9905	2.95714	0.0158261	0.0663894	32	3.62065	0.00396482	0.0253887		713.619	-0.29598	0.118582	-2.496	0.0125604	0.0419074		#N/A	#N/A	#N/A	#N/A	#N/A	#N/A	#N/A
PGAM1	ENSG00000171314	-0.239263	31.3656	-3.17885	0.011035	0.0541696	14	-3.62003	0.00396915	0.0253887		736.709	-0.699354	0.127808	-5.47193	4.45162e-08	1.43518e-06		#N/A	#N/A	#N/A	#N/A	#N/A	#N/A	#N/A
GSR	ENSG00000104687	0.256443	28.8218	3.17142	0.0111683	0.0544994	15	3.61913	0.00397539	0.0253887		836.394	0.41758	0.106735	3.91231	9.14188e-05	0.000788776		chr8	30693044	30693048	5	-	7.50467	three_prime_UTR
IL1RAP	ENSG00000196083	0.580657	23.6471	3.86833	0.00371163	0.0278593	2	3.61907	0.00397583	0.0253887		2220.95	0.31812	0.133861	2.3765	0.0174779	0.054191		chr3	190649833	190649837	5	+	15.7827	three_prime_UTR
TMEM132A	ENSG00000006118	0.825304	24.4074	3.44252	0.00722832	0.0414257	3	3.61695	0.00399071	0.0254459		444.795	-0.212241	0.166998	-1.27092	0.203757	0.350621		chr11	60936324	60936328	5	+	12.1149	three_prime_UTR
MAL2	ENSG00000147676	0.701631	22.6231	4.11027	0.00329091	0.0260849	1	3.70133	0.00403096	0.0256646		3028.61	0.441358	0.16953	2.60342	0.0092298	0.0326654		chr8	119245321	119245325	5	+	39.7915	three_prime_UTR
CYFIP1	ENSG00000273749	-0.201223	27.0034	-3.0783	0.0129892	0.0595029	16	-3.61031	0.00403752	0.0256684		1026.2	0.005763	0.0979082	0.0588613	0.953063	0.973826		#N/A	#N/A	#N/A	#N/A	#N/A	#N/A	#N/A
KLC2	ENSG00000174996	-0.262965	25.4385	-3.44539	0.00719542	0.0413473	8	-3.60453	0.00407884	0.0258928		309.723	-0.566468	0.165782	-3.41695	0.000633271	0.00376505		#N/A	#N/A	#N/A	#N/A	#N/A	#N/A	#N/A
CIAO2B	ENSG00000166595	-0.385465	26.1785	-3.84882	0.00382482	0.0283339	4	-3.60291	0.00409046	0.0259283		660.794	-0.21811	0.153917	-1.41706	0.156465	0.28759		#N/A	#N/A	#N/A	#N/A	#N/A	#N/A	#N/A
RBM12	ENSG00000244462	0.252072	27.4547	3.37325	0.00807247	0.0440912	9	3.60187	0.00409794	0.0259375		1867.97	0.0373608	0.10651	0.350772	0.725759	0.829936		#N/A	#N/A	#N/A	#N/A	#N/A	#N/A	#N/A
NUP58	ENSG00000139496	0.305691	26.6201	3.39215	0.00783238	0.0432187	8	3.60094	0.00410471	0.0259422		1041	-6.33801e-05	0.158253	-0.000400498	0.99968	0.99977		#N/A	#N/A	#N/A	#N/A	#N/A	#N/A	#N/A
EZR	ENSG00000092820	-0.327168	30.3505	-3.15084	0.0115467	0.055652	20	-3.59297	0.00416268	0.02627		3202.54	-0.345609	0.107779	-3.20663	0.00134298	0.00689366		chr6	158770816	158770820	5	-	21.8514	CDS
PTGR1	ENSG00000106853	-0.329527	27.4863	-3.27875	0.00939293	0.0490621	10	-3.58908	0.00419125	0.026392		1355.72	0.041414	0.113089	0.366206	0.714211	0.822075		chr9	111583525	111583529	5	-	71.5685	CDS
EIF2B2	ENSG00000119718	-0.405891	25.2382	-4.93867	0.000775125	0.0110835	2	-3.58868	0.00419427	0.026392		665.36	-0.199614	0.116774	-1.7094	0.0873766	0.185399		#N/A	#N/A	#N/A	#N/A	#N/A	#N/A	#N/A
GDE1	ENSG00000006007	0.423297	25.8371	3.52499	0.00634203	0.0378797	5	3.58783	0.0042005	0.0263927		2357.76	0.0414076	0.10971	0.377428	0.705856	0.816509		chr16	19503552	19503556	5	-	33.4175	three_prime_UTR
PHAX	ENSG00000164902	0.262448	26.5999	3.75074	0.00445165	0.0308037	6	3.58651	0.00421027	0.0264154		536.446	0.518244	0.18334	2.82668	0.0047034	0.0189188		chr5	126627133	126627137	5	+	51.7678	three_prime_UTR
MTO1	ENSG00000135297	0.647924	22.3123	3.67669	0.00499623	0.0327801	2	3.58093	0.00425191	0.0266378		1148.71	-0.0345912	0.126988	-0.272396	0.785317	0.868985		chr6	73473443	73473447	5	+	12.8543	CDS
DPY30	ENSG00000162961	-0.351625	27.477	-4.61614	0.00122128	0.0142064	3	-3.57904	0.0042661	0.0266879		1071.75	0.520497	0.154655	3.36553	0.000763957	0.00438706		#N/A	#N/A	#N/A	#N/A	#N/A	#N/A	#N/A
TPX2	ENSG00000088325	0.460115	27.0425	3.21118	0.0104733	0.0526431	14	3.5744	0.00430109	0.0268661		7034.99	0.0812118	0.120487	0.674029	0.500293	0.653701		chr20	31775889	31775893	5	+	22.9727	CDS
XPO6	ENSG00000169180	-0.521873	22.7682	-3.98394	0.00310965	0.0252527	2	-3.57307	0.00431117	0.0268661		3064.78	-0.232328	0.116203	-1.99933	0.0455728	0.112684		#N/A	#N/A	#N/A	#N/A	#N/A	#N/A	#N/A
RRAS	ENSG00000126458	0.502624	24.3217	4.06595	0.00274582	0.0233097	2	3.57279	0.00431331	0.0268661		182.708	-0.138573	0.221035	-0.626927	0.530707	0.679735		#N/A	#N/A	#N/A	#N/A	#N/A	#N/A	#N/A
MAP4	ENSG00000047849	-0.235611	30.8549	-2.98722	0.0150671	0.0644148	31	-3.57	0.00433456	0.0269595		4975.18	-0.628711	0.113069	-5.56041	2.69142e-08	9.53013e-07		chr3	47852085	47852089	5	-	103.136	three_prime_UTR
HNRNPAB	ENSG00000197451	-0.215174	28.9636	-3.68593	0.00492459	0.0325781	7	-3.56313	0.00438743	0.0272489		2899.55	0.187129	0.111468	1.67877	0.0931978	0.194857		chr5	178206769	178206773	5	+	59.5054	CDS
RANBP3	ENSG00000031823	0.216344	27.0517	3.67447	0.00501359	0.0327916	7	3.55907	0.0044189	0.0274048		1373.87	-0.475048	0.140312	-3.38565	0.00071009	0.00412822		chr19	5923247	5923251	5	-	19.0837	three_prime_UTR
UGGT2	ENSG00000102595	0.299802	24.6464	3.57608	0.00585074	0.0357186	6	3.55676	0.00443699	0.0274774		661.692	0.757935	0.18886	4.01321	5.9898e-05	0.000558013		#N/A	#N/A	#N/A	#N/A	#N/A	#N/A	#N/A
BAG6	ENSG00000204463	-0.235843	27.5568	-3.14885	0.0115841	0.0557696	13	-3.55568	0.0044454	0.0274899		315.753	-0.559676	0.15452	-3.62203	0.000292306	0.0020178		#N/A	#N/A	#N/A	#N/A	#N/A	#N/A	#N/A
CD9	ENSG00000010278	0.422894	27.7798	4.60513	0.0012407	0.0143547	2	3.55261	0.00446959	0.0275711		3964.39	0.22697	0.149948	1.51366	0.130112	0.250897		#N/A	#N/A	#N/A	#N/A	#N/A	#N/A	#N/A
DNAJC3	ENSG00000102580	0.310162	26.4155	3.77477	0.00428869	0.0299651	5	3.55197	0.00447461	0.0275711		617.149	0.501144	0.145903	3.43477	0.000593059	0.0035805		chr13	95793237	95793241	5	+	29.6012	three_prime_UTR
YWHAE	ENSG00000108953	-0.306998	31.548	-3.14517	0.0116534	0.0558005	15	-3.55099	0.00448236	0.0275711		1321.52	0.0551226	0.113168	0.487085	0.626198	0.759668		chr17	1344963	1344967	5	-	708.396	three_prime_UTR
DCTN6	ENSG00000104671	-0.59697	23.6314	-3.73061	0.0045932	0.0313299	2	-3.55076	0.00448414	0.0275711		1053.18	0.470136	0.207364	2.2672	0.023378	0.0679682		#N/A	#N/A	#N/A	#N/A	#N/A	#N/A	#N/A
EEF1G	ENSG00000254772	-0.18445	32.5803	-2.89193	0.0176086	0.0721098	23	-3.54693	0.0045146	0.0277187		0	#N/A	#N/A	#N/A	#N/A	#N/A		chr11	62571851	62571855	5	-	708.396	three_prime_UTR
CD58	ENSG00000116815	0.415732	24.9262	4.66489	0.00113906	0.0136296	2	3.54316	0.00454474	0.0278641		504.329	0.863886	0.164732	5.24419	1.56968e-07	4.1594e-06		#N/A	#N/A	#N/A	#N/A	#N/A	#N/A	#N/A
CFL1	ENSG00000172757	-0.250092	31.533	-3.20751	0.0105355	0.0527881	11	-3.54065	0.00456488	0.0279477		4653.28	-0.185589	0.190123	-0.976151	0.32899	0.494272		chr11	65856201	65856205	5	-	35.0145	five_prime_UTR
SP1	ENSG00000185591	0.527883	24.3685	3.90393	0.00351413	0.0270886	2	3.53848	0.00458244	0.0279905		4631.58	-0.301478	0.107404	-2.80695	0.00500133	0.0198675		chr12	53415178	53415182	5	+	48.7575	three_prime_UTR
RRAGC	ENSG00000116954	-0.674782	23.2807	-3.44547	0.00719446	0.0413473	3	-3.53818	0.00458487	0.0279905		212.195	0.437643	0.190903	2.29249	0.0218776	0.0647827		#N/A	#N/A	#N/A	#N/A	#N/A	#N/A	#N/A
PLXNB2	ENSG00000196576	0.30966	28.6347	3.0601	0.0133796	0.0602992	30	3.53711	0.00459349	0.0280034		1575.8	-0.523327	0.168903	-3.09838	0.00194579	0.00926887		#N/A	#N/A	#N/A	#N/A	#N/A	#N/A	#N/A
SRSF9	ENSG00000111786	-0.42404	25.0582	-3.63417	0.00534019	0.0341011	4	-3.53511	0.00460974	0.0280627		758.472	0.434762	0.137521	3.16141	0.00157006	0.00783315		chr12	120469574	120469578	5	-	41.9001	CDS
NCAPG	ENSG00000109805	-0.205453	27.8869	-2.99018	0.0149946	0.0644148	18	-3.5311	0.00464257	0.0281976		1222.3	0.387797	0.188347	2.05895	0.0394992	0.100891		#N/A	#N/A	#N/A	#N/A	#N/A	#N/A	#N/A
CEP97	ENSG00000182504	0.542935	23.6437	3.84131	0.00386933	0.0283707	2	3.5308	0.00464501	0.0281976		524.144	0.616846	0.164582	3.74795	0.000178287	0.00134916		chr3	101767971	101767975	5	+	12.0637	three_prime_UTR
ETF1	ENSG00000120705	-0.199053	29.6285	-2.95937	0.0157685	0.0663418	19	-3.52571	0.00468693	0.0284121		3279.46	-0.0684439	0.129268	-0.529473	0.596477	0.735632		chr5	138507404	138507408	5	-	247.218	three_prime_UTR
TMED7	ENSG00000134970	0.297054	27.1013	3.79809	0.0041365	0.0294273	5	3.52433	0.00469839	0.0284414		2226.62	0.797979	0.173062	4.61095	4.00826e-06	6.06927e-05		#N/A	#N/A	#N/A	#N/A	#N/A	#N/A	#N/A
ABHD14B	ENSG00000114779	-0.594238	26.4679	-3.21902	0.0103416	0.052234	8	-3.51921	0.00474106	0.0286595		1162.58	-1.07527	0.146355	-7.34705	2.02634e-13	3.24316e-11		#N/A	#N/A	#N/A	#N/A	#N/A	#N/A	#N/A
TLCD1	ENSG00000160606	-0.431783	23.7611	-3.87704	0.00366223	0.027653	3	-3.51728	0.00475726	0.0287019		286.421	-0.366539	0.161677	-2.26711	0.0233835	0.0679719		#N/A	#N/A	#N/A	#N/A	#N/A	#N/A	#N/A
UACA	ENSG00000137831	0.36728	24.033	4.2896	0.00196507	0.0189634	3	3.51679	0.00476142	0.0287019		388.32	1.03831	0.155368	6.68293	2.34215e-11	2.08256e-09		chr15	70666910	70666914	5	-	15.8522	CDS
HDGF	ENSG00000143321	0.230716	31.1767	3.0642	0.0132907	0.0601503	15	3.51539	0.00477319	0.0287104		10800.2	-0.478256	0.118679	-4.02985	5.58131e-05	0.000527949		chr1	156744175	156744179	5	-	62.8544	CDS
ESYT1	ENSG00000139641	0.284046	29.9789	3.02275	0.0142188	0.0626383	28	3.51504	0.00477617	0.0287104		1742.95	-0.646181	0.134367	-4.80906	1.51644e-06	2.81235e-05		chr12	56131077	56131081	5	+	22.4999	CDS
WDR4	ENSG00000160193	0.228198	26.8923	3.84233	0.00386327	0.0283707	6	3.50817	0.0048345	0.0290205		192.705	-0.303068	0.170712	-1.77532	0.0758451	0.166447		#N/A	#N/A	#N/A	#N/A	#N/A	#N/A	#N/A
CTSA	ENSG00000064601	0.497167	25.6297	3.34493	0.00844665	0.0455569	5	3.49664	0.00493409	0.029577		1875.73	0.216606	0.167804	1.29082	0.196764	0.341082		#N/A	#N/A	#N/A	#N/A	#N/A	#N/A	#N/A
MAPK14	ENSG00000112062	-0.560686	24.7665	-3.38296	0.00794823	0.0436899	4	-3.49338	0.0049626	0.0297066		1208.9	-0.402956	0.101476	-3.97095	7.15872e-05	0.000645495		chr6	36109046	36109050	5	+	34.0779	three_prime_UTR
NADK2	ENSG00000152620	0.191977	27.5965	3.23799	0.01003	0.0514113	10	3.49102	0.00498334	0.0297893		872.27	0.650093	0.175124	3.71218	0.00020548	0.00151763		chr5	36195258	36195262	5	-	72.7174	CDS
ARMC6	ENSG00000105676	-0.276155	25.3881	-3.86517	0.00372972	0.0278693	5	-3.48662	0.00502232	0.0299558		422.834	-0.925167	0.181671	-5.09253	3.53312e-07	8.12465e-06		#N/A	#N/A	#N/A	#N/A	#N/A	#N/A	#N/A
GINS2	ENSG00000131153	0.607054	22.794	3.62084	0.00545303	0.0346163	2	3.48631	0.00502511	0.0299558		1285.3	-0.0923421	0.150143	-0.615026	0.538537	0.686413		#N/A	#N/A	#N/A	#N/A	#N/A	#N/A	#N/A
PRPS1	ENSG00000147224	-0.281799	27.849	-3.09082	0.0127277	0.0590304	14	-3.4842	0.00504384	0.0300259		1642.11	-0.0176131	0.0996859	-0.176686	0.859755	0.917079		chrX	107645250	107645254	5	+	11.962	CDS
ITGAV	ENSG00000138448	0.203342	28.6761	2.88101	0.0179266	0.0729263	25	3.47933	0.00508753	0.0302441		2431.11	0.969363	0.147763	6.56026	5.37141e-11	4.40869e-09		chr2	186680336	186680340	5	+	27.9507	three_prime_UTR
NEK9	ENSG00000119638	-0.387493	24.2396	-3.65726	0.00515037	0.0333341	4	-3.47595	0.00511812	0.0303781		699.442	-0.0459029	0.111037	-0.413402	0.679312	0.798149		chr14	75084391	75084395	5	-	36.009	three_prime_UTR
PDCD6	ENSG00000249915	-0.305589	29.5917	-3.26351	0.00962614	0.0500979	8	-3.474	0.00513575	0.0303781		297.828	-0.126333	0.178729	-0.706841	0.479666	0.636888		#N/A	#N/A	#N/A	#N/A	#N/A	#N/A	#N/A
SLC25A20	ENSG00000178537	0.427782	24.3804	3.82336	0.00397805	0.0287274	3	3.47378	0.00513778	0.0303781		119.083	0.111753	0.174071	0.641997	0.520875	0.670832		chr3	48857608	48857612	5	-	12.3618	three_prime_UTR
METTL16	ENSG00000127804	0.334195	24.6246	3.89396	0.00356827	0.0273271	4	3.47308	0.00514419	0.0303781		958.787	-0.207169	0.123308	-1.6801	0.0929382	0.194467		chr17	2418594	2418598	5	-	44.8764	three_prime_UTR
NGDN	ENSG00000129460	0.74807	23.6756	3.76164	0.00539494	0.0343488	1	3.55447	0.00514897	0.0303781		682.935	-0.0941121	0.134175	-0.701411	0.483047	0.639888		#N/A	#N/A	#N/A	#N/A	#N/A	#N/A	#N/A
SLC20A1	ENSG00000144136	0.692429	23.4998	3.47866	0.00682501	0.0399115	2	3.47217	0.00515242	0.0303781		3025.19	0.511263	0.126026	4.0568	4.97507e-05	0.000480543		chr2	112663599	112663603	5	+	35.4435	three_prime_UTR
TM4SF1	ENSG00000169908	0.488872	28.0485	3.94718	0.00328898	0.0260849	2	3.47085	0.00516454	0.0304079		25898	0.19046	0.131043	1.45341	0.146109	0.274019		chr3	149369443	149369447	5	-	63.6458	three_prime_UTR
NSUN2	ENSG00000037474	-0.202134	31.539	-2.82739	0.019575	0.076259	39	-3.46935	0.00517821	0.0304462		2730.98	-0.330221	0.0906903	-3.6412	0.000271373	0.00189665		chr5	6605341	6605345	5	-	67.2688	three_prime_UTR
CYB5R1	ENSG00000159348	0.268814	27.3231	3.22777	0.0101966	0.0518749	9	3.46829	0.00518796	0.0304462		283.309	0.139026	0.177329	0.784002	0.433039	0.593847		chr1	202962089	202962093	5	-	6.91386	three_prime_UTR
ABCG2	ENSG00000118777	0.436865	27.0014	3.28184	0.00934648	0.0490592	6	3.46669	0.00520273	0.0304462		1036.66	0.426016	0.16515	2.57957	0.00989229	0.0345313		chr4	88131203	88131207	5	-	33.192	CDS
FRYL	ENSG00000075539	-0.812641	22.4506	-3.98753	0.00510675	0.0331515	1	-3.65198	0.00520362	0.0304462		564.595	-0.28702	0.133975	-2.14235	0.0321656	0.0865228		#N/A	#N/A	#N/A	#N/A	#N/A	#N/A	#N/A
ACAD9	ENSG00000177646	0.200865	28.5836	3.0486	0.0136324	0.0609282	13	3.46617	0.00520752	0.0304462		524.973	-0.27416	0.122331	-2.24113	0.0250175	0.0716159		#N/A	#N/A	#N/A	#N/A	#N/A	#N/A	#N/A
TRMO	ENSG00000136932	-0.628636	26.364	-4.95269	0.00157745	0.0167638	1	-3.65077	0.00521348	0.0304462		320.879	-0.710097	0.137211	-5.17522	2.27644e-07	5.67514e-06		#N/A	#N/A	#N/A	#N/A	#N/A	#N/A	#N/A
UBA5	ENSG00000081307	-0.500694	26.0369	-3.4051	0.00767222	0.0426928	4	-3.45839	0.00527973	0.0307177		338.757	0.446691	0.207874	2.14886	0.0316458	0.085527		chr3	132672100	132672104	5	+	11.1346	CDS
LZTFL1	ENSG00000163818	-0.716115	22.7788	-3.80768	0.00504898	0.0329122	1	-3.53932	0.00528134	0.0307177		595.795	-0.00730115	0.174702	-0.0417919	0.966665	0.981194		#N/A	#N/A	#N/A	#N/A	#N/A	#N/A	#N/A
USP10	ENSG00000103194	-0.205273	27.0075	-3.08399	0.0128698	0.0593691	12	-3.45822	0.00528138	0.0307177		1947.92	-0.097459	0.107063	-0.910298	0.362666	0.528158		#N/A	#N/A	#N/A	#N/A	#N/A	#N/A	#N/A
TRIO	ENSG00000038382	-0.433819	23.4854	-4.26406	0.00204088	0.0191827	2	-3.4574	0.00528901	0.0307205		2458.96	-0.269085	0.111911	-2.40445	0.0161969	0.0510398		chr5	14502634	14502638	5	+	23.9992	three_prime_UTR
ADSL	ENSG00000239900	-0.281989	27.8741	-3.16415	0.0113007	0.0548524	10	-3.45591	0.00530303	0.0307605		335.96	0.421984	0.175693	2.40183	0.0163132	0.051366		#N/A	#N/A	#N/A	#N/A	#N/A	#N/A	#N/A
GAMT	ENSG00000130005	-0.521424	24.94	-3.78784	0.00420272	0.0297372	2	-3.45306	0.00532987	0.0308745		237.592	-0.0889154	0.199768	-0.445094	0.656252	0.781613		#N/A	#N/A	#N/A	#N/A	#N/A	#N/A	#N/A
IST1	ENSG00000182149	-0.31988	26.2158	-3.59181	0.00570756	0.0352444	5	-3.45067	0.00535247	0.0309637		1231.09	-0.253803	0.106609	-2.38069	0.0172801	0.0537129		chr16	71928555	71928559	5	+	23.3218	three_prime_UTR
PLAUR	ENSG00000011422	0.517452	25.5022	3.37489	0.00805138	0.0440771	4	3.44899	0.00536843	0.0310144		618.496	0.892801	0.176172	5.06777	4.02495e-07	9.09877e-06		#N/A	#N/A	#N/A	#N/A	#N/A	#N/A	#N/A
SLC29A1	ENSG00000112759	0.44917	25.4828	3.46973	0.00692241	0.0403713	4	3.44816	0.0053763	0.0310182		1742.75	-0.0673105	0.137115	-0.490907	0.623492	0.757534		#N/A	#N/A	#N/A	#N/A	#N/A	#N/A	#N/A
RPN1	ENSG00000163902	0.210004	31.5145	2.84813	0.0189196	0.0751298	30	3.44235	0.00543204	0.0312979		7002.16	-0.51486	0.11578	-4.44688	8.7128e-06	0.000114962		chr3	128620339	128620343	5	-	48.6347	three_prime_UTR
LAMB3	ENSG00000196878	0.510358	24.1509	3.80252	0.00410825	0.0293233	2	3.43818	0.00547234	0.0314879		634.833	-0.325051	0.186259	-1.74515	0.0809587	0.174823		chr1	209616589	209616593	5	-	75.7341	CDS
PFKL	ENSG00000141959	-0.258467	28.1773	-3.03903	0.0138465	0.061649	14	-3.43688	0.00548496	0.0315184		301.451	-0.134522	0.17812	-0.755231	0.450111	0.609529		#N/A	#N/A	#N/A	#N/A	#N/A	#N/A	#N/A
ATP5F1C	ENSG00000165629	0.225541	30.0258	3.23222	0.0101238	0.0516592	9	3.43513	0.00550195	0.0315358		7471.41	-0.160529	0.130199	-1.23295	0.217596	0.367597		chr10	7799023	7799027	5	+	11.8963	CDS
SMYD5	ENSG00000135632	-0.38497	24.2884	-3.60762	0.00556742	0.0349716	4	-3.43506	0.00550265	0.0315358		406.976	-0.578233	0.165276	-3.49859	0.000467725	0.00295537		#N/A	#N/A	#N/A	#N/A	#N/A	#N/A	#N/A
TRMT6	ENSG00000089195	0.357372	25.6513	3.7059	0.00477349	0.0321017	4	3.43147	0.00553784	0.0316953		408.158	0.341035	0.164738	2.07017	0.0384363	0.0987754		#N/A	#N/A	#N/A	#N/A	#N/A	#N/A	#N/A
OSTC	ENSG00000198856	0.431033	25.9571	4.21822	0.00218482	0.0201791	2	3.4271	0.00558091	0.0318994		1608.18	0.880549	0.165348	5.32541	1.00724e-07	2.85325e-06		chr4	108667436	108667440	5	+	63.5773	three_prime_UTR
STMN2	ENSG00000104435	-0.537275	26.8561	-3.68928	0.00489886	0.0325215	2	-3.42164	0.00563526	0.0321348		0	#N/A	#N/A	#N/A	#N/A	#N/A		#N/A	#N/A	#N/A	#N/A	#N/A	#N/A	#N/A
APEX1	ENSG00000100823	0.161765	30.3632	2.88459	0.0178215	0.072691	15	3.42146	0.00563702	0.0321348		4104.67	-0.77813	0.128588	-6.05133	1.43655e-09	7.68963e-08		chr14	20456061	20456065	5	+	48.2009	CDS
AHCYL1	ENSG00000168710	-0.278568	27.598	-3.12285	0.0120827	0.0571784	10	-3.41087	0.00574399	0.0326706		4897.22	-0.234481	0.102013	-2.29853	0.0215315	0.0639236		chr1	110022214	110022218	5	+	48.8459	three_prime_UTR
ATP11C	ENSG00000101974	0.328469	25.6721	3.24091	0.00998295	0.0513303	7	3.40956	0.00575737	0.0326706		1844.75	0.615817	0.15313	4.02152	5.78247e-05	0.000541536		chrX	139728715	139728719	5	-	22.7711	three_prime_UTR
HCCS	ENSG00000004961	0.248956	27.9238	3.18405	0.0109426	0.0539484	9	3.40933	0.00575972	0.0326706		1901.42	0.566111	0.141124	4.01144	6.0349e-05	0.000561236		chrX	11117328	11117332	5	+	11.0209	CDS
DAXX	ENSG00000204209	0.605373	23.9772	3.51954	0.00639698	0.037976	2	3.40917	0.00576138	0.0326706		42.4883	0.248325	0.244024	1.01762	0.308858	0.473266		chr6	33320222	33320226	5	-	15.3551	CDS
TBCE	ENSG00000284770	-0.289621	25.6294	-3.41363	0.00756868	0.04242	6	-3.40274	0.00582751	0.0330021		0.12214	0.0234067	0.140365	0.166756	0.867562	#N/A		#N/A	#N/A	#N/A	#N/A	#N/A	#N/A	#N/A
NUP35	ENSG00000163002	0.263478	27.297	3.32372	0.00873861	0.0465483	7	3.39933	0.00586291	0.0331551		551.043	0.374147	0.165052	2.26684	0.0233998	0.0680068		#N/A	#N/A	#N/A	#N/A	#N/A	#N/A	#N/A
IPO9	ENSG00000198700	-0.26444	28.3732	-2.98199	0.0151965	0.0646433	16	-3.39866	0.00586993	0.0331551		3919.24	-0.0578338	0.0975952	-0.592589	0.553457	0.698641		chr1	201880409	201880413	5	+	63.489	three_prime_UTR
CD63	ENSG00000135404	1.5526	25.2604	3.12846	0.0119733	0.0568784	2	3.39283	0.005931	0.0334283		1609.72	0.462319	0.136698	3.38205	0.000719466	0.00417212		chr12	55725621	55725625	5	-	109.056	CDS
PRPF8	ENSG00000174231	-0.201278	30.4637	-2.77276	0.0214133	0.0806326	64	-3.39256	0.00593384	0.0334283		2212.19	-0.456629	0.107848	-4.23399	2.29577e-05	0.000252882		chr17	1683650	1683654	5	-	21.196	CDS
PMPCB	ENSG00000105819	0.242648	28.82	2.9902	0.0149941	0.0644148	14	3.38997	0.00596121	0.0335236		874.176	0.768243	0.178854	4.29537	1.74405e-05	0.000201371		chr7	103311846	103311850	5	+	24.3158	three_prime_UTR
TST	ENSG00000128311	0.329673	27.8079	3.16255	0.0113299	0.0548524	8	3.38949	0.00596633	0.0335236		263.095	-0.680527	0.16651	-4.08701	4.36959e-05	0.000432142		#N/A	#N/A	#N/A	#N/A	#N/A	#N/A	#N/A
PPP1R8	ENSG00000117751	0.273547	26.2888	3.29168	0.00919981	0.048584	7	3.38821	0.00597991	0.0335561		636.079	-0.25141	0.126221	-1.99182	0.0463911	0.11415		chr1	27851239	27851243	5	+	21.8927	three_prime_UTR
SQOR	ENSG00000137767	0.2349	27.0029	3.16963	0.0112008	0.0545958	9	3.38264	0.00603939	0.0338458		210.831	0.307564	0.171554	1.79281	0.0730026	0.161426		#N/A	#N/A	#N/A	#N/A	#N/A	#N/A	#N/A
LRRC40	ENSG00000066557	-0.20839	27.4067	-3.11975	0.0121437	0.0573099	10	-3.38004	0.0060674	0.0339413		642.001	0.679527	0.209328	3.24624	0.0011694	0.00618784		#N/A	#N/A	#N/A	#N/A	#N/A	#N/A	#N/A
PLOD2	ENSG00000152952	0.412148	28.6511	3.00072	0.0147388	0.064012	22	3.37959	0.00607221	0.0339413		2643.36	0.582346	0.140294	4.1509	3.31169e-05	0.000344403		chr3	146079162	146079166	5	-	48.6023	CDS
NDUFAF7	ENSG00000003509	0.267854	26.5881	3.28839	0.00924854	0.0487815	7	3.37584	0.0061128	0.0341239		404.875	0.492628	0.143939	3.42248	0.000620517	0.00371278		#N/A	#N/A	#N/A	#N/A	#N/A	#N/A	#N/A
MICOS10	ENSG00000173436	0.467641	24.477	3.86766	0.00371544	0.0278593	2	3.37072	0.00616876	0.0343916		265.054	0.927923	0.200305	4.63255	3.61182e-06	5.59604e-05		chr1	19622105	19622109	5	+	6.77954	CDS
TP53RK	ENSG00000172315	0.422421	24.1533	4.15965	0.00238467	0.0211186	2	3.36989	0.00617778	0.0343974		662.412	-0.473157	0.133463	-3.54521	0.000392294	0.00256481		#N/A	#N/A	#N/A	#N/A	#N/A	#N/A	#N/A
MGAT2	ENSG00000168282	0.563191	23.516	4.23647	0.00276373	0.0233695	1	3.44504	0.00618817	0.0344107		362.752	0.115373	0.131477	0.877514	0.380208	0.544101		#N/A	#N/A	#N/A	#N/A	#N/A	#N/A	#N/A
NHP2	ENSG00000145912	0.392392	25.9151	3.49264	0.00667536	0.0393033	4	3.368	0.00619861	0.0344243		707.482	-0.00451917	0.186445	-0.0242386	0.980662	0.988444		#N/A	#N/A	#N/A	#N/A	#N/A	#N/A	#N/A
PROCR	ENSG00000101000	0.348572	25.9182	4.12934	0.00249566	0.0216996	3	3.36374	0.00624574	0.0346413		652.342	0.774272	0.152935	5.06276	4.13224e-07	9.315e-06		chr20	35177046	35177050	5	+	41.2985	three_prime_UTR
AHNAK	ENSG00000124942	0.193815	33.6461	2.93598	0.0163833	0.0680633	187	3.36165	0.00626902	0.0347257		14496	0.323758	0.10618	3.04914	0.00229498	0.0106252		chr11	62516193	62516197	5	-	226.935	three_prime_UTR
SRM	ENSG00000116649	-0.368902	27.4279	-3.08056	0.0129417	0.0595029	9	-3.35574	0.00633527	0.0350352		606.036	-0.872829	0.196026	-4.45261	8.48309e-06	0.000112674		#N/A	#N/A	#N/A	#N/A	#N/A	#N/A	#N/A
MEMO1	ENSG00000162959	-0.327377	26.1888	-3.18522	0.0109219	0.0539083	7	-3.35522	0.00634118	0.0350352		73.8383	0.572929	0.221747	2.5837	0.00977457	0.0342174		#N/A	#N/A	#N/A	#N/A	#N/A	#N/A	#N/A
PDLIM5	ENSG00000163110	-0.242676	27.4598	-3.07735	0.0130093	0.0595029	10	-3.35144	0.00638394	0.0352263		3041.41	0.462781	0.149735	3.09066	0.00199712	0.00946238		chr4	94665847	94665851	5	+	9.41306	three_prime_UTR
RNF40	ENSG00000103549	0.37342	26.57	3.07457	0.0130683	0.0595197	9	3.35043	0.00639541	0.0352444		652.306	-0.655849	0.171069	-3.83382	0.000126167	0.00102347		chr16	30769229	30769233	5	+	26.9231	CDS
EFTUD2	ENSG00000108883	-0.182117	30.1445	-2.69002	0.0245373	0.0887468	37	-3.34163	0.00649638	0.0356895		2031.04	-0.442727	0.121717	-3.63734	0.000275466	0.00191756		chr17	44854644	44854648	5	-	14.7157	CDS
VAMP3	ENSG00000049245	0.379085	26.6167	3.84409	0.0038528	0.0283707	3	3.3413	0.00650017	0.0356895		1156.32	0.418132	0.104994	3.98242	6.82175e-05	0.000620706		chr1	7780585	7780589	5	+	28.6702	three_prime_UTR
GNL3L	ENSG00000130119	0.355509	24.2458	5.04661	0.000667972	0.0101871	2	3.34118	0.00650158	0.0356895		3606.81	0.120595	0.135936	0.887147	0.375	0.539704		chrX	54544226	54544230	5	+	15.7554	CDS
BTF3	ENSG00000145741	-0.213579	29.8854	-3.24843	0.00986266	0.0509147	8	-3.34	0.00651526	0.0356895		12488.6	0.213196	0.0948214	2.2484	0.0245509	0.0706756		chr5	73499155	73499159	5	+	201.127	CDS
CARM1	ENSG00000142453	-0.321553	26.9118	-3.17478	0.0111078	0.0543768	7	-3.33979	0.00651765	0.0356895		1591.68	-0.76968	0.145178	-5.30162	1.14777e-07	3.18924e-06		#N/A	#N/A	#N/A	#N/A	#N/A	#N/A	#N/A
HECTD1	ENSG00000092148	-0.451559	24.3926	-3.21066	0.0104821	0.0526431	5	-3.33625	0.00655887	0.035824		1494.79	0.0445935	0.102273	0.436022	0.66282	0.78651		chr14	31144190	31144194	5	-	23.7627	CDS
UQCR10	ENSG00000184076	0.378595	26.551	3.83471	0.00390894	0.0285405	3	3.3346	0.00657815	0.035824		3396.18	0.81877	0.185295	4.41875	9.92757e-06	0.000127418		#N/A	#N/A	#N/A	#N/A	#N/A	#N/A	#N/A
GMPS	ENSG00000163655	0.150143	30.4484	2.58521	0.0291648	0.0981898	30	3.33414	0.0065836	0.035824		2302.47	-0.0108006	0.132256	-0.0816647	0.934913	0.963261		chr3	155903935	155903939	5	+	139.349	CDS
MYPN	ENSG00000138347	-0.272332	26.7761	-3.05238	0.0135487	0.0606802	10	-3.33391	0.00658622	0.035824		2798.34	-0.483049	0.124392	-3.88328	0.000103057	0.00087364		chr10	68211399	68211403	5	+	17.9864	three_prime_UTR
PRPF38B	ENSG00000134186	-0.4894	22.9378	-3.70734	0.00476277	0.0321017	2	-3.33368	0.00658899	0.035824		1924.29	0.489236	0.143591	3.40714	0.000656481	0.00388141		chr1	108700384	108700388	5	+	2.77423	three_prime_UTR
LSM12	ENSG00000161654	-0.325855	25.9137	-4.32174	0.00187391	0.0184139	3	-3.33341	0.00659215	0.035824		63.3204	-0.137521	0.229698	-0.598705	0.54937	0.695017		#N/A	#N/A	#N/A	#N/A	#N/A	#N/A	#N/A
AP2A2	ENSG00000183020	0.195179	27.0036	2.96986	0.0155006	0.0654064	12	3.33161	0.00661329	0.0358936		135.597	0.246233	0.171686	1.4342	0.151515	0.281354		chr11	992552	992556	5	+	35.8989	CDS
PPP1R18	ENSG00000146112	0.349012	25.8167	4.04342	0.00284108	0.0236977	3	3.32694	0.00666852	0.0361477		8.85337	0.0108298	0.356418	0.0303852	0.97576	0.985961		chr6	30685097	30685101	5	-	39.3415	CDS
TMEM131L	ENSG00000121210	-0.41202	23.6764	-4.13346	0.00248023	0.0216091	2	-3.31976	0.00675431	0.0365667		385.813	0.211045	0.149754	1.40928	0.158752	0.290505		#N/A	#N/A	#N/A	#N/A	#N/A	#N/A	#N/A
ERLIN1	ENSG00000107566	0.372472	26.8164	3.18	0.0110144	0.0541696	6	3.31866	0.00676764	0.0365929		1980.24	0.224569	0.108312	2.07335	0.0381394	0.0982331		#N/A	#N/A	#N/A	#N/A	#N/A	#N/A	#N/A
DBI	ENSG00000155368	-0.653917	25.4261	-3.32963	0.00865625	0.0462843	2	-3.3152	0.00680945	0.0367496		7041.56	0.299014	0.141583	2.11194	0.0346918	0.0916848		chr2	119370786	119370790	5	+	34.7808	CDS
SEC23A	ENSG00000100934	0.221445	27.4516	2.89276	0.0175845	0.0721098	15	3.31438	0.00681944	0.0367496		919.644	0.523339	0.128086	4.08585	4.39157e-05	0.000433871		#N/A	#N/A	#N/A	#N/A	#N/A	#N/A	#N/A
MYO1B	ENSG00000128641	-0.346764	24.8377	-4.03632	0.00287179	0.0238602	3	-3.31415	0.00682224	0.0367496		788.101	0.556094	0.162061	3.4314	0.000600483	0.0036185		#N/A	#N/A	#N/A	#N/A	#N/A	#N/A	#N/A
PPP4R1	ENSG00000154845	-0.521666	22.9196	-3.34143	0.00849416	0.0457558	3	-3.30621	0.00691935	0.0372261		962.171	-0.0643501	0.100606	-0.639623	0.522418	0.671968		chr18	9584764	9584768	5	-	29.404	CDS
VWA8	ENSG00000102763	0.273415	27.6356	2.87226	0.0181855	0.0737011	21	3.30328	0.00695561	0.0373165		599.475	0.0960619	0.134577	0.713804	0.475349	0.633193		#N/A	#N/A	#N/A	#N/A	#N/A	#N/A	#N/A
PPP2R1B	ENSG00000137713	0.408447	24.5374	3.21973	0.0103297	0.052234	5	3.30292	0.0069601	0.0373165		1193.06	0.25311	0.118334	2.13895	0.03244	0.0870678		chr11	111741010	111741014	5	-	14.7719	three_prime_UTR
UFL1	ENSG00000014123	0.175004	27.7549	2.74589	0.0223812	0.0828992	19	3.30253	0.00696495	0.0373165		495.721	0.305942	0.183326	1.66884	0.0951485	0.19803		#N/A	#N/A	#N/A	#N/A	#N/A	#N/A	#N/A
FKBP5	ENSG00000096060	-0.205451	27.4559	-3.12061	0.0121266	0.0572921	9	-3.30171	0.00697508	0.0373165		710.057	-0.88352	0.114661	-7.70553	1.30301e-14	2.63984e-12		chr6	35580178	35580182	5	-	34.7264	CDS
CCDC86	ENSG00000110104	0.356419	26.3881	3.17869	0.0110378	0.0541696	6	3.30136	0.0069795	0.0373165		838.598	-0.193423	0.161653	-1.19654	0.231488	0.384451		#N/A	#N/A	#N/A	#N/A	#N/A	#N/A	#N/A
TBCB	ENSG00000105254	-0.267226	26.1006	-3.34963	0.00838337	0.0452723	6	-3.29933	0.00700479	0.0374052		365.246	-0.145937	0.187162	-0.779735	0.435547	0.59601		#N/A	#N/A	#N/A	#N/A	#N/A	#N/A	#N/A
COTL1	ENSG00000103187	-0.335923	28.8598	-3.06213	0.0133355	0.0602075	8	-3.291	0.00710952	0.0379141		1660.54	-0.449075	0.140425	-3.19798	0.00138392	0.00706076		chr16	84565777	84565781	5	-	23.4587	three_prime_UTR
LSM8	ENSG00000128534	-0.39105	24.8143	-4.27237	0.00201588	0.0191531	2	-3.29036	0.00711769	0.0379141		1170.42	0.451551	0.141369	3.19412	0.00140257	0.00713546		chr7	118188315	118188319	5	+	40.1804	CDS
ERO1A	ENSG00000197930	0.257072	29.1607	2.85241	0.0187872	0.0750789	20	3.28911	0.00713353	0.0379415		2409.72	1.15011	0.14298	8.04381	8.70847e-16	2.21237e-13		chr14	52646409	52646413	5	-	24.4362	CDS
HSPA14	ENSG00000284024	-0.238595	27.4232	-2.94789	0.0160672	0.0670739	12	-3.28857	0.00714047	0.0379415		585.289	0.386304	0.133933	2.8843	0.00392287	0.0162952		chr10	14846743	14846747	5	+	127.241	three_prime_UTR
PTTG1IP	ENSG00000183255	0.520982	23.241	3.52001	0.00639219	0.037976	2	3.28003	0.00725007	0.0384763		3179.78	0.334072	0.0862889	3.87155	0.000108146	0.000906216		#N/A	#N/A	#N/A	#N/A	#N/A	#N/A	#N/A
HLTF	ENSG00000071794	0.208468	28.0701	2.76733	0.0216056	0.0809236	22	3.27741	0.00728396	0.0385918		2709.63	0.416956	0.167115	2.49502	0.0125951	0.0419882		chr3	149030929	149030933	5	-	86.2074	three_prime_UTR
CD70	ENSG00000125726	0.304101	26.2878	3.40985	0.00761443	0.0424514	5	3.27697	0.00728977	0.0385918		345.388	0.103585	0.175901	0.588884	0.555939	0.701001		#N/A	#N/A	#N/A	#N/A	#N/A	#N/A	#N/A
TSNAX	ENSG00000116918	-0.233283	27.2672	-3.06333	0.0133095	0.0601722	9	-3.27485	0.00731737	0.0386904		487.612	0.215428	0.219367	0.982048	0.326076	0.491232		chr1	231564649	231564653	5	+	19.6604	CDS
PSMD14	ENSG00000115233	-0.221169	27.6618	-3.2829	0.00933043	0.0490592	7	-3.26985	0.00738293	0.0389299		1078.38	0.531835	0.167763	3.17015	0.0015236	0.00764188		chr2	161370160	161370164	5	+	35.6262	CDS
MYL3	ENSG00000160808	-0.382002	25.0508	-3.69651	0.00484393	0.0323731	3	-3.269	0.00739417	0.0389299		0	#N/A	#N/A	#N/A	#N/A	#N/A		#N/A	#N/A	#N/A	#N/A	#N/A	#N/A	#N/A
CHD3	ENSG00000170004	0.270213	25.6527	3.03198	0.0140065	0.0620205	9	3.26876	0.00739726	0.0389299		1874.3	-0.226092	0.111786	-2.02254	0.0431204	0.107923		chr17	7907903	7907907	5	+	54.7207	three_prime_UTR
GDI1	ENSG00000203879	-0.423515	25.9999	-3.03883	0.013851	0.061649	7	-3.26823	0.00740426	0.0389299		1125.48	-0.309542	0.155583	-1.98956	0.0466396	0.114647		chrX	154443244	154443248	5	+	19.0676	three_prime_UTR
ISG15	ENSG00000187608	-0.701661	25.7158	-3.06962	0.0131739	0.0597478	4	-3.26796	0.0074079	0.0389299		131.465	-0.823924	0.277964	-2.96414	0.00303532	0.0132842		#N/A	#N/A	#N/A	#N/A	#N/A	#N/A	#N/A
ATP5F1B	ENSG00000110955	0.183059	33.4706	2.68566	0.0247141	0.0890868	25	3.26676	0.00742372	0.0389594		16254.2	-0.44551	0.107766	-4.13406	3.56408e-05	0.00036566		chr12	56644937	56644941	5	-	171.562	CDS
CASK	ENSG00000147044	0.406736	24.036	3.57609	0.00585063	0.0357186	3	3.26616	0.00743162	0.0389594		797.581	-0.0419481	0.118629	-0.353609	0.723632	0.828394		chrX	41531079	41531083	5	-	9.61154	CDS
DDAH1	ENSG00000153904	-0.471894	26.9811	-3.02036	0.0142741	0.0627537	7	-3.26529	0.00744324	0.0389729		3738.12	0.740111	0.166705	4.43965	9.01034e-06	0.000118012		chr1	85351554	85351558	5	-	14.0174	CDS
ACTN4	ENSG00000130402	-0.355051	30.8156	-2.85919	0.0185795	0.0745454	51	-3.26343	0.00746795	0.0390548		1278.04	-0.364761	0.099906	-3.65104	0.000261183	0.00183505		chr19	38701054	38701058	5	+	10.9164	CDS
FANCI	ENSG00000140525	0.254602	27.3546	2.82808	0.0195527	0.076259	20	3.26138	0.00749535	0.0391505		4047.65	-0.122451	0.102449	-1.19524	0.231992	0.384954		chr15	89305122	89305126	5	+	24.2042	CDS
THOC6	ENSG00000131652	-0.245892	26.1182	-3.20175	0.010634	0.0529119	7	-3.25954	0.00752002	0.0392059		164.016	-0.421726	0.177968	-2.36967	0.0178038	0.0550096		#N/A	#N/A	#N/A	#N/A	#N/A	#N/A	#N/A
HMGN4	ENSG00000182952	0.453454	24.92	3.73338	0.00457345	0.0312943	2	3.25923	0.00752419	0.0392059		1869.52	0.515457	0.139338	3.69931	0.000216183	0.00158064		#N/A	#N/A	#N/A	#N/A	#N/A	#N/A	#N/A
EHD2	ENSG00000024422	0.192912	27.5778	2.86248	0.0184795	0.0743779	13	3.25018	0.00764677	0.039795		607.832	-0.561044	0.157234	-3.56821	0.000359431	0.00238404		#N/A	#N/A	#N/A	#N/A	#N/A	#N/A	#N/A
PTPRF	ENSG00000142949	0.222347	29.0337	2.71889	0.0233981	0.0857797	41	3.24952	0.00765573	0.039795		3057.7	-0.171912	0.124932	-1.37604	0.16881	0.304414		chr1	43553808	43553812	5	+	184.726	CDS
DYNC1LI1	ENSG00000144635	-0.216919	27.8938	-2.85438	0.0187268	0.0749073	14	-3.24853	0.00766931	0.0398175		364.054	0.112831	0.127624	0.884096	0.376645	0.540985		#N/A	#N/A	#N/A	#N/A	#N/A	#N/A	#N/A
ME2	ENSG00000082212	0.180901	27.8688	2.84413	0.0190442	0.0751298	13	3.24093	0.00777403	0.0402691		1023.94	0.239115	0.150786	1.58579	0.112787	0.224917		chr18	50917433	50917437	5	+	43.9648	CDS
RPL3	ENSG00000100316	-0.179276	32.1292	-2.70021	0.0241289	0.0876378	20	-3.24086	0.00777501	0.0402691		9373.92	-0.39486	0.154919	-2.54882	0.0108088	0.0371791		chr22	39317506	39317510	5	-	680.419	CDS
ITGA6	ENSG00000091409	0.52159	24.9934	3.1364	0.01182	0.056276	4	3.24015	0.00778495	0.0402721		747.053	0.26567	0.148573	1.78815	0.0737523	0.16268		chr2	172474241	172474245	5	+	24.6715	CDS
PPP1R14B	ENSG00000173457	-0.330026	26.0241	-3.52543	0.00633766	0.0378797	4	-3.23518	0.00785425	0.0405819		651.419	-0.14911	0.190175	-0.784067	0.433001	0.593846		chr11	64245234	64245238	5	-	23.5989	CDS
IDH1	ENSG00000138413	0.194617	29.8995	2.7375	0.0226921	0.0839062	19	3.23352	0.00787755	0.0406535		2340.8	0.342412	0.163221	2.09784	0.0359189	0.0940425		chr2	208242003	208242007	5	-	19.4356	CDS
PPT1	ENSG00000131238	0.429922	26.9306	2.97309	0.015419	0.0652541	8	3.2311	0.00791169	0.0407807		4642.12	0.0395052	0.0929285	0.425114	0.670754	0.791872		chr1	40073337	40073341	5	-	21.4223	three_prime_UTR
ACOT7	ENSG00000097021	-0.241064	26.9294	-3.07795	0.0129967	0.0595029	8	-3.22838	0.00795025	0.0409305		256.718	-0.0712275	0.166867	-0.426851	0.669488	0.790969		#N/A	#N/A	#N/A	#N/A	#N/A	#N/A	#N/A
CHEK2	ENSG00000183765	0.318249	24.8069	4.14576	0.00243487	0.0214142	3	3.22692	0.00797106	0.0409886		901.412	-0.0402468	0.123929	-0.324758	0.745364	0.843138		#N/A	#N/A	#N/A	#N/A	#N/A	#N/A	#N/A
PNLIP	ENSG00000175535	-0.375374	25.0845	-4.27792	0.00199935	0.0191037	2	-3.22261	0.00803272	0.041244		0	#N/A	#N/A	#N/A	#N/A	#N/A		#N/A	#N/A	#N/A	#N/A	#N/A	#N/A	#N/A
ZFPL1	ENSG00000162300	0.351719	24.6555	3.41494	0.0075528	0.04242	4	3.22147	0.0080491	0.041244		255.795	-0.405503	0.176949	-2.29164	0.0219266	0.064844		#N/A	#N/A	#N/A	#N/A	#N/A	#N/A	#N/A
SSR3	ENSG00000114850	0.368447	27.0693	4.37064	0.00174377	0.0180781	2	3.22144	0.00804949	0.041244		7742.41	-0.241803	0.124867	-1.93648	0.0528088	0.125906		chr3	156548926	156548930	5	-	70.6516	CDS
GINS4	ENSG00000147536	0.343979	24.4107	3.85593	0.00378317	0.0281222	3	3.21861	0.00809031	0.0414039		645.693	-0.277425	0.126475	-2.19352	0.0282699	0.0786885		#N/A	#N/A	#N/A	#N/A	#N/A	#N/A	#N/A
LAMTOR2	ENSG00000116586	0.531744	22.6274	4.07317	0.00346574	0.0269252	1	3.2839	0.00812819	0.0415484		421.371	-0.406172	0.197665	-2.05485	0.0398937	0.101638		#N/A	#N/A	#N/A	#N/A	#N/A	#N/A	#N/A
KIF22	ENSG00000079616	0.422239	25.1131	3.03222	0.0140009	0.0620205	6	3.21469	0.00814717	0.041596		1057.05	-0.142634	0.122409	-1.16522	0.24393	0.398378		#N/A	#N/A	#N/A	#N/A	#N/A	#N/A	#N/A
RALA	ENSG00000006451	0.209445	26.734	3.01704	0.0143518	0.0628384	9	3.20524	0.008286	0.0422547		616.724	0.305304	0.117573	2.59672	0.0094118	0.0331359		#N/A	#N/A	#N/A	#N/A	#N/A	#N/A	#N/A
GLA	ENSG00000102393	0.287519	25.3329	3.37152	0.00809482	0.0441014	5	3.20404	0.00830374	0.0422951		727.498	0.0774384	0.136772	0.566184	0.571268	0.713139		#N/A	#N/A	#N/A	#N/A	#N/A	#N/A	#N/A
NASP	ENSG00000132780	0.149013	30.7288	2.49641	0.0337649	0.107409	32	3.2024	0.00832806	0.0423688		816.755	0.245986	0.119114	2.06514	0.0389098	0.0996244		chr1	45606491	45606495	5	+	94.2901	three_prime_UTR
NELFB	ENSG00000188986	0.215237	27.2155	3.09122	0.0127194	0.0590304	8	3.20138	0.0083433	0.0423962		310.932	-0.192038	0.173988	-1.10374	0.269706	0.428763		#N/A	#N/A	#N/A	#N/A	#N/A	#N/A	#N/A
AGTRAP	ENSG00000177674	0.458274	24.1349	3.60059	0.00562932	0.0350124	2	3.19723	0.00840546	0.0426617		197.099	-0.681099	0.21602	-3.15295	0.00161628	0.00802124		#N/A	#N/A	#N/A	#N/A	#N/A	#N/A	#N/A
ASCC3	ENSG00000112249	-0.271807	25.6679	-3.08061	0.0129407	0.0595029	7	-3.19454	0.008446	0.0428169		876.414	-0.31957	0.124521	-2.5664	0.0102761	0.0356148		chr6	100655801	100655805	5	-	57.8384	three_prime_UTR
STX6	ENSG00000135823	0.394306	25.7765	3.25658	0.00973402	0.0504953	4	3.19336	0.00846384	0.0428448		781.841	0.757759	0.136518	5.5506	2.84696e-08	1.00335e-06		chr1	180988335	180988339	5	-	13.4656	CDS
HEATR1	ENSG00000119285	0.393725	27.6068	2.8472	0.0189487	0.0751298	18	3.19286	0.0084714	0.0428448		4419.48	0.231959	0.10176	2.27947	0.022639	0.066265		#N/A	#N/A	#N/A	#N/A	#N/A	#N/A	#N/A
EMC10	ENSG00000161671	0.405489	24.8892	3.46268	0.00700031	0.0406604	3	3.19121	0.00849636	0.0429206		361.161	-0.114129	0.181693	-0.628144	0.52991	0.679073		chr19	50482860	50482864	5	+	15.0964	three_prime_UTR
ARF5	ENSG00000004059	-0.41477	25.8571	-3.42382	0.00744674	0.0422833	3	-3.18721	0.00855747	0.0431205		792.993	-0.813109	0.198778	-4.09054	4.30379e-05	0.000426779		chr7	127591580	127591584	5	+	16.7307	three_prime_UTR
STRN	ENSG00000115808	0.727461	23.7426	3.11176	0.0123022	0.0578042	2	3.18685	0.00856287	0.0431205		1396.33	0.211374	0.135168	1.56379	0.117868	0.232869		chr2	36845222	36845226	5	-	10.9951	three_prime_UTR
OSTF1	ENSG00000134996	-0.362367	25.2291	-3.66106	0.00511987	0.0331867	3	-3.18665	0.00856599	0.0431205		142.138	0.619029	0.164271	3.76834	0.000164339	0.00126393		#N/A	#N/A	#N/A	#N/A	#N/A	#N/A	#N/A
PIAS2	ENSG00000078043	0.51404	22.5168	4.12838	0.00320901	0.0258017	1	3.25215	0.00857916	0.0431363		507.001	0.182719	0.134764	1.35584	0.175149	0.313178		chr18	46809170	46809174	5	-	13.565	three_prime_UTR
PSMA5	ENSG00000143106	-0.216631	30.1863	-2.92887	0.016575	0.068661	10	-3.18397	0.00860709	0.0432263		5815.67	0.024497	0.104336	0.234789	0.814372	0.88824		chr1	109415251	109415255	5	-	97.8311	CDS
KIF21A	ENSG00000139116	-0.374847	25.6404	-3.03132	0.0140214	0.0620228	6	-3.18088	0.00865481	0.0433939		850.695	0.453952	0.148328	3.06047	0.00220991	0.0103028		chr12	39294491	39294495	5	-	35.1451	CDS
DNTTIP2	ENSG00000067334	0.934712	24.399	3.00882	0.0145453	0.0634277	2	3.17881	0.00868692	0.0433939		2337.06	0.257529	0.174083	1.47935	0.139047	0.263991		chr1	93876809	93876813	5	-	18.6183	CDS
PSMB7	ENSG00000136930	-0.207586	28.9768	-2.99215	0.0149464	0.0644148	9	-3.17865	0.00868945	0.0433939		2667.35	-0.241503	0.110687	-2.18185	0.0291206	0.0803204		chr9	124353596	124353600	5	-	13.9111	CDS
AK4	ENSG00000162433	0.309406	25.1582	3.54204	0.00617345	0.0371097	4	3.17838	0.00869363	0.0433939		399.791	1.05066	0.134368	7.81927	5.31317e-15	1.13383e-12		#N/A	#N/A	#N/A	#N/A	#N/A	#N/A	#N/A
COBLL1	ENSG00000082438	0.484636	24.7342	3.24021	0.00999415	0.0513303	3	3.17825	0.00869572	0.0433939		1308.47	0.496872	0.168621	2.94667	0.00321216	0.0138985		#N/A	#N/A	#N/A	#N/A	#N/A	#N/A	#N/A
CEP170	ENSG00000143702	-0.204133	26.2937	-2.84047	0.0191589	0.0752116	12	-3.17791	0.00870096	0.0433939		45.4809	-0.120531	0.237668	-0.50714	0.612057	0.748412		chr1	243186403	243186407	5	-	47.6338	CDS
PTGES2	ENSG00000148334	0.185658	28.537	2.79531	0.0206341	0.0786125	13	3.17665	0.00872067	0.0434053		328.067	-0.315988	0.174451	-1.81133	0.0700903	0.15661		#N/A	#N/A	#N/A	#N/A	#N/A	#N/A	#N/A
TYMS	ENSG00000176890	-0.223438	27.2032	-3.1608	0.011362	0.054946	7	-3.1754	0.00874017	0.0434053		3335.66	0.518723	0.112114	4.62675	3.71456e-06	5.72199e-05		chr18	673227	673231	5	+	72.0507	three_prime_UTR
VCP	ENSG00000165280	-0.148561	32.6831	-2.45348	0.0362418	0.112988	51	-3.17522	0.00874301	0.0434053		2578.53	-0.474158	0.113296	-4.18513	2.85002e-05	0.0003043		chr9	35056686	35056690	5	-	27.2822	three_prime_UTR
NOP16	ENSG00000048162	0.398436	25.72	3.4644	0.00698123	0.0406207	3	3.17518	0.00874358	0.0434053		1067.5	-0.109986	0.156749	-0.701669	0.482886	0.63975		chr5	176386868	176386872	5	-	13.0887	three_prime_UTR
POLA2	ENSG00000014138	0.263513	27.0755	2.94381	0.0161749	0.0673927	9	3.17434	0.00875664	0.04342		159.149	-0.403047	0.164937	-2.44364	0.01454	0.0468799		#N/A	#N/A	#N/A	#N/A	#N/A	#N/A	#N/A
ANP32A	ENSG00000140350	0.241996	30.9358	2.84769	0.0189334	0.0751298	12	3.17362	0.00876793	0.043426		1616.96	0.047668	0.128826	0.370017	0.71137	0.820275		chr15	68779748	68779752	5	-	26.9853	three_prime_UTR
SHOC2	ENSG00000108061	-0.360571	23.58	-4.32941	0.00185283	0.0183531	2	-3.16956	0.00883189	0.0436925		874.857	-0.119577	0.173534	-0.689069	0.49078	0.645275		#N/A	#N/A	#N/A	#N/A	#N/A	#N/A	#N/A
CD99L2	ENSG00000102181	0.379695	24.2049	4.07418	0.0027119	0.0231129	2	3.16664	0.00887827	0.0438398		251.34	-0.215423	0.164463	-1.30985	0.190246	0.333613		chrX	150768074	150768078	5	-	23.4972	three_prime_UTR
DUT	ENSG00000128951	0.293026	29.2752	2.89223	0.0175998	0.0721098	10	3.1664	0.00888204	0.0438398		1152.49	0.5519	0.13706	4.02672	5.65615e-05	0.000532823		chr15	48341304	48341308	5	+	17.9322	CDS
TECR	ENSG00000099797	0.216145	28.9274	3.05041	0.0135923	0.0608121	8	3.16564	0.00889416	0.0438494		610.544	-0.315985	0.178407	-1.77115	0.076536	0.167605		#N/A	#N/A	#N/A	#N/A	#N/A	#N/A	#N/A
GTPBP2	ENSG00000172432	-0.462261	23.7548	-3.11094	0.0123186	0.0578181	4	-3.16466	0.00890972	0.0438758		1490.91	-0.827898	0.147815	-5.6009	2.13246e-08	7.84597e-07		chr6	43626327	43626331	5	-	12.5847	CDS
GCC2	ENSG00000135968	0.257463	24.058	3.99476	0.00305886	0.0249816	4	3.16369	0.00892522	0.0439019		408.129	0.312432	0.170475	1.83272	0.0668444	0.150831		#N/A	#N/A	#N/A	#N/A	#N/A	#N/A	#N/A
AGPS	ENSG00000018510	0.203053	28.855	2.67833	0.0250145	0.0897936	21	3.15922	0.00899683	0.0442004		1225.48	0.237236	0.170359	1.39256	0.163752	0.29765		chr2	177461906	177461910	5	+	14.6122	CDS
UBA3	ENSG00000144744	0.200598	27.9943	2.79158	0.020761	0.0789357	13	3.15862	0.00900646	0.0442004		774.646	0.483489	0.153642	3.14686	0.00165034	0.00814483		#N/A	#N/A	#N/A	#N/A	#N/A	#N/A	#N/A
DARS2	ENSG00000117593	0.232142	26.913	2.94705	0.0160894	0.0671015	9	3.15693	0.00903378	0.044284		1596.5	0.0723167	0.118443	0.610559	0.541492	0.688862		#N/A	#N/A	#N/A	#N/A	#N/A	#N/A	#N/A
NUCB2	ENSG00000070081	0.357496	28.2427	2.82728	0.0195786	0.076259	14	3.1547	0.00906998	0.0444109		660.065	0.852286	0.188211	4.52834	5.94476e-06	8.36815e-05		#N/A	#N/A	#N/A	#N/A	#N/A	#N/A	#N/A
PATL1	ENSG00000166889	-0.410997	24.6637	-3.17352	0.0111306	0.0543768	4	-3.15404	0.00908062	0.0444125		2216.18	-0.226812	0.112262	-2.02037	0.0433447	0.108345		chr11	59659283	59659287	5	-	16.7304	CDS
DNAJC8	ENSG00000126698	0.18895	28.6694	2.98892	0.0150254	0.0644148	9	3.15158	0.00912078	0.0445004		1386.21	0.0823833	0.120828	0.681821	0.495352	0.649183		#N/A	#N/A	#N/A	#N/A	#N/A	#N/A	#N/A
TPR	ENSG00000047410	0.166333	31.0789	2.52049	0.0324502	0.105647	71	3.15118	0.00912721	0.0445004		4780.08	0.277295	0.107137	2.58823	0.00964694	0.0338242		chr1	186325807	186325811	5	-	50.7972	CDS
TMX1	ENSG00000139921	0.34653	27.5849	3.02651	0.0141318	0.0624467	6	3.15072	0.00913485	0.0445004		953.122	0.597475	0.155271	3.84794	0.000119115	0.000980677		chr14	51254605	51254609	5	+	15.1065	three_prime_UTR
GPX8	ENSG00000164294	0.422626	27.2429	3.03531	0.0139308	0.0619247	5	3.1504	0.00913996	0.0445004		2928.34	0.65699	0.161343	4.07201	4.66086e-05	0.000456251		chr5	55165658	55165662	5	+	11.9919	three_prime_UTR
PPA2	ENSG00000138777	0.183699	28.8005	2.76798	0.0215824	0.0809236	13	3.14573	0.00921671	0.0448234		786.768	0.660754	0.181699	3.63652	0.000276341	0.0019213		chr4	105424244	105424248	5	-	15.115	three_prime_UTR
IGF2BP1	ENSG00000159217	-0.191463	28.8158	-2.69077	0.0245072	0.0887123	17	-3.1444	0.00923874	0.0448798		2089.35	0.195186	0.1148	1.70022	0.0890897	0.188254		chr17	49054237	49054241	5	+	46.579	three_prime_UTR
NELFA	ENSG00000185049	0.215371	26.8148	3.14506	0.0116553	0.0558005	7	3.14194	0.00927946	0.0450268		311.232	-0.416334	0.162381	-2.56394	0.0103491	0.0358135		#N/A	#N/A	#N/A	#N/A	#N/A	#N/A	#N/A
PPP2R5D	ENSG00000112640	-0.240738	26.3177	-2.84487	0.0190212	0.0751298	11	-3.14031	0.00930661	0.0450901		785.111	-0.278096	0.146919	-1.89285	0.0583773	0.135843		chr6	43011872	43011876	5	+	12.1698	three_prime_UTR
CHTF18	ENSG00000127586	0.69948	25.9518	2.86936	0.0182722	0.0738437	7	3.1399	0.00931346	0.0450901		154.69	-0.753427	0.200832	-3.75153	0.000175755	0.00133569		#N/A	#N/A	#N/A	#N/A	#N/A	#N/A	#N/A
PPP2R5E	ENSG00000154001	-0.325006	24.6993	-3.85311	0.00379961	0.0281957	3	-3.13764	0.0093513	0.0452225		531.08	-0.0290348	0.183514	-0.158216	0.874287	0.925583		chr14	63374470	63374474	5	-	15.7218	three_prime_UTR
WDR77	ENSG00000116455	-0.267467	26.8723	-3.36331	0.00820175	0.0445557	5	-3.13599	0.00937889	0.045305		597.005	-0.288289	0.121953	-2.36393	0.0180821	0.0556976		#N/A	#N/A	#N/A	#N/A	#N/A	#N/A	#N/A
AIFM1	ENSG00000156709	0.206015	30.6574	2.66287	0.0256599	0.0911223	21	3.13216	0.00944339	0.0455654		793.052	0.0447587	0.120707	0.370805	0.710783	0.81987		#N/A	#N/A	#N/A	#N/A	#N/A	#N/A	#N/A
ILVBL	ENSG00000105135	0.266715	27.9193	2.81474	0.0199858	0.0773551	12	3.13095	0.00946391	0.0456133		198.237	-0.640797	0.221918	-2.88754	0.00388271	0.0161704		#N/A	#N/A	#N/A	#N/A	#N/A	#N/A	#N/A
SLC39A1	ENSG00000143570	0.399222	23.1744	3.80856	0.00407008	0.0291961	2	3.13012	0.00947793	0.0456298		45.1338	-0.348932	0.272353	-1.28118	0.200132	0.345423		#N/A	#N/A	#N/A	#N/A	#N/A	#N/A	#N/A
KPNA1	ENSG00000114030	-0.225458	26.4639	-2.99496	0.014878	0.0643068	8	-3.12886	0.00949949	0.0456825		1516.08	0.16442	0.109497	1.5016	0.133201	0.255316		#N/A	#N/A	#N/A	#N/A	#N/A	#N/A	#N/A
MBD3	ENSG00000071655	-0.43359	25.5126	-3.28013	0.0093721	0.0490621	3	-3.12658	0.00953831	0.0457838		302.969	-1.24484	0.198337	-6.27636	3.46592e-10	2.32234e-08		#N/A	#N/A	#N/A	#N/A	#N/A	#N/A	#N/A
BASP1	ENSG00000176788	0.231098	32.3199	2.72296	0.023242	0.0854259	17	3.12637	0.00954185	0.0457838		21345.9	-0.359147	0.122464	-2.93266	0.00336068	0.014428		chr5	17217784	17217788	5	+	32.8414	five_prime_UTR
CDC42	ENSG00000070831	-0.174024	29.0393	-2.98713	0.0150693	0.0644148	9	-3.12553	0.00955617	0.0458015		1107.46	-0.298652	0.135133	-2.21006	0.0271012	0.0761554		chr1	22092504	22092508	5	+	33.5289	three_prime_UTR
SVIL	ENSG00000197321	0.316788	24.205	5.21104	0.000534229	0.00899999	2	3.1242	0.00957898	0.0458183		648.878	0.00782151	0.11999	0.0651845	0.948027	0.971394		chr10	29467818	29467822	5	-	9.53356	CDS
RAP1A	ENSG00000116473	-0.329028	24.2815	-2.87101	0.0182228	0.0737133	9	-3.12375	0.00958684	0.0458183		540.159	0.70215	0.199346	3.52227	0.000427868	0.00274911		chr1	111703359	111703363	5	+	23.6282	CDS
NDUFA10	ENSG00000130414	0.239863	27.3541	3.05871	0.0134099	0.0603727	7	3.12347	0.00959161	0.0458183		868.246	0.0584747	0.111036	0.52663	0.59845	0.737228		chr2	240022237	240022241	5	-	8.89961	CDS
NOP53	ENSG00000105373	0.279861	26.7634	3.2852	0.00929606	0.0489721	5	3.12115	0.00963155	0.0459581		578.266	0.329283	0.127526	2.58208	0.00982063	0.0343411		chr19	47754756	47754760	5	+	58.5942	CDS
HYDIN	ENSG00000157423	0.413297	26.67	3.68863	0.00490391	0.0325215	2	3.11952	0.00965961	0.0460409		0	#N/A	#N/A	#N/A	#N/A	#N/A		#N/A	#N/A	#N/A	#N/A	#N/A	#N/A	#N/A
CCT2	ENSG00000166226	-0.169308	32.3062	-2.52204	0.032367	0.105456	31	-3.11799	0.00968621	0.0460568		3214.62	0.186199	0.128891	1.44462	0.148564	0.277387		chr12	69599915	69599919	5	+	11.1233	CDS
AXL	ENSG00000167601	0.506175	22.675	5.33339	0.0010296	0.0129195	1	3.26059	0.0096868	0.0460568		2134.05	0.725338	0.105491	6.87585	6.16215e-12	6.32212e-10		chr19	41248573	41248577	5	+	22.3849	CDS
SCPEP1	ENSG00000121064	0.354223	24.3762	4.26392	0.00204128	0.0191827	2	3.11721	0.00969975	0.0460568		204.856	0.680632	0.173612	3.92041	8.83982e-05	0.00076892		chr17	57006243	57006247	5	+	10.8002	three_prime_UTR
PFDN6	ENSG00000204220	-0.339809	27.3161	-2.9305	0.0165307	0.0685437	7	-3.11686	0.00970575	0.0460568		309.773	0.178043	0.151093	1.17837	0.23865	0.392518		#N/A	#N/A	#N/A	#N/A	#N/A	#N/A	#N/A
TRIM56	ENSG00000169871	-0.40956	22.3028	-3.70051	0.00481376	0.0322717	2	-3.11361	0.00976256	0.0462754		458.419	0.379595	0.143193	2.65093	0.00802695	0.029198		chr7	101097150	101097154	5	+	26.2535	three_prime_UTR
UCHL5	ENSG00000116750	-0.181088	28.608	-2.66413	0.0256065	0.091083	16	-3.10952	0.00983426	0.046564		1518.28	0.874932	0.189915	4.60696	4.08606e-06	6.15935e-05		chr1	193014890	193014894	5	-	14.4913	three_prime_UTR
STARD9	ENSG00000159433	0.35549	25.0071	3.55167	0.0060803	0.0368586	3	3.10444	0.00992425	0.0469189		222.525	-0.658545	0.190651	-3.4542	0.000551935	0.00337939		#N/A	#N/A	#N/A	#N/A	#N/A	#N/A	#N/A
PCLAF	ENSG00000166803	0.79566	24.008	2.98147	0.0152093	0.0646433	2	3.10406	0.00993103	0.0469189		1402.95	0.958565	0.342786	2.7964	0.00516756	0.0204113		#N/A	#N/A	#N/A	#N/A	#N/A	#N/A	#N/A
EMC1	ENSG00000127463	0.211516	28.6253	2.64232	0.0265439	0.0927312	22	3.10263	0.00995637	0.0469306		665.887	-0.00499385	0.106884	-0.0467223	0.962735	0.979317		chr1	19219221	19219225	5	-	49.0576	three_prime_UTR
SNRPE	ENSG00000182004	-0.486468	27.1315	-3.14047	0.0117424	0.05603	3	-3.10257	0.00995748	0.0469306		743.127	1.00392	0.211478	4.74716	2.06292e-06	3.58814e-05		chr1	203869975	203869979	5	+	112.732	three_prime_UTR
BIN1	ENSG00000136717	-0.310913	26.6276	-3.0183	0.0143222	0.0628049	6	-3.10208	0.00996622	0.0469306		321.144	-0.0504022	0.148852	-0.338606	0.734907	0.836678		#N/A	#N/A	#N/A	#N/A	#N/A	#N/A	#N/A
DYNLT3	ENSG00000165169	0.446011	24.7315	3.47592	0.00685475	0.040031	2	3.09533	0.0100876	0.0474083		846.448	0.359768	0.153808	2.33908	0.0193315	0.0584925		chrX	37839785	37839789	5	-	23.1719	three_prime_UTR
DNAJC21	ENSG00000168724	-0.259705	25.5298	-3.80344	0.00410239	0.0293233	4	-3.09519	0.0100901	0.0474083		1305.52	0.7186	0.194497	3.69466	0.000220183	0.00160183		chr5	34938947	34938951	5	+	102.962	CDS
SART3	ENSG00000075856	0.18145	28.2594	2.58313	0.0292649	0.0981898	22	3.0946	0.0101007	0.0474083		891.811	-0.0202398	0.114916	-0.176126	0.860195	0.917155		chr12	108545236	108545240	5	-	26.062	CDS
GPN1	ENSG00000198522	-0.528081	23.53	-3.22843	0.0101858	0.0518749	2	-3.08986	0.0101869	0.047671		378.654	-0.207085	0.162045	-1.27795	0.201267	0.347195		#N/A	#N/A	#N/A	#N/A	#N/A	#N/A	#N/A
WDR44	ENSG00000131725	-0.219019	27.5841	-2.68225	0.0248535	0.0895136	17	-3.08983	0.0101875	0.047671		575.352	0.232308	0.119089	1.95071	0.0510911	0.122956		#N/A	#N/A	#N/A	#N/A	#N/A	#N/A	#N/A
FECH	ENSG00000066926	0.362703	26.0891	3.19641	0.0107261	0.0531857	4	3.08956	0.0101924	0.047671		579.141	0.326492	0.153782	2.12308	0.0337469	0.0897656		#N/A	#N/A	#N/A	#N/A	#N/A	#N/A	#N/A
ATP5PB	ENSG00000116459	0.207073	29.7945	2.84248	0.0190961	0.0751963	10	3.08863	0.0102094	0.047671		4266.59	0.385777	0.13675	2.82105	0.00478667	0.019191		chr1	111459595	111459599	5	+	85.3072	CDS
RPA1	ENSG00000132383	-0.14834	27.6674	-2.60929	0.0280293	0.0955928	15	-3.08849	0.010212	0.047671		1843.35	-0.0772507	0.128612	-0.600649	0.548074	0.693804		chr17	1879647	1879651	5	+	15.2929	CDS
TSC1	ENSG00000165699	-0.393194	24.0601	-3.76112	0.00438049	0.0305075	2	-3.08744	0.0102312	0.0477087		558.639	-0.100722	0.118523	-0.849804	0.395434	0.558254		chr9	132893320	132893324	5	-	1.15559	three_prime_UTR
NRBP1	ENSG00000115216	-0.434444	24.8675	-3.21463	0.0104151	0.0524903	3	-3.08115	0.0103472	0.0480975		769.576	-0.118259	0.149653	-0.790223	0.429398	0.590574		chr2	27433433	27433437	5	+	10.6613	CDS
GOLIM4	ENSG00000173905	0.454207	27.1162	2.77281	0.0214118	0.0806326	14	3.0803	0.0103629	0.0480975		779.671	0.308668	0.15127	2.0405	0.0413003	0.104409		chr3	168010397	168010401	5	-	21.4029	CDS
TMEM39A	ENSG00000176142	0.443798	21.8306	3.45898	0.00704162	0.0407902	2	3.08015	0.0103658	0.0480975		1458.22	0.0577495	0.102804	0.561742	0.574292	0.715849		chr3	119431536	119431540	5	-	18.1815	three_prime_UTR
ECT2	ENSG00000114346	0.586969	25.5253	2.87407	0.0181317	0.073552	5	3.07999	0.0103687	0.0480975		3916.06	0.523541	0.118279	4.42631	9.58606e-06	0.000124461		chr3	172757025	172757029	5	+	189.526	CDS
SPAST	ENSG00000021574	-0.382398	23.3733	-3.83349	0.00391632	0.0285405	2	-3.0799	0.0103705	0.0480975		301.871	-0.152204	0.167153	-0.910562	0.362526	0.5281		chr2	32156992	32156996	5	+	10.0514	three_prime_UTR
STT3B	ENSG00000163527	0.186904	27.4127	2.84121	0.0191357	0.0752116	10	3.07652	0.0104334	0.0483001		3475.47	0.582067	0.155512	3.74292	0.000181897	0.00137435		chr3	31626032	31626036	5	+	92.6614	CDS
NAA15	ENSG00000164134	-0.205761	28.4919	-2.60304	0.0283195	0.0963815	24	-3.07635	0.0104366	0.0483001		899.737	0.356153	0.167416	2.12736	0.0333905	0.0890443		chr4	139336927	139336931	5	+	5.25208	CDS
NCK1	ENSG00000158092	-0.515647	23.6725	-3.23182	0.0101302	0.0516592	2	-3.07372	0.010486	0.0484283		801.647	0.310254	0.131013	2.36811	0.0178793	0.0551969		chr3	136945892	136945896	5	+	21.1939	CDS
NAGLU	ENSG00000108784	0.520372	24.3115	3.22168	0.0102973	0.052234	2	3.07368	0.0104868	0.0484283		170.113	-0.526048	0.177507	-2.96353	0.00304132	0.0133032		#N/A	#N/A	#N/A	#N/A	#N/A	#N/A	#N/A
METTL1	ENSG00000037897	0.210861	26.0179	3.07351	0.0130909	0.0595594	7	3.07149	0.010528	0.0485667		173.057	-0.190945	0.161192	-1.18458	0.236183	0.389678		#N/A	#N/A	#N/A	#N/A	#N/A	#N/A	#N/A
IPO11	ENSG00000086200	-0.23123	26.6912	-2.86154	0.0185081	0.0743779	9	-3.06978	0.0105604	0.0486637		1116.94	0.283524	0.140175	2.02265	0.0431094	0.107923		chr5	62628449	62628453	5	+	23.3286	three_prime_UTR
PAFAH1B1	ENSG00000007168	-0.185563	28.0711	-2.77792	0.0212324	0.0801615	11	-3.06654	0.0106219	0.0488948		2050.02	0.046283	0.125404	0.369073	0.712073	0.820476		chr17	2685144	2685148	5	+	59.0253	three_prime_UTR
NAA10	ENSG00000102030	-0.250002	27.0694	-2.80579	0.0202817	0.0780094	10	-3.0645	0.0106608	0.0490214		300.447	-0.426048	0.181676	-2.34509	0.0190223	0.0578038		#N/A	#N/A	#N/A	#N/A	#N/A	#N/A	#N/A
NELFE	ENSG00000204356	0.197964	26.1665	2.97441	0.0153858	0.0651775	8	3.06314	0.0106868	0.0490884		436.283	-0.32394	0.119522	-2.71029	0.00672249	0.0252923		#N/A	#N/A	#N/A	#N/A	#N/A	#N/A	#N/A
DUS3L	ENSG00000141994	0.321627	25.6002	3.08066	0.0129396	0.0595029	5	3.06243	0.0107005	0.0490989		267.748	-0.546054	0.184206	-2.96436	0.00303314	0.0132819		#N/A	#N/A	#N/A	#N/A	#N/A	#N/A	#N/A
LDHB	ENSG00000111716	-0.204532	33.2451	-2.65699	0.0259096	0.0915558	16	-3.06159	0.0107166	0.0491205		1734.12	0.817325	0.208911	3.9123	9.14201e-05	0.000788776		#N/A	#N/A	#N/A	#N/A	#N/A	#N/A	#N/A
FERMT2	ENSG00000073712	-0.23723	27.767	-2.74651	0.0223584	0.0828859	12	-3.05991	0.0107489	0.0491251		2024.4	0.0165536	0.136233	0.121509	0.903288	0.944169		#N/A	#N/A	#N/A	#N/A	#N/A	#N/A	#N/A
TTI1	ENSG00000101407	-0.322063	25.7715	-3.07647	0.0130279	0.0595088	5	-3.05983	0.0107504	0.0491251		1126.38	-0.14859	0.109616	-1.35555	0.175242	0.31331		#N/A	#N/A	#N/A	#N/A	#N/A	#N/A	#N/A
HDAC2	ENSG00000196591	-0.272904	28.1099	-2.87141	0.0182107	0.0737133	8	-3.05976	0.0107518	0.0491251		2461.53	0.236406	0.107601	2.19706	0.028016	0.0781225		chr6	113956645	113956649	5	-	44.2616	CDS
CLCC1	ENSG00000121940	0.292404	26.7309	2.81784	0.0198844	0.0771709	9	3.0564	0.0108168	0.0493697		1201.27	0.0756292	0.124015	0.609838	0.541969	0.689141		#N/A	#N/A	#N/A	#N/A	#N/A	#N/A	#N/A
CCDC126	ENSG00000169193	-0.433359	23.2923	-4.701	0.00148315	0.0162018	1	-3.11475	0.010846	0.0494504		295.731	0.719121	0.176472	4.07499	4.60162e-05	0.000451559		#N/A	#N/A	#N/A	#N/A	#N/A	#N/A	#N/A
RAP2C	ENSG00000123728	0.333822	25.335	3.23556	0.0100694	0.0515321	4	3.05367	0.0108698	0.049475		940.747	0.968536	0.143181	6.76441	1.3385e-11	1.24551e-09		chrX	132214343	132214347	5	-	47.3396	CDS
SEC22B	ENSG00000265808	0.215503	29.7793	2.76614	0.021648	0.0809495	11	3.05344	0.0108744	0.049475		973.994	0.38023	0.16105	2.36094	0.0182286	0.0560623		#N/A	#N/A	#N/A	#N/A	#N/A	#N/A	#N/A
PPP1R12A	ENSG00000058272	0.152645	28.5855	2.50009	0.0335604	0.107234	20	3.05189	0.0109045	0.0495597		1238.48	0.535161	0.160033	3.34407	0.000825588	0.00465757		chr12	79774110	79774114	5	-	37.253	three_prime_UTR
TRAPPC5	ENSG00000181029	-0.289844	24.3073	-3.44043	0.00725242	0.0414534	4	-3.04863	0.0109684	0.0497977		14.636	-0.659961	0.318907	-2.06944	0.0385044	0.098887		#N/A	#N/A	#N/A	#N/A	#N/A	#N/A	#N/A
ADAM17	#N/A	#DIV/0!	#N/A	#N/A	#N/A	#N/A	#N/A	#N/A	#N/A	#DIV/0!		734.667	0.585715	0.124028	4.72244	2.33036e-06	3.95939e-05		chr2	9490018	9490022	5	-	22.699	three_prime_UTR
ARHGAP18	#N/A	#DIV/0!	#N/A	#N/A	#N/A	#N/A	#N/A	#N/A	#N/A	#DIV/0!		426.623	0.914406	0.211962	4.31401	1.60322e-05	0.000188673		#N/A	#N/A	#N/A	#N/A	#N/A	#N/A	#N/A
ARHGAP29	#N/A	#DIV/0!	#N/A	#N/A	#N/A	#N/A	#N/A	#N/A	#N/A	#DIV/0!		1342.71	0.386718	0.153054	2.52668	0.0115148	0.0391421		#N/A	#N/A	#N/A	#N/A	#N/A	#N/A	#N/A
ATP11A	#N/A	#DIV/0!	#N/A	#N/A	#N/A	#N/A	#N/A	#N/A	#N/A	#DIV/0!		1405.72	0.105108	0.106245	0.989298	0.322517	0.487983		chr13	112836194	112836198	5	+	13.2746	CDS
BNIP1	#N/A	#DIV/0!	#N/A	#N/A	#N/A	#N/A	#N/A	#N/A	#N/A	#DIV/0!		301.203	-0.22214	0.164097	-1.35371	0.175828	0.314006		#N/A	#N/A	#N/A	#N/A	#N/A	#N/A	#N/A
C1orf122	#N/A	#DIV/0!	#N/A	#N/A	#N/A	#N/A	#N/A	#N/A	#N/A	#DIV/0!		390.611	-0.970903	0.2126	-4.56681	4.95203e-06	7.19867e-05		#N/A	#N/A	#N/A	#N/A	#N/A	#N/A	#N/A
CAPN15	#N/A	#DIV/0!	#N/A	#N/A	#N/A	#N/A	#N/A	#N/A	#N/A	#DIV/0!		957.286	0.049822	0.184247	0.270408	0.786846	0.869955		#N/A	#N/A	#N/A	#N/A	#N/A	#N/A	#N/A
CDT1	#N/A	#DIV/0!	#N/A	#N/A	#N/A	#N/A	#N/A	#N/A	#N/A	#DIV/0!		517.012	-0.457058	0.182322	-2.50687	0.0121804	0.0408866		chr16	88808704	88808708	5	+	42.1826	three_prime_UTR
CGNL1	#N/A	#DIV/0!	#N/A	#N/A	#N/A	#N/A	#N/A	#N/A	#N/A	#DIV/0!		0	#N/A	#N/A	#N/A	#N/A	#N/A		#N/A	#N/A	#N/A	#N/A	#N/A	#N/A	#N/A
CNOT8	#N/A	#DIV/0!	#N/A	#N/A	#N/A	#N/A	#N/A	#N/A	#N/A	#DIV/0!		841.086	0.569962	0.11847	4.81101	1.50167e-06	2.79467e-05		chr5	154875315	154875319	5	+	14.3959	three_prime_UTR
CYFIP2	#N/A	#DIV/0!	#N/A	#N/A	#N/A	#N/A	#N/A	#N/A	#N/A	#DIV/0!		0	#N/A	#N/A	#N/A	#N/A	#N/A		#N/A	#N/A	#N/A	#N/A	#N/A	#N/A	#N/A
DHX33	#N/A	#DIV/0!	#N/A	#N/A	#N/A	#N/A	#N/A	#N/A	#N/A	#DIV/0!		1364.74	-0.368556	0.12702	-2.90155	0.00371327	0.0155905		chr17	5462385	5462389	5	-	28.3104	three_prime_UTR
DTL	#N/A	#DIV/0!	#N/A	#N/A	#N/A	#N/A	#N/A	#N/A	#N/A	#DIV/0!		4080.32	0.242293	0.125925	1.92411	0.0543403	0.128599		#N/A	#N/A	#N/A	#N/A	#N/A	#N/A	#N/A
DUSP27	#N/A	#DIV/0!	#N/A	#N/A	#N/A	#N/A	#N/A	#N/A	#N/A	#DIV/0!		0	#N/A	#N/A	#N/A	#N/A	#N/A		#N/A	#N/A	#N/A	#N/A	#N/A	#N/A	#N/A
ENG	#N/A	#DIV/0!	#N/A	#N/A	#N/A	#N/A	#N/A	#N/A	#N/A	#DIV/0!		163.167	-0.185988	0.20504	-0.907081	0.364364	0.529572		#N/A	#N/A	#N/A	#N/A	#N/A	#N/A	#N/A
FAM71B	#N/A	#DIV/0!	#N/A	#N/A	#N/A	#N/A	#N/A	#N/A	#N/A	#DIV/0!		0	#N/A	#N/A	#N/A	#N/A	#N/A		#N/A	#N/A	#N/A	#N/A	#N/A	#N/A	#N/A
GDAP2	#N/A	#DIV/0!	#N/A	#N/A	#N/A	#N/A	#N/A	#N/A	#N/A	#DIV/0!		867.961	-0.148886	0.117704	-1.26492	0.205902	0.353447		#N/A	#N/A	#N/A	#N/A	#N/A	#N/A	#N/A
GOLGA7	#N/A	#DIV/0!	#N/A	#N/A	#N/A	#N/A	#N/A	#N/A	#N/A	#DIV/0!		1220.61	0.28929	0.1376	2.1024	0.0355184	0.0932687		#N/A	#N/A	#N/A	#N/A	#N/A	#N/A	#N/A
GPN3	#N/A	#DIV/0!	#N/A	#N/A	#N/A	#N/A	#N/A	#N/A	#N/A	#DIV/0!		300.016	0.317445	0.154881	2.0496	0.0404036	0.102628		#N/A	#N/A	#N/A	#N/A	#N/A	#N/A	#N/A
HAUS2	#N/A	#DIV/0!	#N/A	#N/A	#N/A	#N/A	#N/A	#N/A	#N/A	#DIV/0!		1313.29	0.220917	0.128452	1.71984	0.0854608	0.182353		chr15	42568333	42568337	5	+	34.7575	three_prime_UTR
HDAC6	#N/A	#DIV/0!	#N/A	#N/A	#N/A	#N/A	#N/A	#N/A	#N/A	#DIV/0!		314.16	-0.689364	0.128281	-5.37386	7.70672e-08	2.26739e-06		#N/A	#N/A	#N/A	#N/A	#N/A	#N/A	#N/A
KDM5B	#N/A	#DIV/0!	#N/A	#N/A	#N/A	#N/A	#N/A	#N/A	#N/A	#DIV/0!		1523.5	-0.111461	0.116977	-0.952844	0.340669	0.5064		chr1	202729995	202729999	5	-	12.2632	CDS
KIF20A	#N/A	#DIV/0!	#N/A	#N/A	#N/A	#N/A	#N/A	#N/A	#N/A	#DIV/0!		1872.88	0.691631	0.11406	6.06375	1.32985e-09	7.23954e-08		#N/A	#N/A	#N/A	#N/A	#N/A	#N/A	#N/A
MDFIC	#N/A	#DIV/0!	#N/A	#N/A	#N/A	#N/A	#N/A	#N/A	#N/A	#DIV/0!		529.184	0.3849	0.179656	2.14243	0.0321589	0.0865193		chr7	115017002	115017006	5	+	71.6702	three_prime_UTR
MGME1	#N/A	#DIV/0!	#N/A	#N/A	#N/A	#N/A	#N/A	#N/A	#N/A	#DIV/0!		911.129	-0.306281	0.127411	-2.40388	0.0162222	0.0510994		chr20	17975788	17975792	5	+	11.5356	CDS
MRPL54	#N/A	#DIV/0!	#N/A	#N/A	#N/A	#N/A	#N/A	#N/A	#N/A	#DIV/0!		365.596	-0.471873	0.217998	-2.16457	0.0304204	0.0829719		#N/A	#N/A	#N/A	#N/A	#N/A	#N/A	#N/A
MTERF3	#N/A	#DIV/0!	#N/A	#N/A	#N/A	#N/A	#N/A	#N/A	#N/A	#DIV/0!		374.121	0.270976	0.181247	1.49506	0.134898	0.257832		#N/A	#N/A	#N/A	#N/A	#N/A	#N/A	#N/A
NCOA3	#N/A	#DIV/0!	#N/A	#N/A	#N/A	#N/A	#N/A	#N/A	#N/A	#DIV/0!		1961.05	0.261322	0.108067	2.41816	0.0155993	0.0495371		chr20	47653476	47653480	5	+	31.7909	three_prime_UTR
NDUFAF6	#N/A	#DIV/0!	#N/A	#N/A	#N/A	#N/A	#N/A	#N/A	#N/A	#DIV/0!		378.348	0.431036	0.144368	2.98567	0.00282954	0.0125622		#N/A	#N/A	#N/A	#N/A	#N/A	#N/A	#N/A
NOP10	#N/A	#DIV/0!	#N/A	#N/A	#N/A	#N/A	#N/A	#N/A	#N/A	#DIV/0!		2576.49	0.0262058	0.151856	0.17257	0.862989	0.918727		#N/A	#N/A	#N/A	#N/A	#N/A	#N/A	#N/A
NUDT3	#N/A	#DIV/0!	#N/A	#N/A	#N/A	#N/A	#N/A	#N/A	#N/A	#DIV/0!		1208.44	-0.434235	0.17421	-2.49259	0.0126815	0.0422269		chr6	34295645	34295649	5	-	129.884	CDS
OGA	#N/A	#DIV/0!	#N/A	#N/A	#N/A	#N/A	#N/A	#N/A	#N/A	#DIV/0!		1103.68	-0.566244	0.136573	-4.14608	3.38209e-05	0.000350585		chr10	101784876	101784880	5	-	89.169	three_prime_UTR
PCDH1	#N/A	#DIV/0!	#N/A	#N/A	#N/A	#N/A	#N/A	#N/A	#N/A	#DIV/0!		292.975	0.0380416	0.180896	0.210296	0.833437	0.899653		#N/A	#N/A	#N/A	#N/A	#N/A	#N/A	#N/A
PIK3C2A	#N/A	#DIV/0!	#N/A	#N/A	#N/A	#N/A	#N/A	#N/A	#N/A	#DIV/0!		1631.16	0.508493	0.15627	3.25394	0.00113814	0.00605786		chr11	17110510	17110514	5	-	67.734	CDS
PKP1	#N/A	#DIV/0!	#N/A	#N/A	#N/A	#N/A	#N/A	#N/A	#N/A	#DIV/0!		0.11975	-0.0338971	0.140365	-0.241492	0.809174	#N/A		#N/A	#N/A	#N/A	#N/A	#N/A	#N/A	#N/A
PM20D2	#N/A	#DIV/0!	#N/A	#N/A	#N/A	#N/A	#N/A	#N/A	#N/A	#DIV/0!		478.035	-1.02227	0.158333	-6.45645	1.0719e-10	8.13068e-09		chr6	89164319	89164323	5	+	23.8793	three_prime_UTR
PPIL3	#N/A	#DIV/0!	#N/A	#N/A	#N/A	#N/A	#N/A	#N/A	#N/A	#DIV/0!		368.752	0.0938111	0.181223	0.517655	0.604699	0.742535		#N/A	#N/A	#N/A	#N/A	#N/A	#N/A	#N/A
PPTC7	#N/A	#DIV/0!	#N/A	#N/A	#N/A	#N/A	#N/A	#N/A	#N/A	#DIV/0!		893.928	-0.355703	0.114088	-3.11779	0.0018221	0.00880515		chr12	110533922	110533926	5	-	47.1263	three_prime_UTR
PRMT6	#N/A	#DIV/0!	#N/A	#N/A	#N/A	#N/A	#N/A	#N/A	#N/A	#DIV/0!		280.769	-0.193976	0.194068	-0.999522	0.317542	0.482421		#N/A	#N/A	#N/A	#N/A	#N/A	#N/A	#N/A
PTGR2	#N/A	#DIV/0!	#N/A	#N/A	#N/A	#N/A	#N/A	#N/A	#N/A	#DIV/0!		40.5133	0.409219	0.254592	1.60735	0.107977	0.218177		chr14	73884767	73884771	5	+	20.433	three_prime_UTR
SELENOK	#N/A	#DIV/0!	#N/A	#N/A	#N/A	#N/A	#N/A	#N/A	#N/A	#DIV/0!		570.55	0.205701	0.148608	1.38419	0.166299	0.301056		chr3	53885490	53885494	5	-	97.578	three_prime_UTR
SERF2	#N/A	#DIV/0!	#N/A	#N/A	#N/A	#N/A	#N/A	#N/A	#N/A	#DIV/0!		3194.65	-0.421975	0.130494	-3.23366	0.00122213	0.00639851		chr15	43801524	43801528	5	+	22.9616	three_prime_UTR
SLC2A4	#N/A	#DIV/0!	#N/A	#N/A	#N/A	#N/A	#N/A	#N/A	#N/A	#DIV/0!		50.0096	0.0372523	0.266741	0.139657	0.888931	0.935246		#N/A	#N/A	#N/A	#N/A	#N/A	#N/A	#N/A
TRIM16	#N/A	#DIV/0!	#N/A	#N/A	#N/A	#N/A	#N/A	#N/A	#N/A	#DIV/0!		55.0471	-0.589369	0.230624	-2.55554	0.0106024	0.0365793		#N/A	#N/A	#N/A	#N/A	#N/A	#N/A	#N/A
UBE2E3	#N/A	#DIV/0!	#N/A	#N/A	#N/A	#N/A	#N/A	#N/A	#N/A	#DIV/0!		471.24	0.553076	0.157007	3.52262	0.000427311	0.00274663		#N/A	#N/A	#N/A	#N/A	#N/A	#N/A	#N/A
UBR7	#N/A	#DIV/0!	#N/A	#N/A	#N/A	#N/A	#N/A	#N/A	#N/A	#DIV/0!		26.7501	-0.0155637	0.266416	-0.0584187	0.953415	0.973826		#N/A	#N/A	#N/A	#N/A	#N/A	#N/A	#N/A
YPEL5	#N/A	#DIV/0!	#N/A	#N/A	#N/A	#N/A	#N/A	#N/A	#N/A	#DIV/0!		1020.96	0.799018	0.141502	5.6467	1.63554e-08	6.24747e-07		chr2	30159067	30159071	5	+	2.95432	three_prime_UTR
