# Supplementary material for: Depletion of the RNA-binding protein PURA triggers changes in posttranscriptional gene regulation and loss of P-bodies
Source: Nucleic Acids Res. 2023 Jan 18;51(3):1297–316. doi: 10.1093/nar/gkac1237 (PMC9943675; doi:10.1093/nar/gkac1237)
Supplement: gkac1237_Supplemental_Files [file gkac1237_supplemental_files.zip › Supplementary_Table_S7.xlsx]

## Sheet: Legend
Supplementary Table S7: Enriched REACTOME and GO cellular component terms from 995 differentially expressed proteins in PURA knockdown. The tables list all significantly enriched REACTOME (sheet “REACTOME”) or Gene Ontology (GO) cellular compartment terms (sheet “GO – cellular components") for the genes of the 995 differentially expressed proteins in PURA knockdown. Functional enrichment analysis…

## Sheet: GO - cellular components
label	pval	fdr	signature	geneset	overlap	background	hits	group	gene ratio	enrichment
gocc_cell_surface	1.2e-20	1.2e-17	589	154	67	4351	ABCG2,ADAM15,ADAM17,ADAM9,ANTXR1,ANXA1,ATP5F1A,ATP5F1B,AXL,CALR,CAPN2,CD109,CD276,CD44,CD46,CD58,CD59,CD63,CD9,CD99L2,CSPG4,DAG1,DMD,DSG2,ECE1,EGFR,ENG,ERP44,FAM234A,FAS,FLOT1,GPC1,GSR,HSPA5,IGF2R,ITGA3,ITGA5,ITGA6,ITGAV,ITGB1,ITGB5,ITGB6,L1CAM,LAMP1,LRPAP1,MET,MSLN,NECTIN2,P4HB,PCSK9,PDIA3,PDIA4,PHB,PICALM,PLAUR,PLXNB2,PROCR,PTGFRN,RALA,SCARB1,SDC1,SLC1A3,SLC2A4,SLC38A1,SLC39A6,TFRC,VAMP3	up	0.435065	3.21387
gocc_endoplasmic_reticulum	1.2e-17	6.2e-15	589	652	162	4351	ACSL1,ADAM17,AGTRAP,ANP32A,APEX1,ATL3,ATP11A,ATP11C,ATP13A1,ATP1A1,ATP2C1,BNIP1,BSG,CALR,CANX,CAPN2,CAV1,CAVIN1,CD320,CD59,CDS2,CKAP4,CLCC1,CTSA,CYB5R1,CYP2S1,DAG1,DDOST,DHCR7,DHRS1,DHRS3,DNAJC3,DPM1,DPM3,EGFR,EMC1,EMC10,EMC2,EMC3,EPHX1,ERG28,ERLEC1,ERLIN1,ERO1A,ERP44,ESYT1,FKBP10,FYN,GBA,GNAI3,GPX8,HACD2,HADHB,HSPA5,HYOU1,IKBIP,ILVBL,ITGA5,ITPR1,ITPR3,KTN1,LAMB1,LBR,LCLAT1,LMAN1,LNPK,LPCAT1,LPCA…	up	0.248466	1.83544
gocc_intrinsic_component_of_plasma_membrane	1e-16	3.4e-14	589	186	69	4351	ADAM17,ADAM9,ADGRE5,ATP11A,ATP11C,ATP1A1,ATP2B4,AXL,BSG,CANX,CAV1,CD320,CD44,CD46,CD58,CD59,CD63,CD70,CD81,CD9,CSPG4,CXADR,ECEL1,EGFR,GPC1,IGF1R,IGF2R,IL1RAP,ITGA3,ITGA5,ITGA6,ITGAV,ITGB1,ITGB5,ITGB6,ITPR3,KCNN4,KTN1,LAMP1,LNPEP,LRP1,M6PR,MET,NCSTN,NPR3,PCDH1,PHB,PLAUR,PLXNB2,PROCR,PTPRF,SCARB1,SDC1,SLC16A1,SLC16A3,SLC1A3,SLC1A5,SLC20A1,SLC29A1,SLC2A4,SLC38A1,SLC39A14,SLC39A6,SLC7A2,SLC7A6,SYPL1,…	up	0.370968	2.74037
gocc_organelle_subcompartment	8e-16	2e-13	589	514	133	4351	ACSL1,AGTRAP,ARFIP1,ATL3,ATP11A,ATP11C,ATP13A1,ATP2C1,ATXN2,BNIP1,BSG,CALR,CANX,CAV1,CD59,CDS2,CHID1,CKAP4,CLCC1,CYB5R1,CYP2S1,DDOST,DHCR7,DHRS3,DPM1,DPM3,EGFR,EMC1,EMC10,EMC2,EMC3,EPHX1,ERG28,ERLIN1,ERO1A,ERP44,ESYT1,GBA,GCC2,GNAI3,GOLGA7,GOLGB1,GOLIM4,HACD2,HSPA5,IGF2R,IKBIP,ILVBL,ITPR1,ITPR3,KTN1,LBR,LCLAT1,LMAN1,LNPK,LPCAT1,LPCAT3,LRRC59,M6PR,MAN1B1,MBOAT7,MGAT2,MIA2,MIA3,MLEC,MSMO1,MTDH,NCEH…	up	0.258755	1.91145
gocc_nuclear_outer_membrane_endoplasmic_reticulum_membrane_network	1.5e-14	3e-12	589	427	114	4351	ACSL1,AGTRAP,ATL3,ATP11A,ATP11C,ATP13A1,BNIP1,BSG,CALR,CANX,CAV1,CD59,CDS2,CKAP4,CLCC1,CYB5R1,CYP2S1,DDOST,DHCR7,DHRS3,DPM1,DPM3,EGFR,EMC1,EMC10,EMC2,EMC3,EPHX1,ERG28,ERLIN1,ERO1A,ERP44,ESYT1,GNAI3,HACD2,HSPA5,IKBIP,ILVBL,ITPR1,ITPR3,KTN1,LBR,LCLAT1,LMAN1,LNPK,LPCAT1,LPCAT3,LRRC59,MAN1B1,MBOAT7,MIA2,MIA3,MLEC,MSMO1,MTDH,NCEH1,NOMO2,NUP210,OSTC,OTULINL,PDIA3,PDIA5,PEX16,PIEZO1,PIGS,PLAUR,PLOD1,PLO…	up	0.266979	1.9722
gocc_external_side_of_plasma_membrane	6.4e-13	1.1e-10	589	49	28	4351	ABCG2,ADAM9,ANTXR1,ANXA1,CALR,CAPN2,CD276,CD59,CD9,DAG1,ECE1,ENG,FAS,FLOT1,GSR,ITGA3,ITGA5,ITGA6,ITGAV,ITGB1,ITGB6,LAMP1,P4HB,PCSK9,SDC1,SLC2A4,SLC38A1,TFRC	up	0.571429	4.2212
gocc_supramolecular_complex	3.6e-11	3.7e-08	406	424	81	4351	ACTN1,ACTN4,AGO2,ATXN2L,BAG3,BIN1,CARHSP1,CCT2,CCT3,CCT5,CDC42,CDT1,CELF1,CEP170,CHTOP,CLIP1,CNOT7,CORO1C,COTL1,CSDE1,DCTN6,DDX3X,DDX6,DHX36,DYNC1LI1,DYNLRB1,EIF4G1,EZR,FERMT2,FKBP1A,FKBP4,FXR2,HAUS2,HAUS6,HDAC6,HNRNPAB,IGF2BP1,JPH2,KIF21A,KIF5B,KLC2,KPNB1,LARP1,LMNB1,LMNB2,LSM14A,MAP4,MAP7,MYH9,MYL3,MYO1B,MYPN,NCKAP1,NSUN2,NUDC,NUFIP2,PAFAH1B1,PATL1,PDLIM5,PKP1,PKP2,PLS3,ROCK2,SPAST,SQSTM1,STMN1…	down	0.191038	2.0473
gocc_endoplasmic_reticulum_lumen	8.9e-09	1.3e-06	589	96	35	4351	ADAM17,CALR,CANX,CKAP4,DAG1,DNAJC3,ERLEC1,ERO1A,ERP44,FKBP10,GPX8,HSPA5,HYOU1,KTN1,LAMB1,LRPAP1,MIA3,MSLN,P3H1,P4HA1,P4HA2,P4HB,PCSK9,PDIA3,PDIA4,PDIA5,PLAUR,PRKCSH,RCN3,SERPINH1,SIL1,TGOLN2,TMEM132A,TXNDC12,UGGT2	up	0.364583	2.69321
gocc_side_of_membrane	3e-08	3.8e-06	589	118	39	4351	ABCG2,ADAM9,ANTXR1,ANXA1,CALR,CANX,CAPN2,CD276,CD59,CD9,CTSA,DAG1,ECE1,ENG,ESYT1,FARP1,FAS,FLOT1,FYN,GNAI3,GNAS,GNB2,GNG12,GSR,ITGA3,ITGA5,ITGA6,ITGAV,ITGB1,ITGB6,LAMP1,P4HB,PCSK9,RAC1,RACGAP1,SDC1,SLC2A4,SLC38A1,TFRC	up	0.330508	2.4415
gocc_plasma_membrane_region	6e-08	6.7e-06	589	268	68	4351	ABCG2,ADAM17,ANTXR1,ANXA1,AP2A2,ATAD1,ATP1A1,ATP2B4,BSG,CANX,CASK,CAV1,CAVIN1,CAVIN3,CD44,CD81,CNNM4,CSPG4,CXADR,DAG1,DHRS3,DMD,ECT2,EGFR,EHD2,EPB41,FARP1,FLOT1,FLOT2,GNAS,IGF1R,ITGA3,ITGA5,ITGAV,ITGB1,KIF20A,LIN7C,LRP1,MAL2,MET,MTDH,NCSTN,PACSIN1,PICALM,PIEZO1,PPP1CC,RAC1,RACGAP1,RALA,RP2,SCARB1,SLC16A1,SLC16A3,SLC1A3,SLC1A5,SLC29A1,SLC2A4,SLC38A1,SLC39A14,SLC39A6,SLC4A7,SLC7A6,STRN,SVIL,SYNJ2BP…	up	0.253731	1.87434
gocc_basolateral_plasma_membrane	2.6e-07	2.5e-05	589	68	26	4351	ANXA1,ATP1A1,ATP2B4,BSG,CASK,CD44,CD81,CNNM4,CXADR,DAG1,EGFR,EPB41,FLOT1,FLOT2,ITGA3,LIN7C,LRP1,SLC16A1,SLC16A3,SLC29A1,SLC38A1,SLC39A14,SLC4A7,SLC7A6,SYNJ2BP,TFRC	up	0.382353	2.82448
gocc_basal_part_of_cell	2.7e-07	2.5e-05	589	81	29	4351	ANXA1,ATP1A1,ATP2B4,BSG,CASK,CD44,CD81,CNNM4,CXADR,DAG1,EGFR,EPB41,FLOT1,FLOT2,ITGA3,LIN7C,LRP1,MET,SLC16A1,SLC16A3,SLC1A3,SLC1A5,SLC29A1,SLC38A1,SLC39A14,SLC4A7,SLC7A6,SYNJ2BP,TFRC	up	0.358025	2.64476
gocc_supramolecular_polymer	1.3e-07	5.4e-05	406	269	52	4351	ACTN1,ACTN4,BAG3,BIN1,CCT2,CCT3,CCT5,CEP170,CLIP1,CORO1C,COTL1,DYNC1LI1,DYNLRB1,EZR,FERMT2,FKBP1A,FKBP4,HAUS2,HAUS6,HDAC6,JPH2,KIF21A,KIF5B,KLC2,LMNB1,LMNB2,MAP4,MAP7,MYH9,MYL3,MYO1B,MYPN,NCKAP1,NUDC,PAFAH1B1,PDLIM5,PKP1,PKP2,PLS3,SPAST,SQSTM1,STMN1,TBCA,TBCB,TBCE,TPT1,TSC1,TUBA1C,TUBB,TUBB6,TUBB8,TWF1	down	0.193309	2.07164
gocc_ficolin_1_rich_granule	1.6e-07	5.4e-05	406	105	28	4351	ACTR10,ATG7,ATP6AP2,COTL1,CSTB,DDX3X,DIAPH1,DYNC1LI1,EEF2,HSP90AA1,HSP90AB1,KCMF1,KPNB1,MAPK1,MAPK14,MIF,OSTF1,PFKL,PGAM1,PKM,PKP1,PPIA,PSMA5,PSMB1,PSMB7,PSMD14,UBR4,VCP	down	0.266667	2.8578
gocc_vesicle_lumen	4.9e-07	0.00012	406	136	32	4351	ACTN1,ACTN4,ACTR10,APOB,ATG7,CAP1,CCT2,COTL1,CSTB,CYFIP1,DDX3X,EEF2,GDI2,GTPBP2,HSP90AA1,HSP90AB1,IST1,KPNB1,MAPK1,MAPK14,MIF,OSTF1,PFKL,PGAM1,PKM,PPIA,PSMA5,PSMB1,PSMB7,PSMD14,TUBB,VCP	down	0.235294	2.52159
gocc_ficolin_1_rich_granule_lumen	8.1e-07	0.00016	406	82	23	4351	ACTR10,ATG7,COTL1,CSTB,DDX3X,EEF2,HSP90AA1,HSP90AB1,KCMF1,KPNB1,MAPK1,MAPK14,MIF,OSTF1,PFKL,PGAM1,PKM,PPIA,PSMA5,PSMB1,PSMB7,PSMD14,VCP	down	0.280488	3.00592
gocc_secretory_granule_membrane	2.2e-06	0.00019	589	112	34	4351	ADGRE5,AP2A2,ATP11A,BSG,CAV1,CD109,CD44,CD46,CD58,CD59,CD63,CD9,CKAP4,CYB5R1,DDOST,FLOT2,IGF2R,ITGAV,ITPR1,ITPR3,LAMP1,LAMP2,LAMTOR2,LPCAT1,MLEC,NCSTN,PLAUR,RAB14,RAC1,RAP2C,RHOG,SURF4,TMEM30A,VAMP7	up	0.303571	2.24251
gocc_polymeric_cytoskeletal_fiber	1.3e-06	0.00021	406	205	41	4351	ACTN1,CCT2,CCT3,CCT5,CEP170,CLIP1,COTL1,DYNC1LI1,DYNLRB1,EZR,FKBP4,HAUS2,HAUS6,HDAC6,KIF21A,KIF5B,KLC2,LMNB1,LMNB2,MAP4,MAP7,MYO1B,NCKAP1,NUDC,PAFAH1B1,PDLIM5,PKP1,PKP2,PLS3,SPAST,STMN1,TBCA,TBCB,TBCE,TPT1,TSC1,TUBA1C,TUBB,TUBB6,TUBB8,TWF1	down	0.2	2.14335
gocc_ribonucleoprotein_granule	1.6e-06	0.00023	406	123	29	4351	AGO2,ATXN2L,CARHSP1,CDC42,CELF1,CHTOP,CNOT7,CSDE1,DDX3X,DDX6,DHX36,EIF4G1,FXR2,HNRNPAB,IGF2BP1,KPNB1,LARP1,LSM14A,NSUN2,NUFIP2,PATL1,ROCK2,SQSTM1,TARDBP,TIAL1,TUBB,UPF1,VCP,YTHDF2	down	0.235772	2.52671
gocc_cytoplasmic_stress_granule	6.2e-06	0.00078	406	50	16	4351	ATXN2L,CELF1,CSDE1,DDX3X,DDX6,DHX36,EIF4G1,IGF2BP1,KPNB1,LARP1,LSM14A,NUFIP2,TARDBP,TIAL1,VCP,YTHDF2	down	0.32	3.42936
gocc_membrane_microdomain	1.2e-05	0.00092	589	110	32	4351	ABCG2,ADAM17,AHNAK,ATP1A1,ATP2B4,ATP5F1A,BSG,CAPN2,CAV1,CAVIN1,CAVIN3,CXADR,DAG1,DMD,EGFR,EHD2,FAS,FLOT1,FLOT2,FYN,GNAI3,GPC1,IGF1R,ITGB1,LAMP2,LAMTOR2,MAL2,PPP2R1B,PPT1,SCARB1,SERPINH1,SLC2A4	up	0.290909	2.14897
gocc_actin_cytoskeleton	1.4e-05	0.0016	406	172	34	4351	ACTN1,ACTN4,ACTR10,ACTR1A,AFAP1,BAG3,BAIAP2L1,BIN1,CAP1,CAPZA1,CFL1,CORO1C,COTL1,CTNNA1,DCTN6,DSTN,EZR,FERMT2,HNRNPC,LASP1,LPP,MYH9,MYL3,MYO18A,MYO1B,MYO1E,NCKAP1,PDCD6IP,PDLIM5,PLS3,PTK2,TSC1,TWF1,WDR1	down	0.197674	2.11843
gocc_sarcolemma	2.8e-05	0.002	589	40	16	4351	AHNAK,ANXA1,ATP1A1,ATP2B4,BSG,CAV1,DAG1,DMD,FLOT1,IGF1R,ITGB1,LAMP1,NCSTN,SLC2A4,SMPD4,UTRN	up	0.4	2.95484
gocc_protein_complex_involved_in_cell_adhesion	3.2e-05	0.0022	589	12	8	4351	ITGA3,ITGA5,ITGA6,ITGAV,ITGB1,ITGB5,ITGB6,PLAUR	up	0.666667	4.92473
gocc_plasma_membrane_protein_complex	4.9e-05	0.0031	589	102	29	4351	AHNAK,AP2A2,ATP1A1,CAV1,DAG1,DMD,EGFR,FAS,FLOT1,FLOT2,GNAI3,GNAS,GNB2,GNG12,IGF1R,ITGA3,ITGA5,ITGA6,ITGAV,ITGB1,ITGB5,ITGB6,KCNN4,LIN7C,LRP1,NCSTN,PICALM,TFRC,UTRN	up	0.284314	2.10025
gocc_vesicle_membrane	6e-05	0.0035	589	394	80	4351	ADGRE5,AGTRAP,ANTXR1,ANXA1,AP2A2,ATP11A,ATP11C,BSG,CALR,CAV1,CD109,CD320,CD44,CD46,CD58,CD59,CD63,CD9,CKAP4,CYB5R1,DDOST,ECE1,EGFR,EHD2,FLOT2,FNDC3A,GDE1,GOLIM4,IGF2R,ITGAV,ITGB1,ITPR1,ITPR3,LAMP1,LAMP2,LAMTOR2,LMAN1,LNPEP,LPCAT1,LRP1,M6PR,MAL2,MLEC,NCSTN,PACSIN1,PCSK9,PDIA3,PLAUR,PML,RAB11FIP5,RAB14,RAB8B,RAC1,RALA,RAP2C,RHOG,RUFY1,SCAMP2,SCAMP3,SCARB1,SEC13,SEC22B,SEC23A,SEC24A,SEC24D,SEC31A,SL…	up	0.203046	1.49992
gocc_integrin_complex	6.7e-05	0.0037	589	10	7	4351	ITGA3,ITGA5,ITGA6,ITGAV,ITGB1,ITGB5,ITGB6	up	0.7	5.17097
gocc_endoplasmic_reticulum_protein_containing_complex	0.0001	0.0055	589	76	23	4351	CALR,DDOST,EMC1,EMC10,EMC2,EMC3,HSPA5,HYOU1,MLEC,OSTC,P4HA1,P4HB,PDIA3,PIGS,PRKCSH,RPN1,RPN2,SEC61A1,SEC61B,SRPRB,STT3A,STT3B,UBXN7	up	0.302632	2.23557
gocc_intrinsic_component_of_endoplasmic_reticulum_membrane	0.00013	0.0066	589	77	23	4351	BNIP1,CALR,CANX,DHCR7,DPM3,EMC1,EMC10,EMC2,EMC3,ESYT1,HACD2,HSPA5,KTN1,LNPK,PDIA3,PIGS,RRBP1,SEC61A1,SEC62,SGPL1,TECR,TMCO1,TRAM1	up	0.298701	2.20654
gocc_oligosaccharyltransferase_complex	0.00016	0.0078	589	11	7	4351	DDOST,MLEC,OSTC,RPN1,RPN2,STT3A,STT3B	up	0.636364	4.70088
gocc_rough_endoplasmic_reticulum	0.00019	0.0088	589	33	13	4351	CANX,CKAP4,LRPAP1,PCSK9,PLOD1,PLOD2,RAB14,RPN1,RPN2,SEC61A1,SEC61B,SEC62,SRPRB	up	0.393939	2.91007
gocc_cell_body	9.4e-05	0.0095	406	121	25	4351	APOB,ATP6AP2,CCT2,CCT3,CCT5,CDC42,CYFIP1,DHX36,DIP2B,FKBP4,FXR2,GDI1,HDAC6,HIP1R,HSP90AA1,HSP90AB1,IGF2BP1,NCDN,NQO1,PAFAH1B1,PPP2R1A,PURA,STMN2,TANC1,TUBB	down	0.206612	2.2142
gocc_nls_dependent_protein_nuclear_import_complex	0.00012	0.011	406	7	5	4351	KPNA1,KPNA3,KPNA4,KPNA6,KPNB1	down	0.714286	7.65482
gocc_receptor_complex	0.0003	0.013	589	52	17	4351	AXL,CD44,EGFR,ENG,IGF1R,ITGA3,ITGA5,ITGA6,ITGAV,ITGB1,ITGB5,ITGB6,ITPR3,LRP1,MET,PLXNB2,TFRC	up	0.326923	2.41501
gocc_microtubule_associated_complex	0.00024	0.02	406	53	14	4351	ACTR10,ACTR1A,DCTN6,DYNC1LI1,DYNLRB1,HAUS2,HAUS6,HDAC6,KIF21A,KIF5B,KLC2,MAP4,MAP7,PAFAH1B1	down	0.264151	2.83084
gocc_microtubule	0.00026	0.02	406	151	28	4351	CCT2,CCT3,CCT5,CEP170,CLIP1,DYNC1LI1,DYNLRB1,FKBP4,HAUS2,HAUS6,HDAC6,KIF21A,KIF5B,KLC2,MAP4,MAP7,NUDC,PAFAH1B1,SPAST,STMN1,TBCA,TBCB,TBCE,TPT1,TUBA1C,TUBB,TUBB6,TUBB8	down	0.18543	1.98721
gocc_cell_leading_edge	0.00029	0.021	406	137	26	4351	ACTN1,ATP6AP2,ATP6V1B2,CDC42,CFL1,CLIP1,CORO1C,CTNNA1,CYFIP1,DDX3X,DIAPH1,EZR,FERMT2,HDAC6,HIP1R,IGF2BP1,MYH9,NCKAP1,NME1,NRBP1,PAFAH1B1,PRKCI,S100A6,STMN2,TSC1,TWF1	down	0.189781	2.03384
gocc_cell_cortex	0.00034	0.023	406	116	23	4351	ACTN1,ACTN4,ACTR1A,CAP1,CORO1C,COTL1,DSTN,EZR,FERMT2,FRYL,GIPC1,HIP1R,LASP1,MYH9,MYO1E,NRBP1,PAFAH1B1,PFN1,PTK2,RHOB,TRAF2,TSC1,WDR1	down	0.198276	2.12487
gocc_chaperone_complex	0.00036	0.023	406	26	9	4351	BAG3,CCT2,CCT3,CCT5,HSP90AB1,PPP5C,PTGES3,STIP1,TSC1	down	0.346154	3.70964
gocc_dendritic_tree	0.00053	0.031	406	142	26	4351	ACTN1,AGO2,ATP6AP2,BIN1,CDC42,CYFIP1,DHX36,DIP2B,FXR2,GIPC1,GOPC,HDAC6,HIP1R,HNRNPAB,HSP90AA1,HSP90AB1,IGF2BP1,KIF21A,KIF5B,KPNA1,NCDN,NQO1,PPP2R1A,PTK2,PURA,TANC1	down	0.183099	1.96222
gocc_intrinsic_component_of_organelle_membrane	0.00075	0.031	589	174	39	4351	ABCB10,ATP2C1,BNIP1,CALR,CANX,DHCR7,DPM3,ECE1,EMC1,EMC10,EMC2,EMC3,ESYT1,GOLGA7,HACD2,HSPA5,KTN1,LAMP2,LBR,LNPK,MAL2,MFN2,MICOS10,PDIA3,PEX16,PIGS,PPOX,RRBP1,SEC61A1,SEC62,SFXN1,SFXN3,SGPL1,STX6,SYNJ2BP,SYPL1,TECR,TMCO1,TRAM1	up	0.224138	1.65573
gocc_endoplasmic_reticulum_quality_control_compartment	0.00078	0.031	589	10	6	4351	CALR,CANX,ERLEC1,MAN1B1,SEC61B,UGGT2	up	0.6	4.43226
gocc_nucleocytoplasmic_transport_complex	0.00063	0.035	406	9	5	4351	KPNA1,KPNA3,KPNA4,KPNA6,KPNB1	down	0.555556	5.95375
gocc_plasma_membrane_signaling_receptor_complex	0.00093	0.036	589	21	9	4351	IGF1R,ITGA3,ITGA5,ITGA6,ITGAV,ITGB1,ITGB5,ITGB6,TFRC	up	0.428571	3.1659
gocc_membrane_protein_complex	0.00098	0.036	589	396	75	4351	AHNAK,AP2A2,ATP1A1,ATP5F1A,ATP5F1B,ATP5F1C,ATP5MG,ATP5PB,ATP5PO,BNIP1,CALR,CAV1,CLCC1,DAG1,DDOST,DMD,EGFR,EMC1,EMC10,EMC2,EMC3,FAS,FLOT1,FLOT2,GNAI3,GNAS,GNB2,GNG12,IGF1R,IGF2R,ITGA3,ITGA5,ITGA6,ITGAV,ITGB1,ITGB5,ITGB6,KCNN4,LAMTOR2,LIN7C,LRP1,MICOS10,MLEC,NAPA,NCSTN,NDUFA10,OSTC,PDIA3,PHB,PICALM,PIGS,RPN1,RPN2,SDHB,SEC13,SEC22B,SEC23A,SEC24A,SEC24D,SEC31A,SEC61A1,SEC61B,SLC1A3,SRPRB,STT3A,STT3B,…	up	0.189394	1.39907
gocc_transport_vesicle	0.001	0.036	589	131	31	4351	CD59,ERG28,GOLIM4,IGF2R,ITPR1,LAMP1,LMAN1,M6PR,MAL2,NCSTN,PICALM,PPT1,RAB11FIP5,RAB14,RAB8B,SEC13,SEC22B,SEC23A,SEC24A,SEC24D,SEC31A,SLC2A4,STX6,SURF4,SYNGR2,SYPL1,TGOLN2,TMED7,TMEM30A,VAMP3,VAMP7	up	0.236641	1.74809
gocc_somatodendritic_compartment	0.00071	0.038	406	184	31	4351	ACTN1,AGO2,APOB,ATP6AP2,BIN1,CDC42,CYFIP1,DHX36,DIP2B,FKBP4,FXR2,GDI1,GIPC1,GOPC,HDAC6,HIP1R,HNRNPAB,HSP90AA1,HSP90AB1,IGF2BP1,KIF21A,KIF5B,KPNA1,NCDN,NQO1,PAFAH1B1,PPP2R1A,PTK2,PURA,STMN2,TANC1	down	0.168478	1.80554
gocc_dendrite_terminus	0.00081	0.039	406	3	3	4351	CYFIP1,HSP90AA1,HSP90AB1	down	1	10.7167
gocc_dendritic_growth_cone	0.00081	0.039	406	3	3	4351	CYFIP1,HSP90AA1,HSP90AB1	down	1	10.7167
gocc_cell_substrate_junction	0.0011	0.04	589	255	52	4351	ADAM17,ADAM9,ADGRE5,AHNAK,ANXA1,BSG,CALR,CAPN2,CASK,CAV1,CD44,CD46,CD59,CD81,CD9,CD99L2,CSPG4,DAG1,DMD,EGFR,ENG,EPB41L2,FLOT1,FLOT2,GNB2,HSPA5,HYOU1,IGF2R,ITGA3,ITGA5,ITGA6,ITGAV,ITGB1,ITGB5,ITGB6,L1CAM,LRP1,NCSTN,NECTIN2,P4HB,PDIA3,PLAUR,PPP1CC,PPP1R12A,PROCR,RAC1,RALA,RHOG,RRAS,RRAS2,SRP68,SVIL	up	0.203922	1.50639
gocc_neuron_projection	0.00091	0.041	406	295	44	4351	ACTN1,ACTN4,ACTR10,AGO2,ATP6AP2,BAG3,BIN1,CDC42,COPG2,CYFIP1,CYFIP2,DHX36,DIP2B,EIF4G2,FKBP4,FXR2,GDI1,GIPC1,GOPC,HDAC6,HIP1R,HNRNPAB,HSP90AA1,HSP90AB1,IGF2BP1,KIF21A,KIF5B,KPNA1,MAP4,MAP7,MYPN,NCDN,NQO1,PAFAH1B1,PPP2R1A,PTK2,PURA,RAP1A,SPAST,STMN1,STMN2,TANC1,TSC1,USP9X	down	0.149153	1.59843
gocc_axon	0.00093	0.041	406	155	27	4351	ACTR10,ATP6AP2,BIN1,COPG2,CYFIP1,DHX36,DIP2B,EIF4G2,FKBP4,FXR2,GDI1,HDAC6,HSP90AA1,HSP90AB1,IGF2BP1,KIF21A,KIF5B,MAP4,MAP7,MYPN,NCDN,PAFAH1B1,SPAST,STMN2,TANC1,TSC1,USP9X	down	0.174194	1.86679
gocc_secretory_vesicle	0.0014	0.047	589	338	65	4351	ADAM15,ADGRE5,AP2A2,ATP11A,BSG,CALR,CAV1,CD109,CD44,CD46,CD58,CD59,CD63,CD9,CKAP4,CTSA,CXADR,CYB5R1,DDOST,DNAJC3,ECE1,ERP44,FLOT2,FNDC3A,GLA,GNAI3,GOLGA7,IDH1,IGF2R,ITGAV,ITPR1,ITPR3,LAMP1,LAMP2,LAMTOR2,LGALS3BP,LPCAT1,MAGED2,MAL2,METTL7A,MLEC,NCSTN,NPC2,PICALM,PLAUR,PPT1,PTGES2,RAB11FIP5,RAB14,RAB8B,RAC1,RACGAP1,RAP2C,RHOG,SLC2A4,SRP14,STX6,SURF4,SYNGR2,SYPL1,TMEM30A,VAMP3,VAMP7,XRCC5,YPEL5	up	0.192308	1.4206
gocc_endocytic_vesicle	0.0015	0.047	589	123	29	4351	AP2A2,CALR,CAV1,CD9,EGFR,EHD2,FLOT2,GOLIM4,HYOU1,IGF2R,ITGAV,ITGB5,LAMP1,LAMP2,LRP1,M6PR,PDIA3,PICALM,RAB11FIP5,RAB14,RAB8B,RALA,SCARB1,SEC22B,STX6,TFRC,TGOLN2,VAMP3,VAMP7	up	0.235772	1.74167
gocc_lamellipodium_membrane	0.0015	0.047	589	11	6	4351	ANTXR1,CD44,CSPG4,ITGAV,PIEZO1,SLC39A6	up	0.545455	4.02933
gocc_proton_transporting_atp_synthase_complex_catalytic_core_f_1	0.0015	0.047	589	5	4	4351	ATP5F1A,ATP5F1B,ATP5F1C,ATP5PO	up	0.8	5.90968
gocc_ruffle	0.0011	0.048	406	61	14	4351	ACTN1,ATP6V1B2,CFL1,CLIP1,CORO1C,CYFIP1,DIAPH1,EZR,HIP1R,MYH9,NCKAP1,NME1,S100A6,TWF1	down	0.229508	2.45958
gocc_actomyosin	0.0012	0.05	406	36	10	4351	ACTN1,ACTN4,BAG3,FERMT2,LPP,MYH9,MYO18A,PDCD6IP,PDLIM5,PTK2	down	0.277778	2.97687
gocc_filopodium_membrane	0.0018	0.052	589	8	5	4351	ANTXR1,DMD,ITGA3,ITGAV,UTRN	up	0.625	4.61694
gocc_golgi_apparatus	0.0019	0.056	589	457	83	4351	ADAM17,AGTRAP,ARFIP1,ATP11A,ATP11C,ATP1A1,ATP2C1,ATXN2,BSG,CALR,CAPN2,CAV1,CD44,CD59,CHEK2,CHID1,CLCC1,CSPG4,DAG1,EGFR,FNDC3A,GALNT6,GALNT7,GBA,GCC2,GLA,GLG1,GNAI3,GOLGA7,GOLGB1,GOLIM4,GPC1,HS2ST1,IGF2R,ITGA5,KIF20A,KLF5,LMAN1,LPCAT1,LRP1,LRPAP1,M6PR,MAN1B1,MGAT2,MSH6,MSLN,NCSTN,NUCB2,PCSK9,PICALM,PPT1,PTGES2,PTGFRN,RAB11FIP5,RAB14,RAC1,RP2,RRAS2,SCAMP2,SCAMP3,SDC1,SEC22B,SEC23A,SELENOK,SLC2A4,SL…	up	0.181619	1.34164
gocc_secretory_granule	0.0024	0.067	589	307	59	4351	ADAM15,ADGRE5,AP2A2,ATP11A,BSG,CALR,CAV1,CD109,CD44,CD46,CD58,CD59,CD63,CD9,CKAP4,CTSA,CXADR,CYB5R1,DDOST,DNAJC3,ECE1,ERP44,FLOT2,FNDC3A,GLA,GNAI3,GOLGA7,IDH1,IGF2R,ITGAV,ITPR1,ITPR3,LAMP1,LAMP2,LAMTOR2,LGALS3BP,LPCAT1,MAGED2,METTL7A,MLEC,NCSTN,NPC2,PLAUR,PTGES2,RAB11FIP5,RAB14,RAC1,RACGAP1,RAP2C,RHOG,SLC2A4,SRP14,SURF4,SYPL1,TMEM30A,VAMP3,VAMP7,XRCC5,YPEL5	up	0.192182	1.41967
gocc_phospholipid_translocating_atpase_complex	0.0025	0.067	589	3	3	4351	ATP11A,ATP11C,TMEM30A	up	1	7.3871
gocc_copii_vesicle_coat	0.0027	0.071	589	12	6	4351	SEC13,SEC23A,SEC24A,SEC24D,SEC31A,TMED7	up	0.5	3.69355
gocc_clathrin_coated_endocytic_vesicle_membrane	0.0028	0.071	589	24	9	4351	AP2A2,CD9,EGFR,IGF2R,M6PR,TFRC,TGOLN2,VAMP3,VAMP7	up	0.375	2.77016
gocc_synaptic_membrane	0.0028	0.071	589	57	16	4351	ATAD1,ATP2B4,CANX,CASK,DAG1,DMD,FARP1,ITGA3,ITGB1,LIN7C,NCSTN,PICALM,SLC16A3,STRN,SYNJ2BP,UTRN	up	0.280702	2.07357
gocc_myosin_complex	0.002	0.077	406	11	5	4351	MYH9,MYL3,MYO18A,MYO1B,MYO1E	down	0.454545	4.87125
gocc_axonal_growth_cone	0.0021	0.078	406	7	4	4351	CYFIP1,FKBP4,HSP90AA1,HSP90AB1	down	0.571429	6.12386
gocc_recycling_endosome_membrane	0.0032	0.078	589	38	12	4351	ATP11C,EHD2,PDIA3,RAB11FIP5,RAB14,RAB8B,RAC1,RAP2C,SCAMP2,SCAMP3,TFRC,VAMP3	up	0.315789	2.33277
gocc_leading_edge_membrane	0.0022	0.08	406	45	11	4351	ATP6AP2,CDC42,CFL1,CORO1C,DIAPH1,EZR,FERMT2,HIP1R,NCKAP1,NME1,TWF1	down	0.244444	2.61965
gocc_acrosomal_membrane	0.004	0.093	589	6	4	4351	BSG,CAV1,CD46,FLOT2	up	0.666667	4.92473
gocc_extrinsic_component_of_membrane	0.004	0.093	589	91	22	4351	ACADVL,ANXA1,EHD2,EMC2,ESYT1,FARP1,FYN,GBA,GNAI3,GNAS,GNB2,GNG12,OTULINL,PCSK9,PICALM,PLAUR,PML,RAC1,RACGAP1,RNF40,SEC23A,TPR	up	0.241758	1.78589
gocc_n_terminal_protein_acetyltransferase_complex	0.003	0.1	406	4	3	4351	NAA10,NAA15,NAA25	down	0.75	8.03756
gocc_proton_transporting_atp_synthase_complex	0.0044	0.1	589	13	6	4351	ATP5F1A,ATP5F1B,ATP5F1C,ATP5MG,ATP5PB,ATP5PO	up	0.461538	3.40943

## Sheet: REACTOME
label	pval	fdr	signature	geneset	overlap	background	hits	group	gene ratio	enrichment
reactome_extracellular_matrix_organization	4.1e-09	6.5e-06	589	73	30	4351	ADAM15,ADAM17,ADAM9,BSG,CAPN15,CAPN2,CASK,CD44,DAG1,DMD,F11R,ITGA3,ITGA5,ITGA6,ITGAV,ITGB1,ITGB5,ITGB6,LAMB1,LAMB3,NCSTN,P3H1,P4HA1,P4HA2,P4HB,PLOD1,PLOD2,PXDN,SDC1,SERPINH1	up	0.410959	3.03579
reactome_cell_surface_interactions_at_the_vascular_wall	1.4e-08	1.1e-05	589	42	21	4351	BSG,CAV1,CD44,CD58,CD99L2,CXADR,F11R,FYN,GLG1,GPC1,ITGA3,ITGA5,ITGA6,ITGAV,ITGB1,L1CAM,PROCR,SDC1,SLC16A1,SLC16A3,SLC7A6	up	0.5	3.69355
reactome_hsp90_chaperone_cycle_for_steroid_hormone_receptors_shr_in_the_presence_of_ligand	1.6e-07	0.00015	406	35	15	4351	ACTR10,ACTR1A,CAPZA1,DCTN6,DNAJA2,DYNC1LI1,FKBP4,FKBP5,HSP90AA1,HSP90AB1,PTGES3,STIP1,TUBA1C,TUBB6,TUBB8	down	0.428571	4.59289
reactome_signaling_by_rho_gtpases_miro_gtpases_and_rhobtb3	3.2e-07	0.00015	406	299	55	4351	ACTN1,ARHGAP29,ARHGDIA,BAIAP2L1,CCT2,CDC42,CFL1,CLIP1,CTNNA1,CYFIP1,CYFIP2,DIAPH1,DYNC1LI1,EFHD2,FERMT2,GOLGA3,GOPC,HGS,HNRNPC,HSP90AA1,HSP90AB1,KIF5B,KLC2,LMNB1,MAPK1,MAPK14,MYH9,NCK1,NCKAP1,NUDC,PAFAH1B1,PAK4,PFN1,PPP2R1A,PPP2R5D,PPP2R5E,PTK2,RAB7A,RBMX,RHOB,ROCK2,STAM,STIP1,STMN2,TRA2B,TRIO,TUBA1C,TUBB6,TUBB8,TWF1,USP9X,VCP,YWHAE,YWHAG,YWHAH	down	0.183946	1.97131
reactome_cilium_assembly	3.6e-07	0.00015	406	62	20	4351	ACTR1A,CCT2,CCT3,CCT5,DYNLRB1,HAUS2,HAUS6,HDAC6,HSP90AA1,HSPB11,LZTFL1,PAFAH1B1,PPP2R1A,TNPO1,TUBA1C,TUBB,TUBB6,TUBB8,YWHAE,YWHAG	down	0.322581	3.45702
reactome_rho_gtpase_effectors	3.7e-07	0.00015	406	128	31	4351	CDC42,CFL1,CLIP1,CTNNA1,CYFIP1,CYFIP2,DIAPH1,DYNC1LI1,GOPC,KIF5B,KLC2,MAPK1,MAPK14,MYH9,NCK1,NCKAP1,NUDC,PAFAH1B1,PFN1,PPP2R1A,PPP2R5D,PPP2R5E,PTK2,RHOB,ROCK2,TUBA1C,TUBB6,TUBB8,YWHAE,YWHAG,YWHAH	down	0.242188	2.59546
reactome_hemostasis	2.5e-06	0.0013	589	189	49	4351	AK3,ATP2B4,BSG,CAV1,CD109,CD44,CD58,CD63,CD9,CD99L2,CDK2,CHID1,CXADR,CYB5R1,EHD2,F11R,FYN,GLG1,GNAI3,GNAS,GNB2,GNG12,GPC1,HSPA5,ITGA3,ITGA5,ITGA6,ITGAV,ITGB1,ITPR1,ITPR3,KIF20A,KIF22,KIFC1,L1CAM,LAMP2,LGALS3BP,MAGED2,MFN2,PLAUR,PPP2R1B,PROCR,RAC1,RACGAP1,RHOG,SDC1,SLC16A1,SLC16A3,SLC7A6	up	0.259259	1.91517
reactome_netrin_1_signaling	4.5e-06	0.0015	406	13	8	4351	CDC42,EZR,MAPK14,NCK1,PITPNA,PTK2,PTPN11,TRIO	down	0.615385	6.59492
reactome_innate_immune_system	6.4e-06	0.0017	406	385	62	4351	ACTR10,AHCYL1,APOB,ATG7,ATP6AP2,ATP6V1B2,ATP6V1C1,ATP6V1E1,ATP6V1G1,CAP1,CAPZA1,CCT2,CDC42,CFL1,COTL1,CSTB,CYFIP1,CYFIP2,DDX3X,DHX36,DIAPH1,DYNC1LI1,EEF2,GDI2,HSP90AA1,HSP90AB1,ISG15,IST1,KCMF1,KPNB1,MAPK1,MAPK14,MIF,MYH9,NCK1,NCKAP1,OSTF1,PCBP2,PFKL,PGAM1,PKM,PKP1,PPIA,PPP2R1A,PPP2R5D,PSMA5,PSMB1,PSMB7,PSMC6,PSMD10,PSMD14,PTK2,PTPN11,RAB7A,RAP1A,SCAMP1,TRAF2,TRIM56,TUBB,TXN,UBR4,VCP	down	0.161039	1.72581
reactome_slc_mediated_transmembrane_transport	5.9e-06	0.0024	589	48	19	4351	BSG,SLC16A1,SLC16A3,SLC1A3,SLC1A5,SLC20A1,SLC25A22,SLC29A1,SLC2A4,SLC30A7,SLC38A1,SLC39A1,SLC39A14,SLC39A6,SLC39A7,SLC44A1,SLC4A7,SLC7A2,SLC7A6	up	0.395833	2.92406
reactome_mitochondrial_fatty_acid_beta_oxidation	1.1e-05	0.0036	589	23	12	4351	ACAA2,ACAD11,ACADM,ACADS,ACADVL,ACOT9,ACSF2,DECR1,HADHA,HADHB,MMUT,PCCB	up	0.521739	3.85414
reactome_basigin_interactions	1.5e-05	0.0041	589	14	9	4351	BSG,CAV1,ITGA3,ITGA6,ITGB1,L1CAM,SLC16A1,SLC16A3,SLC7A6	up	0.642857	4.74885
reactome_recruitment_of_numa_to_mitotic_centrosomes	5.8e-05	0.012	406	36	12	4351	ACTR1A,HAUS2,HAUS6,HSP90AA1,PAFAH1B1,PPP2R1A,TUBA1C,TUBB,TUBB6,TUBB8,YWHAE,YWHAG	down	0.333333	3.57225
reactome_hsf1_activation	6.1e-05	0.012	406	17	8	4351	FKBP4,HDAC6,HSP90AA1,HSP90AB1,PTGES3,RPA1,VCP,YWHAE	down	0.470588	5.04318
reactome_transport_of_bile_salts_and_organic_acids_metal_ions_and_amine_compounds	6.8e-05	0.016	589	16	9	4351	BSG,SLC16A1,SLC16A3,SLC30A7,SLC39A1,SLC39A14,SLC39A6,SLC39A7,SLC44A1	up	0.5625	4.15524
reactome_platelet_sensitization_by_ldl	9.7e-05	0.017	406	10	6	4351	APOB,MAPK14,PPP2R1A,PPP2R5D,PPP2R5E,PTPN11	down	0.6	6.43005
reactome_citric_acid_cycle_tca_cycle	9.9e-05	0.018	589	20	10	4351	ACO2,DLST,IDH2,MDH2,ME2,NNT,SDHB,SUCLA2,SUCLG1,SUCLG2	up	0.5	3.69355
reactome_non_integrin_membrane_ecm_interactions	9.9e-05	0.018	589	20	10	4351	CASK,DAG1,DMD,ITGA6,ITGAV,ITGB1,ITGB5,LAMB1,LAMB3,SDC1	up	0.5	3.69355
reactome_fcgamma_receptor_fcgr_dependent_phagocytosis	0.00014	0.02	406	39	12	4351	AHCYL1,CDC42,CFL1,CYFIP1,CYFIP2,HSP90AA1,HSP90AB1,MAPK1,MYH9,NCK1,NCKAP1,PTK2	down	0.307692	3.29746
reactome_rho_gtpase_cycle	0.00015	0.02	406	192	34	4351	ACTN1,ARHGAP29,ARHGDIA,BAIAP2L1,CCT2,CDC42,CYFIP1,CYFIP2,DIAPH1,EFHD2,FERMT2,GOLGA3,GOPC,HGS,HNRNPC,HSP90AA1,HSP90AB1,LMNB1,NCK1,NCKAP1,NUDC,PAK4,RAB7A,RBMX,RHOB,ROCK2,STAM,STIP1,STMN2,TRA2B,TRIO,TWF1,USP9X,VCP	down	0.177083	1.89776
reactome_cooperation_of_prefoldin_and_tric_cct_in_actin_and_tubulin_folding	0.00016	0.02	406	19	8	4351	CCT2,CCT3,CCT5,PFDN5,PFDN6,TUBA1C,TUBB6,VBP1	down	0.421053	4.51232
reactome_rhobtb2_gtpase_cycle	0.00016	0.02	406	19	8	4351	ACTN1,CCT2,HNRNPC,HSP90AA1,HSP90AB1,RBMX,TRA2B,TWF1	down	0.421053	4.51232
reactome_maturation_of_sars_cov_2_spike_protein	0.00015	0.024	589	14	8	4351	CANX,DDOST,MAN1B1,MGAT2,PRKCSH,RPN1,RPN2,STT3A	up	0.571429	4.2212
reactome_integrin_cell_surface_interactions	0.00017	0.024	589	21	10	4351	BSG,CD44,F11R,ITGA3,ITGA5,ITGA6,ITGAV,ITGB1,ITGB5,ITGB6	up	0.47619	3.51767
reactome_metabolism_of_lipids	0.00022	0.03	589	233	51	4351	ACAA2,ACAD11,ACADM,ACADS,ACADVL,ACAT1,ACOT9,ACSF2,ACSL1,AGPS,CAV1,CDS2,CPT2,CTSA,DECR1,DHCR7,ESYT1,FDXR,GBA,GDE1,GLA,GPD2,HACD2,HADHA,HADHB,LBR,LCLAT1,LPCAT1,LPCAT3,MBOAT7,MMUT,MSMO1,NCOA3,PCCB,PNPLA6,PPP1CC,PPT1,PTGES2,RAB14,RUFY1,SEC23A,SEC24A,SEC24D,SGPL1,SGPP1,SLC25A20,SLC44A1,SMPD4,SP1,TBL1XR1,TECR	up	0.218884	1.61692
reactome_neutrophil_degranulation	0.00027	0.032	406	222	37	4351	ACTR10,ATG7,ATP6AP2,CAP1,CCT2,COTL1,CSTB,CYFIP1,DDX3X,DIAPH1,DYNC1LI1,EEF2,GDI2,HSP90AA1,HSP90AB1,IST1,KCMF1,KPNB1,MAPK1,MAPK14,MIF,OSTF1,PFKL,PGAM1,PKM,PKP1,PPIA,PSMA5,PSMB1,PSMB7,PSMD14,RAB7A,RAP1A,SCAMP1,TUBB,UBR4,VCP	down	0.166667	1.78612
reactome_organelle_biogenesis_and_maintenance	0.00031	0.033	406	108	22	4351	ACTR1A,CARM1,CCT2,CCT3,CCT5,DYNLRB1,HAUS2,HAUS6,HDAC6,HSP90AA1,HSPB11,LZTFL1,MAPK14,PAFAH1B1,PPP2R1A,TNPO1,TUBA1C,TUBB,TUBB6,TUBB8,YWHAE,YWHAG	down	0.203704	2.18304
reactome_uptake_and_function_of_diphtheria_toxin	0.00035	0.035	406	5	4	4351	EEF2,HSP90AA1,HSP90AB1,TXNRD1	down	0.8	8.5734
reactome_regulation_of_insulin_like_growth_factor_igf_transport_and_uptake_by_insulin_like_growth_factor_binding_proteins_igfbps	0.00029	0.036	589	26	11	4351	CKAP4,DNAJC3,KTN1,LAMB1,MIA3,MSLN,P4HB,PCSK9,PRKCSH,TGOLN2,TMEM132A	up	0.423077	3.12531
reactome_interleukin_12_signaling	0.00044	0.042	406	32	10	4351	BOLA2,CAPZA1,CDC42,CFL1,HNRNPF,JAK1,LMNB1,MIF,PITPNA,PPIA	down	0.3125	3.34898
reactome_protein_protein_interactions_at_synapses	0.00037	0.043	589	19	9	4351	CASK,EPB41,EPB41L1,EPB41L2,FLOT1,FLOT2,IL1RAP,LIN7C,PTPRF	up	0.473684	3.49915
reactome_signaling_by_receptor_tyrosine_kinases	0.00058	0.052	406	174	30	4351	AHCYL1,ATP6V1B2,ATP6V1C1,ATP6V1E1,ATP6V1G1,BAX,CDC42,CTNNA1,CUL5,CYFIP1,CYFIP2,DIAPH1,HDAC2,HGS,HNRNPF,HSP90AA1,MAPK1,MAPK14,MEMO1,NCK1,NCKAP1,PPP2R1A,PPP2R5D,PTK2,PTPN11,RAP1A,ROCK2,STAM,STMN1,TIAL1	down	0.172414	1.84772
reactome_aurka_activation_by_tpx2	0.00068	0.055	406	28	9	4351	ACTR1A,HAUS2,HAUS6,HSP90AA1,PAFAH1B1,PPP2R1A,TUBB,YWHAE,YWHAG	down	0.321429	3.44467
reactome_rhobtb_gtpase_cycle	0.00068	0.055	406	28	9	4351	ACTN1,CCT2,HNRNPC,HSP90AA1,HSP90AB1,RBMX,ROCK2,TRA2B,TWF1	down	0.321429	3.44467
reactome_mitotic_g2_g2_m_phases	0.00086	0.064	406	94	19	4351	ACTR1A,HAUS2,HAUS6,HSP90AA1,HSP90AB1,PAFAH1B1,PPP2R1A,PSMA5,PSMB1,PSMB7,PSMC6,PSMD10,PSMD14,TUBA1C,TUBB,TUBB6,TUBB8,YWHAE,YWHAG	down	0.202128	2.16615
reactome_gene_and_protein_expression_by_jak_stat_signaling_after_interleukin_12_stimulation	0.0009	0.064	406	29	9	4351	BOLA2,CAPZA1,CDC42,CFL1,HNRNPF,LMNB1,MIF,PITPNA,PPIA	down	0.310345	3.32589
reactome_cytokine_signaling_in_immune_system	0.00097	0.064	406	220	35	4351	ABCE1,BOLA2,CAPZA1,CDC42,CFL1,CUL5,EIF4A1,EIF4A2,EIF4G1,EIF4G2,HNRNPF,HSP90AA1,ISG15,JAK1,KPNA1,KPNA3,KPNA4,KPNB1,LMNB1,MAPK1,MAPK14,MIF,PITPNA,PPIA,PPP2R1A,PPP2R5D,PSMA5,PSMB1,PSMB7,PSMC6,PSMD10,PSMD14,PTPN11,SQSTM1,TRAF2	down	0.159091	1.70494
reactome_interleukin_12_family_signaling	0.00097	0.064	406	35	10	4351	BOLA2,CAPZA1,CDC42,CFL1,HNRNPF,JAK1,LMNB1,MIF,PITPNA,PPIA	down	0.285714	3.06193
reactome_mitotic_prometaphase	0.00099	0.064	406	95	19	4351	ACTR1A,CLIP1,DYNC1LI1,HAUS2,HAUS6,HSP90AA1,NCAPG,NEK9,NUDC,PAFAH1B1,PPP2R1A,PPP2R5D,PPP2R5E,TUBA1C,TUBB,TUBB6,TUBB8,YWHAE,YWHAG	down	0.2	2.14335
reactome_anchoring_of_the_basal_body_to_the_plasma_membrane	0.0012	0.068	406	30	9	4351	ACTR1A,HAUS2,HAUS6,HSP90AA1,PAFAH1B1,PPP2R1A,TUBB,YWHAE,YWHAG	down	0.3	3.21502
reactome_post_chaperonin_tubulin_folding_pathway	0.0012	0.068	406	10	5	4351	TBCA,TBCB,TBCE,TUBA1C,TUBB6	down	0.5	5.35837
reactome_recruitment_of_mitotic_centrosome_proteins_and_complexes	0.0012	0.068	406	30	9	4351	ACTR1A,HAUS2,HAUS6,HSP90AA1,PAFAH1B1,PPP2R1A,TUBB,YWHAE,YWHAG	down	0.3	3.21502
reactome_constitutive_signaling_by_aberrant_pi3k_in_cancer	0.00078	0.084	589	10	6	4351	EGFR,FYN,MET,RAC1,RHOG,STRN	up	0.6	4.43226
reactome_rho_gtpases_activate_iqgaps	0.0015	0.085	406	15	6	4351	CDC42,CLIP1,CTNNA1,TUBA1C,TUBB6,TUBB8	down	0.4	4.2867
reactome_antigen_presentation_folding_assembly_and_peptide_loading_of_class_i_mhc	0.00093	0.09	589	21	9	4351	CALR,CANX,HSPA5,PDIA3,SEC13,SEC23A,SEC24A,SEC24D,SEC31A	up	0.428571	3.1659
reactome_pyruvate_metabolism_and_citric_acid_tca_cycle	0.00095	0.09	589	38	13	4351	ACO2,BSG,DLST,IDH2,MDH2,ME2,NNT,SDHB,SLC16A1,SLC16A3,SUCLA2,SUCLG1,SUCLG2	up	0.342105	2.52716
reactome_platelet_activation_signaling_and_aggregation	0.0018	0.097	406	85	17	4351	ACTN1,ACTN4,CAP1,CDC42,CFL1,GTPBP2,MANF,MAPK1,MAPK14,PFN1,PPIA,PTK2,PTPN11,RAP1A,RHOB,TAGLN2,WDR1	down	0.2	2.14335
reactome_copi_independent_golgi_to_er_retrograde_traffic	0.002	0.1	406	32	9	4351	ACTR10,ACTR1A,CAPZA1,DCTN6,DYNC1LI1,PAFAH1B1,TUBA1C,TUBB6,TUBB8	down	0.28125	3.01409
reactome_intraflagellar_transport	0.002	0.1	406	11	5	4351	DYNLRB1,HSPB11,TNPO1,TUBA1C,TUBB6	down	0.454545	4.87125
reactome_suppression_of_phagosomal_maturation	0.0021	0.1	406	7	4	4351	HGS,KPNA1,KPNB1,RAB7A	down	0.571429	6.12386
reactome_signaling_by_vegf	0.0022	0.1	406	45	11	4351	AHCYL1,CDC42,CTNNA1,CYFIP1,CYFIP2,HSP90AA1,MAPK14,NCK1,NCKAP1,PTK2,ROCK2	down	0.244444	2.61965
reactome_deadenylation_of_mrna	0.0023	0.1	406	16	6	4351	CNOT7,EIF4A1,EIF4A2,EIF4B,EIF4G1,PAIP1	down	0.375	4.01878
reactome_hemostasis	0.0023	0.1	406	189	30	4351	ACTN1,ACTN4,APOB,CAP1,CAPZA1,CDC42,CFL1,GTPBP2,HDAC2,KIF21A,KIF5B,KLC2,MANF,MAPK1,MAPK14,MIF,PFN1,PPIA,PPP2R1A,PPP2R5D,PPP2R5E,PTK2,PTPN11,RAP1A,RHOB,TAGLN2,TUBA1C,TUBB6,TUBB8,WDR1	down	0.15873	1.70107
